# Supplementary material for: Transcriptomic Insights Reveal PRTFDC1 as a Novel Regulator of Myogenic Differentiation in Sujiang Pig Satellite Cells
Source: Vet Sci. 2025 Dec 14;12(12):1197. doi: 10.3390/vetsci12121197 (PMC12737788; doi:10.3390/vetsci12121197)
Supplement: Supplementary file 1 [file vetsci-12-01197-s001.zip]

Archive with 15 entries (15 files):
- Table S10 GO_DM1-VS-GM_significant.xlsx
- Table S11 GO_DM2-VS-DM1_significant.xlsx
- Table S12 GO_DM4-VS-DM2_significant.xlsx
- Table S13 KEGG_DM-VS-GM_significant.xlsx
- Table S14  KEGG_DM1-VS-GM_significant.xlsx
- Table S15 KEGG_DM2-VS-DM1_significant.xlsx
- Table S16 KEGG_DM4-VS-DM2_significant.xlsx
- Table S3 Group_DM-VS-GM_DE_significant_anno.xls
- Table S4 Group_DM1-VS-GM_DE_significant_anno.xls
- Table S5 Group_DM2-VS-DM1_DE_significant_anno.xls
- Table S6 Group_DM4-VS-DM2_DE_significant_anno.xls
- Table S7 Venn_table_anno.xls
- Table S8 Expression Trend Analysis.xlsx
- Table S9 GO_DM-VS-GM_significant.xlsx
- vetsci-4002710 Supplementary data.pdf
