# Supplementary material for: Transcriptomic Insights Reveal PRTFDC1 as a Novel Regulator of Myogenic Differentiation in Sujiang Pig Satellite Cells
Source: Vet Sci. 2025 Dec 14;12(12):1197. doi: 10.3390/vetsci12121197 (PMC12737788; doi:10.3390/vetsci12121197)
Supplement: Supplementary file 1 [file vetsci-12-01197-s001.zip › Table S10 GO_DM1-VS-GM_significant.xlsx]

## Sheet: Sheet1
category	term	ontology	numDEInCat	numInCat	over_represented_pvalue	over_represented_FDR	GeneNumber(Up)	GeneNumber(Down)
GO:0030018	Z disc	CC	46	124	2.87901e-13	3.76354e-09	41	5
GO:0006936	muscle contraction	BP	30	61	4.73782e-13	3.76354e-09	30	0
GO:0051301	cell division	BP	87	353	6.33664e-13	3.76354e-09	6	81
GO:0005615	extracellular space	CC	204	1334	6.71087e-12	2.98936e-08	117	87
GO:0000070	mitotic sister chromatid segregation	BP	18	29	1.81156e-10	6.45569e-07	0	18
GO:0000776	kinetochore	CC	41	128	2.51674e-10	7.47389e-07	3	38
GO:0005509	calcium ion binding	MF	129	684	3.00502e-09	7.64907e-06	83	46
GO:0006695	cholesterol biosynthetic process	BP	16	30	7.65167e-09	1.70422e-05	15	1
GO:0007094	mitotic spindle assembly checkpoint	BP	15	25	8.75746e-09	1.73378e-05	1	14
GO:0045214	sarcomere organization	BP	17	31	1.2765e-08	2.27448e-05	15	2
GO:0031012	extracellular matrix	CC	57	226	2.28562e-08	3.70229e-05	34	23
GO:0000775	chromosome, centromeric region	CC	24	61	2.6111e-08	3.87705e-05	1	23
GO:0007059	chromosome segregation	BP	25	70	4.66936e-08	6.39989e-05	0	25
GO:0000278	mitotic cell cycle	BP	34	112	6.66213e-08	8.47898e-05	2	32
GO:0008307	structural constituent of muscle	MF	17	37	1.45866e-07	0.000173269	15	2
GO:0008201	heparin binding	MF	39	156	2.31774e-07	0.00025811	21	18
GO:0005861	troponin complex	CC	6	7	4.00953e-07	0.000420246	6	0
GO:0003009	skeletal muscle contraction	BP	10	17	5.33491e-07	0.000528097	10	0
GO:1905821	positive regulation of chromosome condensation	BP	7	7	5.7944e-07	0.000543393	0	7
GO:0031430	M band	CC	13	23	8.46659e-07	0.000754288	12	1
GO:0005125	cytokine activity	MF	36	182	1.03593e-06	0.000878962	18	18
GO:0007519	skeletal muscle tissue development	BP	18	48	1.53034e-06	0.00120823	12	6
GO:0032982	myosin filament	CC	12	21	1.55962e-06	0.00120823	11	1
GO:0016126	sterol biosynthetic process	BP	9	14	2.6598e-06	0.0019684	8	1
GO:0007052	mitotic spindle organization	BP	18	48	2.7989e-06	0.0019684	0	18
GO:0005178	integrin binding	MF	35	134	2.87229e-06	0.0019684	18	17
GO:0030198	extracellular matrix organization	BP	38	144	3.32179e-06	0.00212307	23	15
GO:0000796	condensin complex	CC	7	8	3.35001e-06	0.00212307	0	7
GO:0071162	CMG complex	CC	8	11	3.45544e-06	0.00212307	0	8
GO:0007076	mitotic chromosome condensation	BP	10	15	3.70173e-06	0.00219858	1	9
GO:0016529	sarcoplasmic reticulum	CC	15	35	4.17795e-06	0.00240138	10	5
GO:0051382	kinetochore assembly	BP	8	12	5.69494e-06	0.00317101	0	8
GO:0048741	skeletal muscle fiber development	BP	12	24	6.07319e-06	0.00327915	10	2
GO:0042383	sarcolemma	CC	28	97	6.35827e-06	0.00333211	24	4
GO:0008083	growth factor activity	MF	32	142	6.73554e-06	0.00342897	18	14
GO:0060048	cardiac muscle contraction	BP	13	31	7.0893e-06	0.00350881	11	2
GO:0007517	muscle organ development	BP	24	81	8.59225e-06	0.00413775	18	6
GO:0048248	CXCR3 chemokine receptor binding	MF	4	4	9.18538e-06	0.00430698	3	1
GO:0007156	homophilic cell adhesion	BP	39	152	1.10316e-05	0.00504003	30	9
GO:0033017	sarcoplasmic reticulum membrane	CC	13	31	1.37842e-05	0.00609118	12	1
GO:1905820	positive regulation of chromosome separation	BP	7	9	1.40161e-05	0.00609118	0	7
GO:0007155	cell adhesion	BP	81	436	1.70335e-05	0.00722627	48	33
GO:0051383	kinetochore organization	BP	5	5	1.85383e-05	0.00763794	0	5
GO:0005865	striated muscle thin filament	CC	8	12	1.88612e-05	0.00763794	8	0
GO:0000940	condensed chromosome outer kinetochore	CC	7	10	2.19142e-05	0.00867706	0	7
GO:0051256	spindle midzone assembly involved in mitosis	BP	7	10	2.2439e-05	0.00869169	0	7
GO:0030016	myofibril	CC	15	42	2.3177e-05	0.00875451	13	2
GO:0005576	extracellular region	CC	171	1232	2.35838e-05	0.00875451	79	92
GO:0098536	deuterosome	CC	5	5	2.48545e-05	0.00903792	1	4
GO:0051310	metaphase plate congression	BP	8	13	2.84209e-05	0.0101281	1	7
GO:0030240	skeletal muscle thin filament assembly	BP	6	7	2.96143e-05	0.0103464	6	0
GO:0008284	positive regulation of cell proliferation	BP	68	388	3.34278e-05	0.0114542	28	40
GO:0016477	cell migration	BP	51	241	4.31898e-05	0.0142813	28	23
GO:0098609	cell-cell adhesion	BP	34	134	4.32815e-05	0.0142813	19	15
GO:0051984	positive regulation of chromosome segregation	BP	8	13	4.85212e-05	0.0157191	0	8
GO:0007411	axon guidance	BP	39	167	6.1633e-05	0.0196103	27	12
GO:0051281	positive regulation of release of sequestered calcium ion into cytosol	BP	10	23	6.27984e-05	0.0196306	8	2
GO:0090131	mesenchyme migration	BP	4	4	8.04477e-05	0.0243633	3	1
GO:0031262	Ndc80 complex	CC	4	4	8.07275e-05	0.0243633	0	4
GO:0090399	replicative senescence	BP	7	12	8.20407e-05	0.0243633	3	4
GO:0006268	DNA unwinding involved in DNA replication	BP	9	18	8.64869e-05	0.0250161	0	9
GO:0036297	interstrand cross-link repair	BP	12	30	8.74647e-05	0.0250161	0	12
GO:0016460	myosin II complex	CC	10	24	8.84508e-05	0.0250161	9	1
GO:0003777	microtubule motor activity	MF	17	50	0.000100181	0.027891	1	16
GO:0045143	homologous chromosome segregation	BP	5	6	0.0001026	0.028125	0	5
GO:0097512	cardiac myofibril	CC	5	7	0.000106838	0.0288429	5	0
GO:0006260	DNA replication	BP	22	80	0.000110302	0.0292695	0	22
GO:0034501	protein localization to kinetochore	BP	7	12	0.000111703	0.0292695	0	7
GO:0045662	negative regulation of myoblast differentiation	BP	9	22	0.000121916	0.0314826	8	1
GO:0043005	neuron projection	CC	67	355	0.00012631	0.0321514	39	28
GO:0008285	negative regulation of cell proliferation	BP	56	301	0.00013576	0.0340701	28	28
GO:0043240	Fanconi anaemia nuclear complex	CC	7	13	0.000139462	0.0345129	1	6
GO:0086091	regulation of heart rate by cardiac conduction	BP	13	35	0.000152649	0.0367093	9	4
GO:0010032	meiotic chromosome condensation	BP	5	6	0.00015286	0.0367093	0	5
GO:0120163	negative regulation of cold-induced thermogenesis	BP	14	41	0.000154518	0.0367093	5	9
GO:0005871	kinesin complex	CC	15	43	0.00016217	0.0380204	0	15
GO:0008009	chemokine activity	MF	9	37	0.00016659	0.0380574	7	2
GO:0061469	regulation of type B pancreatic cell proliferation	BP	5	7	0.000167592	0.0380574	0	5
GO:0007088	regulation of mitosis	BP	10	23	0.000168769	0.0380574	2	8
GO:0000281	mitotic cytokinesis	BP	17	56	0.00017225	0.0380574	3	14
GO:0045236	CXCR chemokine receptor binding	MF	5	9	0.000173007	0.0380574	4	1
GO:0014031	mesenchymal cell development	BP	5	6	0.000187582	0.0407603	2	3
GO:0045132	meiotic chromosome segregation	BP	4	4	0.000207271	0.0442693	0	4
GO:0005523	tropomyosin binding	MF	7	14	0.000209869	0.0442693	7	0
GO:0086005	ventricular cardiac muscle cell action potential	BP	7	13	0.000211185	0.0442693	7	0
GO:0071821	FANCM-MHF complex	CC	4	5	0.000217482	0.0450592	1	3
GO:0048743	positive regulation of skeletal muscle fiber development	BP	5	8	0.000226461	0.0463804	4	1
GO:0000922	spindle pole	CC	29	124	0.000230996	0.0467713	3	26
GO:0060842	arterial endothelial cell differentiation	BP	4	4	0.000236061	0.04726	3	1
GO:0045607	regulation of auditory receptor cell differentiation	BP	4	4	0.000250375	0.0495687	3	1
GO:0050767	regulation of neurogenesis	BP	12	35	0.000288308	0.0564513	6	6
GO:0007494	midgut development	BP	4	4	0.000295466	0.057224	2	2
GO:0035914	skeletal muscle cell differentiation	BP	13	41	0.000315301	0.0597983	10	3
GO:0098911	regulation of ventricular cardiac muscle cell action potential	BP	6	9	0.00031547	0.0597983	2	4
GO:0051015	actin filament binding	MF	42	200	0.000319486	0.0599221	33	9
GO:0030315	T-tubule	CC	12	34	0.000330148	0.0612769	11	1
GO:1990584	cardiac Troponin complex	CC	3	3	0.000335102	0.0615552	3	0
GO:0002053	positive regulation of mesenchymal cell proliferation	BP	9	21	0.000346714	0.0625152	5	4
GO:0070098	chemokine-mediated signaling pathway	BP	9	35	0.000347345	0.0625152	6	3
GO:2000726	negative regulation of cardiac muscle cell differentiation	BP	5	7	0.000353198	0.0629328	4	1
GO:0001755	neural crest cell migration	BP	14	43	0.000373786	0.0659417	8	6
GO:0042803	protein homodimerization activity	MF	95	607	0.000384047	0.0670878	44	51
GO:0051988	regulation of attachment of spindle microtubules to kinetochore	BP	5	7	0.000409557	0.0708495	0	5
GO:0030154	cell differentiation	BP	92	583	0.000415982	0.0712689	48	44
GO:0032133	chromosome passenger complex	CC	5	8	0.000421719	0.0715637	0	5
GO:0030279	negative regulation of ossification	BP	8	18	0.000458873	0.077134	7	1
GO:0005891	voltage-gated calcium channel complex	CC	10	25	0.000466297	0.0776493	5	5
GO:0031014	troponin T binding	MF	3	4	0.000482305	0.0792598	3	0
GO:0032466	negative regulation of cytokinesis	BP	5	7	0.000484865	0.0792598	1	4
GO:0007080	mitotic metaphase plate congression	BP	12	39	0.000541248	0.0876723	0	12
GO:0031594	neuromuscular junction	CC	19	69	0.000549117	0.0881457	16	3
GO:0033690	positive regulation of osteoblast proliferation	BP	6	11	0.000575327	0.0915284	5	1
GO:0045820	negative regulation of glycolytic process	BP	6	12	0.000587493	0.0920582	4	2
GO:0001757	somite specification	BP	4	5	0.000588991	0.0920582	4	0
GO:0050786	RAGE receptor binding	MF	4	7	0.000634724	0.0983436	0	4
GO:0010757	negative regulation of plasminogen activation	BP	4	5	0.000641766	0.0985774	1	3
GO:0030172	troponin C binding	MF	3	3	0.000651861	0.0992723	3	0
GO:0001518	voltage-gated sodium channel complex	CC	8	17	0.0006584	0.0994184	6	2
GO:0031013	troponin I binding	MF	4	6	0.000676707	0.101292	4	0
GO:0050840	extracellular matrix binding	MF	10	27	0.000682179	0.101292	5	5
GO:0006954	inflammatory response	BP	52	322	0.000690945	0.101746	26	26
GO:0009887	organ morphogenesis	BP	27	123	0.000705611	0.103054	12	15
GO:0007229	integrin-mediated signaling pathway	BP	22	87	0.000721059	0.104454	10	12
GO:0030335	positive regulation of cell migration	BP	39	204	0.000815629	0.117201	21	18
GO:0000307	cyclin-dependent protein kinase holoenzyme complex	CC	11	36	0.000843342	0.120213	5	6
GO:0098535	de novo centriole assembly	BP	4	5	0.00085981	0.121588	1	3
GO:0086010	membrane depolarization during action potential	BP	7	14	0.000892166	0.123709	5	2
GO:0002934	desmosome organization	BP	4	5	0.000893052	0.123709	1	3
GO:0055003	cardiac myofibril assembly	BP	6	11	0.000895633	0.123709	6	0
GO:0006270	DNA replication initiation	BP	9	24	0.00092334	0.12649	0	9
GO:0003779	actin binding	MF	48	255	0.00092997	0.12649	35	13
GO:0071313	cellular response to caffeine	BP	5	8	0.000938906	0.126738	4	1
GO:0046601	positive regulation of centriole replication	BP	4	5	0.00102171	0.136878	0	4
GO:0098915	membrane repolarization during ventricular cardiac muscle cell action potential	BP	5	9	0.00105708	0.14056	4	1
GO:0071139	resolution of recombination intermediates	BP	4	5	0.00107225	0.141521	0	4
GO:0010831	positive regulation of myotube differentiation	BP	6	12	0.00109098	0.142117	6	0
GO:0014704	intercalated disc	CC	12	37	0.00109272	0.142117	8	4
GO:0015459	potassium channel regulator activity	MF	11	34	0.00111114	0.143466	8	3
GO:0000794	condensed nuclear chromosome	CC	12	37	0.00113009	0.144862	1	11
GO:0048484	enteric nervous system development	BP	7	15	0.00122981	0.156162	4	3
GO:0072144	glomerular mesangial cell development	BP	3	3	0.00123576	0.156162	2	1
GO:0043588	skin development	BP	11	33	0.00124832	0.156638	7	4
GO:0002040	sprouting angiogenesis	BP	10	30	0.00128089	0.1596	2	8
GO:0005524	ATP binding	MF	216	1473	0.00129698	0.160484	81	135
GO:0032972	regulation of muscle filament sliding speed	BP	2	2	0.00134338	0.16444	2	0
GO:0120099	procentriole replication complex	CC	4	5	0.00134741	0.16444	0	4
GO:0001649	osteoblast differentiation	BP	22	98	0.00136696	0.16569	13	9
GO:0086073	bundle of His cell-Purkinje myocyte adhesion involved in cell communication	BP	4	5	0.00137644	0.165712	1	3
GO:1990454	L-type voltage-gated calcium channel complex	CC	6	12	0.00141755	0.169516	4	2
GO:0055008	cardiac muscle tissue morphogenesis	BP	6	11	0.00146108	0.171886	5	1
GO:0007095	mitotic G2 DNA damage checkpoint	BP	10	30	0.00147542	0.171886	1	9
GO:0007049	cell cycle	BP	53	307	0.00147683	0.171886	14	39
GO:0001578	microtubule bundle formation	BP	10	28	0.00148551	0.171886	4	6
GO:0010631	epithelial cell migration	BP	6	12	0.0014856	0.171886	3	3
GO:0001934	positive regulation of protein phosphorylation	BP	33	172	0.00150595	0.173116	17	16
GO:0060349	bone morphogenesis	BP	9	26	0.00160445	0.183257	2	7
GO:0014816	skeletal muscle satellite cell differentiation	BP	4	6	0.00161705	0.18352	3	1
GO:0051233	spindle midzone	CC	9	26	0.00170582	0.192219	1	8
GO:0038131	neuregulin receptor activity	MF	3	3	0.00171528	0.192219	2	1
GO:0007611	learning or memory	BP	14	52	0.0017717	0.197301	11	3
GO:0030057	desmosome	CC	9	24	0.00179127	0.198241	2	7
GO:0042056	chemoattractant activity	MF	7	23	0.00181878	0.198753	3	4
GO:0030017	sarcomere	CC	10	33	0.0018258	0.198753	9	1
GO:0030496	midbody	CC	33	170	0.00182935	0.198753	6	27
GO:0051279	regulation of release of sequestered calcium ion into cytosol	BP	7	16	0.00185189	0.199982	4	3
GO:0005581	collagen trimer	CC	15	63	0.00188271	0.202085	10	5
GO:0071723	lipopeptide binding	MF	4	6	0.00194109	0.207104	1	3
GO:0097149	centralspindlin complex	CC	3	3	0.00197553	0.209524	0	3
GO:0006811	ion transport	BP	18	74	0.00201431	0.212372	12	6
GO:0005901	caveola	CC	17	68	0.00202883	0.212645	8	9
GO:0099151	regulation of postsynaptic density assembly	BP	6	13	0.00206026	0.214677	4	2
GO:0070296	sarcoplasmic reticulum calcium ion transport	BP	3	3	0.00208043	0.214898	3	0
GO:0005737	cytoplasm	CC	581	4681	0.00209393	0.214898	279	302
GO:0010881	regulation of cardiac muscle contraction by regulation of the release of sequestered calcium ion	BP	6	14	0.00210754	0.214898	5	1
GO:0046983	protein dimerization activity	MF	27	139	0.00211062	0.214898	19	8
GO:0033549	MAP kinase phosphatase activity	MF	4	6	0.00213565	0.21621	4	0
GO:0098742	cell-cell adhesion via plasma-membrane adhesion molecules	BP	11	34	0.00219139	0.2206	6	5
GO:0006937	regulation of muscle contraction	BP	5	11	0.00224962	0.22519	5	0
GO:0060070	canonical Wnt signaling pathway	BP	18	76	0.00227532	0.226051	11	7
GO:0070532	BRCA1-B complex	CC	3	3	0.0022836	0.226051	0	3
GO:0008332	low voltage-gated calcium channel activity	MF	3	3	0.00232341	0.228722	2	1
GO:0034080	CENP-A containing nucleosome assembly	BP	4	6	0.00240125	0.233936	0	4
GO:0000400	four-way junction DNA binding	MF	6	13	0.00240813	0.233936	0	6
GO:0043515	kinetochore binding	MF	4	6	0.00241875	0.233936	0	4
GO:0006281	DNA repair	BP	42	233	0.00244989	0.233936	4	38
GO:0005516	calmodulin binding	MF	39	204	0.00245058	0.233936	27	12
GO:0008608	attachment of spindle microtubules to kinetochore	BP	6	14	0.00246828	0.233936	1	5
GO:0001525	angiogenesis	BP	40	221	0.00246829	0.233936	21	19
GO:0051276	chromosome organization	BP	7	21	0.00249495	0.235211	1	6
GO:0043569	negative regulation of insulin-like growth factor receptor signaling pathway	BP	4	6	0.0025783	0.24179	4	0
GO:0043034	costamere	CC	6	13	0.00260779	0.243276	6	0
GO:0030199	collagen fibril organization	BP	14	51	0.00265663	0.245563	10	4
GO:0001822	kidney development	BP	22	98	0.00265988	0.245563	9	13
GO:0030174	regulation of DNA-dependent DNA replication initiation	BP	6	13	0.00267368	0.245565	0	6
GO:0043235	receptor complex	CC	35	177	0.00271987	0.248527	21	14
GO:0033018	sarcoplasmic reticulum lumen	CC	5	10	0.00274378	0.249432	4	1
GO:0044325	ion channel binding	MF	23	105	0.00276087	0.249712	20	3
GO:0008301	DNA binding, bending	MF	6	14	0.00278156	0.250313	0	6
GO:0090267	positive regulation of mitotic cell cycle spindle assembly checkpoint	BP	5	10	0.00282666	0.253093	0	5
GO:0045956	positive regulation of calcium ion-dependent exocytosis	BP	6	13	0.00291567	0.259757	5	1
GO:0003208	cardiac ventricle morphogenesis	BP	4	6	0.00294474	0.261041	3	1
GO:0062023	collagen-containing extracellular matrix	CC	41	231	0.00313566	0.27659	21	20
GO:0050919	negative chemotaxis	BP	10	30	0.00316188	0.277529	8	2
GO:0044772	mitotic cell cycle phase transition	BP	7	21	0.00322993	0.282113	1	6
GO:0001954	positive regulation of cell-matrix adhesion	BP	7	19	0.00331824	0.288412	3	4
GO:0007140	male meiosis	BP	8	23	0.00336049	0.290666	3	5
GO:0004556	alpha-amylase activity	MF	3	4	0.00341051	0.293568	3	0
GO:0045202	synapse	CC	73	468	0.00342945	0.293779	50	23
GO:0003197	endocardial cushion development	BP	5	10	0.00348152	0.296812	4	1
GO:0055010	ventricular cardiac muscle tissue morphogenesis	BP	7	21	0.00350978	0.297796	4	3
GO:0008574	plus-end-directed microtubule motor activity	MF	7	17	0.00357822	0.302165	0	7
GO:0030239	myofibril assembly	BP	6	15	0.00359707	0.302324	6	0
GO:0035725	sodium ion transmembrane transport	BP	17	68	0.00363273	0.303377	9	8
GO:0061518	microglial cell proliferation	BP	3	4	0.00364366	0.303377	2	1
GO:0030318	melanocyte differentiation	BP	7	18	0.00386366	0.320198	4	3
GO:0007169	transmembrane receptor protein tyrosine kinase signaling pathway	BP	25	117	0.00389421	0.321237	12	13
GO:0010628	positive regulation of gene expression	BP	53	327	0.00394394	0.322685	33	20
GO:0045638	negative regulation of myeloid cell differentiation	BP	7	18	0.00395446	0.322685	2	5
GO:0016627	oxidoreductase activity, acting on the CH-CH group of donors	MF	3	4	0.00397787	0.322685	2	1
GO:0031297	replication fork processing	BP	9	30	0.00398422	0.322685	1	8
GO:0000811	GINS complex	CC	3	4	0.00402802	0.324757	0	3
GO:0006836	neurotransmitter transport	BP	9	27	0.00407187	0.326814	2	7
GO:0030883	endogenous lipid antigen binding	MF	3	4	0.00418195	0.331173	1	2
GO:0030884	exogenous lipid antigen binding	MF	3	4	0.00418195	0.331173	1	2
GO:0048006	antigen processing and presentation, endogenous lipid antigen via MHC class Ib	BP	3	4	0.00418195	0.331173	1	2
GO:0060042	retina morphogenesis in camera-type eye	BP	5	10	0.00420538	0.331555	5	0
GO:0004714	transmembrane receptor protein tyrosine kinase activity	MF	14	51	0.00426654	0.334312	7	7
GO:0000779	condensed chromosome, centromeric region	CC	6	14	0.00427787	0.334312	0	6
GO:0042555	MCM complex	CC	5	10	0.00437287	0.340244	0	5
GO:0042135	neurotransmitter catabolic process	BP	3	4	0.00440051	0.340788	1	2
GO:1904146	positive regulation of meiotic cell cycle process involved in oocyte maturation	BP	3	4	0.00441866	0.340788	0	3
GO:0051897	positive regulation of protein kinase B signaling	BP	18	82	0.00443724	0.340788	10	8
GO:0050839	cell adhesion molecule binding	MF	15	57	0.00457914	0.348901	7	8
GO:0001968	fibronectin binding	MF	7	19	0.00458501	0.348901	2	5
GO:0003181	atrioventricular valve morphogenesis	BP	5	10	0.00460578	0.348901	4	1
GO:0030593	neutrophil chemotaxis	BP	12	62	0.00465478	0.348901	9	3
GO:0017116	single-stranded DNA-dependent ATP-dependent DNA helicase activity	MF	4	7	0.004674	0.348901	0	4
GO:0030485	smooth muscle contractile fiber	CC	2	2	0.00467515	0.348901	2	0
GO:0015629	actin cytoskeleton	CC	40	215	0.00467995	0.348901	22	18
GO:0007100	mitotic centrosome separation	BP	4	7	0.00476256	0.351922	0	4
GO:0006955	immune response	BP	36	236	0.00477497	0.351922	12	24
GO:0017108	5'-flap endonuclease activity	MF	4	7	0.00481812	0.351922	0	4
GO:0008305	integrin complex	CC	8	22	0.00484185	0.351922	5	3
GO:0090543	Flemming body	CC	10	33	0.00484633	0.351922	2	8
GO:0000793	condensed chromosome	CC	7	19	0.00485272	0.351922	0	7
GO:0072014	proximal tubule development	BP	3	4	0.00485873	0.351922	3	0
GO:0005248	voltage-gated sodium channel activity	MF	8	22	0.00489176	0.352206	6	2
GO:0010460	positive regulation of heart rate	BP	5	12	0.00490219	0.352206	3	2
GO:0006813	potassium ion transport	BP	14	57	0.00505855	0.361981	7	7
GO:0010997	anaphase-promoting complex binding	MF	4	7	0.0050938	0.363046	0	4
GO:0031433	telethonin binding	MF	4	6	0.00515047	0.365622	4	0
GO:0050965	detection of temperature stimulus involved in sensory perception of pain	BP	6	16	0.00518811	0.366832	4	2
GO:0072686	mitotic spindle	CC	24	117	0.00521311	0.367143	2	22
GO:0045910	negative regulation of DNA recombination	BP	5	13	0.00525964	0.368961	0	5
GO:0002523	leukocyte migration involved in inflammatory response	BP	5	12	0.00533694	0.371603	3	2
GO:0007051	spindle organization	BP	6	15	0.00533901	0.371603	0	6
GO:0005657	replication fork	CC	8	25	0.00536765	0.372143	0	8
GO:0034165	positive regulation of toll-like receptor 9 signaling pathway	BP	4	7	0.00540376	0.373194	2	2
GO:0060426	lung vasculature development	BP	3	4	0.00544106	0.37432	1	2
GO:0086004	regulation of cardiac muscle cell contraction	BP	4	7	0.00546752	0.374693	2	2
GO:0003184	pulmonary valve morphogenesis	BP	6	14	0.00551866	0.375141	4	2
GO:0007399	nervous system development	BP	54	318	0.00555762	0.375141	35	19
GO:0060411	cardiac septum morphogenesis	BP	5	11	0.00556807	0.375141	3	2
GO:0016286	small conductance calcium-activated potassium channel activity	MF	3	4	0.00563141	0.375141	2	1
GO:0019228	neuronal action potential	BP	10	32	0.00564366	0.375141	7	3
GO:0086011	membrane repolarization during action potential	BP	4	8	0.00564714	0.375141	4	0
GO:0007420	brain development	BP	39	213	0.00564826	0.375141	27	12
GO:0032835	glomerulus development	BP	4	7	0.00565195	0.375141	3	1
GO:0008017	microtubule binding	MF	42	235	0.00566544	0.375141	7	35
GO:0072593	reactive oxygen species metabolic process	BP	8	29	0.00568459	0.375141	3	5
GO:0017147	Wnt-protein binding	MF	9	30	0.0057134	0.375651	5	4
GO:0051315	attachment of spindle microtubules to kinetochore involved in mitotic sister chromatid segregation	BP	5	11	0.00587745	0.384217	0	5
GO:0070374	positive regulation of ERK1 and ERK2 cascade	BP	29	170	0.00588682	0.384217	18	11
GO:0000712	resolution of meiotic recombination intermediates	BP	6	16	0.00596662	0.388004	1	5
GO:0060670	branching involved in labyrinthine layer morphogenesis	BP	4	9	0.00609335	0.393134	1	3
GO:1901342	regulation of vasculature development	BP	2	2	0.00611811	0.393134	1	1
GO:0004908	interleukin-1 receptor activity	MF	4	7	0.00611929	0.393134	0	4
GO:0045165	cell fate commitment	BP	13	51	0.00613375	0.393134	8	5
GO:0070888	E-box binding	MF	11	43	0.00618543	0.395025	3	8
GO:1902260	negative regulation of delayed rectifier potassium channel activity	BP	4	10	0.00640201	0.407397	4	0
GO:0001756	somitogenesis	BP	10	37	0.00644457	0.408645	3	7
GO:1903671	negative regulation of sprouting angiogenesis	BP	5	11	0.00652966	0.411806	3	2
GO:0070372	regulation of ERK1 and ERK2 cascade	BP	8	25	0.00654385	0.411806	3	5
GO:0044771	meiotic cell cycle phase transition	BP	2	2	0.00659603	0.411806	0	2
GO:1901994	negative regulation of meiotic cell cycle phase transition	BP	2	2	0.00659603	0.411806	0	2
GO:0043392	negative regulation of DNA binding	BP	8	27	0.00660998	0.411806	2	6
GO:1901019	regulation of calcium ion transmembrane transporter activity	BP	2	2	0.0066675	0.413942	2	0
GO:1902975	DNA replication initiation involved in mitotic DNA replication	BP	3	4	0.00678147	0.419557	0	3
GO:0000086	G2/M transition of mitotic cell cycle	BP	13	54	0.00681972	0.420463	2	11
GO:0031422	RecQ helicase-Topo III complex	CC	3	4	0.00699737	0.429928	0	3
GO:0098712	L-glutamate import across plasma membrane	BP	4	7	0.00705563	0.432018	1	3
GO:0005876	spindle microtubule	CC	10	37	0.00708054	0.432059	1	9
GO:0001503	ossification	BP	16	73	0.00711968	0.432964	9	7
GO:0031672	A band	CC	5	12	0.00717013	0.434549	5	0
GO:0014883	transition between fast and slow fiber	BP	3	5	0.00721468	0.435767	3	0
GO:0002544	chronic inflammatory response	BP	3	4	0.00724514	0.436128	1	2
GO:0060537	muscle tissue development	BP	3	5	0.00754609	0.452715	2	1
GO:0014701	junctional sarcoplasmic reticulum membrane	CC	4	7	0.00759859	0.454335	4	0
GO:0009986	cell surface	CC	72	476	0.00783206	0.466728	45	27
GO:0140013	meiotic nuclear division	BP	3	4	0.00786803	0.467309	1	2
GO:0007160	cell-matrix adhesion	BP	19	87	0.00800124	0.473642	14	5
GO:0042308	negative regulation of protein import into nucleus	BP	5	12	0.00816299	0.481616	3	2
GO:0046069	cGMP catabolic process	BP	3	4	0.0082025	0.48235	2	1
GO:0086083	cell adhesive protein binding involved in bundle of His cell-Purkinje myocyte communication	MF	3	4	0.00823902	0.482904	0	3
GO:0045636	positive regulation of melanocyte differentiation	BP	3	4	0.00831391	0.484182	2	1
GO:0007386	compartment pattern specification	BP	3	4	0.00831517	0.484182	3	0
GO:0008076	voltage-gated potassium channel complex	CC	17	75	0.00841697	0.488513	11	6
GO:0043596	nuclear replication fork	CC	6	16	0.00847818	0.489598	0	6
GO:0097049	motor neuron apoptotic process	BP	5	12	0.00849062	0.489598	3	2
GO:0071492	cellular response to UV-A	BP	4	10	0.00854421	0.491099	2	2
GO:1900744	regulation of p38MAPK cascade	BP	3	5	0.008667	0.496555	2	1
GO:0009897	external side of plasma membrane	CC	48	323	0.00886261	0.506135	29	19
GO:0022407	regulation of cell-cell adhesion	BP	5	11	0.00902966	0.51239	4	1
GO:0043534	blood vessel endothelial cell migration	BP	4	8	0.00910716	0.515147	1	3
GO:1903934	positive regulation of DNA primase activity	BP	3	5	0.00916352	0.516695	0	3
GO:0097746	regulation of blood vessel diameter	BP	6	19	0.00923789	0.517623	1	5
GO:0005244	voltage-gated ion channel activity	MF	11	42	0.00923807	0.517623	8	3
GO:0048632	negative regulation of skeletal muscle tissue growth	BP	2	2	0.00931004	0.52002	2	0
GO:0043503	skeletal muscle fiber adaptation	BP	2	2	0.00946755	0.527165	2	0
GO:0001725	stress fiber	CC	15	65	0.00965565	0.535353	12	3
GO:0045930	negative regulation of mitotic cell cycle	BP	7	22	0.00967469	0.535353	4	3
GO:0036269	swimming behavior	BP	2	2	0.00978082	0.53955	1	1
GO:0060307	regulation of ventricular cardiac muscle cell membrane repolarization	BP	6	18	0.00998584	0.549159	6	0
GO:1990023	mitotic spindle midzone	CC	5	12	0.0100771	0.552472	0	5
GO:0000731	DNA synthesis involved in DNA repair	BP	5	13	0.0101821	0.555239	0	5
GO:0051303	establishment of chromosome localization	BP	2	2	0.0101899	0.555239	0	2
GO:2001243	negative regulation of intrinsic apoptotic signaling pathway	BP	7	23	0.0102282	0.55563	1	6
GO:0051371	muscle alpha-actinin binding	MF	6	15	0.0103427	0.560138	6	0
GO:0014894	response to denervation involved in regulation of muscle adaptation	BP	4	9	0.0103822	0.560577	3	1
GO:0032233	positive regulation of actin filament bundle assembly	BP	5	13	0.0104272	0.561307	3	2
GO:0051725	protein de-ADP-ribosylation	BP	3	5	0.0105009	0.563571	3	0
GO:0016125	sterol metabolic process	BP	5	13	0.0106598	0.570379	3	2
GO:0060045	positive regulation of cardiac muscle cell proliferation	BP	7	21	0.0109335	0.582939	4	3
GO:0048007	antigen processing and presentation, exogenous lipid antigen via MHC class Ib	BP	3	5	0.01096	0.582939	1	2
GO:0014808	release of sequestered calcium ion into cytosol by sarcoplasmic reticulum	BP	4	10	0.0110001	0.583334	4	0
GO:0050613	delta14-sterol reductase activity	MF	2	2	0.0111524	0.588274	1	1
GO:0001764	neuron migration	BP	22	108	0.0111593	0.588274	12	10
GO:0070365	hepatocyte differentiation	BP	4	9	0.0113971	0.599035	2	2
GO:0007057	spindle assembly involved in female meiosis I	BP	2	2	0.0116621	0.611165	0	2
GO:0070293	renal absorption	BP	3	5	0.0118647	0.615238	2	1
GO:0031674	I band	CC	6	17	0.0118706	0.615238	6	0
GO:0030903	notochord development	BP	4	9	0.011881	0.615238	3	1
GO:0033630	positive regulation of cell adhesion mediated by integrin	BP	5	14	0.0118969	0.615238	2	3
GO:0071549	cellular response to dexamethasone stimulus	BP	6	18	0.0119125	0.615238	3	3
GO:0042359	vitamin D metabolic process	BP	3	5	0.0119506	0.615422	1	2
GO:0010389	regulation of G2/M transition of mitotic cell cycle	BP	4	8	0.0120014	0.616257	0	4
GO:0042391	regulation of membrane potential	BP	20	96	0.0120888	0.61896	14	6
GO:2000669	negative regulation of dendritic cell apoptotic process	BP	3	6	0.0121509	0.620356	1	2
GO:0033627	cell adhesion mediated by integrin	BP	10	36	0.0122113	0.621661	6	4
GO:0006766	vitamin metabolic process	BP	3	5	0.0122772	0.621736	1	2
GO:0030323	respiratory tube development	BP	3	5	0.0122826	0.621736	1	2
GO:0008299	isoprenoid biosynthetic process	BP	4	9	0.0123728	0.622115	4	0
GO:0060068	vagina development	BP	4	8	0.0123801	0.622115	2	2
GO:2000427	positive regulation of apoptotic cell clearance	BP	3	5	0.0124088	0.622115	3	0
GO:0002337	B-1a B cell differentiation	BP	2	2	0.0124297	0.622115	2	0
GO:0014802	terminal cisterna	CC	2	2	0.0125688	0.627314	2	0
GO:0005856	cytoskeleton	CC	67	438	0.012681	0.629718	42	25
GO:0070245	positive regulation of thymocyte apoptotic process	BP	3	5	0.0126877	0.629718	1	2
GO:0000785	chromatin	CC	109	777	0.0128697	0.63698	40	69
GO:0032392	DNA geometric change	BP	3	5	0.0130096	0.64212	0	3
GO:0097125	cyclin B1-CDK1 complex	CC	2	2	0.0130582	0.642738	0	2
GO:0000217	DNA secondary structure binding	MF	2	2	0.0132606	0.650901	0	2
GO:0004586	ornithine decarboxylase activity	MF	2	2	0.0134596	0.655939	1	1
GO:0007409	axonogenesis	BP	19	91	0.0134692	0.655939	11	8
GO:0097623	potassium ion export across plasma membrane	BP	5	14	0.0134825	0.655939	5	0
GO:0036310	annealing helicase activity	MF	3	5	0.0135105	0.655939	1	2
GO:0003824	catalytic activity	MF	5	14	0.0135884	0.65793	2	3
GO:0061844	antimicrobial humoral immune response mediated by antimicrobial peptide	BP	8	55	0.0136956	0.661323	5	3
GO:1901970	positive regulation of mitotic sister chromatid separation	BP	2	2	0.0137743	0.663327	0	2
GO:0036304	umbilical cord morphogenesis	BP	2	2	0.0138722	0.666238	1	1
GO:0007263	nitric oxide mediated signal transduction	BP	4	9	0.0139761	0.669424	1	3
GO:0033673	negative regulation of kinase activity	BP	3	6	0.0140332	0.670358	3	0
GO:0004668	protein-arginine deiminase activity	MF	3	5	0.0141587	0.672899	0	3
GO:0052650	NADP-retinol dehydrogenase activity	MF	4	11	0.0141619	0.672899	2	2
GO:0000132	establishment of mitotic spindle orientation	BP	8	28	0.0142284	0.672924	2	6
GO:2001190	positive regulation of T cell activation via T cell receptor contact with antigen bound to MHC molecule on antigen presenting cell	BP	2	3	0.0143258	0.672924	0	2
GO:0051930	regulation of sensory perception of pain	BP	6	20	0.0145142	0.672924	4	2
GO:0070307	lens fiber cell development	BP	3	5	0.0145177	0.672924	1	2
GO:0000076	DNA replication checkpoint	BP	4	9	0.0145356	0.672924	0	4
GO:0046602	regulation of mitotic centrosome separation	BP	3	5	0.0145601	0.672924	0	3
GO:0071479	cellular response to ionizing radiation	BP	9	36	0.0145641	0.672924	2	7
GO:0003275	apoptotic process involved in outflow tract morphogenesis	BP	2	2	0.0145725	0.672924	0	2
GO:1902257	negative regulation of apoptotic process involved in outflow tract morphogenesis	BP	2	2	0.0145725	0.672924	0	2
GO:0004713	protein tyrosine kinase activity	MF	19	88	0.0145858	0.672924	10	9
GO:0097350	neutrophil clearance	BP	3	5	0.0146037	0.672924	1	2
GO:1903748	negative regulation of establishment of protein localization to mitochondrion	BP	2	2	0.0146359	0.672924	2	0
GO:0045499	chemorepellent activity	MF	8	26	0.0146534	0.672924	6	2
GO:0010759	positive regulation of macrophage chemotaxis	BP	5	15	0.0147352	0.674184	3	2
GO:0071897	DNA biosynthetic process	BP	6	19	0.0147641	0.674184	0	6
GO:0048755	branching morphogenesis of a nerve	BP	3	5	0.0147944	0.674184	2	1
GO:0060688	regulation of morphogenesis of a branching structure	BP	2	2	0.014862	0.675538	0	2
GO:0005788	endoplasmic reticulum lumen	CC	31	181	0.0149058	0.675803	17	14
GO:0045600	positive regulation of fat cell differentiation	BP	10	43	0.0150442	0.68035	7	3
GO:1905322	positive regulation of mesenchymal stem cell migration	BP	2	2	0.0151331	0.682635	0	2
GO:0038031	non-canonical Wnt signaling pathway via JNK cascade	BP	3	5	0.0152297	0.685261	1	2
GO:0035814	negative regulation of renal sodium excretion	BP	2	2	0.0152682	0.685261	2	0
GO:0010812	negative regulation of cell-substrate adhesion	BP	5	13	0.0153297	0.686295	3	2
GO:0031448	positive regulation of fast-twitch skeletal muscle fiber contraction	BP	2	2	0.0154068	0.688017	2	0
GO:0005201	extracellular matrix structural constituent	MF	18	83	0.0154496	0.688081	10	8
GO:0071340	skeletal muscle acetylcholine-gated channel clustering	BP	3	5	0.0155771	0.688081	3	0
GO:0045687	positive regulation of glial cell differentiation	BP	2	2	0.0156076	0.688081	2	0
GO:0014012	peripheral nervous system axon regeneration	BP	3	5	0.0156468	0.688081	2	1
GO:0045669	positive regulation of osteoblast differentiation	BP	13	58	0.0159093	0.688081	6	7
GO:0010956	negative regulation of calcidiol 1-monooxygenase activity	BP	2	2	0.015922	0.688081	1	1
GO:0000022	mitotic spindle elongation	BP	2	2	0.0159734	0.688081	0	2
GO:0007525	somatic muscle development	BP	3	5	0.0160255	0.688081	3	0
GO:0001533	cornified envelope	CC	8	31	0.0160863	0.688081	1	7
GO:0033693	neurofilament bundle assembly	BP	2	2	0.0161163	0.688081	2	0
GO:0090403	oxidative stress-induced premature senescence	BP	2	2	0.0161398	0.688081	1	1
GO:0035984	cellular response to trichostatin A	BP	2	2	0.0162487	0.688081	1	1
GO:0035284	brain segmentation	BP	2	2	0.0163023	0.688081	2	0
GO:0015616	DNA translocase activity	MF	3	5	0.0164071	0.688081	0	3
GO:0005295	neutral amino acid:sodium symporter activity	MF	3	5	0.0164085	0.688081	0	3
GO:0005001	transmembrane receptor protein tyrosine phosphatase activity	MF	6	17	0.0164475	0.688081	4	2
GO:0070052	collagen V binding	MF	2	2	0.0164498	0.688081	1	1
GO:0031432	titin binding	MF	4	11	0.0164809	0.688081	4	0
GO:0002273	plasmacytoid dendritic cell differentiation	BP	2	2	0.0165154	0.688081	2	0
GO:0000727	double-strand break repair via break-induced replication	BP	4	9	0.0165331	0.688081	0	4
GO:0035456	response to interferon-beta	BP	3	9	0.0166296	0.688081	0	3
GO:0045004	DNA replication proofreading	BP	2	2	0.0166742	0.688081	0	2
GO:0071636	positive regulation of transforming growth factor beta production	BP	3	6	0.0168045	0.688081	1	2
GO:0001838	embryonic epithelial tube formation	BP	2	2	0.0168307	0.688081	2	0
GO:0021722	superior olivary nucleus maturation	BP	2	2	0.0168395	0.688081	2	0
GO:0046427	positive regulation of JAK-STAT cascade	BP	6	22	0.0168954	0.688081	3	3
GO:0003180	aortic valve morphogenesis	BP	8	28	0.0169691	0.688081	5	3
GO:0003084	positive regulation of systemic arterial blood pressure	BP	3	5	0.0170444	0.688081	3	0
GO:0048514	blood vessel morphogenesis	BP	6	19	0.0170527	0.688081	2	4
GO:0032877	positive regulation of DNA endoreduplication	BP	2	2	0.0170959	0.688081	0	2
GO:0071133	alpha9-beta1 integrin-ADAM8 complex	CC	2	2	0.0171367	0.688081	1	1
GO:0046597	negative regulation of viral entry into host cell	BP	5	18	0.0171448	0.688081	1	4
GO:0106134	positive regulation of cardiac muscle cell contraction	BP	2	2	0.0171465	0.688081	2	0
GO:0016941	natriuretic peptide receptor activity	MF	3	5	0.0171482	0.688081	0	3
GO:0010830	regulation of myotube differentiation	BP	3	5	0.0171577	0.688081	3	0
GO:0060838	lymphatic endothelial cell fate commitment	BP	2	2	0.0171638	0.688081	2	0
GO:0035051	cardiocyte differentiation	BP	2	2	0.0172003	0.688081	2	0
GO:0006885	regulation of pH	BP	5	13	0.017235	0.688081	2	3
GO:0035995	detection of muscle stretch	BP	3	5	0.0172382	0.688081	3	0
GO:0090537	CERF complex	CC	2	2	0.0172485	0.688081	2	0
GO:0007497	posterior midgut development	BP	2	2	0.0172804	0.688081	1	1
GO:0003300	cardiac muscle hypertrophy	BP	4	9	0.0172994	0.688081	4	0
GO:0043506	regulation of JUN kinase activity	BP	2	2	0.0173472	0.688081	2	0
GO:0061367	behavioral response to acetic acid induced pain	BP	2	2	0.0173667	0.688081	1	1
GO:0150064	vertebrate eye-specific patterning	BP	2	2	0.0173676	0.688081	2	0
GO:0010705	meiotic DNA double-strand break processing involved in reciprocal meiotic recombination	BP	2	2	0.0173731	0.688081	1	1
GO:1902379	chemoattractant activity involved in axon guidance	MF	2	2	0.0173758	0.688081	0	2
GO:0021693	cerebellar Purkinje cell layer structural organization	BP	2	2	0.0173768	0.688081	1	1
GO:0040040	thermosensory behavior	BP	2	2	0.0173771	0.688081	0	2
GO:0070859	positive regulation of bile acid biosynthetic process	BP	2	2	0.0173777	0.688081	1	1
GO:0014719	skeletal muscle satellite cell activation	BP	2	2	0.0174591	0.689627	2	0
GO:0002605	negative regulation of dendritic cell antigen processing and presentation	BP	3	6	0.0174942	0.689627	1	2
GO:1990573	potassium ion import across plasma membrane	BP	10	41	0.0177467	0.698036	5	5
GO:0030215	semaphorin receptor binding	MF	7	22	0.017932	0.702425	4	3
GO:0010752	regulation of cGMP-mediated signaling	BP	2	2	0.0179371	0.702425	1	1
GO:0007018	microtubule-based movement	BP	17	82	0.0179918	0.702429	2	15
GO:0003198	epithelial to mesenchymal transition involved in endocardial cushion formation	BP	4	10	0.018016	0.702429	3	1
GO:0000146	microfilament motor activity	MF	10	38	0.0181794	0.705761	9	1
GO:0001674	female germ cell nucleus	CC	3	6	0.0182292	0.705761	0	3
GO:0006874	cellular calcium ion homeostasis	BP	16	82	0.0182383	0.705761	12	4
GO:2000647	negative regulation of stem cell proliferation	BP	6	19	0.0182599	0.705761	1	5
GO:0009636	response to toxic substance	BP	13	62	0.0183015	0.705836	5	8
GO:0061304	retinal blood vessel morphogenesis	BP	3	5	0.018494	0.711718	1	2
GO:0010621	negative regulation of transcription by transcription factor localization	BP	2	3	0.0186359	0.715537	0	2
GO:0051964	negative regulation of synapse assembly	BP	3	5	0.0186735	0.715537	2	1
GO:0060666	dichotomous subdivision of terminal units involved in salivary gland branching	BP	3	5	0.0187727	0.717793	1	2
GO:0099170	postsynaptic modulation of chemical synaptic transmission	BP	5	13	0.0188537	0.718438	3	2
GO:0051298	centrosome duplication	BP	5	14	0.0188702	0.718438	0	5
GO:0086015	SA node cell action potential	BP	3	5	0.0189494	0.719915	3	0
GO:0072574	hepatocyte proliferation	BP	3	6	0.0191881	0.726091	1	2
GO:0045598	regulation of fat cell differentiation	BP	5	15	0.0191934	0.726091	1	4
GO:0001938	positive regulation of endothelial cell proliferation	BP	12	57	0.0194645	0.733723	6	6
GO:0071638	negative regulation of monocyte chemotactic protein-1 production	BP	3	6	0.0194776	0.733723	2	1
GO:0004672	protein kinase activity	MF	34	192	0.0195956	0.736614	14	20
GO:0048041	focal adhesion assembly	BP	7	23	0.0199443	0.748141	4	3
GO:0006310	DNA recombination	BP	14	69	0.0201686	0.754967	3	11
GO:0017124	SH3 domain binding	MF	23	121	0.0202724	0.75726	16	7
GO:0044613	nuclear pore central transport channel	CC	3	6	0.0203881	0.759992	0	3
GO:0006935	chemotaxis	BP	14	77	0.0206723	0.768975	9	5
GO:0003839	gamma-glutamylcyclotransferase activity	MF	2	3	0.0208385	0.773543	1	1
GO:0046935	1-phosphatidylinositol-3-kinase regulator activity	MF	5	14	0.0210239	0.777731	3	2
GO:0009615	response to virus	BP	12	66	0.0210386	0.777731	3	9
GO:0005912	adherens junction	CC	28	153	0.0211171	0.778278	18	10
GO:0005254	chloride channel activity	MF	11	47	0.0211408	0.778278	2	9
GO:0032496	response to lipopolysaccharide	BP	17	90	0.021339	0.78344	6	11
GO:2000377	regulation of reactive oxygen species metabolic process	BP	5	17	0.0213689	0.78344	1	4
GO:0035371	microtubule plus-end	CC	6	18	0.0214919	0.78426	1	5
GO:0010832	negative regulation of myotube differentiation	BP	4	10	0.0215374	0.78426	3	1
GO:1900264	positive regulation of DNA-directed DNA polymerase activity	BP	4	12	0.0215396	0.78426	0	4
GO:0000987	core promoter proximal region sequence-specific DNA binding	MF	11	47	0.0215674	0.78426	2	9
GO:1904754	positive regulation of vascular associated smooth muscle cell migration	BP	4	9	0.0216683	0.786326	1	3
GO:0000050	urea cycle	BP	4	11	0.0217131	0.786349	2	2
GO:0009898	cytoplasmic side of plasma membrane	CC	12	55	0.0219271	0.79229	5	7
GO:0010894	negative regulation of steroid biosynthetic process	BP	3	6	0.0220099	0.79229	3	0
GO:0060674	placenta blood vessel development	BP	4	10	0.0220105	0.79229	2	2
GO:0032690	negative regulation of interleukin-1 alpha production	BP	2	3	0.0221848	0.796955	1	1
GO:0006335	DNA replication-dependent nucleosome assembly	BP	3	6	0.0224071	0.799539	0	3
GO:0042551	neuron maturation	BP	5	15	0.0224297	0.799539	3	2
GO:0034707	chloride channel complex	CC	12	53	0.0224321	0.799539	3	9
GO:1901990	regulation of mitotic cell cycle phase transition	BP	3	6	0.0224491	0.799539	1	2
GO:0008092	cytoskeletal protein binding	MF	10	40	0.0225072	0.799539	10	0
GO:0001216	sequence-specific DNA binding bacterial-type RNA polymerase transcription factor activity involved in positive regulation of transcription	MF	4	12	0.022526	0.799539	2	2
GO:0060384	innervation	BP	6	19	0.0225925	0.800303	5	1
GO:0000212	meiotic spindle organization	BP	3	6	0.0227295	0.80356	0	3
GO:0008753	NADPH dehydrogenase (quinone) activity	MF	2	3	0.0229594	0.81008	1	1
GO:0048505	regulation of timing of cell differentiation	BP	2	3	0.0230535	0.81049	1	1
GO:0017077	oxidative phosphorylation uncoupler activity	MF	2	4	0.0230928	0.81049	0	2
GO:0048010	vascular endothelial growth factor receptor signaling pathway	BP	7	25	0.0231075	0.81049	1	6
GO:0005874	microtubule	CC	45	282	0.0232177	0.811385	13	32
GO:0061098	positive regulation of protein tyrosine kinase activity	BP	7	25	0.0232627	0.811385	4	3
GO:0001819	positive regulation of cytokine production	BP	10	47	0.0232696	0.811385	4	6
GO:0060762	regulation of branching involved in mammary gland duct morphogenesis	BP	2	3	0.023655	0.823212	1	1
GO:0032467	positive regulation of cytokinesis	BP	8	31	0.0237919	0.826206	2	6
GO:0022612	gland morphogenesis	BP	3	6	0.0238338	0.826206	1	2
GO:0005942	phosphatidylinositol 3-kinase complex	CC	6	19	0.0241065	0.833223	3	3
GO:0010754	negative regulation of cGMP-mediated signaling	BP	3	6	0.0241297	0.833223	2	1
GO:0043426	MRF binding	MF	3	6	0.0244296	0.840797	1	2
GO:0032147	activation of protein kinase activity	BP	8	29	0.0244434	0.840797	2	6
GO:0008430	selenium binding	MF	2	3	0.0245372	0.842397	2	0
GO:0045663	positive regulation of myoblast differentiation	BP	9	40	0.0247204	0.845837	9	0
GO:0021799	cerebral cortex radially oriented cell migration	BP	3	6	0.024759	0.845837	2	1
GO:0030297	transmembrane receptor protein tyrosine kinase activator activity	MF	4	10	0.0247798	0.845837	1	3
GO:0022848	acetylcholine-gated cation channel activity	MF	5	15	0.0249152	0.848831	5	0
GO:0061575	cyclin-dependent protein serine/threonine kinase activator activity	MF	4	12	0.0250296	0.8511	2	2
GO:0038009	regulation of signal transduction by receptor internalization	BP	1	1	0.0254076	0.857409	1	0
GO:0051394	regulation of nerve growth factor receptor activity	BP	1	1	0.0254076	0.857409	1	0
GO:0060299	negative regulation of sarcomere organization	BP	1	1	0.0254076	0.857409	1	0
GO:1900826	negative regulation of membrane depolarization during cardiac muscle cell action potential	BP	1	1	0.0254076	0.857409	1	0
GO:1901381	positive regulation of potassium ion transmembrane transport	BP	4	10	0.0255242	0.859718	3	1
GO:0043524	negative regulation of neuron apoptotic process	BP	20	111	0.0256308	0.860166	10	10
GO:0070168	negative regulation of biomineral tissue development	BP	3	6	0.025695	0.860166	2	1
GO:0016702	oxidoreductase activity, acting on single donors with incorporation of molecular oxygen, incorporation of two atoms of oxygen	MF	4	11	0.0257178	0.860166	1	3
GO:0015824	proline transport	BP	4	10	0.0257368	0.860166	1	3
GO:0060538	skeletal muscle organ development	BP	3	6	0.0257923	0.860166	2	1
GO:0003337	mesenchymal to epithelial transition involved in metanephros morphogenesis	BP	3	6	0.0258674	0.860166	1	2
GO:0001786	phosphatidylserine binding	MF	12	57	0.0258872	0.860166	5	7
GO:0005828	kinetochore microtubule	CC	5	18	0.0259237	0.860166	0	5
GO:0010880	regulation of release of sequestered calcium ion into cytosol by sarcoplasmic reticulum	BP	5	16	0.0260345	0.860747	5	0
GO:0020037	heme binding	MF	23	150	0.0260379	0.860747	11	12
GO:0003697	single-stranded DNA binding	MF	18	95	0.0261617	0.862055	1	17
GO:0035094	response to nicotine	BP	6	20	0.0261742	0.862055	3	3
GO:0043065	positive regulation of apoptotic process	BP	37	234	0.0262985	0.864549	16	21
GO:0030155	regulation of cell adhesion	BP	11	47	0.0263812	0.865671	5	6
GO:0019287	isopentenyl diphosphate biosynthetic process, mevalonate pathway	BP	2	3	0.0265688	0.870225	2	0
GO:0006567	threonine catabolic process	BP	2	3	0.0266454	0.871135	1	1
GO:0045860	positive regulation of protein kinase activity	BP	12	58	0.0267046	0.87147	6	6
GO:0035655	interleukin-18-mediated signaling pathway	BP	2	3	0.026885	0.875753	1	1
GO:0060707	trophoblast giant cell differentiation	BP	4	11	0.0269557	0.876234	1	3
GO:0010614	negative regulation of cardiac muscle hypertrophy	BP	4	12	0.0270141	0.876234	4	0
GO:0002009	morphogenesis of an epithelium	BP	6	22	0.0270473	0.876234	4	2
GO:0048630	skeletal muscle tissue growth	BP	3	6	0.0271107	0.876694	3	0
GO:0007528	neuromuscular junction development	BP	9	36	0.0271716	0.876709	7	2
GO:0006071	glycerol metabolic process	BP	4	12	0.0272096	0.876709	1	3
GO:0009888	tissue development	BP	9	35	0.0273675	0.878943	5	4
GO:0005911	cell-cell junction	CC	30	174	0.0273776	0.878943	14	16
GO:0004222	metalloendopeptidase activity	MF	23	127	0.0275192	0.880418	14	9
GO:2000866	positive regulation of estradiol secretion	BP	3	11	0.0275223	0.880418	0	3
GO:0045980	negative regulation of nucleotide metabolic process	BP	1	1	0.0278433	0.884334	0	1
GO:0046898	response to cycloheximide	BP	1	1	0.0278433	0.884334	0	1
GO:0047844	deoxycytidine deaminase activity	MF	1	1	0.0278433	0.884334	0	1
GO:0071217	cellular response to external biotic stimulus	BP	1	1	0.0278433	0.884334	0	1
GO:0033489	cholesterol biosynthetic process via desmosterol	BP	2	3	0.0279816	0.887147	2	0
GO:0043679	axon terminus	CC	11	49	0.0280674	0.888286	6	5
GO:0008046	axon guidance receptor activity	MF	4	10	0.0281676	0.889876	4	0
GO:0003785	actin monomer binding	MF	6	24	0.028292	0.892224	6	0
GO:0010818	T cell chemotaxis	BP	4	13	0.0284294	0.892417	3	1
GO:0034508	centromere complex assembly	BP	2	3	0.0284383	0.892417	0	2
GO:0031232	extrinsic component of external side of plasma membrane	CC	2	3	0.0284483	0.892417	0	2
GO:0071346	cellular response to interferon-gamma	BP	12	68	0.0285974	0.894146	6	6
GO:0099560	synaptic membrane adhesion	BP	8	29	0.0286038	0.894146	5	3
GO:2000052	positive regulation of non-canonical Wnt signaling pathway	BP	3	7	0.0287883	0.896903	0	3
GO:0070182	DNA polymerase binding	MF	5	17	0.0288512	0.896903	0	5
GO:0032720	negative regulation of tumor necrosis factor production	BP	10	47	0.0288868	0.896903	4	6
GO:0097398	cellular response to interleukin-17	BP	2	3	0.0288934	0.896903	1	1
GO:0048539	bone marrow development	BP	3	6	0.0290497	0.900186	2	1
GO:0015269	calcium-activated potassium channel activity	MF	4	11	0.0291993	0.903252	2	2
GO:0035556	intracellular signal transduction	BP	54	340	0.0292874	0.904406	26	28
GO:0071932	replication fork reversal	BP	3	6	0.029548	0.908826	0	3
GO:0030224	monocyte differentiation	BP	4	10	0.0295499	0.908826	1	3
GO:0060740	prostate gland epithelium morphogenesis	BP	3	6	0.0295835	0.908826	2	1
GO:0016010	dystrophin-associated glycoprotein complex	CC	4	11	0.0297337	0.909683	4	0
GO:0072089	stem cell proliferation	BP	11	50	0.0297525	0.909683	3	8
GO:1900020	positive regulation of protein kinase C activity	BP	3	6	0.0297646	0.909683	1	2
GO:2001200	positive regulation of dendritic cell differentiation	BP	2	3	0.0298633	0.911137	1	1
GO:0140009	L-aspartate import across plasma membrane	BP	3	6	0.0299394	0.911896	1	2
GO:0042369	vitamin D catabolic process	BP	2	3	0.0299997	0.912176	1	1
GO:2000379	positive regulation of reactive oxygen species metabolic process	BP	5	18	0.0300706	0.912773	1	4
GO:0009952	anterior/posterior pattern specification	BP	16	85	0.0301324	0.913093	8	8
GO:1903765	negative regulation of potassium ion export across plasma membrane	BP	2	3	0.0302873	0.914645	2	0
GO:0048255	mRNA stabilization	BP	7	27	0.0303828	0.914645	3	4
GO:0031492	nucleosomal DNA binding	MF	4	14	0.0304583	0.914645	0	4
GO:0002102	podosome	CC	8	31	0.0304619	0.914645	5	3
GO:0060236	regulation of mitotic spindle organization	BP	6	20	0.0304884	0.914645	0	6
GO:0009649	entrainment of circadian clock	BP	3	7	0.0304916	0.914645	1	2
GO:0060402	calcium ion transport into cytosol	BP	4	10	0.0306271	0.917167	2	2
GO:0070858	negative regulation of bile acid biosynthetic process	BP	2	3	0.0307864	0.920389	1	1
GO:0019901	protein kinase binding	MF	59	395	0.0309585	0.923986	25	34
GO:0014009	glial cell proliferation	BP	4	11	0.0310404	0.924879	1	3
GO:2001259	positive regulation of cation channel activity	BP	4	10	0.0311515	0.926262	4	0
GO:0048144	fibroblast proliferation	BP	7	28	0.0312299	0.926262	1	6
GO:2000573	positive regulation of DNA biosynthetic process	BP	4	11	0.0312958	0.926262	2	2
GO:0033597	mitotic checkpoint complex	CC	2	3	0.0313184	0.926262	0	2
GO:0150062	complement-mediated synapse pruning	BP	2	3	0.0313597	0.926262	2	0
GO:0000578	embryonic axis specification	BP	3	6	0.0314725	0.926262	1	2
GO:0006248	CMP catabolic process	BP	2	4	0.0315423	0.926262	0	2
GO:0014063	negative regulation of serotonin secretion	BP	2	3	0.0315506	0.926262	1	1
GO:0042813	Wnt-activated receptor activity	MF	5	15	0.0315723	0.926262	4	1
GO:0032966	negative regulation of collagen biosynthetic process	BP	3	6	0.0316913	0.926262	2	1
GO:0033387	putrescine biosynthetic process from ornithine	BP	2	3	0.0317192	0.926262	1	1
GO:0030225	macrophage differentiation	BP	6	22	0.0317971	0.926262	1	5
GO:0015630	microtubule cytoskeleton	CC	25	144	0.0318162	0.926262	8	17
GO:0019853	L-ascorbic acid biosynthetic process	BP	2	3	0.0318521	0.926262	2	0
GO:0016198	axon choice point recognition	BP	2	3	0.0319313	0.926262	1	1
GO:1901740	negative regulation of myoblast fusion	BP	2	3	0.0320738	0.926262	2	0
GO:0006693	prostaglandin metabolic process	BP	5	21	0.03208	0.926262	1	4
GO:0005157	macrophage colony-stimulating factor receptor binding	MF	2	3	0.0320915	0.926262	1	1
GO:0045030	UTP-activated nucleotide receptor activity	MF	2	3	0.032124	0.926262	0	2
GO:2000820	negative regulation of transcription from RNA polymerase II promoter involved in smooth muscle cell differentiation	BP	2	3	0.0321324	0.926262	1	1
GO:0042278	purine nucleoside metabolic process	BP	2	3	0.0324576	0.926262	2	0
GO:0006929	substrate-dependent cell migration	BP	3	6	0.0325528	0.926262	2	1
GO:0009617	response to bacterium	BP	14	78	0.0326334	0.926262	9	5
GO:0070092	regulation of glucagon secretion	BP	2	3	0.032666	0.926262	1	1
GO:0016052	carbohydrate catabolic process	BP	3	8	0.0326661	0.926262	3	0
GO:0015701	bicarbonate transport	BP	5	15	0.032673	0.926262	3	2
GO:0005896	interleukin-6 receptor complex	CC	2	3	0.0326751	0.926262	0	2
GO:0001217	sequence-specific DNA binding bacterial-type RNA polymerase transcription factor activity involved in negative regulation of transcription	MF	4	10	0.0328007	0.926262	1	3
GO:0043568	positive regulation of insulin-like growth factor receptor signaling pathway	BP	3	6	0.0328294	0.926262	2	1
GO:0042795	snRNA transcription from RNA polymerase II promoter	BP	4	11	0.0328339	0.926262	1	3
GO:0030178	negative regulation of Wnt signaling pathway	BP	10	47	0.0328471	0.926262	5	5
GO:0030261	chromosome condensation	BP	4	15	0.0328543	0.926262	0	4
GO:0033674	positive regulation of kinase activity	BP	14	67	0.0329491	0.927469	8	6
GO:0014075	response to amine	BP	3	6	0.0330881	0.929659	2	1
GO:0016533	cyclin-dependent protein kinase 5 holoenzyme complex	CC	2	3	0.0331855	0.929659	2	0
GO:0033687	osteoblast proliferation	BP	4	11	0.0332277	0.929659	2	2
GO:0000097	sulfur amino acid biosynthetic process	BP	1	1	0.0333024	0.929659	0	1
GO:0017172	cysteine dioxygenase activity	MF	1	1	0.0333024	0.929659	0	1
GO:0031021	interphase microtubule organizing center	CC	2	3	0.03334	0.929659	0	2
GO:0007099	centriole replication	BP	6	21	0.0334648	0.930528	0	6
GO:0044378	non-sequence-specific DNA binding, bending	MF	2	3	0.0334756	0.930528	0	2
GO:0034633	retinol transport	BP	2	3	0.0337398	0.933038	1	1
GO:0034632	retinol transporter activity	MF	2	3	0.0337442	0.933038	1	1
GO:0045629	negative regulation of T-helper 2 cell differentiation	BP	2	3	0.0337737	0.933038	0	2
GO:0014908	myotube differentiation involved in skeletal muscle regeneration	BP	2	3	0.0338897	0.933038	2	0
GO:0051092	positive regulation of NF-kappaB transcription factor activity	BP	21	123	0.0338904	0.933038	9	12
GO:0045608	negative regulation of auditory receptor cell differentiation	BP	2	3	0.0339003	0.933038	2	0
GO:0005869	dynactin complex	CC	4	15	0.0339324	0.933038	3	1
GO:1903490	positive regulation of mitotic cytokinesis	BP	2	3	0.0343954	0.94431	0	2
GO:0042805	actinin binding	MF	4	10	0.034495	0.944862	3	1
GO:0045717	negative regulation of fatty acid biosynthetic process	BP	4	11	0.0345507	0.944862	2	2
GO:0003323	type B pancreatic cell development	BP	4	11	0.0345746	0.944862	2	2
GO:0004386	helicase activity	MF	11	47	0.0347141	0.945893	1	10
GO:0014070	response to organic cyclic compound	BP	8	35	0.0347185	0.945893	1	7
GO:0000228	nuclear chromosome	CC	6	21	0.0348091	0.946914	0	6
GO:0003896	DNA primase activity	MF	2	3	0.0349353	0.948136	1	1
GO:0008179	adenylate cyclase binding	MF	4	11	0.0349739	0.948136	4	0
GO:0071773	cellular response to BMP stimulus	BP	7	27	0.0350649	0.948136	7	0
GO:1903979	negative regulation of microglial cell activation	BP	3	7	0.0351006	0.948136	2	1
GO:0051694	pointed-end actin filament capping	BP	3	7	0.0352487	0.948136	3	0
GO:0005231	excitatory extracellular ligand-gated ion channel activity	MF	10	44	0.0352504	0.948136	7	3
GO:0033688	regulation of osteoblast proliferation	BP	2	3	0.0352843	0.948136	0	2
GO:0071332	cellular response to fructose stimulus	BP	2	3	0.035318	0.948136	0	2
GO:0031536	positive regulation of exit from mitosis	BP	2	3	0.0353329	0.948136	0	2
GO:0010569	regulation of double-strand break repair via homologous recombination	BP	5	17	0.0356458	0.954649	0	5
GO:0015734	taurine transport	BP	3	6	0.0356828	0.954649	2	1
GO:0031391	Elg1 RFC-like complex	CC	2	3	0.0357633	0.955369	0	2
GO:0005267	potassium channel activity	MF	8	34	0.0358342	0.95583	5	3
GO:0016538	cyclin-dependent protein serine/threonine kinase regulator activity	MF	7	30	0.0360159	0.957274	3	4
GO:0005513	detection of calcium ion	BP	4	11	0.0360402	0.957274	3	1
GO:0035455	response to interferon-alpha	BP	3	10	0.036087	0.957274	0	3
GO:0001618	virus receptor activity	MF	10	49	0.0361071	0.957274	3	7
GO:0030278	regulation of ossification	BP	5	16	0.0362316	0.957274	2	3
GO:0006526	arginine biosynthetic process	BP	2	4	0.0362377	0.957274	1	1
GO:0008499	UDP-galactose:beta-N-acetylglucosamine beta-1,3-galactosyltransferase activity	MF	4	11	0.036272	0.957274	2	2
GO:0046982	protein heterodimerization activity	MF	40	297	0.0363182	0.957274	18	22
GO:0101020	estrogen 16-alpha-hydroxylase activity	MF	2	3	0.0366926	0.963959	0	2
GO:0044853	plasma membrane raft	CC	6	23	0.03675	0.963959	4	2
GO:0003096	renal sodium ion transport	BP	2	3	0.036793	0.963959	1	1
GO:0060412	ventricular septum morphogenesis	BP	8	32	0.0368289	0.963959	7	1
GO:0042770	signal transduction in response to DNA damage	BP	4	12	0.0368423	0.963959	0	4
GO:0045766	positive regulation of angiogenesis	BP	19	107	0.0370255	0.965975	7	12
GO:0014891	striated muscle atrophy	BP	1	1	0.0371003	0.965975	1	0
GO:0071277	cellular response to calcium ion	BP	15	75	0.0371165	0.965975	8	7
GO:0090166	Golgi disassembly	BP	3	7	0.0371362	0.965975	1	2
GO:0045778	positive regulation of ossification	BP	4	11	0.0374626	0.971385	1	3
GO:2000348	regulation of CD40 signaling pathway	BP	2	3	0.0375886	0.971385	0	2
GO:0006978	DNA damage response, signal transduction by p53 class mediator resulting in transcription of p21 class mediator	BP	4	11	0.0376123	0.971385	2	2
GO:0030324	lung development	BP	13	63	0.0376459	0.971385	8	5
GO:0007098	centrosome cycle	BP	9	42	0.0376552	0.971385	1	8
GO:1903438	positive regulation of mitotic cytokinetic process	BP	2	3	0.0377026	0.971385	0	2
GO:0008147	structural constituent of bone	MF	1	1	0.0377808	0.971385	0	1
GO:0032571	response to vitamin K	BP	1	1	0.0377808	0.971385	0	1
GO:0043616	keratinocyte proliferation	BP	6	23	0.0378348	0.971385	1	5
GO:0023051	regulation of signaling	BP	2	3	0.0383371	0.980187	0	2
GO:0060052	neurofilament cytoskeleton organization	BP	3	7	0.0383579	0.980187	3	0
GO:0002376	immune system process	BP	9	43	0.0384029	0.980187	5	4
GO:2001027	negative regulation of endothelial cell chemotaxis	BP	2	3	0.0384331	0.980187	1	1
GO:0060038	cardiac muscle cell proliferation	BP	6	21	0.0384527	0.980187	3	3
GO:0045627	positive regulation of T-helper 1 cell differentiation	BP	2	4	0.0386128	0.98286	0	2
GO:0071476	cellular hypotonic response	BP	3	7	0.0387201	0.984186	1	2
GO:0009410	response to xenobiotic stimulus	BP	26	154	0.0387763	0.98421	11	15
GO:0051480	cytosolic calcium ion homeostasis	BP	8	36	0.0388471	0.984606	7	1
GO:0001958	endochondral ossification	BP	7	29	0.0389451	0.985686	6	1
GO:0035256	G-protein coupled glutamate receptor binding	MF	2	3	0.0390703	0.987453	1	1
GO:0030501	positive regulation of bone mineralization	BP	9	40	0.0392013	0.988211	6	3
GO:0046330	positive regulation of JNK cascade	BP	15	80	0.0392112	0.988211	5	10
GO:1990423	RZZ complex	CC	2	3	0.0394098	0.991813	0	2
GO:0071320	cellular response to cAMP	BP	9	39	0.0396132	0.99289	6	3
GO:0050135	NAD(P)+ nucleosidase activity	MF	5	16	0.0396198	0.99289	1	4
GO:0061809	NAD+ nucleotidase, cyclic ADP-ribose generating	MF	5	16	0.0396198	0.99289	1	4
GO:0008131	primary amine oxidase activity	MF	3	7	0.0398248	0.992891	1	2
GO:0072138	mesenchymal cell proliferation involved in ureteric bud development	BP	2	3	0.039887	0.992891	2	0
GO:0010764	negative regulation of fibroblast migration	BP	3	7	0.0400111	0.992891	3	0
GO:0008355	olfactory learning	BP	2	3	0.0401301	0.992891	1	1
GO:0010572	positive regulation of platelet activation	BP	3	7	0.0401593	0.992891	0	3
GO:0033186	CAF-1 complex	CC	2	3	0.0401999	0.992891	0	2
GO:0001833	inner cell mass cell proliferation	BP	4	12	0.0402527	0.992891	0	4
GO:0016787	hydrolase activity	MF	14	80	0.0403511	0.992891	8	6
GO:0051451	myoblast migration	BP	3	7	0.0404236	0.992891	3	0
GO:0005109	frizzled binding	MF	8	34	0.0405819	0.992891	4	4
GO:0051574	positive regulation of histone H3-K9 methylation	BP	2	4	0.040607	0.992891	0	2
GO:0048018	receptor agonist activity	MF	9	44	0.0408426	0.992891	4	5
GO:0009653	anatomical structure morphogenesis	BP	18	105	0.0408504	0.992891	9	9
GO:0014850	response to muscle activity	BP	4	12	0.0409037	0.992891	3	1
GO:0050808	synapse organization	BP	11	49	0.0409313	0.992891	9	2
GO:2001016	positive regulation of skeletal muscle cell differentiation	BP	2	3	0.041006	0.992891	1	1
GO:0060317	cardiac epithelial to mesenchymal transition	BP	4	11	0.0411758	0.992891	3	1
GO:0031436	BRCA1-BARD1 complex	CC	2	3	0.0412577	0.992891	0	2
GO:0045171	intercellular bridge	CC	14	74	0.0412869	0.992891	5	9
GO:0060721	regulation of spongiotrophoblast cell proliferation	BP	1	1	0.0413132	0.992891	1	0
GO:1903547	regulation of growth hormone activity	BP	1	1	0.0413132	0.992891	1	0
GO:2001212	regulation of vasculogenesis	BP	2	3	0.0413456	0.992891	1	1
GO:0008592	regulation of Toll signaling pathway	BP	2	3	0.0413688	0.992891	1	1
GO:0060316	positive regulation of ryanodine-sensitive calcium-release channel activity	BP	3	7	0.0413819	0.992891	3	0
GO:0003308	negative regulation of Wnt signaling pathway involved in heart development	BP	2	3	0.0414645	0.992891	2	0
GO:0010954	positive regulation of protein processing	BP	4	12	0.0415209	0.992891	2	2
GO:1900122	positive regulation of receptor binding	BP	2	3	0.041526	0.992891	2	0
GO:0035702	monocyte homeostasis	BP	2	3	0.0415737	0.992891	1	1
GO:0061591	calcium activated galactosylceramide scrambling	BP	2	3	0.0415824	0.992891	1	1
GO:0003215	cardiac right ventricle morphogenesis	BP	4	11	0.0415884	0.992891	1	3
GO:0031664	regulation of lipopolysaccharide-mediated signaling pathway	BP	2	3	0.0416883	0.992891	1	1
GO:2000564	regulation of CD8-positive, alpha-beta T cell proliferation	BP	2	3	0.0418203	0.992891	1	1
GO:0038160	CXCL12-activated CXCR4 signaling pathway	BP	2	4	0.0419483	0.992891	2	0
GO:0006261	DNA-dependent DNA replication	BP	6	25	0.0421687	0.992891	0	6
GO:0033314	mitotic DNA replication checkpoint	BP	3	7	0.0422786	0.992891	0	3
GO:0090190	positive regulation of branching involved in ureteric bud morphogenesis	BP	4	12	0.0423685	0.992891	2	2
GO:0032940	secretion by cell	BP	3	8	0.0424221	0.992891	1	2
GO:0043367	CD4-positive, alpha-beta T cell differentiation	BP	3	7	0.0424231	0.992891	1	2
GO:0072034	renal vesicle induction	BP	2	3	0.042447	0.992891	2	0
GO:0050930	induction of positive chemotaxis	BP	4	13	0.0425393	0.992891	1	3
GO:0014005	microglia development	BP	2	3	0.0426017	0.992891	2	0
GO:1902723	negative regulation of skeletal muscle satellite cell proliferation	BP	2	4	0.0428524	0.992891	2	0
GO:0071930	negative regulation of transcription involved in G1/S transition of mitotic cell cycle	BP	2	3	0.0429399	0.992891	0	2
GO:0071542	dopaminergic neuron differentiation	BP	6	24	0.0431152	0.992891	6	0
GO:1902230	negative regulation of intrinsic apoptotic signaling pathway in response to DNA damage	BP	4	14	0.0431348	0.992891	2	2
GO:0016048	detection of temperature stimulus	BP	2	3	0.0431357	0.992891	1	1
GO:0003229	ventricular cardiac muscle tissue development	BP	2	3	0.0432573	0.992891	1	1
GO:2001257	regulation of cation channel activity	BP	3	7	0.0432628	0.992891	3	0
GO:0099160	postsynaptic intermediate filament cytoskeleton	CC	2	3	0.0432846	0.992891	2	0
GO:0099184	structural constituent of postsynaptic intermediate filament cytoskeleton	MF	2	3	0.0432846	0.992891	2	0
GO:0097028	dendritic cell differentiation	BP	4	13	0.0433127	0.992891	2	2
GO:0061146	Peyer's patch morphogenesis	BP	2	3	0.0433601	0.992891	1	1
GO:0004726	non-membrane spanning protein tyrosine phosphatase activity	MF	4	12	0.0434491	0.992891	0	4
GO:0032937	SREBP-SCAP-Insig complex	CC	2	3	0.043461	0.992891	2	0
GO:2000124	regulation of endocannabinoid signaling pathway	BP	2	3	0.043471	0.992891	0	2
GO:0005129	granulocyte macrophage colony-stimulating factor receptor binding	MF	1	1	0.0434713	0.992891	0	1
GO:0072651	interferon-tau production	BP	1	1	0.0434713	0.992891	0	1
GO:0038065	collagen-activated signaling pathway	BP	2	3	0.0434975	0.992891	1	1
GO:0042632	cholesterol homeostasis	BP	12	63	0.0435367	0.992891	9	3
GO:1900159	positive regulation of bone mineralization involved in bone maturation	BP	2	3	0.0436175	0.992891	2	0
GO:0033625	positive regulation of integrin activation	BP	3	7	0.0436215	0.992891	1	2
GO:0042663	regulation of endodermal cell fate specification	BP	1	1	0.0436247	0.992891	1	0
GO:0045813	positive regulation of Wnt signaling pathway, calcium modulating pathway	BP	1	1	0.0436247	0.992891	1	0
GO:1901296	negative regulation of canonical Wnt signaling pathway involved in cardiac muscle cell fate commitment	BP	1	1	0.0436247	0.992891	1	0
GO:1904723	negative regulation of Wnt-Frizzled-LRP5/6 complex assembly	BP	1	1	0.0436247	0.992891	1	0
GO:1904958	positive regulation of midbrain dopaminergic neuron differentiation	BP	1	1	0.0436247	0.992891	1	0
GO:1905607	negative regulation of presynapse assembly	BP	1	1	0.0436247	0.992891	1	0
GO:0010811	positive regulation of cell-substrate adhesion	BP	7	28	0.0436773	0.992891	3	4
GO:0051775	response to redox state	BP	3	8	0.0437319	0.992891	1	2
GO:0035025	positive regulation of Rho protein signal transduction	BP	7	28	0.0437815	0.992891	4	3
GO:0085020	protein K6-linked ubiquitination	BP	3	8	0.0437961	0.992891	0	3
GO:0070086	ubiquitin-dependent endocytosis	BP	2	3	0.0437966	0.992891	0	2
GO:0005005	transmembrane-ephrin receptor activity	MF	5	16	0.0438039	0.992891	3	2
GO:0032036	myosin heavy chain binding	MF	3	9	0.0438301	0.992891	1	2
GO:0051597	response to methylmercury	BP	2	3	0.0439105	0.992891	1	1
GO:0051926	negative regulation of calcium ion transport	BP	3	9	0.0439105	0.992891	2	1
GO:0021885	forebrain cell migration	BP	2	3	0.0440529	0.994225	0	2
GO:1901896	positive regulation of calcium-transporting ATPase activity	BP	2	3	0.044144	0.994225	2	0
GO:0006231	dTMP biosynthetic process	BP	2	4	0.0443633	0.994225	1	1
GO:0004748	ribonucleoside-diphosphate reductase activity, thioredoxin disulfide as acceptor	MF	2	3	0.0444598	0.994225	0	2
GO:0005971	ribonucleoside-diphosphate reductase complex	CC	2	3	0.0444598	0.994225	0	2
GO:0009185	ribonucleoside diphosphate metabolic process	BP	2	3	0.0444598	0.994225	0	2
GO:0009263	deoxyribonucleotide biosynthetic process	BP	2	3	0.0444598	0.994225	0	2
GO:0009265	2'-deoxyribonucleotide biosynthetic process	BP	2	3	0.0444598	0.994225	0	2
GO:0003138	primary heart field specification	BP	2	3	0.044479	0.994225	1	1
GO:0051373	FATZ binding	MF	2	4	0.0446049	0.994225	2	0
GO:1990459	transferrin receptor binding	MF	2	3	0.0446108	0.994225	2	0
GO:0060347	heart trabecula formation	BP	4	13	0.0446391	0.994225	3	1
GO:0016322	neuron remodeling	BP	4	12	0.0447959	0.99533	4	0
GO:0035812	renal sodium excretion	BP	2	3	0.0448658	0.99533	0	2
GO:0006959	humoral immune response	BP	8	55	0.0448685	0.99533	3	5
GO:0086036	regulation of cardiac muscle cell membrane potential	BP	2	3	0.0452063	0.99533	1	1
GO:0032783	ELL-EAF complex	CC	3	7	0.0452944	0.99533	3	0
GO:0001666	response to hypoxia	BP	16	89	0.045298	0.99533	9	7
GO:0070051	fibrinogen binding	MF	2	3	0.0453788	0.99533	1	1
GO:0070938	contractile ring	CC	2	3	0.0453878	0.99533	0	2
GO:0000253	3-keto sterol reductase activity	MF	2	5	0.0455472	0.99533	1	1
GO:0060218	hematopoietic stem cell differentiation	BP	5	17	0.04555	0.99533	3	2
GO:0008237	metallopeptidase activity	MF	11	54	0.0457035	0.99533	5	6
GO:0046888	negative regulation of hormone secretion	BP	2	4	0.0457994	0.99533	1	1
GO:0035810	positive regulation of urine volume	BP	3	7	0.0458258	0.99533	0	3
GO:0007219	Notch signaling pathway	BP	18	102	0.0459925	0.99533	12	6
GO:0042574	retinal metabolic process	BP	4	13	0.0460412	0.99533	2	2
GO:0007585	respiratory gaseous exchange	BP	5	18	0.0461196	0.99533	2	3
GO:0035910	ascending aorta morphogenesis	BP	2	3	0.04612	0.99533	1	1
GO:0046314	phosphocreatine biosynthetic process	BP	2	4	0.0461648	0.99533	1	1
GO:1904613	cellular response to 2,3,7,8-tetrachlorodibenzodioxine	BP	2	3	0.0461652	0.99533	1	1
GO:0060948	cardiac vascular smooth muscle cell development	BP	2	3	0.0461684	0.99533	1	1
GO:0060073	micturition	BP	2	3	0.0462372	0.99533	1	1
GO:1902725	negative regulation of satellite cell differentiation	BP	2	4	0.0462629	0.99533	2	0
GO:0003421	growth plate cartilage axis specification	BP	1	1	0.0462687	0.99533	0	1
GO:1903403	negative regulation of renal phosphate excretion	BP	1	1	0.0462687	0.99533	0	1
GO:0045010	actin nucleation	BP	3	7	0.046271	0.99533	2	1
GO:0043184	vascular endothelial growth factor receptor 2 binding	MF	3	7	0.0462877	0.99533	1	2
GO:2000816	negative regulation of mitotic sister chromatid separation	BP	1	1	0.0463193	0.99533	0	1
GO:0051250	negative regulation of lymphocyte activation	BP	2	3	0.0464155	0.99533	1	1
GO:0004118	cGMP-stimulated cyclic-nucleotide phosphodiesterase activity	MF	2	3	0.0464717	0.99533	2	0
GO:0006290	pyrimidine dimer repair	BP	2	3	0.0465766	0.99533	0	2
GO:0097037	heme export	BP	2	4	0.0466287	0.99533	2	0
GO:0017095	heparan sulfate 6-O-sulfotransferase activity	MF	2	3	0.0466513	0.99533	2	0
GO:0070105	positive regulation of interleukin-6-mediated signaling pathway	BP	2	3	0.0466704	0.99533	1	1
GO:0045933	positive regulation of muscle contraction	BP	2	3	0.0467494	0.99533	2	0
GO:1905523	positive regulation of macrophage migration	BP	2	3	0.0467537	0.99533	1	1
GO:0060716	labyrinthine layer blood vessel development	BP	5	17	0.0468517	0.99533	3	2
GO:0006565	L-serine catabolic process	BP	2	4	0.0469083	0.99533	1	1
GO:0072659	protein localization to plasma membrane	BP	22	130	0.0469244	0.99533	13	9
GO:0098685	Schaffer collateral - CA1 synapse	CC	16	82	0.0470989	0.99533	11	5
GO:0051231	spindle elongation	BP	2	3	0.0471122	0.99533	0	2
GO:0005368	taurine transmembrane transporter activity	MF	2	3	0.0472208	0.99533	2	0
GO:0005369	taurine:sodium symporter activity	MF	2	3	0.0472232	0.99533	1	1
GO:0046959	habituation	BP	2	3	0.0472235	0.99533	0	2
GO:1903862	positive regulation of oxidative phosphorylation	BP	1	1	0.0472777	0.99533	1	0
GO:0008489	UDP-galactose:glucosylceramide beta-1,4-galactosyltransferase activity	MF	2	3	0.0473242	0.99533	1	1
GO:0002001	renin secretion into blood stream	BP	2	3	0.0475161	0.99533	0	2
GO:0050955	thermoception	BP	2	3	0.0475261	0.99533	1	1
GO:1905114	cell surface receptor signaling pathway involved in cell-cell signaling	BP	2	3	0.0475356	0.99533	2	0
GO:0086013	membrane repolarization during cardiac muscle cell action potential	BP	2	3	0.0475634	0.99533	2	0
GO:0010748	negative regulation of plasma membrane long-chain fatty acid transport	BP	2	3	0.0475702	0.99533	1	1
GO:0120098	procentriole	CC	2	3	0.0475935	0.99533	0	2
GO:0061364	apoptotic process involved in luteolysis	BP	2	3	0.0477536	0.996142	2	0
GO:0014042	positive regulation of neuron maturation	BP	2	3	0.0477544	0.996142	1	1
GO:0005608	laminin-3 complex	CC	2	3	0.0478085	0.996142	0	2
GO:0098910	regulation of atrial cardiac muscle cell action potential	BP	2	3	0.047856	0.996142	2	0
GO:0060055	angiogenesis involved in wound healing	BP	3	7	0.0479252	0.99629	2	1
GO:0050853	B cell receptor signaling pathway	BP	9	48	0.0479947	0.99629	4	5
GO:0002931	response to ischemia	BP	10	48	0.0480849	0.99629	6	4
GO:0086056	voltage-gated calcium channel activity involved in AV node cell action potential	MF	2	3	0.0480891	0.99629	1	1
GO:0045515	interleukin-18 receptor binding	MF	1	1	0.0481819	0.99629	1	0
GO:0004170	dUTP diphosphatase activity	MF	1	1	0.0484325	0.99629	0	1
GO:0030547	receptor inhibitor activity	MF	1	1	0.0484325	0.99629	0	1
GO:0032556	pyrimidine deoxyribonucleotide binding	MF	1	1	0.0484325	0.99629	0	1
GO:0046081	dUTP catabolic process	BP	1	1	0.0484325	0.99629	0	1
GO:0050877	neurological system process	BP	11	52	0.0485775	0.99629	8	3
GO:0071855	neuropeptide receptor binding	MF	1	1	0.0487327	0.99629	0	1
GO:0060996	dendritic spine development	BP	5	16	0.0487338	0.99629	3	2
GO:0030055	cell-substrate junction	CC	3	7	0.048742	0.99629	2	1
GO:0030857	negative regulation of epithelial cell differentiation	BP	3	8	0.0487471	0.99629	3	0
GO:0050917	sensory perception of umami taste	BP	3	7	0.0487566	0.99629	2	1
GO:0099545	trans-synaptic signaling by trans-synaptic complex	BP	2	3	0.0487836	0.99629	1	1
GO:0004865	protein serine/threonine phosphatase inhibitor activity	MF	4	14	0.0488396	0.99629	2	2
GO:0030527	structural constituent of chromatin	MF	9	79	0.0488695	0.99629	2	7
GO:0000079	regulation of cyclin-dependent protein serine/threonine kinase activity	BP	8	39	0.0490694	0.999221	2	6
GO:0006044	N-acetylglucosamine metabolic process	BP	4	12	0.0492988	1	3	1
GO:0035253	ciliary rootlet	CC	4	12	0.0493003	1	2	2
GO:0070836	caveola assembly	BP	2	4	0.0493387	1	1	1
GO:0001657	ureteric bud development	BP	8	35	0.0493976	1	4	4
GO:0006941	striated muscle contraction	BP	4	10	0.0494166	1	3	1
GO:0031334	positive regulation of protein complex assembly	BP	8	39	0.0494496	1	2	6
GO:0005219	ryanodine-sensitive calcium-release channel activity	MF	2	3	0.0495646	1	2	0
GO:0048763	calcium-induced calcium release activity	MF	2	3	0.0495646	1	2	0
GO:0097159	organic cyclic compound binding	MF	2	4	0.0496832	1	1	1
GO:1903920	positive regulation of actin filament severing	BP	1	1	0.0497802	1	1	0
GO:0031616	spindle pole centrosome	CC	4	13	0.0498296	1	0	4
GO:1902476	chloride transmembrane transport	BP	11	51	0.0498889	1	3	8
GO:0043931	ossification involved in bone maturation	BP	4	12	0.0498893	1	3	1
