# Supplementary material for: Transcriptomic Insights Reveal PRTFDC1 as a Novel Regulator of Myogenic Differentiation in Sujiang Pig Satellite Cells
Source: Vet Sci. 2025 Dec 14;12(12):1197. doi: 10.3390/vetsci12121197 (PMC12737788; doi:10.3390/vetsci12121197)
Supplement: Supplementary file 1 [file vetsci-12-01197-s001.zip › Table S11 GO_DM2-VS-DM1_significant.xlsx]

## Sheet: Sheet1
category	term	ontology	numDEInCat	numInCat	over_represented_pvalue	over_represented_FDR	GeneNumber(Up)	GeneNumber(Down)
GO:0030018	Z disc	CC	46	124	2.90652e-24	5.17883e-20	44	2
GO:0006936	muscle contraction	BP	26	61	2.87492e-16	2.56126e-12	25	1
GO:0005615	extracellular space	CC	120	1334	1.66404e-14	8.26258e-11	53	67
GO:0008307	structural constituent of muscle	MF	20	37	1.85488e-14	8.26258e-11	20	0
GO:0030016	myofibril	CC	19	42	1.62839e-13	5.80292e-10	18	1
GO:0051015	actin filament binding	MF	42	200	3.18875e-13	9.46953e-10	33	9
GO:0045214	sarcomere organization	BP	17	31	2.03425e-12	5.17803e-09	17	0
GO:0030315	T-tubule	CC	14	34	2.6286e-09	5.85455e-06	13	1
GO:0016529	sarcoplasmic reticulum	CC	14	35	5.73588e-09	1.13558e-05	14	0
GO:0003779	actin binding	MF	39	255	7.61769e-09	1.35732e-05	35	4
GO:0010628	positive regulation of gene expression	BP	44	327	8.98668e-09	1.45568e-05	22	22
GO:0060048	cardiac muscle contraction	BP	13	31	2.58151e-08	3.83311e-05	13	0
GO:0008201	heparin binding	MF	26	156	2.81016e-08	3.85165e-05	13	13
GO:0042383	sarcolemma	CC	22	97	4.88947e-08	6.2229e-05	19	3
GO:0005523	tropomyosin binding	MF	8	14	5.56524e-08	6.61076e-05	8	0
GO:0005509	calcium ion binding	MF	70	684	6.57007e-08	7.13673e-05	47	23
GO:0032982	myosin filament	CC	10	21	6.80909e-08	7.13673e-05	9	1
GO:0044325	ion channel binding	MF	22	105	1.18873e-07	0.000117671	17	5
GO:0003009	skeletal muscle contraction	BP	8	17	1.98435e-07	0.00018609	8	0
GO:0030017	sarcomere	CC	11	33	2.4409e-07	0.00021746	11	0
GO:0031430	M band	CC	11	23	4.79765e-07	0.000407069	11	0
GO:0005861	troponin complex	CC	5	7	5.08119e-07	0.00041153	5	0
GO:0031672	A band	CC	7	12	8.87559e-07	0.000687588	7	0
GO:0031012	extracellular matrix	CC	32	226	9.44088e-07	0.000700906	17	15
GO:0005576	extracellular region	CC	94	1232	9.96924e-07	0.000710528	46	48
GO:0016460	myosin II complex	CC	9	24	1.15516e-06	0.000791642	8	1
GO:0005865	striated muscle thin filament	CC	8	12	1.69424e-06	0.00111807	8	0
GO:0090090	negative regulation of canonical Wnt signaling pathway	BP	20	114	1.92551e-06	0.00122532	11	9
GO:0016459	myosin complex	CC	11	36	2.79062e-06	0.0017146	8	3
GO:0008083	growth factor activity	MF	20	142	4.2335e-06	0.00251442	7	13
GO:0033017	sarcoplasmic reticulum membrane	CC	10	31	4.68834e-06	0.00263173	10	0
GO:0031432	titin binding	MF	6	11	4.72642e-06	0.00263173	6	0
GO:0043005	neuron projection	CC	41	355	7.19783e-06	0.00388639	23	18
GO:0000146	microfilament motor activity	MF	11	38	7.98683e-06	0.00418557	8	3
GO:0015629	actin cytoskeleton	CC	29	215	1.23617e-05	0.00629314	21	8
GO:0055003	cardiac myofibril assembly	BP	7	11	1.41144e-05	0.00698582	7	0
GO:2000096	positive regulation of Wnt signaling pathway, planar cell polarity pathway	BP	5	8	1.56244e-05	0.0075242	5	0
GO:0043025	neuronal cell body	CC	39	337	1.67971e-05	0.00787608	18	21
GO:0031674	I band	CC	8	17	1.91862e-05	0.00859098	8	0
GO:0006874	cellular calcium ion homeostasis	BP	15	82	1.92861e-05	0.00859098	11	4
GO:0097647	amylin receptor signaling pathway	BP	3	3	1.98615e-05	0.0086315	2	1
GO:0030279	negative regulation of ossification	BP	7	18	2.08099e-05	0.00882836	6	1
GO:0014701	junctional sarcoplasmic reticulum membrane	CC	5	7	2.44392e-05	0.0101269	5	0
GO:0010880	regulation of release of sequestered calcium ion into cytosol by sarcoplasmic reticulum	BP	7	16	3.16754e-05	0.0128271	7	0
GO:0031013	troponin I binding	MF	4	6	3.55374e-05	0.0140712	4	0
GO:0099558	maintenance of synapse structure	BP	6	13	5.35743e-05	0.0207519	2	4
GO:0010881	regulation of cardiac muscle contraction by regulation of the release of sequestered calcium ion	BP	6	14	5.83424e-05	0.0220598	6	0
GO:0043524	negative regulation of neuron apoptotic process	BP	17	111	5.9427e-05	0.0220598	11	6
GO:0033018	sarcoplasmic reticulum lumen	CC	5	10	6.50592e-05	0.0236576	5	0
GO:0031014	troponin T binding	MF	3	4	6.84808e-05	0.0244038	3	0
GO:0003283	atrial septum development	BP	4	5	7.02585e-05	0.0245464	2	2
GO:0060394	negative regulation of pathway-restricted SMAD protein phosphorylation	BP	5	10	7.76655e-05	0.0256025	2	3
GO:0006937	regulation of muscle contraction	BP	5	11	7.87142e-05	0.0256025	5	0
GO:0005516	calmodulin binding	MF	27	204	8.14909e-05	0.0256025	21	6
GO:0097512	cardiac myofibril	CC	4	7	8.19269e-05	0.0256025	4	0
GO:0003785	actin monomer binding	MF	7	24	8.53292e-05	0.0256025	7	0
GO:0035630	bone mineralization involved in bone maturation	BP	4	6	8.59309e-05	0.0256025	4	0
GO:0007525	somatic muscle development	BP	4	5	8.7231e-05	0.0256025	4	0
GO:0052732	phosphoethanolamine phosphatase activity	MF	3	3	8.72977e-05	0.0256025	2	1
GO:0065010	extracellular membrane-bounded organelle	CC	3	3	8.72977e-05	0.0256025	2	1
GO:0007015	actin filament organization	BP	17	111	8.76502e-05	0.0256025	14	3
GO:0060173	limb development	BP	9	39	9.33144e-05	0.0265512	5	4
GO:0006816	calcium ion transport	BP	12	60	9.38785e-05	0.0265512	10	2
GO:0051371	muscle alpha-actinin binding	MF	7	15	0.000141948	0.0395193	7	0
GO:0007517	muscle organ development	BP	14	81	0.000152813	0.0418896	14	0
GO:0002931	response to ischemia	BP	10	48	0.000159503	0.0424718	5	5
GO:0010460	positive regulation of heart rate	BP	5	12	0.00016095	0.0424718	3	2
GO:0060402	calcium ion transport into cytosol	BP	5	10	0.000162088	0.0424718	5	0
GO:0005179	hormone activity	MF	11	83	0.000171712	0.0443416	6	5
GO:0045668	negative regulation of osteoblast differentiation	BP	9	42	0.000175042	0.0445557	2	7
GO:0001837	epithelial to mesenchymal transition	BP	9	40	0.000181587	0.0455707	4	5
GO:0030177	positive regulation of Wnt signaling pathway	BP	8	33	0.000188855	0.0467363	3	5
GO:0051694	pointed-end actin filament capping	BP	4	7	0.000198021	0.047917	4	0
GO:0003138	primary heart field specification	BP	3	3	0.000200967	0.047917	1	2
GO:0045933	positive regulation of muscle contraction	BP	3	3	0.000201694	0.047917	3	0
GO:0005125	cytokine activity	MF	18	182	0.000219366	0.0514299	4	14
GO:0007422	peripheral nervous system development	BP	7	24	0.000222413	0.0514669	2	5
GO:0060314	regulation of ryanodine-sensitive calcium-release channel activity	BP	6	15	0.000229025	0.0523176	6	0
GO:2001259	positive regulation of cation channel activity	BP	5	10	0.000232224	0.0523767	4	1
GO:0048741	skeletal muscle fiber development	BP	7	24	0.000264636	0.0588002	6	1
GO:0060670	branching involved in labyrinthine layer morphogenesis	BP	4	9	0.000267304	0.0588002	1	3
GO:1990454	L-type voltage-gated calcium channel complex	CC	5	12	0.00027315	0.0588989	5	0
GO:0055008	cardiac muscle tissue morphogenesis	BP	6	11	0.000274363	0.0588989	5	1
GO:0055013	cardiac muscle cell development	BP	7	17	0.000320711	0.0676643	7	0
GO:0030509	BMP signaling pathway	BP	13	81	0.000322789	0.0676643	6	7
GO:0009617	response to bacterium	BP	12	78	0.000359603	0.0745046	6	6
GO:0009986	cell surface	CC	43	476	0.000369191	0.0753759	24	19
GO:0048570	notochord morphogenesis	BP	3	4	0.000372268	0.0753759	0	3
GO:0008092	cytoskeletal protein binding	MF	9	40	0.000404313	0.0809444	9	0
GO:0030240	skeletal muscle thin filament assembly	BP	5	7	0.000410206	0.0812118	5	0
GO:0070296	sarcoplasmic reticulum calcium ion transport	BP	3	3	0.000435877	0.0853457	3	0
GO:2000310	regulation of N-methyl-D-aspartate selective glutamate receptor activity	BP	6	16	0.000452057	0.0875517	2	4
GO:0098910	regulation of atrial cardiac muscle cell action potential	BP	3	3	0.000457573	0.087667	3	0
GO:0030318	melanocyte differentiation	BP	6	18	0.000472358	0.0890428	6	0
GO:0032972	regulation of muscle filament sliding speed	BP	2	2	0.000474748	0.0890428	2	0
GO:0030239	myofibril assembly	BP	5	15	0.000484575	0.0899391	5	0
GO:0030225	macrophage differentiation	BP	6	22	0.000504499	0.0926718	1	5
GO:0016286	small conductance calcium-activated potassium channel activity	MF	3	4	0.000511533	0.0930051	1	2
GO:0036042	long-chain fatty acyl-CoA binding	MF	3	4	0.000540995	0.0973681	0	3
GO:0002027	regulation of heart rate	BP	7	24	0.000560016	0.0997836	6	1
GO:0030133	transport vesicle	CC	10	64	0.000608384	0.107329	3	7
GO:0014883	transition between fast and slow fiber	BP	3	5	0.000625116	0.109199	3	0
GO:0048306	calcium-dependent protein binding	MF	10	66	0.000723519	0.125162	5	5
GO:0007519	skeletal muscle tissue development	BP	9	48	0.000738236	0.125459	9	0
GO:0006942	regulation of striated muscle contraction	BP	3	6	0.000739322	0.125459	3	0
GO:0002040	sprouting angiogenesis	BP	7	30	0.000756004	0.12708	4	3
GO:0048018	receptor agonist activity	MF	8	44	0.000846694	0.139353	3	5
GO:0042733	embryonic digit morphogenesis	BP	9	47	0.000848152	0.139353	4	5
GO:0071313	cellular response to caffeine	BP	4	8	0.000852482	0.139353	4	0
GO:0014808	release of sequestered calcium ion into cytosol by sarcoplasmic reticulum	BP	4	10	0.000903509	0.146352	4	0
GO:0048168	regulation of neuronal synaptic plasticity	BP	6	22	0.000912638	0.146499	3	3
GO:0090082	positive regulation of heart induction by negative regulation of canonical Wnt signaling pathway	BP	3	5	0.00098964	0.157441	1	2
GO:0042391	regulation of membrane potential	BP	14	96	0.00102748	0.162014	11	3
GO:0050714	positive regulation of protein secretion	BP	9	41	0.00104429	0.163221	4	5
GO:0000050	urea cycle	BP	4	11	0.00106955	0.165715	1	3
GO:0045669	positive regulation of osteoblast differentiation	BP	10	58	0.00110129	0.169162	5	5
GO:0007160	cell-matrix adhesion	BP	13	87	0.00111686	0.170088	7	6
GO:0060676	ureteric bud formation	BP	3	5	0.00115612	0.174575	0	3
GO:0003300	cardiac muscle hypertrophy	BP	5	9	0.00120173	0.179937	5	0
GO:0097084	vascular smooth muscle cell development	BP	3	6	0.00122059	0.181237	2	1
GO:0061053	somite development	BP	5	17	0.00125397	0.184655	2	3
GO:0008016	regulation of heart contraction	BP	6	26	0.00129057	0.188487	5	1
GO:0016462	pyrophosphatase activity	MF	3	5	0.00137717	0.1995	2	1
GO:0031100	organ regeneration	BP	6	25	0.0013945	0.200381	1	5
GO:0060070	canonical Wnt signaling pathway	BP	11	76	0.00147816	0.210702	6	5
GO:2000463	positive regulation of excitatory postsynaptic membrane potential	BP	7	26	0.00149629	0.210714	4	3
GO:2000669	negative regulation of dendritic cell apoptotic process	BP	3	6	0.00150189	0.210714	2	1
GO:0008528	G-protein coupled peptide receptor activity	MF	7	37	0.00161879	0.225341	5	2
GO:0061098	positive regulation of protein tyrosine kinase activity	BP	6	25	0.00163381	0.225668	1	5
GO:0035995	detection of muscle stretch	BP	4	5	0.00174169	0.238719	4	0
GO:0032720	negative regulation of tumor necrosis factor production	BP	8	47	0.00178204	0.24113	5	3
GO:0005244	voltage-gated ion channel activity	MF	8	42	0.00180274	0.24113	7	1
GO:0071638	negative regulation of monocyte chemotactic protein-1 production	BP	3	6	0.00180898	0.24113	2	1
GO:0052731	phosphocholine phosphatase activity	MF	2	2	0.00181342	0.24113	2	0
GO:0048341	paraxial mesoderm formation	BP	3	5	0.00192722	0.254365	1	2
GO:0043066	negative regulation of apoptotic process	BP	31	361	0.00199447	0.256982	18	13
GO:0015026	coreceptor activity	MF	6	27	0.00202356	0.256982	5	1
GO:0034185	apolipoprotein binding	MF	4	11	0.00202369	0.256982	2	2
GO:0090272	negative regulation of fibroblast growth factor production	BP	2	2	0.00202697	0.256982	0	2
GO:0032715	negative regulation of interleukin-6 production	BP	7	35	0.00203504	0.256982	3	4
GO:0090190	positive regulation of branching involved in ureteric bud morphogenesis	BP	4	12	0.00203515	0.256982	0	4
GO:0000266	mitochondrial fission	BP	5	19	0.00206264	0.256982	4	1
GO:0060395	SMAD protein signal transduction	BP	9	58	0.00209648	0.256982	5	4
GO:0030282	bone mineralization	BP	8	49	0.00210419	0.256982	4	4
GO:0005884	actin filament	CC	11	73	0.00212074	0.256982	11	0
GO:0010560	positive regulation of glycoprotein biosynthetic process	BP	2	2	0.00212639	0.256982	2	0
GO:0055010	ventricular cardiac muscle tissue morphogenesis	BP	5	21	0.00215133	0.256982	4	1
GO:0048247	lymphocyte chemotaxis	BP	4	22	0.00215387	0.256982	1	3
GO:0051647	nucleus localization	BP	3	5	0.0021603	0.256982	3	0
GO:0003337	mesenchymal to epithelial transition involved in metanephros morphogenesis	BP	3	6	0.00216339	0.256982	0	3
GO:0033549	MAP kinase phosphatase activity	MF	3	6	0.00217798	0.257001	3	0
GO:0097105	presynaptic membrane assembly	BP	4	8	0.00227364	0.264175	2	2
GO:0043588	skin development	BP	7	33	0.00229077	0.264175	6	1
GO:0005178	integrin binding	MF	16	134	0.00229148	0.264175	8	8
GO:0062023	collagen-containing extracellular matrix	CC	23	231	0.00229808	0.264175	10	13
GO:0014054	positive regulation of gamma-aminobutyric acid secretion	BP	3	5	0.00238673	0.271195	1	2
GO:0045202	synapse	CC	40	468	0.00238959	0.271195	28	12
GO:0031594	neuromuscular junction	CC	11	69	0.00241243	0.272055	7	4
GO:0016608	growth hormone-releasing hormone activity	MF	2	2	0.00243705	0.273103	2	0
GO:0031448	positive regulation of fast-twitch skeletal muscle fiber contraction	BP	2	2	0.00246564	0.27458	2	0
GO:0050808	synapse organization	BP	9	49	0.00252386	0.278367	6	3
GO:1902514	regulation of generation of L-type calcium current	BP	3	5	0.00254841	0.278367	3	0
GO:0060688	regulation of morphogenesis of a branching structure	BP	2	2	0.00257776	0.278367	0	2
GO:2001226	negative regulation of chloride transport	BP	2	2	0.00258723	0.278367	1	1
GO:0015166	polyol transmembrane transporter activity	MF	2	2	0.00259338	0.278367	1	1
GO:0015791	polyol transport	BP	2	2	0.00259338	0.278367	1	1
GO:0030314	junctional membrane complex	CC	3	6	0.00269897	0.286547	3	0
GO:0030326	embryonic limb morphogenesis	BP	7	35	0.00270176	0.286547	5	2
GO:0098833	presynaptic endocytic zone	CC	2	2	0.00284248	0.299688	2	0
GO:0000578	embryonic axis specification	BP	3	6	0.00286048	0.299811	3	0
GO:0033198	response to ATP	BP	4	12	0.00293109	0.303947	3	1
GO:1901019	regulation of calcium ion transmembrane transporter activity	BP	2	2	0.00293993	0.303947	2	0
GO:0001658	branching involved in ureteric bud morphogenesis	BP	7	36	0.00296746	0.303947	4	3
GO:1901216	positive regulation of neuron death	BP	6	29	0.00296817	0.303947	2	4
GO:0060775	planar cell polarity pathway involved in gastrula mediolateral intercalation	BP	2	2	0.00300937	0.306086	0	2
GO:0072203	cell proliferation involved in metanephros development	BP	2	2	0.00302341	0.306086	2	0
GO:0071773	cellular response to BMP stimulus	BP	6	27	0.00308254	0.30992	3	3
GO:0043209	myelin sheath	CC	6	29	0.00314109	0.30992	5	1
GO:0061037	negative regulation of cartilage development	BP	3	7	0.0031682	0.30992	0	3
GO:0007521	muscle cell fate determination	BP	2	2	0.00317173	0.30992	1	1
GO:0045807	positive regulation of endocytosis	BP	5	18	0.00317684	0.30992	4	1
GO:0042803	protein homodimerization activity	MF	46	607	0.00318352	0.30992	28	18
GO:0097114	N-methyl-D-aspartate receptor clustering	BP	3	4	0.00318887	0.30992	0	3
GO:0014850	response to muscle activity	BP	4	12	0.00320043	0.30992	4	0
GO:1990584	cardiac Troponin complex	CC	2	3	0.00324626	0.310198	2	0
GO:0033627	cell adhesion mediated by integrin	BP	7	36	0.00324877	0.310198	4	3
GO:0071277	cellular response to calcium ion	BP	11	75	0.00325553	0.310198	7	4
GO:0048743	positive regulation of skeletal muscle fiber development	BP	3	8	0.00332661	0.314331	3	0
GO:0033292	T-tubule organization	BP	3	6	0.00334571	0.314331	3	0
GO:0106134	positive regulation of cardiac muscle cell contraction	BP	2	2	0.00335183	0.314331	2	0
GO:0071407	cellular response to organic cyclic compound	BP	6	29	0.0033802	0.315332	1	5
GO:0001518	voltage-gated sodium channel complex	CC	5	17	0.00344291	0.315992	5	0
GO:0043235	receptor complex	CC	20	177	0.00344943	0.315992	12	8
GO:1902379	chemoattractant activity involved in axon guidance	MF	2	2	0.00347091	0.315992	0	2
GO:0030517	negative regulation of axon extension	BP	5	18	0.00348684	0.315992	3	2
GO:0050904	diapedesis	BP	2	2	0.00349353	0.315992	2	0
GO:0035051	cardiocyte differentiation	BP	2	2	0.00349368	0.315992	1	1
GO:0017147	Wnt-protein binding	MF	6	30	0.00360376	0.323372	2	4
GO:0003824	catalytic activity	MF	4	14	0.00361157	0.323372	2	2
GO:0043507	positive regulation of JUN kinase activity	BP	7	38	0.00364453	0.324691	4	3
GO:1904019	epithelial cell apoptotic process	BP	4	14	0.00385146	0.34142	2	2
GO:0007417	central nervous system development	BP	14	115	0.00390259	0.344239	7	7
GO:0007154	cell communication	BP	5	17	0.00397412	0.348822	4	1
GO:0005859	muscle myosin complex	CC	3	8	0.0040117	0.350394	2	1
GO:0005790	smooth endoplasmic reticulum	CC	5	19	0.004036	0.350798	3	2
GO:0015878	biotin transport	BP	2	3	0.00423964	0.366709	2	0
GO:0097237	cellular response to toxic substance	BP	3	7	0.00429996	0.369747	2	1
GO:0043568	positive regulation of insulin-like growth factor receptor signaling pathway	BP	3	6	0.00431627	0.369747	2	1
GO:0030172	troponin C binding	MF	2	3	0.00447166	0.381225	2	0
GO:0097119	postsynaptic density protein 95 clustering	BP	3	5	0.00453732	0.384981	0	3
GO:1902949	positive regulation of tau-protein kinase activity	BP	2	3	0.00467017	0.394375	1	1
GO:0003151	outflow tract morphogenesis	BP	7	41	0.0046976	0.39482	4	3
GO:0033137	negative regulation of peptidyl-serine phosphorylation	BP	5	19	0.0047813	0.399732	4	1
GO:0044877	protein-containing complex binding	MF	26	286	0.00481765	0.399732	16	10
GO:0005891	voltage-gated calcium channel complex	CC	6	25	0.00482335	0.399732	6	0
GO:0006811	ion transport	BP	10	74	0.00487998	0.402553	6	4
GO:0032835	glomerulus development	BP	3	7	0.00495753	0.407065	3	0
GO:0046033	AMP metabolic process	BP	3	7	0.00502174	0.409598	3	0
GO:0098904	regulation of AV node cell action potential	BP	2	2	0.00504628	0.409598	2	0
GO:0033883	pyridoxal phosphatase activity	MF	2	3	0.00507248	0.409598	0	2
GO:0051968	positive regulation of synaptic transmission, glutamatergic	BP	6	25	0.00510455	0.409598	2	4
GO:0007416	synapse assembly	BP	9	53	0.00514725	0.409598	3	6
GO:0051926	negative regulation of calcium ion transport	BP	3	9	0.00516883	0.409598	2	1
GO:0048813	dendrite morphogenesis	BP	7	36	0.00517166	0.409598	3	4
GO:0003774	motor activity	MF	5	20	0.00519108	0.409598	5	0
GO:0005737	cytoplasm	CC	272	4681	0.00521631	0.409598	187	85
GO:0016461	unconventional myosin complex	CC	3	7	0.00522672	0.409598	3	0
GO:0060762	regulation of branching involved in mammary gland duct morphogenesis	BP	2	3	0.00524296	0.409598	1	1
GO:0042060	wound healing	BP	10	66	0.00526422	0.409598	3	7
GO:0043491	protein kinase B signaling	BP	7	43	0.00536985	0.416	4	3
GO:0055077	gap junction hemi-channel activity	MF	2	3	0.00540031	0.416548	1	1
GO:0014809	regulation of skeletal muscle contraction by regulation of release of sequestered calcium ion	BP	2	2	0.00549197	0.421793	2	0
GO:0060316	positive regulation of ryanodine-sensitive calcium-release channel activity	BP	3	7	0.00555962	0.424522	3	0
GO:0014704	intercalated disc	CC	7	37	0.00559247	0.424522	6	1
GO:0017077	oxidative phosphorylation uncoupler activity	MF	2	4	0.00559899	0.424522	2	0
GO:0007274	neuromuscular synaptic transmission	BP	5	20	0.00576401	0.435183	5	0
GO:0004082	bisphosphoglycerate mutase activity	MF	2	3	0.00582168	0.435843	2	0
GO:0004619	phosphoglycerate mutase activity	MF	2	3	0.00582168	0.435843	2	0
GO:0051881	regulation of mitochondrial membrane potential	BP	5	28	0.0059969	0.447083	2	3
GO:0040037	negative regulation of fibroblast growth factor receptor signaling pathway	BP	4	14	0.00605403	0.449461	2	2
GO:0030182	neuron differentiation	BP	17	164	0.00612741	0.453022	14	3
GO:0001540	beta-amyloid binding	MF	8	54	0.00635565	0.466056	5	3
GO:0071548	response to dexamethasone	BP	3	8	0.00635603	0.466056	1	2
GO:0043152	induction of bacterial agglutination	BP	2	3	0.00640382	0.467636	1	1
GO:0032091	negative regulation of protein binding	BP	8	58	0.00647685	0.471039	6	2
GO:0050667	homocysteine metabolic process	BP	2	3	0.00655086	0.473837	1	1
GO:0032587	ruffle membrane	CC	12	93	0.00656851	0.473837	7	5
GO:0015078	hydrogen ion transmembrane transporter activity	MF	3	11	0.00668228	0.480101	1	2
GO:1990138	neuron projection extension	BP	5	22	0.00679596	0.48549	3	2
GO:1902430	negative regulation of beta-amyloid formation	BP	4	14	0.00684153	0.48549	4	0
GO:0072138	mesenchymal cell proliferation involved in ureteric bud development	BP	2	3	0.0068431	0.48549	1	1
GO:0051393	alpha-actinin binding	MF	4	14	0.00686629	0.48549	3	1
GO:0014908	myotube differentiation involved in skeletal muscle regeneration	BP	2	3	0.0068961	0.485671	2	0
GO:0042593	glucose homeostasis	BP	12	104	0.00694764	0.487169	9	3
GO:0070561	vitamin D receptor signaling pathway	BP	2	3	0.00697206	0.487169	0	2
GO:0060560	developmental growth involved in morphogenesis	BP	2	3	0.00701405	0.488189	0	2
GO:0014069	postsynaptic density	CC	25	244	0.00712263	0.493818	17	8
GO:0050919	negative chemotaxis	BP	6	30	0.00715809	0.494352	4	2
GO:0030425	dendrite	CC	36	421	0.0072093	0.495967	22	14
GO:0051013	microtubule severing	BP	3	8	0.00724586	0.496564	2	1
GO:1900159	positive regulation of bone mineralization involved in bone maturation	BP	2	3	0.00733626	0.498164	1	1
GO:0034633	retinol transport	BP	2	3	0.0073822	0.498164	1	1
GO:0014911	positive regulation of smooth muscle cell migration	BP	5	20	0.00738508	0.498164	3	2
GO:0098662	inorganic cation transmembrane transport	BP	4	16	0.00738539	0.498164	4	0
GO:0008277	regulation of G-protein coupled receptor protein signaling pathway	BP	7	41	0.00741703	0.498164	6	1
GO:0040018	positive regulation of multicellular organism growth	BP	5	22	0.00751629	0.498164	4	1
GO:0034632	retinol transporter activity	MF	2	3	0.00752216	0.498164	1	1
GO:0000159	protein phosphatase type 2A complex	CC	4	15	0.00753976	0.498164	3	1
GO:1905072	cardiac jelly development	BP	2	3	0.00756771	0.498164	0	2
GO:1905222	atrioventricular canal morphogenesis	BP	2	3	0.00756771	0.498164	0	2
GO:0030674	protein binding, bridging	MF	11	93	0.00757674	0.498164	8	3
GO:0030308	negative regulation of cell growth	BP	12	110	0.00760632	0.49827	4	8
GO:0045030	UTP-activated nucleotide receptor activity	MF	2	3	0.00765693	0.499748	0	2
GO:1904338	regulation of dopaminergic neuron differentiation	BP	2	3	0.00771068	0.501419	1	1
GO:0070365	hepatocyte differentiation	BP	3	9	0.00774092	0.501555	2	1
GO:0060029	convergent extension involved in organogenesis	BP	2	3	0.00780074	0.502597	0	2
GO:0072341	modified amino acid binding	MF	2	3	0.00781341	0.502597	1	1
GO:0007019	microtubule depolymerization	BP	4	16	0.00786278	0.503954	3	1
GO:0005916	fascia adherens	CC	3	7	0.00791073	0.505209	3	0
GO:0002028	regulation of sodium ion transport	BP	4	14	0.00799148	0.507212	2	2
GO:0070374	positive regulation of ERK1 and ERK2 cascade	BP	16	170	0.00803447	0.507212	5	11
GO:0002026	regulation of the force of heart contraction	BP	3	10	0.00803638	0.507212	3	0
GO:0060907	positive regulation of macrophage cytokine production	BP	4	16	0.00805595	0.507212	0	4
GO:0005200	structural constituent of cytoskeleton	MF	10	80	0.00817606	0.512962	5	5
GO:0009408	response to heat	BP	6	36	0.00829299	0.518472	5	1
GO:0090037	positive regulation of protein kinase C signaling	BP	3	8	0.00834189	0.519455	0	3
GO:0050873	brown fat cell differentiation	BP	4	19	0.00838331	0.519455	3	1
GO:0007223	Wnt signaling pathway, calcium modulating pathway	BP	2	3	0.00839618	0.519455	0	2
GO:0030049	muscle filament sliding	BP	2	4	0.00850523	0.524381	2	0
GO:0008489	UDP-galactose:glucosylceramide beta-1,4-galactosyltransferase activity	MF	2	3	0.00856459	0.525856	0	2
GO:0071346	cellular response to interferon-gamma	BP	8	68	0.00858817	0.525856	4	4
GO:0072593	reactive oxygen species metabolic process	BP	5	29	0.00864896	0.526662	2	3
GO:0061061	muscle structure development	BP	3	9	0.00866045	0.526662	3	0
GO:0030003	cellular cation homeostasis	BP	2	3	0.00869272	0.526826	0	2
GO:0006953	acute-phase response	BP	4	19	0.00872386	0.526921	1	3
GO:0051373	FATZ binding	MF	2	4	0.00888039	0.534564	2	0
GO:0048762	mesenchymal cell differentiation	BP	3	9	0.00891165	0.534639	0	3
GO:0042166	acetylcholine binding	MF	3	8	0.00902304	0.539505	3	0
GO:0097746	regulation of blood vessel diameter	BP	4	19	0.00905392	0.539541	2	2
GO:1901588	dendritic microtubule	CC	2	3	0.00910053	0.540059	1	1
GO:0003308	negative regulation of Wnt signaling pathway involved in heart development	BP	2	3	0.00912323	0.540059	1	1
GO:0097744	urate salt excretion	BP	2	4	0.0091589	0.540092	2	0
GO:0003876	AMP deaminase activity	MF	2	3	0.00921472	0.540092	2	0
GO:0006188	IMP biosynthetic process	BP	2	3	0.00921472	0.540092	2	0
GO:0007420	brain development	BP	21	213	0.00929837	0.543208	15	6
GO:0090249	regulation of cell motility involved in somitogenic axis elongation	BP	2	3	0.00935616	0.544384	2	0
GO:1905920	positive regulation of CoA-transferase activity	BP	2	4	0.00941004	0.544384	1	1
GO:2000050	regulation of non-canonical Wnt signaling pathway	BP	2	3	0.00941015	0.544384	1	1
GO:0015225	biotin transporter activity	MF	2	4	0.00956053	0.550217	2	0
GO:0019433	triglyceride catabolic process	BP	4	18	0.00959788	0.550217	3	1
GO:0010976	positive regulation of neuron projection development	BP	13	104	0.00960363	0.550217	4	9
GO:0005883	neurofilament	CC	3	7	0.0097508	0.554945	2	1
GO:0008344	adult locomotory behavior	BP	7	45	0.00976531	0.554945	4	3
GO:0097120	receptor localization to synapse	BP	4	12	0.0097796	0.554945	1	3
GO:1990410	adrenomedullin receptor signaling pathway	BP	2	4	0.00981896	0.555039	1	1
GO:0004556	alpha-amylase activity	MF	2	4	0.00984354	0.555039	2	0
GO:0006813	potassium ion transport	BP	8	57	0.0101518	0.567916	6	2
GO:0099106	ion channel regulator activity	MF	2	5	0.0101593	0.567916	1	1
GO:0014819	regulation of skeletal muscle contraction	BP	2	3	0.0101675	0.567916	2	0
GO:0045664	regulation of neuron differentiation	BP	5	26	0.0102338	0.569829	2	3
GO:0043034	costamere	CC	4	13	0.0103095	0.572259	4	0
GO:0003331	positive regulation of extracellular matrix constituent secretion	BP	2	4	0.0104668	0.579187	0	2
GO:0043204	perikaryon	CC	16	155	0.0105648	0.582799	11	5
GO:0070886	positive regulation of calcineurin-NFAT signaling cascade	BP	4	15	0.0106426	0.585279	4	0
GO:0007565	female pregnancy	BP	6	40	0.0107019	0.58673	3	3
GO:0019233	sensory perception of pain	BP	6	38	0.0109114	0.595881	4	2
GO:0040015	negative regulation of multicellular organism growth	BP	3	10	0.0109357	0.595881	2	1
GO:0030510	regulation of BMP signaling pathway	BP	3	10	0.0110054	0.597849	0	3
GO:0043194	axon initial segment	CC	5	20	0.0110578	0.598234	4	1
GO:0007268	synaptic transmission	BP	20	209	0.0111091	0.598234	15	5
GO:0010977	negative regulation of neuron projection development	BP	8	56	0.0111132	0.598234	4	4
GO:0050840	extracellular matrix binding	MF	5	27	0.0114048	0.612079	3	2
GO:0051279	regulation of release of sequestered calcium ion into cytosol	BP	4	16	0.0115805	0.616862	4	0
GO:1901896	positive regulation of calcium-transporting ATPase activity	BP	2	3	0.0116134	0.616862	2	0
GO:0000015	phosphopyruvate hydratase complex	CC	2	4	0.0116709	0.616862	1	1
GO:0004634	phosphopyruvate hydratase activity	MF	2	4	0.0116709	0.616862	1	1
GO:1900006	positive regulation of dendrite development	BP	4	17	0.0116853	0.616862	3	1
GO:0010832	negative regulation of myotube differentiation	BP	3	10	0.0117016	0.616862	2	1
GO:0048020	CCR chemokine receptor binding	MF	3	19	0.0118833	0.624594	1	2
GO:0070059	intrinsic apoptotic signaling pathway in response to endoplasmic reticulum stress	BP	5	28	0.0120295	0.629386	2	3
GO:0019900	kinase binding	MF	10	82	0.0120452	0.629386	6	4
GO:0060025	regulation of synaptic activity	BP	2	3	0.0120914	0.629846	1	1
GO:0044294	dendritic growth cone	CC	3	9	0.0121532	0.629846	2	1
GO:0090125	cell-cell adhesion involved in synapse maturation	BP	2	2	0.0121954	0.629846	0	2
GO:1905520	positive regulation of presynaptic active zone assembly	BP	2	2	0.0121954	0.629846	0	2
GO:0036309	protein localization to M-band	BP	2	2	0.0122793	0.632348	2	0
GO:0048662	negative regulation of smooth muscle cell proliferation	BP	4	19	0.0123285	0.633053	2	2
GO:0015631	tubulin binding	MF	8	59	0.0124295	0.636403	5	3
GO:0045211	postsynaptic membrane	CC	19	179	0.012556	0.641041	15	4
GO:0051384	response to glucocorticoid	BP	5	30	0.0127621	0.647622	2	3
GO:0036122	BMP binding	MF	4	18	0.0127657	0.647622	3	1
GO:0014894	response to denervation involved in regulation of muscle adaptation	BP	3	9	0.012794	0.647622	3	0
GO:0005245	voltage-gated calcium channel activity	MF	6	34	0.0129472	0.653523	6	0
GO:0034220	ion transmembrane transport	BP	11	94	0.0130273	0.655706	8	3
GO:0030252	growth hormone secretion	BP	2	4	0.013164	0.660722	2	0
GO:0016504	peptidase activator activity	MF	3	11	0.0132432	0.66224	1	2
GO:0060129	thyroid-stimulating hormone-secreting cell differentiation	BP	2	4	0.0132774	0.66224	1	1
GO:1990036	calcium ion import into sarcoplasmic reticulum	BP	2	4	0.0133057	0.66224	2	0
GO:0060307	regulation of ventricular cardiac muscle cell membrane repolarization	BP	4	18	0.013471	0.664122	4	0
GO:0045761	regulation of adenylate cyclase activity	BP	2	4	0.013545	0.664122	1	1
GO:0007507	heart development	BP	17	170	0.0135655	0.664122	12	5
GO:0071466	cellular response to xenobiotic stimulus	BP	7	51	0.0135728	0.664122	3	4
GO:0046716	muscle cell cellular homeostasis	BP	4	19	0.0135784	0.664122	4	0
GO:0030178	negative regulation of Wnt signaling pathway	BP	7	47	0.0135864	0.664122	4	3
GO:0050483	IMP 5'-nucleotidase activity	MF	2	4	0.0136384	0.664122	1	1
GO:0060373	regulation of ventricular cardiac muscle cell membrane depolarization	BP	2	4	0.0136647	0.664122	2	0
GO:0031941	filamentous actin	CC	5	28	0.013679	0.664122	5	0
GO:0095500	acetylcholine receptor signaling pathway	BP	3	10	0.0138132	0.668817	3	0
GO:0043621	protein self-association	MF	9	59	0.014018	0.67689	6	3
GO:0046688	response to copper ion	BP	2	4	0.0141896	0.682093	1	1
GO:0050881	musculoskeletal movement	BP	2	4	0.0142371	0.682093	2	0
GO:0098900	regulation of action potential	BP	2	3	0.0142406	0.682093	2	0
GO:0003006	developmental process involved in reproduction	BP	2	4	0.0144346	0.689202	0	2
GO:0045820	negative regulation of glycolytic process	BP	3	12	0.0146141	0.689202	2	1
GO:0010744	positive regulation of macrophage derived foam cell differentiation	BP	3	11	0.0146224	0.689202	0	3
GO:0030224	monocyte differentiation	BP	3	10	0.0146915	0.689202	0	3
GO:0090131	mesenchyme migration	BP	2	4	0.0146977	0.689202	2	0
GO:0060744	mammary gland branching involved in thelarche	BP	2	4	0.0147757	0.689202	0	2
GO:0006096	glycolytic process	BP	5	32	0.0148457	0.689202	4	1
GO:0015269	calcium-activated potassium channel activity	MF	3	11	0.0148836	0.689202	1	2
GO:0051930	regulation of sensory perception of pain	BP	4	20	0.0149755	0.689202	2	2
GO:0005856	cytoskeleton	CC	35	438	0.015022	0.689202	27	8
GO:0099634	postsynaptic specialization membrane	CC	5	27	0.0150412	0.689202	3	2
GO:0086004	regulation of cardiac muscle cell contraction	BP	3	7	0.0150746	0.689202	2	1
GO:0070724	BMP receptor complex	CC	2	4	0.0150823	0.689202	1	1
GO:0009410	response to xenobiotic stimulus	BP	15	154	0.0151167	0.689202	7	8
GO:0098909	regulation of cardiac muscle cell action potential involved in regulation of contraction	BP	2	4	0.0151387	0.689202	2	0
GO:0032264	IMP salvage	BP	2	4	0.0151441	0.689202	2	0
GO:0043269	regulation of ion transport	BP	2	6	0.0151915	0.689202	1	1
GO:0031732	CCR7 chemokine receptor binding	MF	1	1	0.0152237	0.689202	1	0
GO:2000549	positive regulation of dendritic cell dendrite assembly	BP	1	1	0.0152237	0.689202	1	0
GO:0070252	actin-mediated cell contraction	BP	2	4	0.015228	0.689202	2	0
GO:0043394	proteoglycan binding	MF	3	10	0.0152346	0.689202	1	2
GO:0008282	ATP-sensitive potassium channel complex	CC	2	4	0.01524	0.689202	2	0
GO:0060537	muscle tissue development	BP	2	5	0.0152833	0.689411	2	0
GO:0008154	actin polymerization or depolymerization	BP	4	18	0.0153322	0.689872	3	1
GO:0086091	regulation of heart rate by cardiac conduction	BP	6	35	0.0155564	0.694194	6	0
GO:1901215	negative regulation of neuron death	BP	6	40	0.0155676	0.694194	3	3
GO:0031115	negative regulation of microtubule polymerization	BP	3	10	0.0155716	0.694194	0	3
GO:0030050	vesicle transport along actin filament	BP	4	17	0.0155841	0.694194	2	2
GO:0005927	muscle tendon junction	CC	2	4	0.0159405	0.708152	2	0
GO:0042310	vasoconstriction	BP	3	13	0.0159769	0.708152	1	2
GO:0045836	positive regulation of meiosis	BP	2	5	0.0162419	0.71576	1	1
GO:0030500	regulation of bone mineralization	BP	4	20	0.0162498	0.71576	4	0
GO:0072092	ureteric bud invasion	BP	2	3	0.0162691	0.71576	0	2
GO:0048706	embryonic skeletal system development	BP	5	31	0.0165534	0.726472	1	4
GO:0048471	perinuclear region of cytoplasm	CC	45	622	0.0167931	0.735183	35	10
GO:0046085	adenosine metabolic process	BP	2	4	0.0169685	0.74104	1	1
GO:0051209	release of sequestered calcium ion into cytosol	BP	5	30	0.0171825	0.748552	3	2
GO:0043292	contractile fiber	CC	2	5	0.0172626	0.748896	2	0
GO:0070300	phosphatidic acid binding	MF	4	18	0.0172832	0.748896	2	2
GO:1902895	positive regulation of pri-miRNA transcription from RNA polymerase II promoter	BP	5	28	0.0173165	0.748896	1	4
GO:0032432	actin filament bundle	CC	3	10	0.0174159	0.750302	2	1
GO:1905477	positive regulation of protein localization to membrane	BP	2	4	0.0174332	0.750302	1	1
GO:0032218	riboflavin transport	BP	2	5	0.0175147	0.751463	2	0
GO:0099562	maintenance of postsynaptic density structure	BP	2	3	0.0175445	0.751463	1	1
GO:0097104	postsynaptic membrane assembly	BP	3	8	0.0176273	0.753197	1	2
GO:0005518	collagen binding	MF	7	49	0.0177583	0.756979	3	4
GO:0060090	binding, bridging	MF	14	138	0.0178562	0.757349	13	1
GO:0050436	microfibril binding	MF	2	4	0.017886	0.757349	1	1
GO:0038009	regulation of signal transduction by receptor internalization	BP	1	1	0.0180314	0.757349	1	0
GO:0051394	regulation of nerve growth factor receptor activity	BP	1	1	0.0180314	0.757349	1	0
GO:0060299	negative regulation of sarcomere organization	BP	1	1	0.0180314	0.757349	1	0
GO:1900826	negative regulation of membrane depolarization during cardiac muscle cell action potential	BP	1	1	0.0180314	0.757349	1	0
GO:0030217	T cell differentiation	BP	6	37	0.0180704	0.757349	4	2
GO:0090129	positive regulation of synapse maturation	BP	3	9	0.018107	0.757349	1	2
GO:0006941	striated muscle contraction	BP	4	10	0.0181784	0.758554	4	0
GO:0048568	embryonic organ development	BP	5	30	0.0184528	0.764143	2	3
GO:2000987	positive regulation of behavioral fear response	BP	2	5	0.0184861	0.764143	2	0
GO:0035994	response to muscle stretch	BP	3	10	0.0184948	0.764143	3	0
GO:0070050	neuron cellular homeostasis	BP	5	29	0.0185265	0.764143	4	1
GO:0032731	positive regulation of interleukin-1 beta production	BP	6	46	0.0185268	0.764143	3	3
GO:0007520	myoblast fusion	BP	4	18	0.0186142	0.765978	4	0
GO:1902513	regulation of organelle transport along microtubule	BP	2	4	0.0187264	0.766092	0	2
GO:0045980	negative regulation of nucleotide metabolic process	BP	1	1	0.0188478	0.766092	0	1
GO:0046898	response to cycloheximide	BP	1	1	0.0188478	0.766092	0	1
GO:0047844	deoxycytidine deaminase activity	MF	1	1	0.0188478	0.766092	0	1
GO:0071217	cellular response to external biotic stimulus	BP	1	1	0.0188478	0.766092	0	1
GO:0004687	myosin light chain kinase activity	MF	2	4	0.018875	0.766092	2	0
GO:0048681	negative regulation of axon regeneration	BP	3	11	0.0191358	0.774284	3	0
GO:0010954	positive regulation of protein processing	BP	3	12	0.0191637	0.774284	2	1
GO:0010942	positive regulation of cell death	BP	5	28	0.0194213	0.782917	3	2
GO:0010991	negative regulation of SMAD protein complex assembly	BP	2	4	0.0196537	0.790496	1	1
GO:1901381	positive regulation of potassium ion transmembrane transport	BP	3	10	0.0197702	0.79339	1	2
GO:0030165	PDZ domain binding	MF	10	83	0.0198845	0.793452	8	2
GO:0007528	neuromuscular junction development	BP	6	36	0.0198877	0.793452	5	1
GO:0140013	meiotic nuclear division	BP	2	4	0.0199053	0.793452	1	1
GO:0097028	dendritic cell differentiation	BP	3	13	0.0202331	0.803173	2	1
GO:0005771	multivesicular body	CC	5	37	0.0202393	0.803173	2	3
GO:0097325	melanocyte proliferation	BP	2	5	0.0202955	0.80361	0	2
GO:0042987	amyloid precursor protein catabolic process	BP	3	12	0.0203631	0.804499	1	2
GO:0048839	inner ear development	BP	6	39	0.0206209	0.806588	4	2
GO:2001171	positive regulation of ATP biosynthetic process	BP	2	5	0.0206558	0.806588	1	1
GO:0051924	regulation of calcium ion transport	BP	4	19	0.0206595	0.806588	3	1
GO:0034097	response to cytokine	BP	5	30	0.0207085	0.806588	3	2
GO:1903779	regulation of cardiac conduction	BP	3	10	0.0207239	0.806588	2	1
GO:0032331	negative regulation of chondrocyte differentiation	BP	4	20	0.0207244	0.806588	1	3
GO:0071691	cardiac muscle thin filament assembly	BP	2	3	0.0207328	0.806588	2	0
GO:0072201	negative regulation of mesenchymal cell proliferation	BP	2	4	0.0210182	0.815907	0	2
GO:0071526	semaphorin-plexin signaling pathway	BP	6	36	0.0211294	0.816316	4	2
GO:0061051	positive regulation of cell growth involved in cardiac muscle cell development	BP	2	4	0.021157	0.816316	2	0
GO:0008253	5'-nucleotidase activity	MF	3	13	0.0211661	0.816316	1	2
GO:0060079	regulation of excitatory postsynaptic membrane potential	BP	5	28	0.0214084	0.817599	3	2
GO:0005007	fibroblast growth factor-activated receptor activity	MF	2	5	0.0214229	0.817599	1	1
GO:0070593	dendrite self-avoidance	BP	4	19	0.0215285	0.817599	3	1
GO:0048843	negative regulation of axon extension involved in axon guidance	BP	5	27	0.0215639	0.817599	3	2
GO:0071300	cellular response to retinoic acid	BP	7	51	0.0216257	0.817599	1	6
GO:0051014	actin filament severing	BP	3	12	0.0216334	0.817599	2	1
GO:0031982	vesicle	CC	12	117	0.0217507	0.817599	5	7
GO:1900086	positive regulation of peptidyl-tyrosine autophosphorylation	BP	2	4	0.0217853	0.817599	0	2
GO:0034394	protein localization to cell surface	BP	5	30	0.0218039	0.817599	2	3
GO:0051901	positive regulation of mitochondrial depolarization	BP	2	5	0.0218367	0.817599	1	1
GO:0070245	positive regulation of thymocyte apoptotic process	BP	2	5	0.0218428	0.817599	0	2
GO:0030424	axon	CC	29	329	0.0218561	0.817599	23	6
GO:0090103	cochlea morphogenesis	BP	4	22	0.021882	0.817599	1	3
GO:0032692	negative regulation of interleukin-1 production	BP	2	5	0.0218837	0.817599	0	2
GO:0030325	adrenal gland development	BP	4	20	0.0219218	0.817599	2	2
GO:0032449	CBM complex	CC	2	5	0.0220117	0.817599	0	2
GO:2000353	positive regulation of endothelial cell apoptotic process	BP	3	13	0.0220181	0.817599	1	2
GO:0009612	response to mechanical stimulus	BP	6	42	0.0220253	0.817599	1	5
GO:0060750	epithelial cell proliferation involved in mammary gland duct elongation	BP	2	4	0.0220829	0.818033	0	2
GO:0045499	chemorepellent activity	MF	5	26	0.022245	0.819977	3	2
GO:0000904	cell morphogenesis involved in differentiation	BP	2	4	0.0222471	0.819977	1	1
GO:0048070	regulation of developmental pigmentation	BP	2	4	0.0223683	0.819977	2	0
GO:0019829	cation-transporting ATPase activity	MF	4	20	0.0223953	0.819977	3	1
GO:0003338	metanephros morphogenesis	BP	2	4	0.0224261	0.819977	1	1
GO:0005219	ryanodine-sensitive calcium-release channel activity	MF	2	3	0.0225389	0.819977	2	0
GO:0048763	calcium-induced calcium release activity	MF	2	3	0.0225389	0.819977	2	0
GO:0042802	identical protein binding	MF	80	1264	0.0225633	0.819977	53	27
GO:0010862	positive regulation of pathway-restricted SMAD protein phosphorylation	BP	6	46	0.022582	0.819977	3	3
GO:0007200	phospholipase C-activating G-protein coupled receptor signaling pathway	BP	6	44	0.0225956	0.819977	3	3
GO:1900075	positive regulation of neuromuscular synaptic transmission	BP	2	3	0.0226913	0.820101	0	2
GO:0060465	pharynx development	BP	2	5	0.022715	0.820101	0	2
GO:1900029	positive regulation of ruffle assembly	BP	3	12	0.0229344	0.820101	2	1
GO:0090144	mitochondrial nucleoid organization	BP	1	1	0.0229538	0.820101	1	0
GO:0048562	embryonic organ morphogenesis	BP	2	5	0.0230676	0.820101	0	2
GO:0150057	amylin receptor complex 2	CC	1	1	0.0231278	0.820101	1	0
GO:1903143	adrenomedullin receptor complex	CC	1	1	0.0231278	0.820101	1	0
GO:1990409	adrenomedullin binding	MF	1	1	0.0231278	0.820101	1	0
GO:2000502	negative regulation of natural killer cell chemotaxis	BP	1	1	0.0231626	0.820101	0	1
GO:0097643	amylin receptor activity	MF	1	1	0.0231974	0.820101	1	0
GO:0150056	amylin receptor complex 1	CC	1	1	0.0231974	0.820101	1	0
GO:1990406	CGRP receptor complex	CC	1	1	0.0231974	0.820101	1	0
GO:1990407	calcitonin gene-related peptide binding	MF	1	1	0.0231974	0.820101	1	0
GO:0055007	cardiac muscle cell differentiation	BP	4	20	0.0233456	0.823706	1	3
GO:0071356	cellular response to tumor necrosis factor	BP	10	103	0.023686	0.824263	5	5
GO:0021692	cerebellar Purkinje cell layer morphogenesis	BP	2	4	0.0236978	0.824263	1	1
GO:0060028	convergent extension involved in axis elongation	BP	2	5	0.0238295	0.824263	0	2
GO:0042995	cell projection	CC	15	151	0.0238591	0.824263	11	4
GO:0007494	midgut development	BP	2	4	0.0239221	0.824263	1	1
GO:0038031	non-canonical Wnt signaling pathway via JNK cascade	BP	2	5	0.0239748	0.824263	1	1
GO:0072659	protein localization to plasma membrane	BP	13	130	0.0240044	0.824263	10	3
GO:0030336	negative regulation of cell migration	BP	12	118	0.0240202	0.824263	6	6
GO:2000311	regulation of alpha-amino-3-hydroxy-5-methyl-4-isoxazole propionate selective glutamate receptor activity	BP	4	20	0.0240565	0.824263	1	3
GO:0016125	sterol metabolic process	BP	3	13	0.0240677	0.824263	0	3
GO:0030836	positive regulation of actin filament depolymerization	BP	2	5	0.0241305	0.824263	1	1
GO:0042663	regulation of endodermal cell fate specification	BP	1	1	0.0241478	0.824263	1	0
GO:0045813	positive regulation of Wnt signaling pathway, calcium modulating pathway	BP	1	1	0.0241478	0.824263	1	0
GO:1901296	negative regulation of canonical Wnt signaling pathway involved in cardiac muscle cell fate commitment	BP	1	1	0.0241478	0.824263	1	0
GO:1904723	negative regulation of Wnt-Frizzled-LRP5/6 complex assembly	BP	1	1	0.0241478	0.824263	1	0
GO:1904958	positive regulation of midbrain dopaminergic neuron differentiation	BP	1	1	0.0241478	0.824263	1	0
GO:1905607	negative regulation of presynapse assembly	BP	1	1	0.0241478	0.824263	1	0
GO:0010830	regulation of myotube differentiation	BP	2	5	0.0243086	0.827628	1	1
GO:0033033	negative regulation of myeloid cell apoptotic process	BP	2	6	0.0243393	0.827628	1	1
GO:0014732	skeletal muscle atrophy	BP	2	5	0.0245516	0.829996	2	0
GO:0001525	angiogenesis	BP	19	221	0.0245543	0.829996	7	12
GO:0071709	membrane assembly	BP	2	4	0.0245686	0.829996	2	0
GO:1901526	positive regulation of macromitophagy	BP	2	5	0.0246288	0.829996	2	0
GO:0019871	sodium channel inhibitor activity	MF	2	4	0.0247022	0.829996	1	1
GO:0097442	CA3 pyramidal cell dendrite	CC	2	4	0.0247172	0.829996	0	2
GO:0050877	neurological system process	BP	7	52	0.0248214	0.829996	6	1
GO:0097060	synaptic membrane	CC	6	40	0.0248392	0.829996	4	2
GO:0030041	actin filament polymerization	BP	5	33	0.0249327	0.829996	5	0
GO:0048671	negative regulation of collateral sprouting	BP	3	10	0.0249561	0.829996	2	1
GO:0071287	cellular response to manganese ion	BP	2	5	0.024962	0.829996	1	1
GO:0003421	growth plate cartilage axis specification	BP	1	1	0.0250363	0.829996	0	1
GO:1903403	negative regulation of renal phosphate excretion	BP	1	1	0.0250363	0.829996	0	1
GO:1905563	negative regulation of vascular endothelial cell proliferation	BP	2	5	0.0251656	0.829996	1	1
GO:0008076	voltage-gated potassium channel complex	CC	9	75	0.0251685	0.829996	6	3
GO:0004089	carbonate dehydratase activity	MF	3	15	0.0252072	0.829996	2	1
GO:2001135	regulation of endocytic recycling	BP	2	5	0.0252185	0.829996	1	1
GO:0030501	positive regulation of bone mineralization	BP	6	40	0.0252474	0.829996	4	2
GO:0008191	metalloendopeptidase inhibitor activity	MF	3	15	0.025362	0.832107	1	2
GO:0048755	branching morphogenesis of a nerve	BP	2	5	0.025405	0.832107	0	2
GO:0042305	specification of segmental identity, mandibular segment	BP	1	1	0.0255948	0.833728	0	1
GO:0060825	fibroblast growth factor receptor signaling pathway involved in neural plate anterior/posterior pattern formation	BP	1	1	0.0255948	0.833728	0	1
GO:2000313	regulation of fibroblast growth factor receptor signaling pathway involved in neural plate anterior/posterior pattern formation	BP	1	1	0.0255948	0.833728	0	1
GO:0060916	mesenchymal cell proliferation involved in lung development	BP	2	5	0.0256507	0.834023	0	2
GO:0070307	lens fiber cell development	BP	2	5	0.0257795	0.836685	1	1
GO:2001214	positive regulation of vasculogenesis	BP	3	13	0.0258706	0.838114	2	1
GO:0001754	eye photoreceptor cell differentiation	BP	2	5	0.025987	0.838735	2	0
GO:0032094	response to food	BP	3	16	0.025989	0.838735	3	0
GO:0060718	chorionic trophoblast cell differentiation	BP	2	5	0.0260786	0.838735	2	0
GO:0042694	muscle cell fate specification	BP	1	1	0.0262159	0.838735	1	0
GO:1903920	positive regulation of actin filament severing	BP	1	1	0.0262159	0.838735	1	0
GO:0022407	regulation of cell-cell adhesion	BP	3	11	0.0262172	0.838735	1	2
GO:0004623	phospholipase A2 activity	MF	4	27	0.0262193	0.838735	2	2
GO:0045636	positive regulation of melanocyte differentiation	BP	2	4	0.0263657	0.839316	2	0
GO:0032870	cellular response to hormone stimulus	BP	3	14	0.0263831	0.839316	2	1
GO:0042755	eating behavior	BP	3	14	0.0264165	0.839316	1	2
GO:0003139	secondary heart field specification	BP	3	12	0.0264499	0.839316	1	2
GO:0005231	excitatory extracellular ligand-gated ion channel activity	MF	6	44	0.026473	0.839316	5	1
GO:0099150	regulation of postsynaptic specialization assembly	BP	2	3	0.026644	0.842046	0	2
GO:0014904	myotube cell development	BP	2	4	0.0266536	0.842046	2	0
GO:0060754	positive regulation of mast cell chemotaxis	BP	2	6	0.0267437	0.842061	0	2
GO:0032793	positive regulation of CREB transcription factor activity	BP	4	20	0.0267486	0.842061	0	4
GO:0015149	hexose transmembrane transporter activity	MF	2	6	0.0269545	0.843463	1	1
GO:0015749	monosaccharide transport	BP	2	6	0.0269545	0.843463	1	1
GO:0033689	negative regulation of osteoblast proliferation	BP	3	12	0.0269583	0.843463	1	2
GO:0009725	response to hormone	BP	5	32	0.0270459	0.843463	2	3
GO:0070080	titin Z domain binding	MF	1	1	0.0270628	0.843463	1	0
GO:0001501	skeletal system development	BP	10	95	0.0270772	0.843463	3	7
GO:0006751	glutathione catabolic process	BP	2	6	0.0273141	0.849357	0	2
GO:0033028	myeloid cell apoptotic process	BP	2	6	0.0273742	0.849744	1	1
GO:0007614	short-term memory	BP	3	12	0.0276567	0.855917	2	1
GO:0051281	positive regulation of release of sequestered calcium ion into cytosol	BP	4	23	0.0276804	0.855917	4	0
GO:0071340	skeletal muscle acetylcholine-gated channel clustering	BP	2	5	0.0277308	0.855917	2	0
GO:0031110	regulation of microtubule polymerization or depolymerization	BP	3	14	0.0277652	0.855917	2	1
GO:0002090	regulation of receptor internalization	BP	2	5	0.0278151	0.855973	1	1
GO:0005172	vascular endothelial growth factor receptor binding	MF	2	6	0.0282368	0.864357	0	2
GO:0010894	negative regulation of steroid biosynthetic process	BP	2	6	0.0282466	0.864357	1	1
GO:1902732	positive regulation of chondrocyte proliferation	BP	2	6	0.0282782	0.864357	2	0
GO:0005581	collagen trimer	CC	7	63	0.0282815	0.864357	5	2
GO:0045806	negative regulation of endocytosis	BP	3	13	0.0286052	0.87126	2	1
GO:0010463	mesenchymal cell proliferation	BP	3	14	0.0286937	0.872466	0	3
GO:0061312	BMP signaling pathway involved in heart development	BP	2	6	0.0289798	0.877609	0	2
GO:0071830	triglyceride-rich lipoprotein particle clearance	BP	1	1	0.02909	0.877609	1	0
GO:0071831	intermediate-density lipoprotein particle clearance	BP	1	1	0.02909	0.877609	1	0
GO:0030953	astral microtubule organization	BP	3	13	0.0291996	0.877609	3	0
GO:0030832	regulation of actin filament length	BP	2	4	0.0292172	0.877609	2	0
GO:0004042	acetyl-CoA:L-glutamate N-acetyltransferase activity	MF	1	1	0.0292173	0.877609	0	1
GO:0103045	methione N-acyltransferase activity	MF	1	1	0.0292173	0.877609	0	1
GO:0065003	macromolecular complex assembly	BP	11	105	0.0292569	0.877609	8	3
GO:1904659	glucose transmembrane transport	BP	3	14	0.0294948	0.883259	1	2
GO:0005267	potassium channel activity	MF	5	34	0.0297195	0.888493	4	1
GO:0007267	cell-cell signaling	BP	11	127	0.0297706	0.888529	1	10
GO:0014801	longitudinal sarcoplasmic reticulum	CC	1	1	0.0298333	0.888912	1	0
GO:0051725	protein de-ADP-ribosylation	BP	2	5	0.0300819	0.893988	2	0
GO:0071397	cellular response to cholesterol	BP	3	12	0.0301572	0.893988	2	1
GO:0060045	positive regulation of cardiac muscle cell proliferation	BP	4	21	0.0301783	0.893988	2	2
GO:0098735	positive regulation of the force of heart contraction	BP	2	4	0.0302043	0.893988	2	0
GO:0045161	neuronal ion channel clustering	BP	2	4	0.0304792	0.900629	1	1
GO:0051764	actin crosslink formation	BP	3	14	0.0305978	0.900963	2	1
GO:0010631	epithelial cell migration	BP	3	12	0.0306447	0.900963	1	2
GO:0045860	positive regulation of protein kinase activity	BP	7	58	0.0306625	0.900963	2	5
GO:0005892	acetylcholine-gated channel complex	CC	3	14	0.0306957	0.900963	3	0
GO:0060484	lung-associated mesenchyme development	BP	2	7	0.0307434	0.900963	0	2
GO:0060598	dichotomous subdivision of terminal units involved in mammary gland duct morphogenesis	BP	1	1	0.0308122	0.901498	0	1
GO:0010629	negative regulation of gene expression	BP	18	209	0.0308649	0.901558	11	7
GO:1904206	positive regulation of skeletal muscle hypertrophy	BP	1	1	0.0309351	0.90213	1	0
GO:0016918	retinal binding	MF	2	9	0.0310734	0.903907	1	1
GO:0048048	embryonic eye morphogenesis	BP	2	7	0.0311286	0.903907	1	1
GO:0098635	protein complex involved in cell-cell adhesion	CC	2	4	0.0311482	0.903907	0	2
GO:0014816	skeletal muscle satellite cell differentiation	BP	2	6	0.0313129	0.907208	2	0
GO:0010753	positive regulation of cGMP-mediated signaling	BP	2	6	0.0314679	0.90927	0	2
GO:0032217	riboflavin transporter activity	MF	2	7	0.0314861	0.90927	2	0
GO:0043569	negative regulation of insulin-like growth factor receptor signaling pathway	BP	2	6	0.0316591	0.911917	1	1
GO:0140194	negative regulation of adenylate cyclase-inhibiting adrenergic receptor signaling pathway involved in heart process	BP	1	1	0.0316801	0.911917	1	0
GO:0050901	leukocyte tethering or rolling	BP	3	15	0.0318987	0.915384	1	2
GO:0030322	stabilization of membrane potential	BP	3	16	0.0319327	0.915384	1	2
GO:0062009	secondary palate development	BP	3	12	0.0319758	0.915384	1	2
GO:0048712	negative regulation of astrocyte differentiation	BP	3	13	0.0320061	0.915384	2	1
GO:0086014	atrial cardiac muscle cell action potential	BP	2	5	0.0322577	0.919782	2	0
GO:0043426	MRF binding	MF	2	6	0.0322631	0.919782	1	1
GO:0046588	negative regulation of calcium-dependent cell-cell adhesion	BP	1	1	0.0323232	0.920023	0	1
GO:0005254	chloride channel activity	MF	6	47	0.0325114	0.923906	4	2
GO:0010613	positive regulation of cardiac muscle hypertrophy	BP	3	13	0.0326924	0.927569	1	2
GO:0015740	C4-dicarboxylate transport	BP	1	1	0.0329996	0.934797	1	0
GO:0015459	potassium channel regulator activity	MF	5	34	0.0331416	0.93733	3	2
GO:0061586	positive regulation of transcription by transcription factor localization	BP	1	1	0.0332755	0.938111	1	0
GO:0099156	cell-cell signaling via exosome	BP	1	1	0.0332755	0.938111	1	0
GO:0090244	Wnt signaling pathway involved in somitogenesis	BP	2	6	0.0333272	0.938111	2	0
GO:0070523	11-beta-hydroxysteroid dehydrogenase (NAD+) activity	MF	1	1	0.0334486	0.940043	1	0
GO:0043409	negative regulation of MAPK cascade	BP	5	33	0.0335392	0.941104	3	2
GO:0031433	telethonin binding	MF	3	6	0.033806	0.946207	3	0
GO:1903358	regulation of Golgi organization	BP	4	21	0.0338273	0.946207	4	0
GO:0046473	phosphatidic acid metabolic process	BP	2	6	0.0339366	0.947766	0	2
GO:0045163	clustering of voltage-gated potassium channels	BP	2	4	0.0339894	0.947766	2	0
GO:0033138	positive regulation of peptidyl-serine phosphorylation	BP	8	70	0.0340977	0.94843	2	6
GO:0046068	cGMP metabolic process	BP	2	4	0.0341196	0.94843	1	1
GO:0048630	skeletal muscle tissue growth	BP	2	6	0.0342356	0.950171	2	0
GO:0022848	acetylcholine-gated cation channel activity	MF	3	15	0.0343835	0.952791	3	0
GO:1905037	autophagosome organization	BP	2	5	0.0344467	0.95306	1	1
GO:0007189	adenylate cyclase-activating G-protein coupled receptor signaling pathway	BP	11	122	0.0345602	0.953368	7	4
GO:0086005	ventricular cardiac muscle cell action potential	BP	3	13	0.0345648	0.953368	3	0
GO:0001830	trophectodermal cell fate commitment	BP	1	1	0.034678	0.954791	1	0
GO:2000378	negative regulation of reactive oxygen species metabolic process	BP	3	15	0.0347236	0.954791	3	0
GO:0032482	Rab protein signal transduction	BP	3	14	0.0349086	0.957124	1	2
GO:0031700	adrenomedullin receptor binding	MF	1	1	0.034954	0.957124	0	1
GO:0005184	neuropeptide hormone activity	MF	3	22	0.0350723	0.957124	2	1
GO:0045823	positive regulation of heart contraction	BP	2	7	0.0350984	0.957124	1	1
GO:1901018	positive regulation of potassium ion transmembrane transporter activity	BP	2	5	0.0353196	0.957124	2	0
GO:2000763	positive regulation of transcription from RNA polymerase II promoter involved in norepinephrine biosynthetic process	BP	1	1	0.0353904	0.957124	0	1
GO:2000764	positive regulation of semaphorin-plexin signaling pathway involved in outflow tract morphogenesis	BP	1	1	0.0353904	0.957124	0	1
GO:0007219	Notch signaling pathway	BP	10	102	0.0353947	0.957124	3	7
GO:0005412	glucose:sodium symporter activity	MF	2	6	0.0354481	0.957124	1	1
GO:0003242	cardiac chamber ballooning	BP	1	1	0.0354984	0.957124	1	0
GO:0060349	bone morphogenesis	BP	4	26	0.0355503	0.957124	1	3
GO:0048812	neuron projection morphogenesis	BP	8	63	0.0355965	0.957124	3	5
GO:0070588	calcium ion transmembrane transport	BP	8	64	0.0356466	0.957124	5	3
GO:0047886	farnesol dehydrogenase activity	MF	1	1	0.0357801	0.957124	0	1
GO:0008305	integrin complex	CC	4	22	0.0358446	0.957124	2	2
GO:0033275	actin-myosin filament sliding	BP	1	1	0.0358468	0.957124	1	0
GO:1904428	negative regulation of tubulin deacetylation	BP	2	6	0.0358568	0.957124	2	0
GO:0022612	gland morphogenesis	BP	2	6	0.0359132	0.957124	1	1
GO:0051964	negative regulation of synapse assembly	BP	2	5	0.0359238	0.957124	0	2
GO:0006814	sodium ion transport	BP	7	58	0.0359375	0.957124	6	1
GO:0001768	establishment of T cell polarity	BP	2	7	0.0360889	0.957124	1	1
GO:1903612	positive regulation of calcium-dependent ATPase activity	BP	1	1	0.0365041	0.957124	1	0
GO:0035356	cellular triglyceride homeostasis	BP	2	8	0.0367156	0.957124	1	1
GO:0051401	CH domain binding	MF	1	1	0.0367881	0.957124	1	0
GO:2000052	positive regulation of non-canonical Wnt signaling pathway	BP	2	7	0.0368256	0.957124	0	2
GO:0002020	protease binding	MF	9	79	0.037129	0.957124	5	4
GO:0006068	ethanol catabolic process	BP	2	7	0.0371816	0.957124	1	1
GO:0014068	positive regulation of phosphatidylinositol 3-kinase signaling	BP	7	55	0.0372268	0.957124	3	4
GO:0032496	response to lipopolysaccharide	BP	9	90	0.0373522	0.957124	2	7
GO:0070981	L-asparagine biosynthetic process	BP	1	1	0.0374459	0.957124	1	0
GO:0016999	antibiotic metabolic process	BP	1	1	0.0375081	0.957124	0	1
GO:0007613	memory	BP	9	75	0.0376033	0.957124	4	5
GO:0031770	growth hormone-releasing hormone receptor binding	MF	1	1	0.0376568	0.957124	1	0
GO:0001657	ureteric bud development	BP	5	35	0.0378473	0.957124	1	4
GO:2000119	negative regulation of sodium-dependent phosphate transport	BP	1	1	0.0378902	0.957124	0	1
GO:1903715	regulation of aerobic respiration	BP	2	7	0.0380337	0.957124	2	0
GO:0031069	hair follicle morphogenesis	BP	4	26	0.0380949	0.957124	1	3
GO:0016485	protein processing	BP	8	73	0.0384656	0.957124	4	4
GO:0098794	postsynapse	CC	13	131	0.0384893	0.957124	6	7
GO:0001725	stress fiber	CC	8	65	0.0385433	0.957124	8	0
GO:0050291	sphingosine N-acyltransferase activity	MF	2	7	0.0387608	0.957124	2	0
GO:1901877	negative regulation of calcium ion binding	BP	1	1	0.0389713	0.957124	1	0
GO:1902081	negative regulation of calcium ion import into sarcoplasmic reticulum	BP	1	1	0.0389713	0.957124	1	0
GO:0016052	carbohydrate catabolic process	BP	2	8	0.0391645	0.957124	2	0
GO:0010882	regulation of cardiac muscle contraction by calcium ion signaling	BP	2	5	0.0392247	0.957124	2	0
GO:0005242	inward rectifier potassium channel activity	MF	4	23	0.0393307	0.957124	3	1
GO:1904315	transmitter-gated ion channel activity involved in regulation of postsynaptic membrane potential	MF	7	57	0.039454	0.957124	6	1
GO:0021686	cerebellar granular layer maturation	BP	1	1	0.039539	0.957124	0	1
GO:0021933	radial glia guided migration of cerebellar granule cell	BP	1	1	0.039539	0.957124	0	1
GO:0021941	negative regulation of cerebellar granule cell precursor proliferation	BP	1	1	0.039539	0.957124	0	1
GO:0045618	positive regulation of keratinocyte differentiation	BP	3	15	0.0395456	0.957124	0	3
GO:2000134	negative regulation of G1/S transition of mitotic cell cycle	BP	5	37	0.0397081	0.957124	3	2
GO:0043407	negative regulation of MAP kinase activity	BP	5	38	0.0398672	0.957124	2	3
GO:0099536	synaptic signaling	BP	2	5	0.0398808	0.957124	2	0
GO:0030514	negative regulation of BMP signaling pathway	BP	6	50	0.0398862	0.957124	2	4
GO:0030296	protein tyrosine kinase activator activity	MF	3	13	0.0399234	0.957124	2	1
GO:0008437	thyrotropin-releasing hormone activity	MF	1	1	0.0401519	0.957124	0	1
GO:0070372	regulation of ERK1 and ERK2 cascade	BP	4	25	0.0404296	0.957124	1	3
GO:0099627	neurotransmitter receptor cycle	BP	1	1	0.0405014	0.957124	0	1
GO:0099630	postsynaptic neurotransmitter receptor cycle	BP	1	1	0.0405014	0.957124	0	1
GO:1900138	negative regulation of phospholipase A2 activity	BP	1	1	0.0405536	0.957124	0	1
GO:0060047	heart contraction	BP	3	16	0.0405625	0.957124	3	0
GO:0022894	Intermediate conductance calcium-activated potassium channel activity	MF	1	1	0.040616	0.957124	0	1
GO:0001696	gastric acid secretion	BP	2	6	0.0406635	0.957124	2	0
GO:0046659	digestive hormone activity	MF	1	1	0.0406884	0.957124	1	0
GO:1903640	negative regulation of gastrin-induced gastric acid secretion	BP	1	1	0.0406884	0.957124	1	0
GO:0042149	cellular response to glucose starvation	BP	6	48	0.0410881	0.957124	5	1
GO:1900745	positive regulation of p38MAPK cascade	BP	4	24	0.0411288	0.957124	1	3
GO:0030882	lipid antigen binding	MF	1	1	0.0412729	0.957124	0	1
GO:0034705	potassium channel complex	CC	3	11	0.0413921	0.957124	3	0
GO:0008543	fibroblast growth factor receptor signaling pathway	BP	6	52	0.0414163	0.957124	2	4
GO:0010466	negative regulation of peptidase activity	BP	7	80	0.041468	0.957124	4	3
GO:0071345	cellular response to cytokine stimulus	BP	4	24	0.0414764	0.957124	3	1
GO:0036116	long-chain fatty-acyl-CoA catabolic process	BP	1	1	0.0414776	0.957124	0	1
GO:0045234	protein palmitoleylation	BP	1	1	0.0414776	0.957124	0	1
GO:1900535	palmitic acid biosynthetic process	BP	1	1	0.0414776	0.957124	0	1
GO:1990698	palmitoleoyltransferase activity	MF	1	1	0.0414776	0.957124	0	1
GO:1903672	positive regulation of sprouting angiogenesis	BP	3	16	0.041595	0.957124	1	2
GO:0030916	otic vesicle formation	BP	2	8	0.0417096	0.957124	1	1
GO:0001614	purinergic nucleotide receptor activity	MF	2	7	0.04188	0.957124	1	1
GO:0004931	extracellular ATP-gated cation channel activity	MF	2	7	0.04188	0.957124	1	1
GO:0048015	phosphatidylinositol-mediated signaling	BP	6	42	0.0418977	0.957124	5	1
GO:0019060	intracellular transport of viral protein in host cell	BP	1	1	0.0419592	0.957124	1	0
GO:0043576	regulation of respiratory gaseous exchange	BP	2	5	0.0420025	0.957124	1	1
GO:0021557	oculomotor nerve development	BP	1	1	0.0420876	0.957124	0	1
GO:0003680	AT DNA binding	MF	2	6	0.0421101	0.957124	1	1
GO:0003885	D-arabinono-1,4-lactone oxidase activity	MF	1	1	0.0421331	0.957124	0	1
GO:0050105	L-gulonolactone oxidase activity	MF	1	1	0.0421331	0.957124	0	1
GO:0035757	chemokine (C-C motif) ligand 19 binding	MF	1	1	0.0424192	0.957124	0	1
GO:0035758	chemokine (C-C motif) ligand 21 binding	MF	1	1	0.0424192	0.957124	0	1
GO:0038117	C-C motif chemokine 19 receptor activity	MF	1	1	0.0424192	0.957124	0	1
GO:0030215	semaphorin receptor binding	MF	4	22	0.0424708	0.957124	3	1
GO:0001100	negative regulation of exit from mitosis	BP	1	1	0.0425938	0.957124	0	1
GO:0014823	response to activity	BP	4	27	0.0426808	0.957124	3	1
GO:0032361	pyridoxal phosphate catabolic process	BP	1	1	0.0427141	0.957124	0	1
GO:0086015	SA node cell action potential	BP	2	5	0.0428454	0.957124	2	0
GO:0003402	planar cell polarity pathway involved in axis elongation	BP	2	6	0.0428827	0.957124	0	2
GO:0060326	cell chemotaxis	BP	6	54	0.0430445	0.957124	3	3
GO:0003104	positive regulation of glomerular filtration	BP	1	1	0.0431477	0.957124	0	1
GO:1900142	negative regulation of oligodendrocyte apoptotic process	BP	1	1	0.0431477	0.957124	0	1
GO:2000533	negative regulation of renal albumin absorption	BP	1	1	0.0431477	0.957124	0	1
GO:0036146	cellular response to mycotoxin	BP	1	1	0.0431558	0.957124	1	0
GO:0072721	cellular response to dithiothreitol	BP	1	1	0.0431558	0.957124	1	0
GO:0007185	transmembrane receptor protein tyrosine phosphatase signaling pathway	BP	2	5	0.0431813	0.957124	1	1
GO:0019534	toxin transporter activity	MF	2	6	0.0433439	0.957124	1	1
GO:0014031	mesenchymal cell development	BP	2	6	0.0433477	0.957124	2	0
GO:0060422	peptidyl-dipeptidase inhibitor activity	MF	1	1	0.0433884	0.957124	1	0
GO:0031703	type 2 angiotensin receptor binding	MF	1	1	0.0434437	0.957124	0	1
GO:0051387	negative regulation of neurotrophin TRK receptor signaling pathway	BP	1	1	0.0434437	0.957124	0	1
GO:0012502	induction of programmed cell death	BP	1	1	0.043475	0.957124	0	1
GO:0097214	positive regulation of lysosomal membrane permeability	BP	1	1	0.043475	0.957124	0	1
GO:0006940	regulation of smooth muscle contraction	BP	2	7	0.0436269	0.957124	2	0
GO:1901899	positive regulation of relaxation of cardiac muscle	BP	1	1	0.0439023	0.957124	1	0
GO:2000254	regulation of male germ cell proliferation	BP	1	1	0.0440713	0.957124	0	1
GO:0014075	response to amine	BP	2	6	0.0442532	0.957124	2	0
GO:0001921	positive regulation of receptor recycling	BP	2	7	0.0444136	0.957124	1	1
GO:0098684	photoreceptor ribbon synapse	CC	3	13	0.0444376	0.957124	3	0
GO:1900047	negative regulation of hemostasis	BP	1	1	0.0445771	0.957124	1	0
GO:0032722	positive regulation of chemokine production	BP	4	28	0.0445844	0.957124	0	4
GO:0043615	astrocyte cell migration	BP	2	8	0.0446619	0.957124	0	2
GO:0010021	amylopectin biosynthetic process	BP	1	1	0.0446782	0.957124	1	0
GO:0015304	glucose uniporter activity	MF	1	1	0.0446782	0.957124	1	0
GO:0031550	positive regulation of brain-derived neurotrophic factor receptor signaling pathway	BP	1	1	0.0446782	0.957124	1	0
GO:0098694	regulation of synaptic vesicle budding from presynaptic endocytic zone membrane	BP	1	1	0.0446782	0.957124	1	0
GO:0006695	cholesterol biosynthetic process	BP	4	30	0.0447352	0.957124	1	3
GO:0050480	imidazolonepropionase activity	MF	1	1	0.0447778	0.957124	1	0
GO:0038026	reelin-mediated signaling pathway	BP	2	6	0.0448054	0.957124	0	2
GO:0008398	sterol 14-demethylase activity	MF	1	1	0.0449084	0.957124	0	1
GO:1990845	adaptive thermogenesis	BP	2	8	0.0449164	0.957124	2	0
GO:0007411	axon guidance	BP	16	167	0.0449168	0.957124	8	8
GO:0016791	phosphatase activity	MF	5	42	0.0450005	0.957124	3	2
GO:0050693	LBD domain binding	MF	2	6	0.0450988	0.957124	2	0
GO:0014049	positive regulation of glutamate secretion	BP	2	5	0.0451099	0.957124	1	1
GO:0022849	glutamate-gated calcium ion channel activity	MF	2	5	0.0452246	0.957124	2	0
GO:0060588	negative regulation of lipoprotein lipid oxidation	BP	1	1	0.0452733	0.957124	1	0
GO:2000098	negative regulation of smooth muscle cell-matrix adhesion	BP	1	1	0.0452733	0.957124	1	0
GO:0070367	negative regulation of hepatocyte differentiation	BP	1	1	0.0454601	0.957124	0	1
GO:0071805	potassium ion transmembrane transport	BP	10	99	0.0454736	0.957124	6	4
GO:0003044	regulation of systemic arterial blood pressure mediated by a chemical signal	BP	1	1	0.0454897	0.957124	0	1
GO:1990539	fructose import across plasma membrane	BP	1	1	0.0454897	0.957124	0	1
GO:0001963	synaptic transmission, dopaminergic	BP	2	7	0.045709	0.957124	1	1
GO:0045776	negative regulation of blood pressure	BP	3	17	0.0457155	0.957124	1	2
GO:0006072	glycerol-3-phosphate metabolic process	BP	2	7	0.0457444	0.957124	2	0
GO:0071310	cellular response to organic substance	BP	3	14	0.0457664	0.957124	1	2
GO:0002021	response to dietary excess	BP	3	13	0.045853	0.957124	2	1
GO:0071335	hair follicle cell proliferation	BP	1	1	0.0458674	0.957124	0	1
GO:0021769	orbitofrontal cortex development	BP	1	1	0.0459171	0.957124	0	1
GO:0035602	fibroblast growth factor receptor signaling pathway involved in negative regulation of apoptotic process in bone marrow	BP	1	1	0.0459171	0.957124	0	1
GO:0035603	fibroblast growth factor receptor signaling pathway involved in hemopoiesis	BP	1	1	0.0459171	0.957124	0	1
GO:0035604	fibroblast growth factor receptor signaling pathway involved in positive regulation of cell proliferation in bone marrow	BP	1	1	0.0459171	0.957124	0	1
GO:0035607	fibroblast growth factor receptor signaling pathway involved in orbitofrontal cortex development	BP	1	1	0.0459171	0.957124	0	1
GO:0060601	lateral sprouting from an epithelium	BP	1	1	0.0459171	0.957124	0	1
GO:0022401	negative adaptation of signaling pathway	BP	1	1	0.0459445	0.957124	1	0
GO:0051582	positive regulation of neurotransmitter uptake	BP	1	1	0.0460367	0.957124	1	0
GO:1903377	negative regulation of oxidative stress-induced neuron intrinsic apoptotic signaling pathway	BP	1	1	0.0460367	0.957124	1	0
GO:1904049	negative regulation of spontaneous neurotransmitter secretion	BP	1	1	0.0460367	0.957124	1	0
GO:1905366	negative regulation of intralumenal vesicle formation	BP	1	1	0.0460367	0.957124	1	0
GO:0060087	relaxation of vascular smooth muscle	BP	2	7	0.0460681	0.957124	1	1
GO:0001163	RNA polymerase I regulatory region sequence-specific DNA binding	MF	1	1	0.0461327	0.957124	0	1
GO:0033274	response to vitamin B2	BP	1	1	0.0461327	0.957124	0	1
GO:0080184	response to phenylpropanoid	BP	1	1	0.0461327	0.957124	0	1
GO:1990647	C/EBP complex	CC	1	1	0.0461327	0.957124	0	1
GO:0004941	beta2-adrenergic receptor activity	MF	1	1	0.0461486	0.957124	1	0
GO:0047394	glycerophosphoinositol inositolphosphodiesterase activity	MF	1	1	0.0462115	0.957124	1	0
GO:0008542	visual learning	BP	5	36	0.0463556	0.957124	3	2
GO:1902311	regulation of copper ion transmembrane transport	BP	1	1	0.0464161	0.957124	1	0
GO:0009000	selenocysteine lyase activity	MF	1	1	0.0464211	0.957124	1	0
GO:1902204	positive regulation of hepatocyte growth factor receptor signaling pathway	BP	1	1	0.0464809	0.957124	0	1
GO:0060291	long-term synaptic potentiation	BP	6	42	0.0464842	0.957124	1	5
GO:1901208	negative regulation of heart looping	BP	1	1	0.0465106	0.957124	0	1
GO:1901211	negative regulation of cardiac chamber formation	BP	1	1	0.0465106	0.957124	0	1
GO:0036153	triglyceride acyl-chain remodeling	BP	1	1	0.0467701	0.957124	0	1
GO:1905243	cellular response to 3,3',5-triiodo-L-thyronine	BP	1	1	0.0467701	0.957124	0	1
GO:1904306	positive regulation of gastro-intestinal system smooth muscle contraction	BP	1	1	0.0467841	0.957124	1	0
GO:0002024	diet induced thermogenesis	BP	2	7	0.0468857	0.957124	1	1
GO:0034765	regulation of ion transmembrane transport	BP	11	109	0.0469469	0.957124	9	2
GO:0071105	response to interleukin-11	BP	1	1	0.0469496	0.957124	1	0
GO:1902480	protein localization to mitotic spindle	BP	1	1	0.0469721	0.957124	1	0
GO:0014804	terminal cisterna lumen	CC	1	1	0.0469766	0.957124	1	0
GO:1901341	positive regulation of store-operated calcium channel activity	BP	1	1	0.0469766	0.957124	1	0
GO:0043410	positive regulation of MAPK cascade	BP	11	123	0.0470171	0.957124	7	4
GO:0005248	voltage-gated sodium channel activity	MF	4	22	0.0470533	0.957124	4	0
GO:0050872	white fat cell differentiation	BP	3	16	0.0470643	0.957124	1	2
GO:1903367	positive regulation of fear response	BP	1	1	0.0471227	0.957124	1	0
GO:0032590	dendrite membrane	CC	4	25	0.0471314	0.957124	1	3
GO:1903900	regulation of viral life cycle	BP	1	1	0.0471618	0.957124	1	0
GO:0034704	calcium channel complex	CC	4	21	0.0472091	0.957124	4	0
GO:0003203	endocardial cushion morphogenesis	BP	3	15	0.0472994	0.957124	0	3
GO:0060710	chorio-allantoic fusion	BP	2	7	0.047359	0.957124	1	1
GO:0010533	regulation of activation of Janus kinase activity	BP	1	1	0.0474269	0.957124	0	1
GO:0099054	presynapse assembly	BP	3	13	0.0474408	0.957124	1	2
GO:0032971	regulation of muscle filament sliding	BP	1	1	0.0475201	0.957124	1	0
GO:0055001	muscle cell development	BP	3	15	0.0475309	0.957124	2	1
GO:1904025	positive regulation of glucose catabolic process to lactate via pyruvate	BP	1	1	0.0475401	0.957124	1	0
GO:1903975	regulation of glial cell migration	BP	1	1	0.0478382	0.957124	0	1
GO:0001080	nitrogen catabolite activation of transcription from RNA polymerase II promoter	BP	1	1	0.047842	0.957124	0	1
GO:0034255	regulation of urea metabolic process	BP	1	1	0.047842	0.957124	0	1
GO:0038181	bile acid receptor activity	MF	1	1	0.047842	0.957124	0	1
GO:0038185	intracellular bile acid receptor signaling pathway	BP	1	1	0.047842	0.957124	0	1
GO:1902122	chenodeoxycholic acid binding	MF	1	1	0.047842	0.957124	0	1
GO:1905695	positive regulation of phosphatidic acid biosynthetic process	BP	1	1	0.047842	0.957124	0	1
GO:2000213	positive regulation of glutamate metabolic process	BP	1	1	0.047842	0.957124	0	1
GO:2001250	positive regulation of ammonia assimilation cycle	BP	1	1	0.047842	0.957124	0	1
GO:0006663	platelet activating factor biosynthetic process	BP	1	1	0.0478607	0.957124	0	1
GO:0019239	deaminase activity	MF	1	2	0.0479342	0.957124	0	1
GO:0032036	myosin heavy chain binding	MF	2	9	0.0479434	0.957124	2	0
GO:0008403	25-hydroxycholecalciferol-24-hydroxylase activity	MF	1	1	0.0479531	0.957124	0	1
GO:0030342	1-alpha,25-dihydroxyvitamin D3 24-hydroxylase activity	MF	1	1	0.0479531	0.957124	0	1
GO:0070643	vitamin D 25-hydroxylase activity	MF	1	1	0.0479531	0.957124	0	1
GO:0042131	thiamine phosphate phosphatase activity	MF	1	1	0.0479932	0.957124	0	1
GO:0042822	pyridoxal phosphate metabolic process	BP	1	1	0.0479932	0.957124	0	1
GO:0050187	phosphoamidase activity	MF	1	1	0.0479932	0.957124	0	1
GO:0043395	heparan sulfate proteoglycan binding	MF	3	16	0.0480353	0.957124	3	0
GO:1903572	positive regulation of protein kinase D signaling	BP	1	1	0.0483131	0.957124	0	1
GO:0061778	intracellular chloride channel activity	MF	1	1	0.0484142	0.957124	1	0
GO:0051039	positive regulation of transcription during meiosis	BP	1	1	0.0484309	0.957124	1	0
GO:0060987	lipid tube	CC	1	1	0.0484342	0.957124	1	0
GO:1903946	negative regulation of ventricular cardiac muscle cell action potential	BP	1	1	0.0484342	0.957124	1	0
GO:0060385	axonogenesis involved in innervation	BP	2	6	0.0484494	0.957124	1	1
GO:0046958	nonassociative learning	BP	1	1	0.0485462	0.957124	0	1
GO:0045606	positive regulation of epidermal cell differentiation	BP	2	8	0.0485857	0.957124	1	1
GO:0042475	odontogenesis of dentin-containing tooth	BP	6	51	0.0486444	0.957124	3	3
GO:0098984	neuron to neuron synapse	CC	2	5	0.048738	0.957124	0	2
GO:0021819	layer formation in cerebral cortex	BP	3	14	0.0488511	0.957124	1	2
GO:0060124	positive regulation of growth hormone secretion	BP	2	8	0.0488588	0.957124	2	0
GO:0005604	basement membrane	CC	9	79	0.0489362	0.957124	4	5
GO:0070165	positive regulation of adiponectin secretion	BP	1	1	0.0489443	0.957124	1	0
GO:0006541	glutamine metabolic process	BP	3	17	0.0490646	0.957124	3	0
GO:0055103	ligase regulator activity	MF	1	1	0.0491956	0.957124	1	0
GO:1990092	calcium-dependent self proteolysis	BP	1	1	0.0491956	0.957124	1	0
GO:0051796	negative regulation of catagen	BP	1	1	0.0493059	0.957124	0	1
GO:0060901	regulation of hair cycle by canonical Wnt signaling pathway	BP	1	1	0.0493059	0.957124	0	1
GO:1902910	positive regulation of melanosome transport	BP	1	1	0.0493059	0.957124	0	1
GO:0050683	AF-1 domain binding	MF	1	1	0.0493592	0.957124	1	0
GO:0006730	one-carbon metabolic process	BP	4	31	0.0494086	0.957124	3	1
GO:0003353	positive regulation of cilium movement	BP	1	1	0.0494095	0.957124	0	1
GO:1904482	cellular response to tetrahydrofolate	BP	1	1	0.0494538	0.957124	1	0
GO:0016055	Wnt signaling pathway	BP	15	169	0.0494636	0.957124	7	8
GO:0060315	negative regulation of ryanodine-sensitive calcium-release channel activity	BP	2	9	0.0495025	0.957124	2	0
GO:0035644	phosphoanandamide dephosphorylation	BP	1	1	0.0495451	0.957124	0	1
GO:0060262	negative regulation of N-terminal protein palmitoylation	BP	1	1	0.0495481	0.957124	1	0
GO:0035788	cell migration involved in metanephros development	BP	1	1	0.0495775	0.957124	1	0
GO:1990009	retinal cell apoptotic process	BP	1	1	0.0495775	0.957124	1	0
GO:0055074	calcium ion homeostasis	BP	4	27	0.0496244	0.957124	2	2
GO:0017045	corticotropin-releasing hormone activity	MF	1	1	0.0496452	0.957124	1	0
GO:0001532	interleukin-21 receptor activity	MF	1	1	0.0497336	0.957124	1	0
GO:0060481	lobar bronchus epithelium development	BP	1	1	0.0497631	0.957124	1	0
GO:0038109	Kit signaling pathway	BP	1	1	0.0499024	0.957124	1	0
GO:0097326	melanocyte adhesion	BP	1	1	0.0499024	0.957124	1	0
