# Supplementary material for: Transcriptomic Insights Reveal PRTFDC1 as a Novel Regulator of Myogenic Differentiation in Sujiang Pig Satellite Cells
Source: Vet Sci. 2025 Dec 14;12(12):1197. doi: 10.3390/vetsci12121197 (PMC12737788; doi:10.3390/vetsci12121197)
Supplement: Supplementary file 1 [file vetsci-12-01197-s001.zip › Table S12 GO_DM4-VS-DM2_significant.xlsx]

## Sheet: Sheet1
category	term	ontology	numDEInCat	numInCat	over_represented_pvalue	over_represented_FDR	GeneNumber(Up)	GeneNumber(Down)
GO:0051607	defense response to virus	BP	71	188	2.73178e-24	4.86749e-20	68	3
GO:0005615	extracellular space	CC	247	1334	3.10422e-21	2.76555e-17	160	87
GO:0045071	negative regulation of viral genome replication	BP	23	33	1.95019e-16	1.15829e-12	23	0
GO:0045087	innate immune response	BP	103	429	3.63095e-16	1.6174e-12	94	9
GO:0034341	response to interferon-gamma	BP	19	25	8.77677e-15	3.12769e-11	18	1
GO:0008009	chemokine activity	MF	19	37	1.94273e-13	5.76925e-10	19	0
GO:0006955	immune response	BP	63	236	4.31936e-13	1.03097e-09	60	3
GO:0005576	extracellular region	CC	213	1232	4.6289e-13	1.03097e-09	121	92
GO:0006954	inflammatory response	BP	78	322	1.63421e-12	3.23538e-09	69	9
GO:0070098	chemokine-mediated signaling pathway	BP	18	35	7.19832e-12	1.2826e-08	18	0
GO:0009615	response to virus	BP	28	66	8.78405e-12	1.42286e-08	26	2
GO:0042612	MHC class I protein complex	CC	11	12	2.65237e-11	3.93833e-08	11	0
GO:0002474	antigen processing and presentation of peptide antigen via MHC class I	BP	11	12	3.93766e-11	5.39701e-08	11	0
GO:0071347	cellular response to interleukin-1	BP	25	59	8.28403e-11	1.05432e-07	23	2
GO:0035455	response to interferon-alpha	BP	9	10	2.21637e-09	2.63276e-06	9	0
GO:0043123	positive regulation of I-kappaB kinase/NF-kappaB signaling	BP	44	153	3.66634e-09	4.08293e-06	42	2
GO:0035456	response to interferon-beta	BP	8	9	5.5125e-09	5.77774e-06	8	0
GO:0008201	heparin binding	MF	43	156	1.30021e-08	1.28706e-05	26	17
GO:0048020	CCR chemokine receptor binding	MF	10	19	2.4818e-08	2.3274e-05	10	0
GO:0008083	growth factor activity	MF	38	142	3.17718e-08	2.83055e-05	29	9
GO:0009986	cell surface	CC	96	476	8.28951e-08	7.03345e-05	67	29
GO:0009617	response to bacterium	BP	26	78	1.5191e-07	0.000123033	20	6
GO:0019886	antigen processing and presentation of exogenous peptide antigen via MHC class II	BP	12	24	2.56159e-07	0.000198445	12	0
GO:0002476	antigen processing and presentation of endogenous peptide antigen via MHC class Ib	BP	7	8	4.16914e-07	0.000309524	7	0
GO:0060337	type I interferon signaling pathway	BP	12	23	5.15127e-07	0.000367142	12	0
GO:0045236	CXCR chemokine receptor binding	MF	7	9	7.43025e-07	0.000509201	7	0
GO:0030593	neutrophil chemotaxis	BP	19	62	1.61121e-06	0.00106328	18	1
GO:0048247	lymphocyte chemotaxis	BP	9	22	1.84715e-06	0.00117545	9	0
GO:0042613	MHC class II protein complex	CC	8	14	2.10609e-06	0.00129401	8	0
GO:0002548	monocyte chemotaxis	BP	11	29	2.4153e-06	0.00140745	11	0
GO:0006919	activation of cysteine-type endopeptidase activity involved in apoptotic process	BP	20	58	2.4487e-06	0.00140745	16	4
GO:0030670	phagocytic vesicle membrane	CC	20	58	2.58843e-06	0.00144127	17	3
GO:0032731	positive regulation of interleukin-1 beta production	BP	17	46	3.20471e-06	0.00173035	16	1
GO:0071492	cellular response to UV-A	BP	7	10	7.1154e-06	0.00372889	3	4
GO:0071346	cellular response to interferon-gamma	BP	20	68	8.25081e-06	0.00420037	19	1
GO:0042605	peptide antigen binding	MF	8	13	9.0491e-06	0.0044788	7	1
GO:0071356	cellular response to tumor necrosis factor	BP	27	103	9.51276e-06	0.00458104	26	1
GO:0031012	extracellular matrix	CC	52	226	1.15043e-05	0.00539431	24	28
GO:0002503	peptide antigen assembly with MHC class II protein complex	BP	7	13	1.37716e-05	0.00629186	7	0
GO:0070374	positive regulation of ERK1 and ERK2 cascade	BP	38	170	1.67475e-05	0.00746016	31	7
GO:0045088	regulation of innate immune response	BP	10	19	2.16926e-05	0.00942728	9	1
GO:0062023	collagen-containing extracellular matrix	CC	50	231	2.41495e-05	0.0102451	26	24
GO:0034097	response to cytokine	BP	13	30	2.4813e-05	0.0102818	11	2
GO:0030527	structural constituent of chromatin	MF	17	79	2.59079e-05	0.0104915	17	0
GO:0023026	MHC class II protein complex binding	MF	8	17	3.11563e-05	0.0123365	8	0
GO:0097199	cysteine-type endopeptidase activity involved in apoptotic signaling pathway	MF	6	8	4.47506e-05	0.0173341	6	0
GO:0019885	antigen processing and presentation of endogenous peptide antigen via MHC class I	BP	6	8	5.02714e-05	0.0190582	6	0
GO:0009636	response to toxic substance	BP	19	62	5.71543e-05	0.0209927	10	9
GO:0045627	positive regulation of T-helper 1 cell differentiation	BP	4	4	5.78777e-05	0.0209927	4	0
GO:0048245	eosinophil chemotaxis	BP	6	12	5.99093e-05	0.0209927	6	0
GO:0007162	negative regulation of cell adhesion	BP	15	38	6.00869e-05	0.0209927	9	6
GO:0002606	positive regulation of dendritic cell antigen processing and presentation	BP	4	4	6.98949e-05	0.0239497	4	0
GO:0051591	response to cAMP	BP	10	22	8.45221e-05	0.0284154	7	3
GO:0010629	negative regulation of gene expression	BP	44	209	0.000100046	0.0330115	36	8
GO:0030198	extracellular matrix organization	BP	35	144	0.000109337	0.0354212	19	16
GO:0042310	vasoconstriction	BP	7	13	0.000112752	0.0358753	6	1
GO:0071222	cellular response to lipopolysaccharide	BP	27	118	0.00012679	0.0396341	26	1
GO:0050830	defense response to Gram-positive bacterium	BP	19	83	0.000129234	0.0397016	16	3
GO:0042832	defense response to protozoan	BP	8	18	0.000185839	0.0559267	7	1
GO:0005125	cytokine activity	MF	32	182	0.000188327	0.0559267	27	5
GO:0006915	apoptotic process	BP	81	474	0.000205099	0.0599091	67	14
GO:0016045	detection of bacterium	BP	6	11	0.000219687	0.0631353	6	0
GO:0009897	external side of plasma membrane	CC	57	323	0.000226914	0.064177	38	19
GO:0042824	MHC class I peptide loading complex	CC	5	7	0.000235053	0.0649815	5	0
GO:0001666	response to hypoxia	BP	23	89	0.000237477	0.0649815	15	8
GO:0043491	protein kinase B signaling	BP	14	43	0.000240699	0.0649815	14	0
GO:0001550	ovarian cumulus expansion	BP	4	4	0.000265125	0.0705074	4	0
GO:0060907	positive regulation of macrophage cytokine production	BP	8	16	0.00027016	0.0707898	7	1
GO:0034612	response to tumor necrosis factor	BP	9	21	0.000322325	0.0832345	8	1
GO:0012507	ER to Golgi transport vesicle membrane	CC	12	36	0.000333604	0.0848876	10	2
GO:0045766	positive regulation of angiogenesis	BP	26	107	0.000339412	0.0848876	19	7
GO:0042802	identical protein binding	MF	186	1264	0.000346044	0.0848876	130	56
GO:0042379	chemokine receptor binding	MF	4	6	0.000347783	0.0848876	4	0
GO:0046598	positive regulation of viral entry into host cell	BP	6	11	0.000395221	0.0943707	6	0
GO:0042127	regulation of cell proliferation	BP	27	121	0.000397228	0.0943707	23	4
GO:0030574	collagen catabolic process	BP	12	36	0.000455777	0.106856	7	5
GO:0045824	negative regulation of innate immune response	BP	8	18	0.000474725	0.109853	8	0
GO:0032496	response to lipopolysaccharide	BP	22	90	0.000521844	0.119208	18	4
GO:0032691	negative regulation of interleukin-1 beta production	BP	9	22	0.000537594	0.121251	8	1
GO:0021952	central nervous system projection neuron axonogenesis	BP	7	12	0.000551049	0.122732	6	1
GO:0042742	defense response to bacterium	BP	21	109	0.000595809	0.131063	17	4
GO:0045600	positive regulation of fat cell differentiation	BP	13	43	0.000635475	0.136145	12	1
GO:0031901	early endosome membrane	CC	36	169	0.000638132	0.136145	31	5
GO:0004115	3',5'-cyclic-AMP phosphodiesterase activity	MF	8	16	0.000641832	0.136145	4	4
GO:0098553	lumenal side of endoplasmic reticulum membrane	CC	6	12	0.000663646	0.138322	6	0
GO:0034340	response to type I interferon	BP	5	8	0.00066762	0.138322	5	0
GO:0032020	ISG15-protein conjugation	BP	4	6	0.000683469	0.139978	4	0
GO:0006569	tryptophan catabolic process	BP	4	5	0.000716361	0.143061	4	0
GO:0042270	protection from natural killer cell mediated cytotoxicity	BP	3	3	0.000723088	0.143061	3	0
GO:0043330	response to exogenous dsRNA	BP	10	42	0.000726144	0.143061	9	1
GO:0019439	aromatic compound catabolic process	BP	4	5	0.000730642	0.143061	0	4
GO:0008284	positive regulation of cell proliferation	BP	65	388	0.000759663	0.146538	52	13
GO:0048146	positive regulation of fibroblast proliferation	BP	13	41	0.000764844	0.146538	12	1
GO:0005741	mitochondrial outer membrane	CC	34	172	0.000814695	0.154428	26	8
GO:0050728	negative regulation of inflammatory response	BP	19	76	0.000823514	0.154456	16	3
GO:0046597	negative regulation of viral entry into host cell	BP	7	18	0.000842162	0.156309	7	0
GO:0048557	embryonic digestive tract morphogenesis	BP	8	19	0.000882117	0.160442	7	1
GO:0014707	branchiomeric skeletal muscle development	BP	3	3	0.000882439	0.160442	3	0
GO:0001822	kidney development	BP	24	98	0.000902635	0.162456	16	8
GO:0031295	T cell costimulation	BP	9	24	0.000914429	0.162933	9	0
GO:0010628	positive regulation of gene expression	BP	58	327	0.000926581	0.163445	45	13
GO:0034142	toll-like receptor 4 signaling pathway	BP	7	17	0.000939952	0.163445	7	0
GO:0043025	neuronal cell body	CC	63	337	0.000944822	0.163445	40	23
GO:0002485	antigen processing and presentation of endogenous peptide antigen via MHC class I via ER pathway, TAP-dependent	BP	3	3	0.000966996	0.164041	3	0
GO:0062061	TAP complex binding	MF	3	3	0.000975061	0.164041	3	0
GO:0061714	folic acid receptor activity	MF	3	3	0.000981884	0.164041	0	3
GO:0072162	metanephric mesenchymal cell differentiation	BP	4	5	0.000985094	0.164041	3	1
GO:0017159	pantetheine hydrolase activity	MF	3	3	0.00102161	0.168547	3	0
GO:0005839	proteasome core complex	CC	6	18	0.00104806	0.171325	6	0
GO:0061844	antimicrobial humoral immune response mediated by antimicrobial peptide	BP	11	55	0.00106359	0.172282	9	2
GO:0097342	ripoptosome	CC	4	5	0.00109563	0.175775	4	0
GO:0005509	calcium ion binding	MF	109	684	0.00110821	0.175775	60	49
GO:0048248	CXCR3 chemokine receptor binding	MF	3	4	0.00111474	0.175775	3	0
GO:0009725	response to hormone	BP	11	32	0.00112522	0.175871	7	4
GO:0032808	lacrimal gland development	BP	4	5	0.0011382	0.176352	4	0
GO:0001570	vasculogenesis	BP	16	57	0.00115833	0.177923	15	1
GO:0006508	proteolysis	BP	65	397	0.00116915	0.17805	42	23
GO:0043124	negative regulation of I-kappaB kinase/NF-kappaB signaling	BP	13	41	0.00117918	0.178057	12	1
GO:0060339	negative regulation of type I interferon-mediated signaling pathway	BP	7	16	0.00120873	0.180985	7	0
GO:2000669	negative regulation of dendritic cell apoptotic process	BP	4	6	0.00122626	0.181158	4	0
GO:0032760	positive regulation of tumor necrosis factor production	BP	18	71	0.00123022	0.181158	17	1
GO:0014012	peripheral nervous system axon regeneration	BP	4	5	0.00124567	0.18193	1	3
GO:0010863	positive regulation of phospholipase C activity	BP	5	8	0.00127051	0.184048	4	1
GO:0050729	positive regulation of inflammatory response	BP	16	66	0.0012945	0.186012	14	2
GO:0002753	cytoplasmic pattern recognition receptor signaling pathway	BP	4	5	0.00130834	0.186496	4	0
GO:0008285	negative regulation of cell proliferation	BP	54	301	0.00133776	0.189177	47	7
GO:1903765	negative regulation of potassium ion export across plasma membrane	BP	3	3	0.00135956	0.190745	1	2
GO:0005737	cytoplasm	CC	607	4681	0.00138453	0.192323	415	192
GO:0098915	membrane repolarization during ventricular cardiac muscle cell action potential	BP	5	9	0.00140751	0.192323	2	3
GO:0005178	integrin binding	MF	29	134	0.00140783	0.192323	17	12
GO:0090200	positive regulation of release of cytochrome c from mitochondria	BP	8	23	0.00141398	0.192323	6	2
GO:0032728	positive regulation of interferon-beta production	BP	11	34	0.00148031	0.19982	11	0
GO:2000494	positive regulation of interleukin-18-mediated signaling pathway	BP	3	3	0.00153966	0.204552	3	0
GO:0015884	folic acid transport	BP	4	6	0.00153969	0.204552	0	4
GO:0004540	ribonuclease activity	MF	6	14	0.00157296	0.206081	6	0
GO:0046902	regulation of mitochondrial membrane permeability	BP	5	10	0.00163906	0.213173	5	0
GO:0005601	classical-complement-pathway C3/C5 convertase complex	CC	3	3	0.00166638	0.214025	3	0
GO:1903044	protein localization to membrane raft	BP	3	3	0.00166963	0.214025	1	2
GO:0060068	vagina development	BP	5	8	0.00169783	0.216085	5	0
GO:0005154	epidermal growth factor receptor binding	MF	9	25	0.00173301	0.217581	6	3
GO:0060349	bone morphogenesis	BP	9	26	0.00173904	0.217581	9	0
GO:0007267	cell-cell signaling	BP	25	127	0.00174622	0.217581	21	4
GO:0097200	cysteine-type endopeptidase activity involved in execution phase of apoptosis	MF	5	9	0.00182722	0.225843	5	0
GO:0050930	induction of positive chemotaxis	BP	6	13	0.00183787	0.225843	5	1
GO:0001974	blood vessel remodeling	BP	10	29	0.00190158	0.231125	10	0
GO:0032689	negative regulation of interferon-gamma production	BP	9	29	0.00191098	0.231125	9	0
GO:0002376	immune system process	BP	12	43	0.00193758	0.231125	12	0
GO:0050135	NAD(P)+ nucleosidase activity	MF	7	16	0.00194571	0.231125	6	1
GO:0061809	NAD+ nucleotidase, cyclic ADP-ribose generating	MF	7	16	0.00194571	0.231125	6	1
GO:0008823	cupric reductase activity	MF	3	3	0.00199066	0.23218	2	1
GO:0052851	ferric-chelate reductase (NADPH) activity	MF	3	3	0.00199066	0.23218	2	1
GO:0060326	cell chemotaxis	BP	14	54	0.0020066	0.23218	12	2
GO:0031664	regulation of lipopolysaccharide-mediated signaling pathway	BP	3	3	0.00200672	0.23218	3	0
GO:0051092	positive regulation of NF-kappaB transcription factor activity	BP	26	123	0.00203588	0.232939	23	3
GO:0097153	cysteine-type endopeptidase activity involved in apoptotic process	MF	5	10	0.00203943	0.232939	5	0
GO:1904645	response to amyloid-beta	BP	4	6	0.0020905	0.237251	1	3
GO:2000566	positive regulation of CD8-positive, alpha-beta T cell proliferation	BP	3	4	0.00213011	0.239829	2	1
GO:0010033	response to organic substance	BP	8	23	0.00214013	0.239829	6	2
GO:0002230	positive regulation of defense response to virus by host	BP	8	22	0.00215528	0.240017	7	1
GO:0030154	cell differentiation	BP	91	583	0.00219304	0.241317	69	22
GO:0021860	pyramidal neuron development	BP	5	8	0.00219461	0.241317	4	1
GO:0098586	cellular response to virus	BP	12	46	0.00220758	0.241317	12	0
GO:0097192	extrinsic apoptotic signaling pathway in absence of ligand	BP	10	32	0.00222171	0.241381	9	1
GO:0002830	positive regulation of type 2 immune response	BP	4	6	0.0022448	0.242412	4	0
GO:0045121	membrane raft	CC	41	221	0.00232326	0.249372	30	11
GO:0006958	complement activation, classical pathway	BP	10	38	0.00237873	0.253616	9	1
GO:0033209	tumor necrosis factor-mediated signaling pathway	BP	11	36	0.00239126	0.253616	10	1
GO:0000786	nucleosome	CC	19	112	0.00245621	0.258963	19	0
GO:0070227	lymphocyte apoptotic process	BP	3	3	0.00251278	0.263369	3	0
GO:1901031	regulation of response to reactive oxygen species	BP	3	3	0.00254964	0.265482	1	2
GO:0033229	cysteine transmembrane transporter activity	MF	3	3	0.00256274	0.265482	3	0
GO:0048672	positive regulation of collateral sprouting	BP	5	9	0.00260269	0.268062	2	3
GO:0008191	metalloendopeptidase inhibitor activity	MF	6	15	0.00269488	0.275951	4	2
GO:0015175	neutral amino acid transmembrane transporter activity	MF	7	17	0.00271027	0.275951	5	2
GO:0031265	CD95 death-inducing signaling complex	CC	4	6	0.00277872	0.281314	4	0
GO:0010977	negative regulation of neuron projection development	BP	15	56	0.00281001	0.282874	8	7
GO:0070778	L-aspartate transport	BP	3	3	0.00284921	0.283978	3	0
GO:0032755	positive regulation of interleukin-6 production	BP	16	65	0.00285311	0.283978	15	1
GO:0060527	prostate epithelial cord arborization involved in prostate glandular acinus morphogenesis	BP	4	6	0.00286879	0.283978	4	0
GO:0051281	positive regulation of release of sequestered calcium ion into cytosol	BP	8	23	0.00290189	0.285668	7	1
GO:0007519	skeletal muscle tissue development	BP	13	48	0.00302996	0.296636	11	2
GO:0003823	antigen binding	MF	7	25	0.00332823	0.31994	5	2
GO:0042542	response to hydrogen peroxide	BP	8	24	0.00333388	0.31994	6	2
GO:0001525	angiogenesis	BP	41	221	0.00333927	0.31994	34	7
GO:0003924	GTPase activity	MF	50	301	0.00333981	0.31994	31	19
GO:0070779	D-aspartate import	BP	3	3	0.00336168	0.320312	2	1
GO:0004175	endopeptidase activity	MF	14	58	0.00342341	0.323655	9	5
GO:0001540	beta-amyloid binding	MF	14	54	0.00344889	0.323655	10	4
GO:0032825	positive regulation of natural killer cell differentiation	BP	4	6	0.00345125	0.323655	4	0
GO:0038187	pattern recognition receptor activity	MF	6	15	0.00350207	0.326701	5	1
GO:0043547	positive regulation of GTPase activity	BP	31	158	0.00357762	0.330742	23	8
GO:0032481	positive regulation of type I interferon production	BP	7	20	0.0035925	0.330742	6	1
GO:0043235	receptor complex	CC	36	177	0.0036188	0.330742	26	10
GO:0140009	L-aspartate import across plasma membrane	BP	4	6	0.00361963	0.330742	4	0
GO:0014031	mesenchymal cell development	BP	4	6	0.00364754	0.331591	4	0
GO:0070059	intrinsic apoptotic signaling pathway in response to endoplasmic reticulum stress	BP	9	28	0.00369101	0.332283	9	0
GO:0045741	positive regulation of epidermal growth factor-activated receptor activity	BP	5	10	0.00369245	0.332283	5	0
GO:0045669	positive regulation of osteoblast differentiation	BP	15	58	0.00371711	0.332822	11	4
GO:0010573	vascular endothelial growth factor production	BP	5	13	0.00373771	0.332993	4	1
GO:0060700	regulation of ribonuclease activity	BP	3	4	0.0038009	0.336938	3	0
GO:0051402	neuron apoptotic process	BP	14	53	0.00400548	0.353162	13	1
GO:0004556	alpha-amylase activity	MF	3	4	0.00404728	0.353162	0	3
GO:0043202	lysosomal lumen	CC	13	50	0.00405589	0.353162	5	8
GO:0002250	adaptive immune response	BP	32	197	0.00406321	0.353162	29	3
GO:0007219	Notch signaling pathway	BP	22	102	0.00412328	0.356643	17	5
GO:0003950	NAD+ ADP-ribosyltransferase activity	MF	8	24	0.00420235	0.361727	8	0
GO:1904417	positive regulation of xenophagy	BP	4	7	0.00428767	0.367297	4	0
GO:0033674	positive regulation of kinase activity	BP	17	67	0.00439431	0.373605	13	4
GO:0035116	embryonic hindlimb morphogenesis	BP	8	23	0.00440325	0.373605	7	1
GO:0001503	ossification	BP	17	73	0.00447526	0.377916	12	5
GO:0005041	low-density lipoprotein receptor activity	MF	7	18	0.00459344	0.386066	5	2
GO:0001501	skeletal system development	BP	21	95	0.00461708	0.386231	15	6
GO:0070106	interleukin-27-mediated signaling pathway	BP	3	4	0.00469213	0.390675	3	0
GO:0038134	ERBB2-EGFR signaling pathway	BP	3	4	0.00477613	0.395528	3	0
GO:0000166	nucleotide binding	MF	14	58	0.00482785	0.395528	9	5
GO:0070207	protein homotrimerization	BP	6	15	0.00483183	0.395528	6	0
GO:0010839	negative regulation of keratinocyte proliferation	BP	8	24	0.00484342	0.395528	6	2
GO:0051781	positive regulation of cell division	BP	12	52	0.00486141	0.395528	10	2
GO:0003700	sequence-specific DNA binding transcription factor activity	MF	69	421	0.00490254	0.397062	57	12
GO:0000253	3-keto sterol reductase activity	MF	3	5	0.00497768	0.400304	3	0
GO:0006198	cAMP catabolic process	BP	5	9	0.00498751	0.400304	4	1
GO:0030916	otic vesicle formation	BP	4	8	0.00504201	0.402863	4	0
GO:0060664	epithelial cell proliferation involved in salivary gland morphogenesis	BP	3	4	0.00508218	0.40426	3	0
GO:0032720	negative regulation of tumor necrosis factor production	BP	12	47	0.00517043	0.409452	9	3
GO:0140059	dendrite arborization	BP	4	7	0.00522257	0.411751	1	3
GO:0031735	CCR10 chemokine receptor binding	MF	2	2	0.00528615	0.41402	2	0
GO:2001240	negative regulation of extrinsic apoptotic signaling pathway in absence of ligand	BP	8	23	0.00529782	0.41402	5	3
GO:0035877	death effector domain binding	MF	3	4	0.00534178	0.415633	3	0
GO:0004114	3',5'-cyclic-nucleotide phosphodiesterase activity	MF	8	21	0.00542362	0.419053	4	4
GO:0005525	GTP binding	MF	58	364	0.00543278	0.419053	38	20
GO:0098978	glutamatergic synapse	CC	68	385	0.00560493	0.427923	41	27
GO:0015433	peptide antigen-transporting ATPase activity	MF	3	4	0.00561982	0.427923	3	0
GO:0046978	TAP1 binding	MF	3	4	0.00561982	0.427923	3	0
GO:0031410	cytoplasmic vesicle	CC	52	306	0.00571168	0.432018	38	14
GO:0106070	regulation of adenylate cyclase-activating G protein-coupled receptor signaling pathway	BP	3	4	0.00574199	0.432018	2	1
GO:0032757	positive regulation of interleukin-8 production	BP	11	46	0.0057961	0.432018	10	1
GO:0005242	inward rectifier potassium channel activity	MF	8	23	0.00580552	0.432018	5	3
GO:0044344	cellular response to fibroblast growth factor stimulus	BP	7	20	0.00581616	0.432018	7	0
GO:0043116	negative regulation of vascular permeability	BP	6	15	0.00581908	0.432018	4	2
GO:0008076	voltage-gated potassium channel complex	CC	18	75	0.00592487	0.43422	11	7
GO:1990111	spermatoproteasome complex	CC	3	5	0.00592669	0.43422	3	0
GO:0005886	plasma membrane	CC	661	5676	0.00597615	0.43422	416	245
GO:1901253	negative regulation of intracellular transport of viral material	BP	2	2	0.00598122	0.43422	2	0
GO:1990830	cellular response to leukemia inhibitory factor	BP	19	83	0.00609032	0.43422	12	7
GO:0006952	defense response	BP	13	53	0.00609035	0.43422	11	2
GO:0070006	metalloaminopeptidase activity	MF	8	24	0.00612877	0.43422	6	2
GO:0031668	cellular response to extracellular stimulus	BP	7	19	0.0061309	0.43422	6	1
GO:0010659	cardiac muscle cell apoptotic process	BP	4	7	0.00613319	0.43422	3	1
GO:0030175	filopodium	CC	17	71	0.00614503	0.43422	9	8
GO:0050766	positive regulation of phagocytosis	BP	11	44	0.00615629	0.43422	10	1
GO:0032395	MHC class II receptor activity	MF	3	5	0.00617595	0.43422	3	0
GO:0031264	death-inducing signaling complex	CC	3	4	0.00617664	0.43422	3	0
GO:0031994	insulin-like growth factor I binding	MF	4	8	0.00624207	0.43422	2	2
GO:0016266	O-glycan processing	BP	10	33	0.00624373	0.43422	5	5
GO:0048246	macrophage chemotaxis	BP	5	14	0.00625798	0.43422	4	1
GO:2000866	positive regulation of estradiol secretion	BP	4	11	0.00626302	0.43422	4	0
GO:0036462	TRAIL-activated apoptotic signaling pathway	BP	3	4	0.00628794	0.434258	3	0
GO:0007422	peripheral nervous system development	BP	8	24	0.00637306	0.438437	5	3
GO:2000573	positive regulation of DNA biosynthetic process	BP	5	11	0.00649792	0.443702	4	1
GO:0048066	developmental pigmentation	BP	5	10	0.0064994	0.443702	4	1
GO:0006874	cellular calcium ion homeostasis	BP	18	82	0.00668325	0.449398	14	4
GO:0043388	positive regulation of DNA binding	BP	7	21	0.00668912	0.449398	6	1
GO:0050731	positive regulation of peptidyl-tyrosine phosphorylation	BP	14	55	0.00673397	0.449398	14	0
GO:0008046	axon guidance receptor activity	MF	5	10	0.00674418	0.449398	3	2
GO:0043588	skin development	BP	10	33	0.00675861	0.449398	6	4
GO:2000016	negative regulation of determination of dorsal identity	BP	2	2	0.00677071	0.449398	2	0
GO:0005163	nerve growth factor receptor binding	MF	3	5	0.00677269	0.449398	1	2
GO:0060070	canonical Wnt signaling pathway	BP	17	76	0.0067846	0.449398	11	6
GO:0071504	cellular response to heparin	BP	3	4	0.00684632	0.450911	3	0
GO:0004714	transmembrane receptor protein tyrosine kinase activity	MF	14	51	0.00685807	0.450911	10	4
GO:0031663	lipopolysaccharide-mediated signaling pathway	BP	8	29	0.0069077	0.452505	7	1
GO:1990617	CHOP-ATF4 complex	CC	2	2	0.00697136	0.455002	2	0
GO:0044771	meiotic cell cycle phase transition	BP	2	2	0.00703233	0.455644	2	0
GO:1901994	negative regulation of meiotic cell cycle phase transition	BP	2	2	0.00703233	0.455644	2	0
GO:1990622	CHOP-ATF3 complex	CC	2	2	0.00711923	0.459603	2	0
GO:0014009	glial cell proliferation	BP	5	11	0.00715125	0.460004	5	0
GO:1902004	positive regulation of beta-amyloid formation	BP	6	16	0.0073627	0.471291	3	3
GO:0060174	limb bud formation	BP	5	11	0.00737963	0.471291	5	0
GO:2000110	negative regulation of macrophage apoptotic process	BP	3	5	0.0076031	0.482231	3	0
GO:0030857	negative regulation of epithelial cell differentiation	BP	4	8	0.00760506	0.482231	4	0
GO:0007015	actin filament organization	BP	23	111	0.00770466	0.485497	13	10
GO:1903981	enterobactin binding	MF	2	2	0.00772994	0.485497	1	1
GO:0043236	laminin binding	MF	7	21	0.0077383	0.485497	3	4
GO:0005102	receptor binding	MF	43	261	0.00789525	0.493605	35	8
GO:0070427	nucleotide-binding oligomerization domain containing 1 signaling pathway	BP	2	2	0.00798914	0.497729	2	0
GO:0002486	antigen processing and presentation of endogenous peptide antigen via MHC class I via ER pathway, TAP-independent	BP	2	2	0.00821289	0.508116	2	0
GO:0046977	TAP binding	MF	2	2	0.00821289	0.508116	2	0
GO:0010818	T cell chemotaxis	BP	5	13	0.00828467	0.510341	5	0
GO:0097136	Bcl-2 family protein complex	CC	3	5	0.00830614	0.510341	3	0
GO:0006601	creatine biosynthetic process	BP	2	2	0.00856131	0.522788	0	2
GO:0001657	ureteric bud development	BP	10	35	0.00856741	0.522788	9	1
GO:0001523	retinoid metabolic process	BP	7	21	0.00861156	0.523688	4	3
GO:0055038	recycling endosome membrane	CC	19	88	0.00866773	0.525311	12	7
GO:0035375	zymogen binding	MF	3	5	0.0087622	0.528108	1	2
GO:0061484	hematopoietic stem cell homeostasis	BP	7	20	0.00878714	0.528108	6	1
GO:0010560	positive regulation of glycoprotein biosynthetic process	BP	2	2	0.00880663	0.528108	2	0
GO:0050872	white fat cell differentiation	BP	6	16	0.00883243	0.528108	5	1
GO:0016151	nickel cation binding	MF	3	5	0.00886598	0.528341	1	2
GO:0032735	positive regulation of interleukin-12 production	BP	8	29	0.00901095	0.535191	8	0
GO:2001244	positive regulation of intrinsic apoptotic signaling pathway	BP	8	30	0.00908046	0.53603	6	2
GO:0008381	mechanically-gated ion channel activity	MF	5	11	0.00908525	0.53603	2	3
GO:0031032	actomyosin structure organization	BP	9	28	0.00913457	0.537161	4	5
GO:0098712	L-glutamate import across plasma membrane	BP	4	7	0.00918881	0.538573	3	1
GO:2000271	positive regulation of fibroblast apoptotic process	BP	4	8	0.00932026	0.543809	4	0
GO:0015187	glycine transmembrane transporter activity	MF	4	8	0.00936462	0.543809	2	2
GO:1990404	protein ADP-ribosylase activity	MF	6	16	0.0093697	0.543809	6	0
GO:0045214	sarcomere organization	BP	9	31	0.00946537	0.547578	8	1
GO:2000516	positive regulation of CD4-positive, alpha-beta T cell activation	BP	3	5	0.00951933	0.548811	3	0
GO:0043627	response to estrogen	BP	9	31	0.00954829	0.548811	4	5
GO:0002520	immune system development	BP	3	4	0.009643	0.552472	2	1
GO:0097202	activation of cysteine-type endopeptidase activity	BP	5	13	0.00976085	0.556527	5	0
GO:0071421	manganese ion transmembrane transport	BP	3	4	0.00978764	0.556527	3	0
GO:0001228	RNA polymerase II transcription regulatory region sequence-specific DNA binding transcription factor activity involved in positive regulation of transcription	MF	67	410	0.00980748	0.556527	60	7
GO:0006694	steroid biosynthetic process	BP	6	19	0.0100286	0.564742	5	1
GO:0005796	Golgi lumen	CC	12	47	0.0100335	0.564742	4	8
GO:0070234	positive regulation of T cell apoptotic process	BP	3	5	0.0100473	0.564742	3	0
GO:0034504	protein localization to nucleus	BP	10	38	0.0101088	0.564879	9	1
GO:2000353	positive regulation of endothelial cell apoptotic process	BP	5	13	0.0101282	0.564879	4	1
GO:0050679	positive regulation of epithelial cell proliferation	BP	14	61	0.0101449	0.564879	12	2
GO:0001916	positive regulation of T cell mediated cytotoxicity	BP	6	20	0.0102329	0.568008	6	0
GO:0050853	B cell receptor signaling pathway	BP	11	48	0.0103435	0.572359	9	2
GO:1902230	negative regulation of intrinsic apoptotic signaling pathway in response to DNA damage	BP	5	14	0.0104687	0.572418	3	2
GO:0042403	thyroid hormone metabolic process	BP	4	9	0.0104747	0.572418	4	0
GO:0016529	sarcoplasmic reticulum	CC	10	35	0.0105015	0.572418	7	3
GO:0046697	decidualization	BP	6	17	0.0105558	0.572418	4	2
GO:0098792	xenophagy	BP	4	8	0.0105888	0.572418	4	0
GO:0061507	cyclic-GMP-AMP binding	MF	2	2	0.01065	0.572418	1	1
GO:0035458	cellular response to interferon-beta	BP	5	14	0.0107063	0.572418	5	0
GO:1901379	regulation of potassium ion transmembrane transport	BP	6	16	0.0107123	0.572418	5	1
GO:1900246	positive regulation of RIG-I signaling pathway	BP	5	12	0.0107347	0.572418	5	0
GO:0004222	metalloendopeptidase activity	MF	25	127	0.0107446	0.572418	12	13
GO:0005861	troponin complex	CC	3	7	0.0107599	0.572418	1	2
GO:0050870	positive regulation of T cell activation	BP	7	27	0.0107974	0.572418	7	0
GO:0030177	positive regulation of Wnt signaling pathway	BP	9	33	0.0108127	0.572418	6	3
GO:0001775	cell activation	BP	3	5	0.0108689	0.572418	3	0
GO:0031086	nuclear-transcribed mRNA catabolic process, deadenylation-independent decay	BP	2	2	0.0108893	0.572418	2	0
GO:1902172	regulation of keratinocyte apoptotic process	BP	2	2	0.0108893	0.572418	2	0
GO:0008253	5'-nucleotidase activity	MF	5	13	0.0108907	0.572418	4	1
GO:0001730	2'-5'-oligoadenylate synthetase activity	MF	2	2	0.0109415	0.572966	2	0
GO:0042994	cytoplasmic sequestering of transcription factor	BP	4	9	0.0109882	0.572966	2	2
GO:0070721	ISGF3 complex	CC	2	2	0.0109975	0.572966	2	0
GO:0048250	mitochondrial iron ion transport	BP	2	2	0.0112026	0.581948	2	0
GO:1904075	positive regulation of trophectodermal cell proliferation	BP	2	2	0.0112878	0.584671	2	0
GO:0034124	regulation of MyD88-dependent toll-like receptor signaling pathway	BP	2	2	0.0113619	0.586802	2	0
GO:0006956	complement activation	BP	5	13	0.011606	0.596899	5	0
GO:0042595	behavioral response to starvation	BP	2	2	0.0116244	0.596899	1	1
GO:0019210	kinase inhibitor activity	MF	3	5	0.0116823	0.597821	2	1
GO:0051693	actin filament capping	BP	5	11	0.0117928	0.597821	3	2
GO:0032868	response to insulin	BP	11	42	0.0118204	0.597821	6	5
GO:0005200	structural constituent of cytoskeleton	MF	17	80	0.0118423	0.597821	6	11
GO:0032596	protein transport into membrane raft	BP	2	2	0.0118964	0.597821	1	1
GO:0050727	regulation of inflammatory response	BP	16	74	0.0119013	0.597821	16	0
GO:0072178	nephric duct morphogenesis	BP	3	5	0.01201	0.597821	3	0
GO:0048168	regulation of neuronal synaptic plasticity	BP	7	22	0.0120202	0.597821	4	3
GO:0001961	positive regulation of cytokine-mediated signaling pathway	BP	4	9	0.0120471	0.597821	4	0
GO:0072277	metanephric glomerular capillary formation	BP	2	2	0.0120602	0.597821	2	0
GO:0071598	neuronal ribonucleoprotein granule	CC	3	5	0.012071	0.597821	3	0
GO:0030210	heparin biosynthetic process	BP	5	12	0.0120785	0.597821	4	1
GO:0015939	pantothenate metabolic process	BP	3	5	0.0122265	0.599747	3	0
GO:0001783	B cell apoptotic process	BP	4	9	0.012248	0.599747	4	0
GO:2000406	positive regulation of T cell migration	BP	5	14	0.01225	0.599747	5	0
GO:0034145	positive regulation of toll-like receptor 4 signaling pathway	BP	4	9	0.0122872	0.599747	3	1
GO:0045785	positive regulation of cell adhesion	BP	11	42	0.0123147	0.599747	6	5
GO:0008233	peptidase activity	MF	14	66	0.0123345	0.599747	10	4
GO:1904956	regulation of midbrain dopaminergic neuron differentiation	BP	2	2	0.0123867	0.599747	2	0
GO:2000041	negative regulation of planar cell polarity pathway involved in axis elongation	BP	2	2	0.0123867	0.599747	2	0
GO:0042056	chemoattractant activity	MF	6	23	0.0124271	0.600069	5	1
GO:0042149	cellular response to glucose starvation	BP	12	48	0.0124941	0.600606	9	3
GO:0042113	B cell activation	BP	9	34	0.0126152	0.600606	9	0
GO:0001758	retinal dehydrogenase activity	MF	3	5	0.012654	0.600606	1	2
GO:0016125	sterol metabolic process	BP	5	13	0.0126633	0.600606	5	0
GO:0050213	progesterone 5-alpha-reductase activity	MF	2	2	0.0126812	0.600606	1	1
GO:0042608	T cell receptor binding	MF	4	10	0.0127019	0.600606	4	0
GO:0036269	swimming behavior	BP	2	2	0.0127126	0.600606	2	0
GO:0036037	CD8-positive, alpha-beta T cell activation	BP	3	5	0.0127295	0.600606	3	0
GO:0043616	keratinocyte proliferation	BP	7	23	0.0127416	0.600606	6	1
GO:0043621	protein self-association	MF	14	59	0.012829	0.60141	9	5
GO:0048661	positive regulation of smooth muscle cell proliferation	BP	10	38	0.0128391	0.60141	7	3
GO:0106072	negative regulation of adenylate cyclase-activating G protein-coupled receptor signaling pathway	BP	2	2	0.0128814	0.60141	1	1
GO:1905806	regulation of synapse pruning	BP	3	5	0.0129227	0.60141	3	0
GO:0060021	palate development	BP	14	62	0.0129387	0.60141	10	4
GO:0051549	positive regulation of keratinocyte migration	BP	5	12	0.0129958	0.60141	3	2
GO:0023029	MHC class Ib protein binding	MF	2	2	0.0131021	0.60141	2	0
GO:0042825	TAP complex	CC	2	2	0.0131021	0.60141	2	0
GO:0046967	cytosol to ER transport	BP	2	2	0.0131021	0.60141	2	0
GO:0032897	negative regulation of viral transcription	BP	6	19	0.0131603	0.60141	6	0
GO:0046979	TAP2 binding	MF	2	2	0.0131948	0.60141	2	0
GO:0003275	apoptotic process involved in outflow tract morphogenesis	BP	2	2	0.013225	0.60141	2	0
GO:1902257	negative regulation of apoptotic process involved in outflow tract morphogenesis	BP	2	2	0.013225	0.60141	2	0
GO:0051015	actin filament binding	MF	37	200	0.0132312	0.60141	21	16
GO:0051145	smooth muscle cell differentiation	BP	6	16	0.0133018	0.601497	4	2
GO:0007169	transmembrane receptor protein tyrosine kinase signaling pathway	BP	24	117	0.0133148	0.601497	15	9
GO:0070671	response to interleukin-12	BP	2	2	0.0133542	0.601497	2	0
GO:0046596	regulation of viral entry into host cell	BP	5	13	0.0133681	0.601497	5	0
GO:1904864	negative regulation of beta-catenin-TCF complex assembly	BP	2	2	0.0136196	0.606182	2	0
GO:0032088	negative regulation of NF-kappaB transcription factor activity	BP	15	70	0.013658	0.606182	13	2
GO:0099558	maintenance of synapse structure	BP	5	13	0.013668	0.606182	3	2
GO:0005143	interleukin-12 receptor binding	MF	2	2	0.0136696	0.606182	2	0
GO:1902282	voltage-gated potassium channel activity involved in ventricular cardiac muscle cell action potential repolarization	MF	3	5	0.0137143	0.606182	1	2
GO:0090026	positive regulation of monocyte chemotaxis	BP	5	15	0.0137162	0.606182	5	0
GO:0010956	negative regulation of calcidiol 1-monooxygenase activity	BP	2	2	0.013717	0.606182	2	0
GO:0070371	ERK1 and ERK2 cascade	BP	10	40	0.0137444	0.606182	10	0
GO:0060038	cardiac muscle cell proliferation	BP	7	21	0.0139241	0.612565	6	1
GO:0051649	establishment of localization in cell	BP	19	90	0.0139579	0.612565	13	6
GO:0005523	tropomyosin binding	MF	5	14	0.0140702	0.615244	4	1
GO:0045578	negative regulation of B cell differentiation	BP	2	2	0.0141226	0.615244	1	1
GO:0007204	positive regulation of cytosolic calcium ion concentration	BP	21	108	0.0141979	0.615244	14	7
GO:0043534	blood vessel endothelial cell migration	BP	4	8	0.0142163	0.615244	4	0
GO:0045746	negative regulation of Notch signaling pathway	BP	9	33	0.0142163	0.615244	7	2
GO:0071260	cellular response to mechanical stimulus	BP	11	45	0.0142261	0.615244	9	2
GO:0030336	negative regulation of cell migration	BP	23	118	0.0142996	0.616926	20	3
GO:1990430	extracellular matrix protein binding	MF	3	5	0.0143384	0.617107	2	1
GO:0046330	positive regulation of JNK cascade	BP	17	80	0.0143992	0.618227	13	4
GO:0048619	embryonic hindgut morphogenesis	BP	3	5	0.0144894	0.618348	2	1
GO:0061386	closure of optic fissure	BP	2	2	0.0145006	0.618348	2	0
GO:1902937	inward rectifier potassium channel complex	CC	2	2	0.0145061	0.618348	1	1
GO:0035914	skeletal muscle cell differentiation	BP	10	41	0.0145932	0.618979	10	0
GO:0008584	male gonad development	BP	17	80	0.0146173	0.618979	15	2
GO:0016684	oxidoreductase activity, acting on peroxide as acceptor	MF	3	5	0.0146251	0.618979	1	2
GO:0009595	detection of biotic stimulus	BP	2	2	0.0146931	0.620384	2	0
GO:0004962	endothelin receptor activity	MF	2	2	0.0147488	0.621263	2	0
GO:0010155	regulation of proton transport	BP	2	2	0.0148039	0.621991	1	1
GO:0042803	protein homodimerization activity	MF	88	607	0.0148359	0.621991	59	29
GO:0097084	vascular smooth muscle cell development	BP	3	6	0.0149539	0.625464	3	0
GO:0008045	motor neuron axon guidance	BP	7	22	0.0150968	0.629964	7	0
GO:0005583	fibrillar collagen trimer	CC	2	2	0.0153237	0.637422	0	2
GO:1990794	basolateral part of cell	CC	2	2	0.0153471	0.637422	0	2
GO:0015093	ferrous iron transmembrane transporter activity	MF	3	5	0.0154165	0.638818	3	0
GO:0046512	sphingosine biosynthetic process	BP	5	13	0.0155328	0.639628	3	2
GO:0015378	sodium:chloride symporter activity	MF	2	2	0.0155611	0.639628	0	2
GO:0007166	cell surface receptor signaling pathway	BP	31	184	0.0156272	0.639628	22	9
GO:0042119	neutrophil activation	BP	5	16	0.0156366	0.639628	5	0
GO:0043185	vascular endothelial growth factor receptor 3 binding	MF	2	2	0.015739	0.639628	1	1
GO:0071603	endothelial cell-cell adhesion	BP	2	2	0.0157408	0.639628	2	0
GO:0051097	negative regulation of helicase activity	BP	2	2	0.0157627	0.639628	2	0
GO:0060340	positive regulation of type I interferon-mediated signaling pathway	BP	5	14	0.0158014	0.639628	5	0
GO:0048662	negative regulation of smooth muscle cell proliferation	BP	6	19	0.0158442	0.639628	5	1
GO:0061502	early endosome to recycling endosome transport	BP	2	2	0.0159002	0.639628	2	0
GO:0032426	stereocilium bundle tip	CC	7	21	0.0160023	0.639628	3	4
GO:0060595	fibroblast growth factor receptor signaling pathway involved in mammary gland specification	BP	2	2	0.0160104	0.639628	2	0
GO:0060615	mammary gland bud formation	BP	2	2	0.0160104	0.639628	2	0
GO:0060667	branch elongation involved in salivary gland morphogenesis	BP	2	2	0.0160104	0.639628	2	0
GO:0060915	mesenchymal cell differentiation involved in lung development	BP	2	2	0.0160104	0.639628	2	0
GO:0140037	sumo-dependent protein binding	MF	2	2	0.016165	0.644358	2	0
GO:0044849	estrous cycle	BP	5	13	0.0162177	0.644951	3	2
GO:0090303	positive regulation of wound healing	BP	6	20	0.0162884	0.644951	5	1
GO:0015464	acetylcholine receptor activity	MF	4	9	0.0163032	0.644951	1	3
GO:0002951	leukotriene-C(4) hydrolase	MF	2	2	0.0163247	0.644951	2	0
GO:0060529	squamous basal epithelial stem cell differentiation involved in prostate gland acinus development	BP	2	2	0.0164172	0.646287	2	0
GO:0016323	basolateral plasma membrane	CC	42	246	0.016431	0.646287	23	19
GO:0090651	apical cytoplasm	CC	2	2	0.0164737	0.646539	1	1
GO:0070384	Harderian gland development	BP	2	2	0.0165916	0.647573	2	0
GO:0030669	clathrin-coated endocytic vesicle membrane	CC	7	25	0.016622	0.647573	6	1
GO:0003193	pulmonary valve formation	BP	2	2	0.0166424	0.647573	2	0
GO:0033629	negative regulation of cell adhesion mediated by integrin	BP	4	9	0.0166504	0.647573	3	1
GO:0043204	perikaryon	CC	29	155	0.0167048	0.647573	16	13
GO:2000363	positive regulation of prostaglandin-E synthase activity	BP	2	2	0.0167181	0.647573	1	1
GO:0015677	copper ion import	BP	3	5	0.0168027	0.649438	2	1
GO:0065004	protein-DNA complex assembly	BP	2	2	0.0168799	0.65101	2	0
GO:0032534	regulation of microvillus assembly	BP	3	5	0.0169459	0.652143	2	1
GO:0072573	tolerance induction to lipopolysaccharide	BP	2	2	0.0170269	0.653488	2	0
GO:0021957	corticospinal tract morphogenesis	BP	3	5	0.0170542	0.653488	3	0
GO:0004784	superoxide dismutase activity	MF	2	3	0.0172454	0.657075	2	0
GO:0072539	T-helper 17 cell differentiation	BP	3	5	0.0172688	0.657075	3	0
GO:0060058	positive regulation of apoptotic process involved in mammary gland involution	BP	2	2	0.0173486	0.657075	2	0
GO:0030864	cortical actin cytoskeleton	CC	13	57	0.0173509	0.657075	8	5
GO:0048515	spermatid differentiation	BP	3	5	0.0173871	0.657075	2	1
GO:0072190	ureter urothelium development	BP	2	2	0.0174656	0.657075	2	0
GO:0045569	TRAIL binding	MF	2	2	0.0174754	0.657075	2	0
GO:0042475	odontogenesis of dentin-containing tooth	BP	12	51	0.0174826	0.657075	11	1
GO:0070564	positive regulation of vitamin D receptor signaling pathway	BP	3	5	0.0174918	0.657075	2	1
GO:0060126	somatotropin secreting cell differentiation	BP	2	2	0.0175169	0.657075	1	1
GO:0021612	facial nerve structural organization	BP	4	8	0.0176008	0.657075	2	2
GO:0010644	cell communication by electrical coupling	BP	2	2	0.0176015	0.657075	1	1
GO:0098711	iron ion import across plasma membrane	BP	2	2	0.0176272	0.657075	2	0
GO:0015459	potassium channel regulator activity	MF	9	34	0.0176776	0.657076	6	3
GO:0002158	osteoclast proliferation	BP	3	5	0.0177423	0.657076	3	0
GO:0006813	potassium ion transport	BP	13	57	0.0177671	0.657076	10	3
GO:0015196	L-tryptophan transmembrane transporter activity	MF	2	2	0.0178229	0.657076	1	1
GO:0060084	synaptic transmission involved in micturition	BP	2	2	0.0178962	0.657076	1	1
GO:0034041	sterol-transporting ATPase activity	MF	2	2	0.0179224	0.657076	0	2
GO:0042734	presynaptic membrane	CC	24	116	0.0179694	0.657076	15	9
GO:0008537	proteasome activator complex	CC	2	3	0.0179887	0.657076	2	0
GO:0097623	potassium ion export across plasma membrane	BP	5	14	0.0180168	0.657076	2	3
GO:0001954	positive regulation of cell-matrix adhesion	BP	6	19	0.0180372	0.657076	5	1
GO:0002469	myeloid dendritic cell antigen processing and presentation	BP	2	3	0.0181593	0.657076	2	0
GO:0002491	antigen processing and presentation of endogenous peptide antigen via MHC class II	BP	2	3	0.0181593	0.657076	2	0
GO:2001190	positive regulation of T cell activation via T cell receptor contact with antigen bound to MHC molecule on antigen presenting cell	BP	2	3	0.0181742	0.657076	2	0
GO:0032729	positive regulation of interferon-gamma production	BP	13	66	0.0182333	0.657076	12	1
GO:0098773	skin epidermis development	BP	3	5	0.0182415	0.657076	3	0
GO:0005314	high-affinity glutamate transmembrane transporter activity	MF	3	5	0.0182542	0.657076	3	0
GO:0015501	glutamate:sodium symporter activity	MF	3	5	0.0182542	0.657076	3	0
GO:0042100	B cell proliferation	BP	9	50	0.0183807	0.659304	8	1
GO:0005164	tumor necrosis factor receptor binding	MF	7	28	0.0184293	0.659304	7	0
GO:0010942	positive regulation of cell death	BP	8	28	0.0185058	0.659304	7	1
GO:0008202	steroid metabolic process	BP	8	35	0.0185719	0.659304	6	2
GO:0051930	regulation of sensory perception of pain	BP	6	20	0.0186324	0.659304	4	2
GO:0030307	positive regulation of cell growth	BP	15	72	0.0186527	0.659304	12	3
GO:0005581	collagen trimer	CC	13	63	0.018658	0.659304	3	10
GO:0010868	negative regulation of triglyceride biosynthetic process	BP	2	2	0.0186965	0.659304	2	0
GO:2000059	negative regulation of protein ubiquitination involved in ubiquitin-dependent protein catabolic process	BP	4	9	0.0187091	0.659304	3	1
GO:0043878	glyceraldehyde-3-phosphate dehydrogenase (NAD+) (non-phosphorylating) activity	MF	4	10	0.0187231	0.659304	2	2
GO:0043924	suramin binding	MF	2	2	0.0189762	0.666898	1	1
GO:0045668	negative regulation of osteoblast differentiation	BP	10	42	0.019088	0.668387	8	2
GO:0030282	bone mineralization	BP	11	49	0.0190936	0.668387	9	2
GO:0005332	gamma-aminobutyric acid:sodium symporter activity	MF	3	5	0.0191995	0.670779	2	1
GO:0071072	negative regulation of phospholipid biosynthetic process	BP	2	2	0.0192946	0.672215	0	2
GO:0097527	necroptotic signaling pathway	BP	3	6	0.0193161	0.672215	3	0
GO:1902806	regulation of cell cycle G1/S phase transition	BP	4	9	0.0194168	0.674404	3	1
GO:0035976	AP1 complex	CC	2	2	0.0195733	0.677176	1	1
GO:0098904	regulation of AV node cell action potential	BP	2	2	0.0196418	0.677176	1	1
GO:0051936	gamma-aminobutyric acid uptake involved in synaptic transmission	BP	2	2	0.0196733	0.677176	1	1
GO:2000303	regulation of ceramide biosynthetic process	BP	2	2	0.0197295	0.677176	2	0
GO:0009968	negative regulation of signal transduction	BP	10	40	0.0197373	0.677176	6	4
GO:0031014	troponin T binding	MF	2	4	0.0197603	0.677176	1	1
GO:0009913	epidermal cell differentiation	BP	4	10	0.0197627	0.677176	4	0
GO:0090280	positive regulation of calcium ion import	BP	4	11	0.0199479	0.682212	4	0
GO:0045939	negative regulation of steroid metabolic process	BP	2	2	0.0200248	0.683529	1	1
GO:0010498	proteasomal protein catabolic process	BP	7	31	0.0201515	0.685188	7	0
GO:0007622	rhythmic behavior	BP	2	2	0.0201566	0.685188	1	1
GO:0048807	female genitalia morphogenesis	BP	2	2	0.0202717	0.685188	2	0
GO:0097169	AIM2 inflammasome complex	CC	2	3	0.0203753	0.685188	2	0
GO:0019773	proteasome core complex, alpha-subunit complex	CC	3	8	0.0203875	0.685188	3	0
GO:0002021	response to dietary excess	BP	5	13	0.0204698	0.685188	4	1
GO:0006686	sphingomyelin biosynthetic process	BP	4	9	0.020513	0.685188	3	1
GO:0030414	peptidase inhibitor activity	MF	4	10	0.0205599	0.685188	2	2
GO:0031638	zymogen activation	BP	6	21	0.0205647	0.685188	4	2
GO:1901492	positive regulation of lymphangiogenesis	BP	2	2	0.0205805	0.685188	1	1
GO:0030510	regulation of BMP signaling pathway	BP	4	10	0.020628	0.685188	2	2
GO:0060577	pulmonary vein morphogenesis	BP	2	2	0.0206435	0.685188	2	0
GO:0010621	negative regulation of transcription by transcription factor localization	BP	2	3	0.0206603	0.685188	2	0
GO:2000480	negative regulation of cAMP-dependent protein kinase activity	BP	3	6	0.0207032	0.685188	1	2
GO:0006751	glutathione catabolic process	BP	3	6	0.0207829	0.685188	3	0
GO:0034656	nucleobase-containing small molecule catabolic process	BP	2	2	0.0207867	0.685188	2	0
GO:0014054	positive regulation of gamma-aminobutyric acid secretion	BP	3	5	0.0208829	0.685188	1	2
GO:0045742	positive regulation of epidermal growth factor receptor signaling pathway	BP	7	24	0.0209058	0.685188	3	4
GO:0030050	vesicle transport along actin filament	BP	6	17	0.0209092	0.685188	2	4
GO:0045333	cellular respiration	BP	4	12	0.0209652	0.685188	2	2
GO:0021628	olfactory nerve formation	BP	2	2	0.020991	0.685188	0	2
GO:0003341	cilium movement	BP	12	50	0.0210006	0.685188	5	7
GO:0051085	chaperone mediated protein folding requiring cofactor	BP	7	27	0.0210957	0.685188	6	1
GO:1990573	potassium ion import across plasma membrane	BP	10	41	0.0211795	0.685188	5	5
GO:0042102	positive regulation of T cell proliferation	BP	10	45	0.0211932	0.685188	10	0
GO:0002950	ceramide phosphoethanolamine synthase activity	MF	2	2	0.0211953	0.685188	2	0
GO:1905373	ceramide phosphoethanolamine biosynthetic process	BP	2	2	0.0211953	0.685188	2	0
GO:0003198	epithelial to mesenchymal transition involved in endocardial cushion formation	BP	4	10	0.0212271	0.685188	3	1
GO:2001238	positive regulation of extrinsic apoptotic signaling pathway	BP	6	20	0.0212803	0.685663	5	1
GO:0071900	regulation of protein serine/threonine kinase activity	BP	2	2	0.0213309	0.686055	2	0
GO:0010752	regulation of cGMP-mediated signaling	BP	2	2	0.0214161	0.686814	1	1
GO:0047710	bis(5'-adenosyl)-triphosphatase activity	MF	2	2	0.0214316	0.686814	1	1
GO:0045662	negative regulation of myoblast differentiation	BP	6	22	0.0214996	0.687756	5	1
GO:0001968	fibronectin binding	MF	6	19	0.0217217	0.693616	5	1
GO:0045453	bone resorption	BP	6	19	0.0217631	0.693695	5	1
GO:0015192	L-phenylalanine transmembrane transporter activity	MF	2	2	0.0218696	0.695843	0	2
GO:0051959	dynein light intermediate chain binding	MF	8	24	0.0220052	0.69891	3	5
GO:0034354	'de novo' NAD biosynthetic process from tryptophan	BP	3	6	0.0221447	0.699509	3	0
GO:0046982	protein heterodimerization activity	MF	43	297	0.0221796	0.699509	36	7
GO:0016779	nucleotidyltransferase activity	MF	10	42	0.0222077	0.699509	10	0
GO:0005542	folic acid binding	MF	4	11	0.0222232	0.699509	0	4
GO:0007155	cell adhesion	BP	68	436	0.0222495	0.699509	35	33
GO:0070728	leucine binding	MF	3	5	0.0222687	0.699509	1	2
GO:0071225	cellular response to muramyl dipeptide	BP	4	10	0.0222989	0.699509	3	1
GO:0008091	spectrin	CC	4	8	0.022361	0.699715	2	2
GO:0030501	positive regulation of bone mineralization	BP	10	40	0.0224465	0.699715	6	4
GO:0006937	regulation of muscle contraction	BP	4	11	0.0224509	0.699715	2	2
GO:0010332	response to gamma radiation	BP	6	18	0.0224625	0.699715	6	0
GO:0032930	positive regulation of superoxide anion generation	BP	4	10	0.0226675	0.704869	2	2
GO:0102176	cycloeucalenone reductase activity	MF	2	3	0.0228784	0.710187	2	0
GO:0030318	melanocyte differentiation	BP	6	18	0.023067	0.714797	3	3
GO:0002040	sprouting angiogenesis	BP	8	30	0.0231777	0.716238	5	3
GO:0032753	positive regulation of interleukin-4 production	BP	6	21	0.0232019	0.716238	6	0
GO:0070888	E-box binding	MF	10	43	0.0232341	0.716238	9	1
GO:0015643	toxic substance binding	MF	3	6	0.0233861	0.719678	2	1
GO:0034706	sodium channel complex	CC	4	9	0.0234418	0.720147	3	1
GO:0046985	positive regulation of hemoglobin biosynthetic process	BP	3	6	0.0235164	0.720166	3	0
GO:0042246	tissue regeneration	BP	5	16	0.0235559	0.720166	3	2
GO:1902237	positive regulation of endoplasmic reticulum stress-induced intrinsic apoptotic signaling pathway	BP	4	10	0.0235636	0.720166	4	0
GO:0015180	L-alanine transmembrane transporter activity	MF	4	10	0.0236599	0.720871	2	2
GO:0006898	receptor-mediated endocytosis	BP	15	71	0.0236676	0.720871	8	7
GO:0032880	regulation of protein localization	BP	16	78	0.0237127	0.72101	12	4
GO:0048048	embryonic eye morphogenesis	BP	3	7	0.0238465	0.723845	1	2
GO:0045171	intercellular bridge	CC	15	74	0.023982	0.72672	8	7
GO:0043426	MRF binding	MF	3	6	0.0240815	0.72679	3	0
GO:0021785	branchiomotor neuron axon guidance	BP	3	5	0.0241381	0.72679	2	1
GO:0022848	acetylcholine-gated cation channel activity	MF	5	15	0.0241423	0.72679	1	4
GO:0043375	CD8-positive, alpha-beta T cell lineage commitment	BP	2	2	0.02418	0.72679	2	0
GO:0052689	carboxylic ester hydrolase activity	MF	2	3	0.0242553	0.72679	1	1
GO:0072679	thymocyte migration	BP	2	3	0.0243223	0.72679	2	0
GO:0021637	trigeminal nerve structural organization	BP	3	5	0.0243391	0.72679	1	2
GO:0043569	negative regulation of insulin-like growth factor receptor signaling pathway	BP	3	6	0.0243495	0.72679	3	0
GO:0060666	dichotomous subdivision of terminal units involved in salivary gland branching	BP	3	5	0.0243514	0.72679	2	1
GO:0008330	protein tyrosine/threonine phosphatase activity	MF	4	10	0.0244132	0.727416	4	0
GO:0046930	pore complex	CC	4	11	0.0245492	0.730246	4	0
GO:0009791	post-embryonic development	BP	13	57	0.0246506	0.732041	13	0
GO:0008753	NADPH dehydrogenase (quinone) activity	MF	2	3	0.0247898	0.73387	2	0
GO:0005544	calcium-dependent phospholipid binding	MF	11	48	0.0247946	0.73387	5	6
GO:0030172	troponin C binding	MF	2	3	0.0249118	0.735823	1	1
GO:0042981	regulation of apoptotic process	BP	27	160	0.0249431	0.735823	20	7
GO:0045348	positive regulation of MHC class II biosynthetic process	BP	4	11	0.0250721	0.738405	4	0
GO:0039530	MDA-5 signaling pathway	BP	2	3	0.0252296	0.741816	2	0
GO:0008354	germ cell migration	BP	3	6	0.0252811	0.742108	3	0
GO:0060840	artery development	BP	4	10	0.0253356	0.742484	3	1
GO:0016491	oxidoreductase activity	MF	21	126	0.0254717	0.745246	10	11
GO:0043066	negative regulation of apoptotic process	BP	54	361	0.0256156	0.748227	51	3
GO:0048841	regulation of axon extension involved in axon guidance	BP	2	2	0.0258161	0.75285	1	1
GO:0004521	endoribonuclease activity	MF	8	30	0.025917	0.754559	7	1
GO:0008015	blood circulation	BP	5	14	0.0261651	0.760539	5	0
GO:0007215	glutamate receptor signaling pathway	BP	4	9	0.0262405	0.761489	4	0
GO:0031093	platelet alpha granule lumen	CC	6	21	0.0262876	0.761614	4	2
GO:0048010	vascular endothelial growth factor receptor signaling pathway	BP	7	25	0.0265194	0.765872	6	1
GO:0042771	intrinsic apoptotic signaling pathway in response to DNA damage by p53 class mediator	BP	7	25	0.0265206	0.765872	7	0
GO:0016477	cell migration	BP	41	241	0.0266041	0.767043	22	19
GO:0034236	protein kinase A catalytic subunit binding	MF	4	10	0.0267393	0.769695	1	3
GO:0042610	CD8 receptor binding	MF	2	3	0.0268222	0.77041	2	0
GO:0071357	cellular response to type I interferon	BP	3	7	0.0268506	0.77041	3	0
GO:0002448	mast cell mediated immunity	BP	2	3	0.0269953	0.770691	1	1
GO:0035928	rRNA import into mitochondrion	BP	2	3	0.0270218	0.770691	2	0
GO:0003779	actin binding	MF	43	255	0.027035	0.770691	26	17
GO:0034136	negative regulation of toll-like receptor 2 signaling pathway	BP	3	6	0.0270532	0.770691	3	0
GO:0051447	negative regulation of meiotic cell cycle	BP	2	3	0.0270895	0.770691	2	0
GO:0048013	ephrin receptor signaling pathway	BP	10	40	0.0271199	0.770691	6	4
GO:0045007	depurination	BP	2	3	0.0272244	0.77125	1	1
GO:0010951	negative regulation of endopeptidase activity	BP	10	50	0.0272262	0.77125	7	3
GO:0042157	lipoprotein metabolic process	BP	3	8	0.0273731	0.773744	3	0
GO:0010738	regulation of protein kinase A signaling	BP	4	9	0.027421	0.773744	3	1
GO:0010667	negative regulation of cardiac muscle cell apoptotic process	BP	5	15	0.0274638	0.773744	5	0
GO:0022612	gland morphogenesis	BP	3	6	0.0275402	0.773744	3	0
GO:0046620	regulation of organ growth	BP	3	6	0.02761	0.773744	3	0
GO:0050672	negative regulation of lymphocyte proliferation	BP	2	3	0.0276432	0.773744	2	0
GO:0015824	proline transport	BP	4	10	0.0276554	0.773744	3	1
GO:0004800	thyroxine 5'-deiodinase activity	MF	2	3	0.0276616	0.773744	2	0
GO:0051965	positive regulation of synapse assembly	BP	13	54	0.02782	0.776954	10	3
GO:0030881	beta-2-microglobulin binding	MF	2	3	0.0279199	0.778185	2	0
GO:0032288	myelin assembly	BP	3	6	0.0280114	0.778185	1	2
GO:0072593	reactive oxygen species metabolic process	BP	7	29	0.02806	0.778185	5	2
GO:0008430	selenium binding	MF	2	3	0.0280742	0.778185	0	2
GO:2001256	regulation of store-operated calcium entry	BP	5	14	0.0280824	0.778185	2	3
GO:0034134	toll-like receptor 2 signaling pathway	BP	3	6	0.0281391	0.778544	3	0
GO:0030858	positive regulation of epithelial cell differentiation	BP	3	6	0.0283187	0.782299	3	0
GO:0035095	behavioral response to nicotine	BP	3	6	0.0285217	0.785929	1	2
GO:0021554	optic nerve development	BP	5	15	0.0285383	0.785929	5	0
GO:0030297	transmembrane receptor protein tyrosine kinase activator activity	MF	4	10	0.0286409	0.787537	4	0
GO:0050699	WW domain binding	MF	6	20	0.028808	0.790911	4	2
GO:0006003	fructose 2,6-bisphosphate metabolic process	BP	3	6	0.0288941	0.791398	2	1
GO:0004303	estradiol 17-beta-dehydrogenase activity	MF	3	9	0.0289146	0.791398	2	1
GO:0070555	response to interleukin-1	BP	6	21	0.0289916	0.791861	5	1
GO:0031732	CCR7 chemokine receptor binding	MF	1	1	0.0290856	0.791861	1	0
GO:2000549	positive regulation of dendritic cell dendrite assembly	BP	1	1	0.0290856	0.791861	1	0
GO:0043618	regulation of transcription from RNA polymerase II promoter in response to stress	BP	2	3	0.0291093	0.791861	2	0
GO:0019731	antibacterial humoral response	BP	6	31	0.0291801	0.792224	6	0
GO:0001768	establishment of T cell polarity	BP	3	7	0.0292449	0.792224	3	0
GO:0002218	activation of innate immune response	BP	6	21	0.029256	0.792224	6	0
GO:0010875	positive regulation of cholesterol efflux	BP	7	26	0.0294018	0.794963	3	4
GO:2001187	positive regulation of CD8-positive, alpha-beta T cell activation	BP	2	3	0.0296163	0.799227	2	0
GO:0048384	retinoic acid receptor signaling pathway	BP	5	15	0.0296851	0.799227	5	0
GO:0032526	response to retinoic acid	BP	8	34	0.029733	0.799227	7	1
GO:0002819	regulation of adaptive immune response	BP	4	11	0.0297389	0.799227	4	0
GO:0032765	positive regulation of mast cell cytokine production	BP	2	3	0.0303146	0.812859	1	1
GO:2000116	regulation of cysteine-type endopeptidase activity	BP	2	3	0.0303603	0.812859	2	0
GO:0098821	BMP receptor activity	MF	3	6	0.030383	0.812859	3	0
GO:0004298	threonine-type endopeptidase activity	MF	3	9	0.0305991	0.813774	3	0
GO:0035094	response to nicotine	BP	6	20	0.0306084	0.813774	2	4
GO:0030890	positive regulation of B cell proliferation	BP	9	37	0.0306454	0.813774	8	1
GO:0006750	glutathione biosynthetic process	BP	4	11	0.0306698	0.813774	4	0
GO:1901029	negative regulation of mitochondrial outer membrane permeabilization involved in apoptotic signaling pathway	BP	4	12	0.030707	0.813774	4	0
GO:1902043	positive regulation of extrinsic apoptotic signaling pathway via death domain receptors	BP	4	10	0.0307284	0.813774	4	0
GO:0045944	positive regulation of transcription from RNA polymerase II promoter	BP	130	914	0.0307749	0.813774	113	17
GO:0010975	regulation of neuron projection development	BP	8	30	0.0307826	0.813774	4	4
GO:0045840	positive regulation of mitosis	BP	6	21	0.0308996	0.815657	6	0
GO:2001236	regulation of extrinsic apoptotic signaling pathway	BP	3	6	0.0309684	0.816164	2	1
GO:0070062	extracellular vesicular exosome	CC	136	991	0.0310825	0.816164	91	45
GO:0097152	mesenchymal cell apoptotic process	BP	3	7	0.0310988	0.816164	3	0
GO:0019774	proteasome core complex, beta-subunit complex	CC	3	11	0.031131	0.816164	3	0
GO:0010980	positive regulation of vitamin D 24-hydroxylase activity	BP	2	3	0.0311478	0.816164	2	0
GO:0006811	ion transport	BP	15	74	0.0312491	0.817256	8	7
GO:0045820	negative regulation of glycolytic process	BP	4	12	0.0312812	0.817256	3	1
GO:0071392	cellular response to estradiol stimulus	BP	8	31	0.0315276	0.821981	7	1
GO:0005138	interleukin-6 receptor binding	MF	2	3	0.0316607	0.821981	2	0
GO:0007507	heart development	BP	30	170	0.0316706	0.821981	22	8
GO:0042692	muscle cell differentiation	BP	5	15	0.0316756	0.821981	4	1
GO:0048546	digestive tract morphogenesis	BP	4	11	0.03173	0.821981	4	0
GO:0030425	dendrite	CC	66	421	0.0317388	0.821981	46	20
GO:0046513	ceramide biosynthetic process	BP	8	32	0.0319139	0.82236	5	3
GO:0036464	cytoplasmic ribonucleoprotein granule	CC	12	55	0.0319452	0.82236	12	0
GO:0009268	response to pH	BP	3	6	0.0319775	0.82236	1	2
GO:0060712	spongiotrophoblast layer development	BP	3	6	0.0320003	0.82236	2	1
GO:0045110	intermediate filament bundle assembly	BP	3	7	0.0320338	0.82236	1	2
GO:0097398	cellular response to interleukin-17	BP	2	3	0.032051	0.82236	2	0
GO:0043065	positive regulation of apoptotic process	BP	38	234	0.0320766	0.82236	29	9
GO:0048535	lymph node development	BP	5	16	0.0323773	0.828877	4	1
GO:0019853	L-ascorbic acid biosynthetic process	BP	2	3	0.0325288	0.83156	0	2
GO:0086100	endothelin receptor signaling pathway	BP	3	6	0.0330078	0.84075	3	0
GO:0004464	leukotriene-C4 synthase activity	MF	2	4	0.0330567	0.84075	1	1
GO:0014032	neural crest cell development	BP	6	21	0.0330966	0.84075	5	1
GO:0006304	DNA modification	BP	2	3	0.0331036	0.84075	2	0
GO:0060346	bone trabecula formation	BP	3	6	0.0331242	0.84075	1	2
GO:0030552	cAMP binding	MF	7	25	0.0334361	0.847417	3	4
GO:0048771	tissue remodeling	BP	3	7	0.033482	0.847417	1	2
GO:0035666	TRIF-dependent toll-like receptor signaling pathway	BP	3	8	0.0336144	0.849563	3	0
GO:0050795	regulation of behavior	BP	4	12	0.0336884	0.850226	4	0
GO:0070434	positive regulation of nucleotide-binding oligomerization domain containing 2 signaling pathway	BP	2	3	0.0339087	0.854576	1	1
GO:0090594	inflammatory response to wounding	BP	2	3	0.0339691	0.854889	2	0
GO:0023035	CD40 signaling pathway	BP	3	7	0.0341003	0.856021	3	0
GO:0033227	dsRNA transport	BP	2	3	0.0343003	0.859583	2	0
GO:0016798	hydrolase activity, acting on glycosyl bonds	MF	3	7	0.034404	0.86042	1	2
GO:0070233	negative regulation of T cell apoptotic process	BP	3	7	0.0344338	0.86042	3	0
GO:0090327	negative regulation of locomotion involved in locomotory behavior	BP	2	3	0.0345557	0.86042	1	1
GO:0045444	fat cell differentiation	BP	14	67	0.0345992	0.86042	13	1
GO:0005902	microvillus	CC	13	62	0.0346147	0.86042	8	5
GO:0032183	SUMO binding	MF	4	11	0.0346235	0.86042	4	0
GO:0060687	regulation of branching involved in prostate gland morphogenesis	BP	3	6	0.0347365	0.862027	3	0
GO:0006687	glycosphingolipid metabolic process	BP	4	11	0.0348059	0.862521	1	3
GO:0034620	cellular response to unfolded protein	BP	6	22	0.0348532	0.862521	6	0
GO:0048485	sympathetic nervous system development	BP	5	15	0.0349248	0.862657	3	2
GO:0004879	ligand-activated sequence-specific DNA binding RNA polymerase II transcription factor activity	MF	11	47	0.0349556	0.862657	11	0
GO:0060740	prostate gland epithelium morphogenesis	BP	3	6	0.0352557	0.867155	2	1
GO:0071467	cellular response to pH	BP	3	7	0.0354203	0.867155	1	2
GO:0048536	spleen development	BP	8	32	0.0354527	0.867155	8	0
GO:0048608	reproductive structure development	BP	2	3	0.0354602	0.867155	2	0
GO:0098908	regulation of neuronal action potential	BP	2	3	0.0355107	0.867155	1	1
GO:0070431	nucleotide-binding oligomerization domain containing 2 signaling pathway	BP	3	7	0.0355474	0.867155	3	0
GO:2000774	positive regulation of cellular senescence	BP	3	7	0.0355584	0.867155	3	0
GO:0019145	aminobutyraldehyde dehydrogenase activity	MF	2	3	0.0356891	0.867155	1	1
GO:0030392	fructosamine catabolic process	BP	2	3	0.0356891	0.867155	1	1
GO:0043152	induction of bacterial agglutination	BP	2	3	0.0357049	0.867155	0	2
GO:0010460	positive regulation of heart rate	BP	4	12	0.0357473	0.867155	2	2
GO:0060402	calcium ion transport into cytosol	BP	4	10	0.0357705	0.867155	2	2
GO:0099508	voltage-gated ion channel activity involved in regulation of presynaptic membrane potential	MF	4	10	0.0358612	0.867966	3	1
GO:0004952	dopamine neurotransmitter receptor activity	MF	2	3	0.0359014	0.867966	2	0
GO:0030330	DNA damage response, signal transduction by p53 class mediator	BP	4	12	0.0360255	0.869787	3	1
GO:0019534	toxin transporter activity	MF	3	6	0.0362092	0.871937	0	3
GO:0018146	keratan sulfate biosynthetic process	BP	4	11	0.0362124	0.871937	4	0
GO:1900020	positive regulation of protein kinase C activity	BP	3	6	0.0364111	0.875538	3	0
GO:0071472	cellular response to salt stress	BP	2	3	0.0367174	0.879871	2	0
GO:0034121	regulation of toll-like receptor signaling pathway	BP	3	6	0.0367237	0.879871	3	0
GO:1901740	negative regulation of myoblast fusion	BP	2	3	0.0367676	0.879871	2	0
GO:0015440	peptide-transporting ATPase activity	MF	2	3	0.0367889	0.879871	2	0
GO:2000379	positive regulation of reactive oxygen species metabolic process	BP	5	18	0.036975	0.883029	5	0
GO:0050869	negative regulation of B cell activation	BP	3	7	0.03702	0.883029	3	0
GO:0014911	positive regulation of smooth muscle cell migration	BP	6	20	0.0370865	0.883432	4	2
GO:0001692	histamine metabolic process	BP	2	3	0.0371661	0.884146	1	1
GO:0150011	regulation of neuron projection arborization	BP	3	6	0.0373072	0.886321	1	2
GO:0072034	renal vesicle induction	BP	2	3	0.0374408	0.888106	1	1
GO:0043010	camera-type eye development	BP	10	44	0.0375817	0.888106	6	4
GO:1904582	positive regulation of intracellular mRNA localization	BP	2	3	0.0376764	0.888106	2	0
GO:0030054	cell junction	CC	26	144	0.0377502	0.888106	17	9
GO:0015827	tryptophan transport	BP	2	3	0.0377523	0.888106	1	1
GO:0050848	regulation of calcium-mediated signaling	BP	4	12	0.0378496	0.888106	3	1
GO:0016052	carbohydrate catabolic process	BP	3	8	0.0378518	0.888106	0	3
GO:0034138	toll-like receptor 3 signaling pathway	BP	3	7	0.0378783	0.888106	3	0
GO:0008637	apoptotic mitochondrial changes	BP	4	13	0.0379537	0.888106	3	1
GO:1900038	negative regulation of cellular response to hypoxia	BP	2	3	0.0379582	0.888106	1	1
GO:0008625	extrinsic apoptotic signaling pathway via death domain receptors	BP	8	34	0.0379739	0.888106	7	1
GO:0002064	epithelial cell development	BP	4	10	0.0379805	0.888106	4	0
GO:0002419	T cell mediated cytotoxicity directed against tumor cell target	BP	2	3	0.0380824	0.888592	2	0
GO:0003953	NAD+ nucleosidase activity	MF	2	3	0.0381178	0.888592	1	1
GO:0043568	positive regulation of insulin-like growth factor receptor signaling pathway	BP	3	6	0.0381509	0.888592	2	1
GO:0016925	protein sumoylation	BP	9	40	0.0385103	0.895791	8	1
GO:0006689	ganglioside catabolic process	BP	3	7	0.038624	0.897266	3	0
GO:0071773	cellular response to BMP stimulus	BP	7	27	0.0387224	0.897304	6	1
GO:0043027	cysteine-type endopeptidase inhibitor activity involved in apoptotic process	MF	5	18	0.0387264	0.897304	5	0
GO:0045629	negative regulation of T-helper 2 cell differentiation	BP	2	3	0.0388041	0.897936	2	0
GO:0055008	cardiac muscle tissue morphogenesis	BP	4	11	0.0389016	0.899026	4	0
GO:0071393	cellular response to progesterone stimulus	BP	3	6	0.0392101	0.901837	3	0
GO:0050840	extracellular matrix binding	MF	7	27	0.0392944	0.901837	3	4
GO:0035457	cellular response to interferon-alpha	BP	3	7	0.0393321	0.901837	3	0
GO:0101020	estrogen 16-alpha-hydroxylase activity	MF	2	3	0.0393549	0.901837	2	0
GO:0043524	negative regulation of neuron apoptotic process	BP	20	111	0.0394879	0.901837	16	4
GO:0098686	hippocampal mossy fiber to CA3 synapse	CC	9	36	0.0395195	0.901837	6	3
GO:0031492	nucleosomal DNA binding	MF	4	14	0.0395312	0.901837	4	0
GO:0060523	prostate epithelial cord elongation	BP	2	3	0.0395444	0.901837	2	0
GO:0048144	fibroblast proliferation	BP	7	28	0.0395684	0.901837	5	2
GO:0006839	mitochondrial transport	BP	5	19	0.0395762	0.901837	3	2
GO:1903896	positive regulation of IRE1-mediated unfolded protein response	BP	3	7	0.03958	0.901837	3	0
GO:0002020	protease binding	MF	15	79	0.039774	0.904425	11	4
GO:0002457	T cell antigen processing and presentation	BP	2	3	0.0398255	0.904425	2	0
GO:0071456	cellular response to hypoxia	BP	14	70	0.0398903	0.904425	13	1
GO:0034633	retinol transport	BP	2	3	0.039901	0.904425	0	2
GO:0033688	regulation of osteoblast proliferation	BP	2	3	0.0399474	0.904425	2	0
GO:0043615	astrocyte cell migration	BP	3	8	0.0400035	0.904546	2	1
GO:2001045	negative regulation of integrin-mediated signaling pathway	BP	2	3	0.0402516	0.906405	1	1
GO:0043567	regulation of insulin-like growth factor receptor signaling pathway	BP	2	5	0.040281	0.906405	2	0
GO:0070382	exocytic vesicle	CC	8	32	0.0403179	0.906405	3	5
GO:0010883	regulation of lipid storage	BP	2	3	0.0403631	0.906405	2	0
GO:0042296	ISG15 ligase activity	MF	2	4	0.0403909	0.906405	2	0
GO:0002291	T cell activation via T cell receptor contact with antigen bound to MHC molecule on antigen presenting cell	BP	2	3	0.0406213	0.909068	1	1
GO:1905072	cardiac jelly development	BP	2	3	0.0407233	0.909068	2	0
GO:1905222	atrioventricular canal morphogenesis	BP	2	3	0.0407233	0.909068	2	0
GO:0099012	neuronal dense core vesicle membrane	CC	2	3	0.0407308	0.909068	1	1
GO:0070213	protein auto-ADP-ribosylation	BP	4	11	0.0407647	0.909068	4	0
GO:0051694	pointed-end actin filament capping	BP	3	7	0.0408967	0.910064	3	0
GO:0030261	chromosome condensation	BP	4	15	0.0409115	0.910064	4	0
GO:0030388	fructose 1,6-bisphosphate metabolic process	BP	3	8	0.0410087	0.911089	2	1
GO:0097190	apoptotic signaling pathway	BP	10	48	0.0411519	0.911554	5	5
GO:0047238	glucuronosyl-N-acetylgalactosaminyl-proteoglycan 4-beta-N-acetylgalactosaminyltransferase activity	MF	3	7	0.0411809	0.911554	2	1
GO:0060049	regulation of protein glycosylation	BP	2	3	0.041268	0.911554	1	1
GO:0019805	quinolinate biosynthetic process	BP	2	3	0.0413987	0.911554	2	0
GO:0043420	anthranilate metabolic process	BP	2	3	0.0413987	0.911554	2	0
GO:2001136	negative regulation of endocytic recycling	BP	2	3	0.0415118	0.911554	2	0
GO:0047676	arachidonate-CoA ligase activity	MF	4	11	0.0415531	0.911554	2	2
GO:0045930	negative regulation of mitotic cell cycle	BP	6	22	0.041604	0.911554	4	2
GO:1903812	L-serine import across plasma membrane	BP	2	3	0.0416618	0.911554	2	0
GO:0097746	regulation of blood vessel diameter	BP	5	19	0.0416936	0.911554	4	1
GO:0002737	negative regulation of plasmacytoid dendritic cell cytokine production	BP	1	1	0.0417442	0.911554	1	0
GO:0004118	cGMP-stimulated cyclic-nucleotide phosphodiesterase activity	MF	2	3	0.0417623	0.911554	0	2
GO:0006583	melanin biosynthetic process from tyrosine	BP	2	3	0.0418253	0.911554	0	2
GO:0060447	bud outgrowth involved in lung branching	BP	2	3	0.0420042	0.911554	2	0
GO:0003350	pulmonary myocardium development	BP	2	3	0.0420183	0.911554	2	0
GO:1903553	positive regulation of extracellular exosome assembly	BP	2	3	0.0420968	0.911554	1	1
GO:0046676	negative regulation of insulin secretion	BP	7	27	0.0421252	0.911554	5	2
GO:0050873	brown fat cell differentiation	BP	5	19	0.0421821	0.911554	4	1
GO:0005513	detection of calcium ion	BP	4	11	0.0421948	0.911554	2	2
GO:0051000	positive regulation of nitric-oxide synthase activity	BP	4	11	0.0422602	0.911554	4	0
GO:1903237	negative regulation of leukocyte tethering or rolling	BP	2	4	0.04229	0.911554	2	0
GO:0032956	regulation of actin cytoskeleton organization	BP	14	68	0.0423774	0.911554	4	10
GO:0032831	positive regulation of CD4-positive, CD25-positive, alpha-beta regulatory T cell differentiation	BP	2	4	0.0424258	0.911554	2	0
GO:0098914	membrane repolarization during atrial cardiac muscle cell action potential	BP	2	3	0.0424742	0.911554	1	1
GO:1904613	cellular response to 2,3,7,8-tetrachlorodibenzodioxine	BP	2	3	0.0424749	0.911554	1	1
GO:0042060	wound healing	BP	14	66	0.0424765	0.911554	10	4
GO:0035325	Toll-like receptor binding	MF	2	4	0.0425095	0.911554	2	0
GO:1904977	lymphatic endothelial cell migration	BP	2	3	0.0425131	0.911554	1	1
GO:0008569	minus-end-directed microtubule motor activity	MF	6	17	0.0425426	0.911554	2	4
GO:0042609	CD4 receptor binding	MF	3	8	0.0425644	0.911554	2	1
GO:0051250	negative regulation of lymphocyte activation	BP	2	3	0.0427049	0.913465	2	0
GO:0033634	positive regulation of cell-cell adhesion mediated by integrin	BP	2	3	0.0429502	0.91761	1	1
GO:0099560	synaptic membrane adhesion	BP	8	29	0.0430876	0.919303	3	5
GO:0032466	negative regulation of cytokinesis	BP	3	7	0.0431787	0.919303	2	1
GO:0002521	leukocyte differentiation	BP	2	3	0.0432056	0.919303	2	0
GO:0000958	mitochondrial mRNA catabolic process	BP	2	3	0.0432358	0.919303	2	0
GO:0010575	positive regulation vascular endothelial growth factor production	BP	6	22	0.0434233	0.92219	5	1
GO:0009447	putrescine catabolic process	BP	1	1	0.0435617	0.924028	1	0
GO:0003215	cardiac right ventricle morphogenesis	BP	4	11	0.0436839	0.924061	4	0
GO:1990769	proximal neuron projection	CC	2	3	0.0437032	0.924061	0	2
GO:0102007	acyl-L-homoserine-lactone lactonohydrolase activity	MF	2	3	0.0437189	0.924061	0	2
GO:0031985	Golgi cisterna	CC	4	12	0.0438387	0.924465	2	2
GO:0005179	hormone activity	MF	12	83	0.0438798	0.924465	7	5
GO:0009988	cell-cell recognition	BP	2	3	0.0438952	0.924465	0	2
GO:0033212	iron assimilation	BP	2	3	0.0439563	0.924465	2	0
GO:0048714	positive regulation of oligodendrocyte differentiation	BP	5	18	0.0439974	0.924465	2	3
GO:0031004	potassium ion-transporting ATPase complex	CC	2	3	0.0440588	0.924664	2	0
GO:0010565	regulation of cellular ketone metabolic process	BP	2	3	0.0441288	0.925044	0	2
GO:0010838	positive regulation of keratinocyte proliferation	BP	4	12	0.0443238	0.928038	4	0
GO:0006978	DNA damage response, signal transduction by p53 class mediator resulting in transcription of p21 class mediator	BP	4	11	0.0444263	0.929094	3	1
GO:0042438	melanin biosynthetic process	BP	4	12	0.044529	0.929134	2	2
GO:0015172	acidic amino acid transmembrane transporter activity	MF	2	3	0.0445325	0.929134	2	0
GO:0032727	positive regulation of interferon-alpha production	BP	6	22	0.0446957	0.93092	6	0
GO:0003308	negative regulation of Wnt signaling pathway involved in heart development	BP	2	3	0.0447871	0.93092	1	1
GO:0061001	regulation of dendritic spine morphogenesis	BP	6	20	0.0447992	0.93092	4	2
GO:0043005	neuron projection	CC	56	355	0.0448557	0.93092	35	21
GO:0030538	embryonic genitalia morphogenesis	BP	2	3	0.0448794	0.93092	1	1
GO:0010954	positive regulation of protein processing	BP	4	12	0.04499	0.931625	2	2
GO:0002260	lymphocyte homeostasis	BP	3	7	0.0450487	0.931625	3	0
GO:2000342	negative regulation of chemokine (C-X-C motif) ligand 2 production	BP	2	3	0.0450702	0.931625	2	0
GO:0032940	secretion by cell	BP	3	8	0.0452569	0.932947	2	1
GO:1904447	folate import across plasma membrane	BP	2	3	0.0453686	0.932947	1	1
GO:0000097	sulfur amino acid biosynthetic process	BP	1	1	0.0454188	0.932947	0	1
GO:0017172	cysteine dioxygenase activity	MF	1	1	0.0454188	0.932947	0	1
GO:0044853	plasma membrane raft	CC	6	23	0.0455108	0.932947	3	3
GO:0071578	zinc ion transmembrane import	BP	3	7	0.0456432	0.932947	2	1
GO:2000020	positive regulation of male gonad development	BP	3	7	0.0457335	0.932947	3	0
GO:0008376	acetylgalactosaminyltransferase activity	MF	4	12	0.0457959	0.932947	2	2
GO:0001934	positive regulation of protein phosphorylation	BP	28	172	0.0458184	0.932947	20	8
GO:0030218	erythrocyte differentiation	BP	9	42	0.0458887	0.932947	7	2
GO:0035912	dorsal aorta morphogenesis	BP	3	7	0.0458926	0.932947	3	0
GO:0035663	Toll-like receptor 2 binding	MF	2	3	0.0459248	0.932947	2	0
GO:0071221	cellular response to bacterial lipopeptide	BP	2	3	0.0459248	0.932947	2	0
GO:0030217	T cell differentiation	BP	9	37	0.0459625	0.932947	5	4
GO:1904271	L-proline import across plasma membrane	BP	2	3	0.0459772	0.932947	2	0
GO:0048333	mesodermal cell differentiation	BP	3	7	0.0460216	0.932947	1	2
GO:0006703	estrogen biosynthetic process	BP	3	9	0.0460243	0.932947	3	0
GO:0045599	negative regulation of fat cell differentiation	BP	11	53	0.0461037	0.933495	9	2
GO:0045622	regulation of T-helper cell differentiation	BP	2	4	0.0463202	0.936814	2	0
GO:0008592	regulation of Toll signaling pathway	BP	2	3	0.0464638	0.938654	1	1
GO:0036122	BMP binding	MF	5	18	0.0465433	0.93913	5	0
GO:0071376	cellular response to corticotropin-releasing hormone stimulus	BP	2	3	0.0465928	0.93913	2	0
GO:0072559	NLRP3 inflammasome complex	CC	3	8	0.0466582	0.939385	3	0
GO:0071403	cellular response to high density lipoprotein particle stimulus	BP	2	3	0.0468094	0.941366	0	2
GO:0038065	collagen-activated signaling pathway	BP	2	3	0.0469092	0.942308	1	1
GO:0046466	membrane lipid catabolic process	BP	2	4	0.047013	0.943331	1	1
GO:0048260	positive regulation of receptor-mediated endocytosis	BP	4	13	0.047096	0.943932	2	2
GO:0015193	L-proline transmembrane transporter activity	MF	3	7	0.0472398	0.944664	2	1
GO:0042590	antigen processing and presentation of exogenous peptide antigen via MHC class I	BP	3	9	0.047264	0.944664	3	0
GO:0045063	T-helper 1 cell differentiation	BP	3	7	0.0472915	0.944664	3	0
GO:0001556	oocyte maturation	BP	5	17	0.0473487	0.944747	3	2
GO:0001946	lymphangiogenesis	BP	4	11	0.0474665	0.946039	3	1
GO:0001836	release of cytochrome c from mitochondria	BP	4	14	0.0475366	0.946376	4	0
GO:2000563	positive regulation of CD4-positive, alpha-beta T cell proliferation	BP	3	8	0.0476568	0.946955	3	0
GO:0061591	calcium activated galactosylceramide scrambling	BP	2	3	0.047672	0.946955	1	1
GO:0001727	lipid kinase activity	MF	3	7	0.0477549	0.947003	2	1
GO:0071872	cellular response to epinephrine stimulus	BP	3	6	0.0477807	0.947003	1	2
GO:1905144	response to acetylcholine	BP	2	3	0.047976	0.947849	1	1
GO:0061158	3'-UTR-mediated mRNA destabilization	BP	5	17	0.0480095	0.947849	5	0
GO:1901896	positive regulation of calcium-transporting ATPase activity	BP	2	3	0.0480676	0.947849	1	1
GO:0014850	response to muscle activity	BP	4	12	0.0481188	0.947849	2	2
GO:2000347	positive regulation of hepatocyte proliferation	BP	4	12	0.0482772	0.947849	3	1
GO:0002237	response to molecule of bacterial origin	BP	2	3	0.0483079	0.947849	2	0
GO:0060670	branching involved in labyrinthine layer morphogenesis	BP	3	9	0.0483344	0.947849	3	0
GO:0050804	regulation of synaptic transmission	BP	15	72	0.0483766	0.947849	10	5
GO:0023051	regulation of signaling	BP	2	3	0.0483846	0.947849	2	0
GO:0035669	TRAM-dependent toll-like receptor 4 signaling pathway	BP	2	3	0.0483891	0.947849	2	0
GO:0045906	negative regulation of vasoconstriction	BP	2	4	0.0484204	0.947849	1	1
GO:0005783	endoplasmic reticulum	CC	121	910	0.0484977	0.947849	86	35
GO:0051373	FATZ binding	MF	2	4	0.0485789	0.947849	2	0
GO:0051400	BH domain binding	MF	2	3	0.0485798	0.947849	2	0
GO:0032391	photoreceptor connecting cilium	CC	8	35	0.0486431	0.947849	3	5
GO:0086011	membrane repolarization during action potential	BP	3	8	0.0486745	0.947849	1	2
GO:0043410	positive regulation of MAPK cascade	BP	21	123	0.0489642	0.951469	15	6
GO:0036023	embryonic skeletal limb joint morphogenesis	BP	2	3	0.0489753	0.951469	2	0
GO:0043691	reverse cholesterol transport	BP	3	8	0.0490206	0.951469	2	1
GO:0001573	ganglioside metabolic process	BP	2	3	0.049196	0.953463	1	1
GO:0060327	cytoplasmic actin-based contraction involved in cell motility	BP	2	3	0.0492608	0.953463	2	0
GO:0097049	motor neuron apoptotic process	BP	4	12	0.0492839	0.953463	3	1
GO:0001541	ovarian follicle development	BP	7	29	0.0493488	0.953685	3	4
GO:0071360	cellular response to exogenous dsRNA	BP	4	13	0.0494772	0.954579	4	0
GO:0042092	type 2 immune response	BP	2	3	0.049507	0.954579	2	0
GO:0031392	regulation of prostaglandin biosynthetic process	BP	1	1	0.0495558	0.954579	1	0
GO:1902966	positive regulation of protein localization to early endosome	BP	3	7	0.0497073	0.956464	3	0
GO:0010811	positive regulation of cell-substrate adhesion	BP	7	28	0.0499571	0.958584	4	3
GO:0060218	hematopoietic stem cell differentiation	BP	5	17	0.0499804	0.958584	4	1
