# Supplementary material for: Transcriptomic Insights Reveal PRTFDC1 as a Novel Regulator of Myogenic Differentiation in Sujiang Pig Satellite Cells
Source: Vet Sci. 2025 Dec 14;12(12):1197. doi: 10.3390/vetsci12121197 (PMC12737788; doi:10.3390/vetsci12121197)
Supplement: Supplementary file 1 [file vetsci-12-01197-s001.zip › Table S13 KEGG_DM-VS-GM_significant.xlsx]

## Sheet: Sheet1
Pathway ID	Pathway	Level1	Level2	DEGs with pathway annotation (1189)	All genes with pathway annotation (9655)	Pvalue	Qvalue	GeneNumber(Up)	GeneNumber(Down)	PathwayLink
ko04727	GABAergic synapse	Organismal Systems	Nervous system	20(1.68%)	92(0.95%)	0.0034086	0.0208777	11	9	http://www.kegg.jp/kegg-bin/show_pathway?scale=1.0&query=&map=ko04727&use=reference&multi_query=K15375+red%0D%0AK05175+blue%0D%0AK01580+red%0D%0AK05185+red%0D%0AK08047+blue%0D%0AK04546+red%0D%0AK01915+red%0D%0AK04857+red%0D%0AK05192+red%0D%0AK04630+blue%0D%0AK04548+red%0D%0AK13576+blue%0D%0AK05186+blue%0D%0AK04850+blue%0D%0AK04541+red%0D%0AK02677+red%0D%0AK13524+red%0D%0AK04853+blue%0D%0AK04534+b…
ko05410	Hypertrophic cardiomyopathy	Human Diseases	Cardiovascular disease	39(3.28%)	101(1.05%)	2.73029e-12	9.36488e-10	27	12	http://www.kegg.jp/kegg-bin/show_pathway?scale=1.0&query=&map=ko05410&use=reference&multi_query=K05719+blue%0D%0AK12314+red%0D%0AK05853+red%0D%0AK07610+red%0D%0AK06265+red%0D%0AK12045+red%0D%0AK12567+red%0D%0AK06589+red%0D%0AK05637+blue%0D%0AK06493+red%0D%0AK12565+red%0D%0AK04862+red%0D%0AK10375+blue%0D%0AK04857+red%0D%0AK04866+red%0D%0AK17751+green%0D%0AK05865+red%0D%0AK04859+blue%0D%0AK05692+bl…
ko04270	Vascular smooth muscle contraction	Organismal Systems	Circulatory system	35(2.94%)	159(1.65%)	0.000180359	0.0022094	19	16	http://www.kegg.jp/kegg-bin/show_pathway?scale=1.0&query=&map=ko04270&use=reference&multi_query=K10352+green%0D%0AK07376+red%0D%0AK02183+green%0D%0AK04960+blue%0D%0AK00907+blue%0D%0AK08047+blue%0D%0AK12315+blue%0D%0AK12329+red%0D%0AK04857+red%0D%0AK04135+blue%0D%0AK12323+blue%0D%0AK04936+red%0D%0AK12333+blue%0D%0AK12751+red%0D%0AK04577+red%0D%0AK04850+blue%0D%0AK08448+red%0D%0AK04938+blue%0D%0AK0…
ko04060	Cytokine-cytokine receptor interaction	Environmental Information Processing	Signaling molecules and interaction	60(5.05%)	313(3.24%)	0.000151179	0.00192054	39	21	http://www.kegg.jp/kegg-bin/show_pathway?scale=1.0&query=&map=ko04060&use=reference&multi_query=K05497+red%0D%0AK10033+blue%0D%0AK05171+blue%0D%0AK04189+red%0D%0AK04390+blue%0D%0AK05496+red%0D%0AK05482+red%0D%0AK05508+red%0D%0AK05055+blue%0D%0AK05156+red%0D%0AK10032+red%0D%0AK05415+red%0D%0AK05453+blue%0D%0AK12671+red%0D%0AK12967+blue%0D%0AK04723+blue%0D%0AK05075+red%0D%0AK05173+blue%0D%0AK04387+…
ko04350	TGF-beta signaling pathway	Environmental Information Processing	Signal transduction	23(1.93%)	95(0.98%)	0.000390048	0.00390319	12	11	http://www.kegg.jp/kegg-bin/show_pathway?scale=1.0&query=&map=ko04350&use=reference&multi_query=K16857+blue%0D%0AK06847+red%0D%0AK19559+blue%0D%0AK04680+blue%0D%0AK16791+blue%0D%0AK04677+blue%0D%0AK19553+red%0D%0AK04688+red%0D%0AK04661+red%0D%0AK13377+red%0D%0AK13376+blue%0D%0AK17695+red%0D%0AK13568+blue%0D%0AK16622+red%0D%0AK04658+blue%0D%0AK04662+red%0D%0AK04667+blue%0D%0AK08121+blue%0D%0AK0315…
ko04310	Wnt signaling pathway	Environmental Information Processing	Signal transduction	37(3.11%)	154(1.60%)	1.61692e-05	0.000277302	22	15	http://www.kegg.jp/kegg-bin/show_pathway?scale=1.0&query=&map=ko04310&use=reference&multi_query=K01064+red%0D%0AK02432+blue%0D%0AK10151+red%0D%0AK10152+red%0D%0AK00444+blue%0D%0AK01357+red%0D%0AK19614+red%0D%0AK02165+red%0D%0AK04385+red%0D%0AK00408+red%0D%0AK03213+green%0D%0AK03068+red%0D%0AK02185+blue%0D%0AK02235+red%0D%0AK02375+red%0D%0AK04309+red%0D%0AK07860+blue%0D%0AK00445+red%0D%0AK00572+bl…
ko04261	Adrenergic signaling in cardiomyocytes	Organismal Systems	Circulatory system	42(3.53%)	158(1.64%)	2.65372e-07	1.01136e-05	29	13	http://www.kegg.jp/kegg-bin/show_pathway?scale=1.0&query=&map=ko04261&use=reference&multi_query=K12314+red%0D%0AK05853+red%0D%0AK11583+green%0D%0AK04839+red%0D%0AK12045+red%0D%0AK01539+green%0D%0AK02183+green%0D%0AK04167+red%0D%0AK05850+red%0D%0AK08047+blue%0D%0AK04862+red%0D%0AK10375+blue%0D%0AK04857+red%0D%0AK04866+red%0D%0AK17751+green%0D%0AK05865+red%0D%0AK04859+blue%0D%0AK12750+red%0D%0AK058…
ko04610	Complement and coagulation cascades	Organismal Systems	Immune system	22(1.85%)	86(0.89%)	0.00020888	0.0023882	12	10	http://www.kegg.jp/kegg-bin/show_pathway?scale=1.0&query=&map=ko04610&use=reference&multi_query=K01343+red%0D%0AK03982+blue%0D%0AK03990+red%0D%0AK03909+blue%0D%0AK03985+blue%0D%0AK04006+blue%0D%0AK17252+red%0D%0AK06557+blue%0D%0AK01331+red%0D%0AK06461+red%0D%0AK03989+red%0D%0AK03916+red%0D%0AK03994+blue%0D%0AK03983+red%0D%0AK01320+blue%0D%0AK01330+red%0D%0AK03907+blue%0D%0AK03991+blue%0D%0AK03902…
ko04115	p53 signaling pathway	Cellular Processes	Cell growth and death	20(1.68%)	81(0.84%)	0.000610505	0.00536931	6	14	http://www.kegg.jp/kegg-bin/show_pathway?scale=1.0&query=&map=ko04115&use=reference&multi_query=K05868+blue%0D%0AK10129+blue%0D%0AK04402+red%0D%0AK16857+blue%0D%0AK06641+blue%0D%0AK04390+blue%0D%0AK03982+blue%0D%0AK10140+blue%0D%0AK10151+red%0D%0AK10152+red%0D%0AK10808+blue%0D%0AK06625+red%0D%0AK02087+blue%0D%0AK04570+blue%0D%0AK10141+red%0D%0AK10142+blue%0D%0AK02216+blue%0D%0AK10131+red%0D%0A
ko04260	Cardiac muscle contraction	Organismal Systems	Circulatory system	25(2.10%)	93(0.96%)	3.63083e-05	0.000593036	18	7	http://www.kegg.jp/kegg-bin/show_pathway?scale=1.0&query=&map=ko04260&use=reference&multi_query=K12314+red%0D%0AK05853+red%0D%0AK02273+red%0D%0AK12045+red%0D%0AK01539+green%0D%0AK04862+red%0D%0AK10375+blue%0D%0AK04857+red%0D%0AK04866+red%0D%0AK17751+green%0D%0AK05865+red%0D%0AK04859+blue%0D%0AK12750+red%0D%0AK05849+red%0D%0AK04871+red%0D%0AK04858+red%0D%0AK04863+blue%0D%0AK10351+red%0D%0AK01540+r…
ko01232	Nucleotide metabolism	Metabolism	Global and overview maps	21(1.77%)	89(0.92%)	0.000920624	0.00751843	7	14	http://www.kegg.jp/kegg-bin/show_pathway?scale=1.0&query=&map=ko01232&use=reference&multi_query=K01520+blue%0D%0AK01489+blue%0D%0AK10808+blue%0D%0AK00560+blue%0D%0AK00940+blue%0D%0AK00757+blue%0D%0AK00939+blue%0D%0AK00857+blue%0D%0AK01513+blue%0D%0AK01081+green%0D%0AK01939+red%0D%0AK01510+blue%0D%0AK01490+green%0D%0AK00893+blue%0D%0AK01487+blue%0D%0AK00944+red%0D%0AK13809+red%0D%0A
ko04911	Insulin secretion	Organismal Systems	Endocrine system	21(1.77%)	90(0.93%)	0.00107983	0.00841777	13	8	http://www.kegg.jp/kegg-bin/show_pathway?scale=1.0&query=&map=ko04911&use=reference&multi_query=K04944+red%0D%0AK01539+green%0D%0AK04960+blue%0D%0AK07299+blue%0D%0AK08047+blue%0D%0AK04945+blue%0D%0AK05004+red%0D%0AK04857+red%0D%0AK04942+red%0D%0AK04131+red%0D%0AK04936+red%0D%0AK01540+red%0D%0AK04850+blue%0D%0AK15297+red%0D%0AK04938+blue%0D%0AK04962+red%0D%0AK02677+red%0D%0AK04587+red%0D%0AK04515+…
ko04670	Leukocyte transendothelial migration	Organismal Systems	Immune system	29(2.44%)	125(1.29%)	0.000208406	0.0023882	17	12	http://www.kegg.jp/kegg-bin/show_pathway?scale=1.0&query=&map=ko04670&use=reference&multi_query=K02649+red%0D%0AK05719+blue%0D%0AK06527+red%0D%0AK04189+red%0D%0AK06087+green%0D%0AK05699+green%0D%0AK05691+red%0D%0AK12758+red%0D%0AK12753+red%0D%0AK12756+blue%0D%0AK06785+red%0D%0AK05692+blue%0D%0AK07860+blue%0D%0AK06483+red%0D%0AK04630+blue%0D%0AK05730+red%0D%0AK06461+red%0D%0AK10351+red%0D%0AK07293…
ko04216	Ferroptosis	Cellular Processes	Cell growth and death	12(1.01%)	50(0.52%)	0.00623433	0.0320581	5	7	http://www.kegg.jp/kegg-bin/show_pathway?scale=1.0&query=&map=ko04216&use=reference&multi_query=K13869+blue%0D%0AK06503+red%0D%0AK13162+green%0D%0AK01897+green%0D%0AK00510+blue%0D%0AK13625+blue%0D%0AK13515+red%0D%0AK11204+blue%0D%0AK10435+red%0D%0AK10142+blue%0D%0A
ko04070	Phosphatidylinositol signaling system	Environmental Information Processing	Signal transduction	21(1.77%)	107(1.11%)	0.010165	0.0447001	12	9	http://www.kegg.jp/kegg-bin/show_pathway?scale=1.0&query=&map=ko04070&use=reference&multi_query=K02649+red%0D%0AK00981+red%0D%0AK13084+blue%0D%0AK02183+green%0D%0AK04960+blue%0D%0AK00889+red%0D%0AK15909+red%0D%0AK01107+blue%0D%0AK05857+red%0D%0AK01109+red%0D%0AK00923+red%0D%0AK00901+blue%0D%0AK18083+blue%0D%0AK00911+blue%0D%0AK05860+red%0D%0AK02677+red%0D%0AK00922+blue%0D%0A
ko04520	Adherens junction	Cellular Processes	Cellular community - eukaryotes	17(1.43%)	78(0.81%)	0.00570589	0.03058	9	8	http://www.kegg.jp/kegg-bin/show_pathway?scale=1.0&query=&map=ko04520&use=reference&multi_query=K06081+red%0D%0AK06086+red%0D%0AK05699+green%0D%0AK06085+red%0D%0AK05691+red%0D%0AK05689+red%0D%0AK05695+blue%0D%0AK05692+blue%0D%0AK16848+blue%0D%0AK07860+blue%0D%0AK06593+blue%0D%0AK02620+blue%0D%0AK05694+red%0D%0AK05697+blue%0D%0AK04492+red%0D%0A
ko04080	Neuroactive ligand-receptor interaction	Environmental Information Processing	Signaling molecules and interaction	65(5.47%)	359(3.72%)	0.000466296	0.00444276	40	25	http://www.kegg.jp/kegg-bin/show_pathway?scale=1.0&query=&map=ko04080&use=reference&multi_query=K04265+red%0D%0AK04818+red%0D%0AK04816+red%0D%0AK03990+red%0D%0AK04272+blue%0D%0AK04803+red%0D%0AK05175+blue%0D%0AK05185+red%0D%0AK04167+red%0D%0AK04269+blue%0D%0AK04260+blue%0D%0AK04162+blue%0D%0AK05219+red%0D%0AK05208+red%0D%0AK05225+blue%0D%0AK04163+red%0D%0AK04204+red%0D%0AK05221+red%0D%0AK04576+re…
ko05033	Nicotine addiction	Human Diseases	Substance dependence	10(0.84%)	42(0.44%)	0.0108146	0.0463677	5	5	http://www.kegg.jp/kegg-bin/show_pathway?scale=1.0&query=&map=ko05033&use=reference&multi_query=K05175+blue%0D%0AK05185+red%0D%0AK05208+red%0D%0AK05192+red%0D%0AK04809+red%0D%0AK12302+blue%0D%0AK05186+blue%0D%0AK05213+blue%0D%0AK05211+red%0D%0A
ko04014	Ras signaling pathway	Environmental Information Processing	Signal transduction	45(3.78%)	256(2.65%)	0.00501673	0.0277539	22	23	http://www.kegg.jp/kegg-bin/show_pathway?scale=1.0&query=&map=ko04014&use=reference&multi_query=K05095+red%0D%0AK02649+red%0D%0AK04358+green%0D%0AK13769+red%0D%0AK05467+blue%0D%0AK02183+green%0D%0AK08091+red%0D%0AK02678+blue%0D%0AK05208+red%0D%0AK05453+blue%0D%0AK04546+red%0D%0AK04163+red%0D%0AK05462+red%0D%0AK14958+red%0D%0AK05448+blue%0D%0AK04570+blue%0D%0AK07860+blue%0D%0AK17630+blue%0D%0AK045…
ko04514	Cell adhesion molecules	Environmental Information Processing	Signaling molecules and interaction	39(3.28%)	157(1.63%)	4.2218e-06	0.000103434	26	13	http://www.kegg.jp/kegg-bin/show_pathway?scale=1.0&query=&map=ko04514&use=reference&multi_query=K06081+red%0D%0AK05719+blue%0D%0AK06809+red%0D%0AK06777+red%0D%0AK06527+red%0D%0AK06087+green%0D%0AK06736+blue%0D%0AK06793+red%0D%0AK05689+red%0D%0AK06785+red%0D%0AK06796+blue%0D%0AK05695+blue%0D%0AK06483+red%0D%0AK06491+red%0D%0AK06585+red%0D%0AK16336+red%0D%0AK06461+red%0D%0AK06590+blue%0D%0AK06775+r…
ko04929	GnRH secretion	Organismal Systems	Endocrine system	18(1.51%)	68(0.70%)	0.000398285	0.00390319	9	9	http://www.kegg.jp/kegg-bin/show_pathway?scale=1.0&query=&map=ko04929&use=reference&multi_query=K02649+red%0D%0AK04944+red%0D%0AK04955+red%0D%0AK04960+blue%0D%0AK04856+blue%0D%0AK04945+blue%0D%0AK05004+red%0D%0AK04857+red%0D%0AK04942+red%0D%0AK04855+red%0D%0AK06250+blue%0D%0AK04854+red%0D%0AK04850+blue%0D%0AK04246+blue%0D%0AK08551+blue%0D%0AK02677+red%0D%0AK04853+blue%0D%0AK00922+blue%0D%0A
ko00260	Glycine, serine and threonine metabolism	Metabolism	Amino acid metabolism	12(1.01%)	46(0.48%)	0.00285298	0.0181217	4	8	http://www.kegg.jp/kegg-bin/show_pathway?scale=1.0&query=&map=ko00260&use=reference&multi_query=K17989+blue%0D%0AK00281+blue%0D%0AK00600+red%0D%0AK00276+blue%0D%0AK01837+red%0D%0AK01834+green%0D%0AK00274+blue%0D%0AK00108+red%0D%0AK00639+blue%0D%0AK01758+blue%0D%0A
ko04218	Cellular senescence	Cellular Processes	Cell growth and death	33(2.78%)	168(1.74%)	0.00218722	0.0150043	17	16	http://www.kegg.jp/kegg-bin/show_pathway?scale=1.0&query=&map=ko04218&use=reference&multi_query=K05868+blue%0D%0AK02649+red%0D%0AK04402+red%0D%0AK06641+blue%0D%0AK03982+blue%0D%0AK10151+red%0D%0AK10152+red%0D%0AK02183+green%0D%0AK06627+blue%0D%0AK04960+blue%0D%0AK09406+blue%0D%0AK07205+blue%0D%0AK06625+red%0D%0AK02678+blue%0D%0AK09389+red%0D%0AK02087+blue%0D%0AK08826+red%0D%0AK13377+red%0D%0AK133…
ko04392	Hippo signaling pathway - multiple species	Environmental Information Processing	Signal transduction	8(0.67%)	29(0.30%)	0.00635554	0.0320581	6	2	http://www.kegg.jp/kegg-bin/show_pathway?scale=1.0&query=&map=ko04392&use=reference&multi_query=K09851+red%0D%0AK09854+blue%0D%0AK16820+red%0D%0AK09448+red%0D%0AK06685+red%0D%0AK16821+red%0D%0AK16507+blue%0D%0A
ko00561	Glycerolipid metabolism	Metabolism	Lipid metabolism	15(1.26%)	67(0.69%)	0.00628755	0.0320581	7	8	http://www.kegg.jp/kegg-bin/show_pathway?scale=1.0&query=&map=ko00561&use=reference&multi_query=K13509+red%0D%0AK01054+blue%0D%0AK01080+green%0D%0AK14456+blue%0D%0AK00901+blue%0D%0AK19007+red%0D%0AK01046+red%0D%0AK13534+red%0D%0AK00011+red%0D%0AK00864+blue%0D%0A
ko05224	Breast cancer	Human Diseases	Cancer: specific types	39(3.28%)	163(1.69%)	1.12318e-05	0.000226618	27	12	http://www.kegg.jp/kegg-bin/show_pathway?scale=1.0&query=&map=ko05224&use=reference&multi_query=K06051+red%0D%0AK01064+red%0D%0AK02649+red%0D%0AK04402+red%0D%0AK04358+green%0D%0AK09091+red%0D%0AK02432+blue%0D%0AK10140+blue%0D%0AK00444+blue%0D%0AK01357+red%0D%0AK09101+red%0D%0AK04385+red%0D%0AK02599+red%0D%0AK06625+red%0D%0AK09389+red%0D%0AK00408+red%0D%0AK03068+red%0D%0AK02235+red%0D%0AK04688+red…
ko04015	Rap1 signaling pathway	Environmental Information Processing	Signal transduction	44(3.70%)	241(2.50%)	0.00260004	0.0171502	20	24	http://www.kegg.jp/kegg-bin/show_pathway?scale=1.0&query=&map=ko04015&use=reference&multi_query=K05095+red%0D%0AK02649+red%0D%0AK05719+blue%0D%0AK16857+blue%0D%0AK04358+green%0D%0AK05467+blue%0D%0AK04680+blue%0D%0AK17702+red%0D%0AK02183+green%0D%0AK06493+red%0D%0AK05208+red%0D%0AK08047+blue%0D%0AK05689+red%0D%0AK06277+red%0D%0AK05453+blue%0D%0AK06112+blue%0D%0AK05462+red%0D%0AK17697+red%0D%0AK054…
ko05414	Dilated cardiomyopathy	Human Diseases	Cardiovascular disease	39(3.28%)	119(1.23%)	9.83657e-10	1.12465e-07	26	13	http://www.kegg.jp/kegg-bin/show_pathway?scale=1.0&query=&map=ko05414&use=reference&multi_query=K05719+blue%0D%0AK12314+red%0D%0AK05853+red%0D%0AK07610+red%0D%0AK06265+red%0D%0AK12045+red%0D%0AK12567+red%0D%0AK06589+red%0D%0AK05637+blue%0D%0AK06493+red%0D%0AK12565+red%0D%0AK08047+blue%0D%0AK04862+red%0D%0AK10375+blue%0D%0AK04857+red%0D%0AK04866+red%0D%0AK17751+green%0D%0AK05865+red%0D%0AK04859+bl…
ko04970	Salivary secretion	Organismal Systems	Digestive system	26(2.19%)	111(1.15%)	0.000337176	0.00354048	16	10	http://www.kegg.jp/kegg-bin/show_pathway?scale=1.0&query=&map=ko04970&use=reference&multi_query=K07376+red%0D%0AK01539+green%0D%0AK02183+green%0D%0AK04960+blue%0D%0AK05850+red%0D%0AK13912+red%0D%0AK01176+red%0D%0AK08047+blue%0D%0AK04945+blue%0D%0AK10951+red%0D%0AK04142+red%0D%0AK04135+blue%0D%0AK04131+red%0D%0AK04936+red%0D%0AK01540+red%0D%0AK13879+blue%0D%0AK09867+blue%0D%0AK02677+red%0D%0AK1947…
ko01230	Biosynthesis of amino acids	Metabolism	Global and overview maps	19(1.60%)	77(0.80%)	0.000795464	0.00665473	7	12	http://www.kegg.jp/kegg-bin/show_pathway?scale=1.0&query=&map=ko01230&use=reference&multi_query=K11067+blue%0D%0AK00615+blue%0D%0AK00850+blue%0D%0AK17989+blue%0D%0AK00789+blue%0D%0AK01689+blue%0D%0AK00600+red%0D%0AK01915+red%0D%0AK14455+blue%0D%0AK01948+red%0D%0AK01953+red%0D%0AK01834+green%0D%0AK01476+blue%0D%0AK01758+blue%0D%0AK00031+blue%0D%0AK00611+red%0D%0AK01623+blue%0D%0AK01940+red%0D%0A
ko04910	Insulin signaling pathway	Organismal Systems	Endocrine system	31(2.61%)	157(1.63%)	0.00258489	0.0171502	18	13	http://www.kegg.jp/kegg-bin/show_pathway?scale=1.0&query=&map=ko04910&use=reference&multi_query=K04695+blue%0D%0AK02649+red%0D%0AK03259+red%0D%0AK06086+red%0D%0AK04696+blue%0D%0AK02183+green%0D%0AK00665+red%0D%0AK07205+blue%0D%0AK15909+red%0D%0AK00871+red%0D%0AK07189+green%0D%0AK06277+red%0D%0AK04739+green%0D%0AK04372+blue%0D%0AK05695+blue%0D%0AK04688+red%0D%0AK00844+blue%0D%0AK00688+red%0D%0AK01…
ko04931	Insulin resistance	Human Diseases	Endocrine and metabolic disease	24(2.02%)	121(1.25%)	0.00602568	0.031797	11	13	http://www.kegg.jp/kegg-bin/show_pathway?scale=1.0&query=&map=ko04931&use=reference&multi_query=K02649+red%0D%0AK13242+blue%0D%0AK04696+blue%0D%0AK17962+red%0D%0AK07299+blue%0D%0AK19523+red%0D%0AK07189+green%0D%0AK05695+blue%0D%0AK04688+red%0D%0AK00688+red%0D%0AK08765+blue%0D%0AK19518+blue%0D%0AK01946+blue%0D%0AK07198+red%0D%0AK07293+blue%0D%0AK00693+red%0D%0AK07191+red%0D%0AK08746+blue%0D%0AK072…
ko04550	Signaling pathways regulating pluripotency of stem cells	Cellular Processes	Cellular community - eukaryotes	29(2.44%)	158(1.64%)	0.00985439	0.0444744	15	14	http://www.kegg.jp/kegg-bin/show_pathway?scale=1.0&query=&map=ko04550&use=reference&multi_query=K05095+red%0D%0AK01064+red%0D%0AK02649+red%0D%0AK02432+blue%0D%0AK00444+blue%0D%0AK04680+blue%0D%0AK01357+red%0D%0AK16791+blue%0D%0AK04385+red%0D%0AK00408+red%0D%0AK02235+red%0D%0AK02375+red%0D%0AK08026+blue%0D%0AK00445+red%0D%0AK00572+blue%0D%0AK09301+red%0D%0AK02620+blue%0D%0AK02842+red%0D%0AK17695+r…
ko00240	Pyrimidine metabolism	Metabolism	Nucleotide metabolism	14(1.18%)	60(0.62%)	0.00511181	0.027831	3	11	http://www.kegg.jp/kegg-bin/show_pathway?scale=1.0&query=&map=ko00240&use=reference&multi_query=K01520+blue%0D%0AK01489+blue%0D%0AK10808+blue%0D%0AK00560+blue%0D%0AK00940+blue%0D%0AK00757+blue%0D%0AK00857+blue%0D%0AK01513+blue%0D%0AK01081+green%0D%0AK01510+blue%0D%0AK00893+blue%0D%0AK13809+red%0D%0A
ko04010	koK signaling pathway	Environmental Information Processing	Signal transduction	57(4.79%)	324(3.36%)	0.00192823	0.0139349	26	31	http://www.kegg.jp/kegg-bin/show_pathway?scale=1.0&query=&map=ko04010&use=reference&multi_query=K05095+red%0D%0AK04402+red%0D%0AK04358+green%0D%0AK05084+red%0D%0AK04437+green%0D%0AK13769+red%0D%0AK04390+blue%0D%0AK05467+blue%0D%0AK04856+blue%0D%0AK05085+red%0D%0AK04424+blue%0D%0AK05453+blue%0D%0AK04380+red%0D%0AK04862+red%0D%0AK04723+blue%0D%0AK04454+red%0D%0AK04459+blue%0D%0AK04372+blue%0D%0AK04…
ko04971	Gastric acid secretion	Organismal Systems	Digestive system	17(1.43%)	82(0.85%)	0.00977036	0.0444744	9	8	http://www.kegg.jp/kegg-bin/show_pathway?scale=1.0&query=&map=ko04971&use=reference&multi_query=K01539+green%0D%0AK02183+green%0D%0AK04960+blue%0D%0AK00907+blue%0D%0AK08047+blue%0D%0AK05692+blue%0D%0AK04630+blue%0D%0AK04131+red%0D%0AK05009+red%0D%0AK01540+red%0D%0AK02677+red%0D%0AK04515+red%0D%0AK04150+red%0D%0AK04913+blue%0D%0A
ko04512	ECM-receptor interaction	Environmental Information Processing	Signaling molecules and interaction	26(2.19%)	94(0.97%)	1.51087e-05	0.000272751	9	17	http://www.kegg.jp/kegg-bin/show_pathway?scale=1.0&query=&map=ko04512&use=reference&multi_query=K05719+blue%0D%0AK16857+blue%0D%0AK06265+red%0D%0AK06252+green%0D%0AK06589+red%0D%0AK05637+blue%0D%0AK06493+red%0D%0AK06267+blue%0D%0AK06240+blue%0D%0AK04659+green%0D%0AK06250+blue%0D%0AK06483+red%0D%0AK06585+red%0D%0AK06590+blue%0D%0AK06248+blue%0D%0AK06482+blue%0D%0AK06257+blue%0D%0AK06258+blue%0D%0A…
ko00100	Steroid biosynthesis	Metabolism	Lipid metabolism	12(1.01%)	22(0.23%)	2.39101e-07	1.01136e-05	9	3	http://www.kegg.jp/kegg-bin/show_pathway?scale=1.0&query=&map=ko00100&use=reference&multi_query=K19532+blue%0D%0AK00222+red%0D%0AK07750+red%0D%0AK00511+red%0D%0AK07748+red%0D%0AK00637+blue%0D%0AK01852+red%0D%0AK05917+red%0D%0AK09828+red%0D%0AK00227+red%0D%0AK07438+red%0D%0AK07436+blue%0D%0A
ko04371	Apelin signaling pathway	Environmental Information Processing	Signal transduction	29(2.44%)	146(1.51%)	0.00304876	0.0190132	19	10	http://www.kegg.jp/kegg-bin/show_pathway?scale=1.0&query=&map=ko04371&use=reference&multi_query=K01343+red%0D%0AK04961+red%0D%0AK13242+blue%0D%0AK03982+blue%0D%0AK09262+red%0D%0AK02183+green%0D%0AK04960+blue%0D%0AK00907+blue%0D%0AK08047+blue%0D%0AK05225+blue%0D%0AK05689+red%0D%0AK04546+red%0D%0AK04454+red%0D%0AK04688+red%0D%0AK12750+red%0D%0AK05849+red%0D%0AK06250+blue%0D%0AK04630+blue%0D%0AK0454…
ko00430	Taurine and hypotaurine metabolism	Metabolism	Metabolism of other amino acids	6(0.50%)	20(0.21%)	0.00764696	0.0380132	5	1	http://www.kegg.jp/kegg-bin/show_pathway?scale=1.0&query=&map=ko00430&use=reference&multi_query=K18966+red%0D%0AK01580+red%0D%0AK00485+red%0D%0AK00456+blue%0D%0AK18592+red%0D%0A
ko04964	Proximal tubule bicarbonate reclamation	Organismal Systems	Excretory system	8(0.67%)	26(0.27%)	0.00278786	0.0180422	4	4	http://www.kegg.jp/kegg-bin/show_pathway?scale=1.0&query=&map=ko04964&use=reference&multi_query=K13575+blue%0D%0AK01539+green%0D%0AK00261+blue%0D%0AK13576+blue%0D%0AK01540+red%0D%0AK13577+red%0D%0AK12040+red%0D%0A
ko04960	Aldosterone-regulated sodium reabsorption	Organismal Systems	Excretory system	10(0.84%)	41(0.42%)	0.00895327	0.0420681	8	2	http://www.kegg.jp/kegg-bin/show_pathway?scale=1.0&query=&map=ko04960&use=reference&multi_query=K02649+red%0D%0AK01539+green%0D%0AK08555+red%0D%0AK01540+red%0D%0AK00071+red%0D%0AK02677+red%0D%0AK13302+red%0D%0AK00922+blue%0D%0AK04824+red%0D%0A
ko05200	Pathways in cancer	Human Diseases	Cancer: overview	116(9.76%)	592(6.13%)	6.41679e-08	3.66827e-06	64	52	http://www.kegg.jp/kegg-bin/show_pathway?scale=1.0&query=&map=ko05200&use=reference&multi_query=K05095+red%0D%0AK06051+red%0D%0AK01064+red%0D%0AK02649+red%0D%0AK10055+blue%0D%0AK02219+blue%0D%0AK08731+blue%0D%0AK05719+blue%0D%0AK04402+red%0D%0AK04358+green%0D%0AK09091+red%0D%0AK04482+blue%0D%0AK02432+blue%0D%0AK09848+red%0D%0AK13769+red%0D%0AK04189+red%0D%0AK04390+blue%0D%0AK10140+blue%0D%0AK1015…
ko05205	Proteoglycans in cancer	Human Diseases	Cancer: overview	59(4.96%)	224(2.32%)	2.26784e-09	1.55574e-07	31	28	http://www.kegg.jp/kegg-bin/show_pathway?scale=1.0&query=&map=ko05205&use=reference&multi_query=K01064+red%0D%0AK02649+red%0D%0AK05719+blue%0D%0AK16857+blue%0D%0AK05084+red%0D%0AK12958+blue%0D%0AK04437+green%0D%0AK02432+blue%0D%0AK13769+red%0D%0AK04390+blue%0D%0AK00444+blue%0D%0AK01357+red%0D%0AK04960+blue%0D%0AK10380+green%0D%0AK05085+red%0D%0AK06493+red%0D%0AK08109+red%0D%0AK06625+red%0D%0AK095…
ko05418	Fluid shear stress and atherosclerosis	Human Diseases	Cardiovascular disease	33(2.78%)	167(1.73%)	0.00197149	0.0139349	17	16	http://www.kegg.jp/kegg-bin/show_pathway?scale=1.0&query=&map=ko05418&use=reference&multi_query=K01343+red%0D%0AK02649+red%0D%0AK13242+blue%0D%0AK12958+blue%0D%0AK06527+red%0D%0AK03671+blue%0D%0AK00510+blue%0D%0AK02183+green%0D%0AK06493+red%0D%0AK12959+red%0D%0AK00355+blue%0D%0AK04454+red%0D%0AK04387+blue%0D%0AK05448+blue%0D%0AK00799+green%0D%0AK05692+blue%0D%0AK01365+blue%0D%0AK07860+blue%0D%0AK…
ko00900	Terpenoid backbone biosynthesis	Metabolism	Metabolism of terpenoids and polyketides	7(0.59%)	26(0.27%)	0.0104861	0.0455282	7	0	http://www.kegg.jp/kegg-bin/show_pathway?scale=1.0&query=&map=ko00900&use=reference&multi_query=K01597+red%0D%0AK13273+red%0D%0AK00787+red%0D%0AK01641+red%0D%0AK01823+red%0D%0AK00021+red%0D%0AK00626+red%0D%0A
ko04921	Oxytocin signaling pathway	Organismal Systems	Endocrine system	36(3.03%)	170(1.76%)	0.000340629	0.00354048	20	16	http://www.kegg.jp/kegg-bin/show_pathway?scale=1.0&query=&map=ko04921&use=reference&multi_query=K04961+red%0D%0AK13242+blue%0D%0AK17901+blue%0D%0AK02183+green%0D%0AK08292+red%0D%0AK04960+blue%0D%0AK00907+blue%0D%0AK18154+red%0D%0AK06625+red%0D%0AK08047+blue%0D%0AK04862+red%0D%0AK12329+red%0D%0AK04454+red%0D%0AK08794+blue%0D%0AK04857+red%0D%0AK04866+red%0D%0AK07359+blue%0D%0AK04859+blue%0D%0AK0569…
ko04928	Parathyroid hormone synthesis, secretion and action	Organismal Systems	Endocrine system	21(1.77%)	107(1.11%)	0.010165	0.0447001	15	6	http://www.kegg.jp/kegg-bin/show_pathway?scale=1.0&query=&map=ko04928&use=reference&multi_query=K13365+red%0D%0AK09036+red%0D%0AK09262+red%0D%0AK04960+blue%0D%0AK07995+red%0D%0AK06625+red%0D%0AK08047+blue%0D%0AK03068+red%0D%0AK04454+red%0D%0AK03626+blue%0D%0AK08523+red%0D%0AK04630+blue%0D%0AK08526+red%0D%0AK16529+red%0D%0AK13293+green%0D%0AK04585+red%0D%0AK07438+red%0D%0AK14683+red%0D%0AK07436+bl…
ko04022	cGMP-PKG signaling pathway	Environmental Information Processing	Signal transduction	35(2.94%)	187(1.94%)	0.00398428	0.0227768	22	13	http://www.kegg.jp/kegg-bin/show_pathway?scale=1.0&query=&map=ko04022&use=reference&multi_query=K04265+red%0D%0AK13242+blue%0D%0AK05853+red%0D%0AK07376+red%0D%0AK01539+green%0D%0AK09262+red%0D%0AK02183+green%0D%0AK04960+blue%0D%0AK00907+blue%0D%0AK05850+red%0D%0AK18154+red%0D%0AK08047+blue%0D%0AK04454+red%0D%0AK04857+red%0D%0AK17751+green%0D%0AK05849+red%0D%0AK04142+red%0D%0AK04135+blue%0D%0AK123…
ko04145	Phagosome	Cellular Processes	Transport and catabolism	34(2.86%)	189(1.96%)	0.0083608	0.0403909	21	13	http://www.kegg.jp/kegg-bin/show_pathway?scale=1.0&query=&map=ko04145&use=reference&multi_query=K05719+blue%0D%0AK16857+blue%0D%0AK07374+green%0D%0AK06503+red%0D%0AK03990+red%0D%0AK10415+red%0D%0AK07898+blue%0D%0AK06493+red%0D%0AK02147+blue%0D%0AK10068+blue%0D%0AK10067+blue%0D%0AK04659+green%0D%0AK05692+blue%0D%0AK01365+blue%0D%0AK06560+red%0D%0AK06461+red%0D%0AK07375+red%0D%0AK01330+red%0D%0AK08…
ko04925	Aldosterone synthesis and secretion	Organismal Systems	Endocrine system	24(2.02%)	102(1.06%)	0.000488237	0.00452609	13	11	http://www.kegg.jp/kegg-bin/show_pathway?scale=1.0&query=&map=ko04925&use=reference&multi_query=K12473+red%0D%0AK01539+green%0D%0AK02183+green%0D%0AK04960+blue%0D%0AK04856+blue%0D%0AK05850+red%0D%0AK08047+blue%0D%0AK08794+blue%0D%0AK04857+red%0D%0AK04855+red%0D%0AK04854+red%0D%0AK12323+blue%0D%0AK01540+red%0D%0AK04850+blue%0D%0AK00498+blue%0D%0AK02677+red%0D%0AK04919+blue%0D%0AK18283+red%0D%0AK04…
ko05146	Amoebiasis	Human Diseases	Infectious disease: parasitic	26(2.19%)	140(1.45%)	0.0113336	0.0479929	13	13	http://www.kegg.jp/kegg-bin/show_pathway?scale=1.0&query=&map=ko05146&use=reference&multi_query=K02649+red%0D%0AK05699+green%0D%0AK13279+blue%0D%0AK07898+blue%0D%0AK05637+blue%0D%0AK06448+green%0D%0AK06240+blue%0D%0AK04387+blue%0D%0AK13963+blue%0D%0AK13377+red%0D%0AK13376+blue%0D%0AK01476+blue%0D%0AK06461+red%0D%0AK04636+red%0D%0AK04637+red%0D%0AK06246+blue%0D%0AK02677+red%0D%0AK05505+red%0D%0AK0…
ko04916	Melanogenesis	Organismal Systems	Endocrine system	26(2.19%)	106(1.10%)	0.000149533	0.00192054	14	12	http://www.kegg.jp/kegg-bin/show_pathway?scale=1.0&query=&map=ko04916&use=reference&multi_query=K01064+red%0D%0AK02432+blue%0D%0AK00444+blue%0D%0AK01357+red%0D%0AK02183+green%0D%0AK00408+red%0D%0AK08047+blue%0D%0AK02235+red%0D%0AK02375+red%0D%0AK00445+red%0D%0AK00572+blue%0D%0AK04630+blue%0D%0AK02620+blue%0D%0AK02842+red%0D%0AK02677+red%0D%0AK04515+red%0D%0AK05461+blue%0D%0AK04534+blue%0D%0AK0138…
ko04924	Renin secretion	Organismal Systems	Endocrine system	17(1.43%)	76(0.79%)	0.0042665	0.0239903	10	7	http://www.kegg.jp/kegg-bin/show_pathway?scale=1.0&query=&map=ko04924&use=reference&multi_query=K04265+red%0D%0AK02183+green%0D%0AK04960+blue%0D%0AK04857+red%0D%0AK04142+red%0D%0AK12323+blue%0D%0AK04630+blue%0D%0AK04936+red%0D%0AK04850+blue%0D%0AK04261+red%0D%0AK19477+red%0D%0AK04587+red%0D%0AK04853+blue%0D%0AK16367+blue%0D%0AK05027+red%0D%0A
ko04713	Circadian entrainment	Organismal Systems	Environmental adaptation	25(2.10%)	108(1.12%)	0.000511529	0.00461722	16	9	http://www.kegg.jp/kegg-bin/show_pathway?scale=1.0&query=&map=ko04713&use=reference&multi_query=K04961+red%0D%0AK02633+blue%0D%0AK07376+red%0D%0AK02183+green%0D%0AK04960+blue%0D%0AK04856+blue%0D%0AK05208+red%0D%0AK08047+blue%0D%0AK04546+red%0D%0AK04855+red%0D%0AK04854+red%0D%0AK04630+blue%0D%0AK07843+blue%0D%0AK04548+red%0D%0AK04850+blue%0D%0AK04962+red%0D%0AK04541+red%0D%0AK02677+red%0D%0AK19477…
ko04066	HIF-1 signaling pathway	Environmental Information Processing	Signal transduction	24(2.02%)	117(1.21%)	0.00381883	0.0224889	8	16	http://www.kegg.jp/kegg-bin/show_pathway?scale=1.0&query=&map=ko04066&use=reference&multi_query=K02649+red%0D%0AK03259+red%0D%0AK13242+blue%0D%0AK03982+blue%0D%0AK06503+red%0D%0AK05467+blue%0D%0AK00510+blue%0D%0AK00850+blue%0D%0AK07205+blue%0D%0AK07299+blue%0D%0AK06625+red%0D%0AK05055+blue%0D%0AK01689+blue%0D%0AK04372+blue%0D%0AK12077+blue%0D%0AK04688+red%0D%0AK05448+blue%0D%0AK00844+blue%0D%0AK0…
ko00480	Glutathione metabolism	Metabolism	Metabolism of other amino acids	15(1.26%)	59(0.61%)	0.00158357	0.0118079	5	10	http://www.kegg.jp/kegg-bin/show_pathway?scale=1.0&query=&map=ko00480&use=reference&multi_query=K00802+blue%0D%0AK11140+blue%0D%0AK10808+blue%0D%0AK01581+blue%0D%0AK00799+green%0D%0AK00682+blue%0D%0AK11204+blue%0D%0AK00432+blue%0D%0AK18592+red%0D%0AK00031+blue%0D%0AK11188+blue%0D%0A
ko04360	Axon guidance	Organismal Systems	Development and regeneration	45(3.78%)	192(1.99%)	5.04856e-06	0.000115444	29	16	http://www.kegg.jp/kegg-bin/show_pathway?scale=1.0&query=&map=ko04360&use=reference&multi_query=K06842+red%0D%0AK02649+red%0D%0AK06754+red%0D%0AK05719+blue%0D%0AK07526+green%0D%0AK04189+red%0D%0AK07520+red%0D%0AK06850+red%0D%0AK00444+blue%0D%0AK05102+blue%0D%0AK06840+green%0D%0AK00408+red%0D%0AK12753+red%0D%0AK05112+red%0D%0AK07525+blue%0D%0AK05462+red%0D%0AK07860+blue%0D%0AK04630+blue%0D%0AK0675…
ko04110	Cell cycle	Cellular Processes	Cell growth and death	28(2.35%)	136(1.41%)	0.0019907	0.0139349	7	21	http://www.kegg.jp/kegg-bin/show_pathway?scale=1.0&query=&map=ko04110&use=reference&multi_query=K05868+blue%0D%0AK06635+blue%0D%0AK03363+blue%0D%0AK02178+blue%0D%0AK06631+blue%0D%0AK04402+red%0D%0AK05867+blue%0D%0AK06637+blue%0D%0AK09993+red%0D%0AK06641+blue%0D%0AK10151+red%0D%0AK02212+blue%0D%0AK10152+red%0D%0AK08866+blue%0D%0AK06627+blue%0D%0AK02537+blue%0D%0AK06625+red%0D%0AK09389+red%0D%0AK02…
ko05412	Arrhythmogenic right ventricular cardiomyopathy	Human Diseases	Cardiovascular disease	34(2.86%)	86(0.89%)	2.54823e-11	4.37022e-09	19	15	http://www.kegg.jp/kegg-bin/show_pathway?scale=1.0&query=&map=ko05412&use=reference&multi_query=K05719+blue%0D%0AK05853+red%0D%0AK07601+blue%0D%0AK06736+blue%0D%0AK07597+blue%0D%0AK07610+red%0D%0AK06265+red%0D%0AK06589+red%0D%0AK05637+blue%0D%0AK06493+red%0D%0AK12565+red%0D%0AK05691+red%0D%0AK04862+red%0D%0AK04857+red%0D%0AK04866+red%0D%0AK04859+blue%0D%0AK05692+blue%0D%0AK05849+red%0D%0AK10366+r…
ko00500	Starch and sucrose metabolism	Metabolism	Carbohydrate metabolism	13(1.09%)	41(0.42%)	0.000239124	0.00264579	7	6	http://www.kegg.jp/kegg-bin/show_pathway?scale=1.0&query=&map=ko00500&use=reference&multi_query=K01810+blue%0D%0AK00700+blue%0D%0AK01176+red%0D%0AK00750+red%0D%0AK01513+blue%0D%0AK12317+red%0D%0AK00844+blue%0D%0AK00688+red%0D%0AK00963+blue%0D%0AK00693+red%0D%0AK12047+blue%0D%0A
ko05226	Gastric cancer	Human Diseases	Cancer: specific types	38(3.20%)	166(1.72%)	4.16929e-05	0.000650031	24	14	http://www.kegg.jp/kegg-bin/show_pathway?scale=1.0&query=&map=ko05226&use=reference&multi_query=K01064+red%0D%0AK02649+red%0D%0AK04402+red%0D%0AK04358+green%0D%0AK02432+blue%0D%0AK10140+blue%0D%0AK00444+blue%0D%0AK01357+red%0D%0AK04385+red%0D%0AK05691+red%0D%0AK06625+red%0D%0AK09389+red%0D%0AK00408+red%0D%0AK05689+red%0D%0AK03068+red%0D%0AK02235+red%0D%0AK04688+red%0D%0AK02375+red%0D%0AK00445+red…
ko00250	Alanine, aspartate and glutamate metabolism	Metabolism	Amino acid metabolism	11(0.93%)	42(0.44%)	0.00370764	0.0223109	7	4	http://www.kegg.jp/kegg-bin/show_pathway?scale=1.0&query=&map=ko00250&use=reference&multi_query=K01580+red%0D%0AK01915+red%0D%0AK00261+blue%0D%0AK14455+blue%0D%0AK01939+red%0D%0AK01948+red%0D%0AK01953+red%0D%0AK18311+blue%0D%0AK00139+blue%0D%0AK13524+red%0D%0AK01940+red%0D%0A
ko05133	Pertussis	Human Diseases	Infectious disease: bacterial	18(1.51%)	88(0.91%)	0.00967329	0.0444744	12	6	http://www.kegg.jp/kegg-bin/show_pathway?scale=1.0&query=&map=ko05133&use=reference&multi_query=K05719+blue%0D%0AK03990+red%0D%0AK02183+green%0D%0AK10155+red%0D%0AK10067+blue%0D%0AK04630+blue%0D%0AK01331+red%0D%0AK06461+red%0D%0AK12800+blue%0D%0AK03989+red%0D%0AK03994+blue%0D%0AK01330+red%0D%0AK01370+red%0D%0AK05409+red%0D%0AK01332+red%0D%0AK03156+red%0D%0A
ko00051	Fructose and mannose metabolism	Metabolism	Carbohydrate metabolism	9(0.76%)	32(0.33%)	0.00386834	0.0224889	3	6	http://www.kegg.jp/kegg-bin/show_pathway?scale=1.0&query=&map=ko00051&use=reference&multi_query=K01809+blue%0D%0AK01711+blue%0D%0AK00850+blue%0D%0AK00844+blue%0D%0AK19029+red%0D%0AK00011+red%0D%0AK14634+red%0D%0AK00008+blue%0D%0AK01623+blue%0D%0A
ko04390	Hippo signaling pathway	Environmental Information Processing	Signal transduction	44(3.70%)	164(1.70%)	1.0797e-07	5.29054e-06	27	17	http://www.kegg.jp/kegg-bin/show_pathway?scale=1.0&query=&map=ko04390&use=reference&multi_query=K01064+red%0D%0AK08731+blue%0D%0AK02432+blue%0D%0AK03982+blue%0D%0AK10151+red%0D%0AK10152+red%0D%0AK09854+blue%0D%0AK00444+blue%0D%0AK04680+blue%0D%0AK01357+red%0D%0AK16820+red%0D%0AK04385+red%0D%0AK05691+red%0D%0AK00408+red%0D%0AK05689+red%0D%0AK03213+green%0D%0AK09448+red%0D%0AK12075+red%0D%0AK02235+…
ko04934	Cushing syndrome	Human Diseases	Endocrine and metabolic disease	38(3.20%)	159(1.65%)	1.45825e-05	0.000272751	20	18	http://www.kegg.jp/kegg-bin/show_pathway?scale=1.0&query=&map=ko04934&use=reference&multi_query=K01064+red%0D%0AK12473+red%0D%0AK02432+blue%0D%0AK00444+blue%0D%0AK01357+red%0D%0AK04960+blue%0D%0AK04856+blue%0D%0AK04385+red%0D%0AK06625+red%0D%0AK09389+red%0D%0AK00408+red%0D%0AK08047+blue%0D%0AK04857+red%0D%0AK02235+red%0D%0AK17767+blue%0D%0AK02375+red%0D%0AK04855+red%0D%0AK00445+red%0D%0AK04854+re…
ko04530	Tight junction	Cellular Processes	Cellular community - eukaryotes	39(3.28%)	179(1.85%)	0.000109583	0.00163422	24	15	http://www.kegg.jp/kegg-bin/show_pathway?scale=1.0&query=&map=ko04530&use=reference&multi_query=K05719+blue%0D%0AK07374+green%0D%0AK13365+red%0D%0AK06087+green%0D%0AK10352+green%0D%0AK05699+green%0D%0AK06448+green%0D%0AK18584+red%0D%0AK06785+red%0D%0AK12075+red%0D%0AK05692+blue%0D%0AK04354+blue%0D%0AK10591+blue%0D%0AK10351+red%0D%0AK12751+red%0D%0AK07198+red%0D%0AK06786+red%0D%0AK06097+red%0D%0AK…
ko04020	Calcium signaling pathway	Environmental Information Processing	Signal transduction	68(5.72%)	271(2.81%)	1.50723e-09	1.29245e-07	45	23	http://www.kegg.jp/kegg-bin/show_pathway?scale=1.0&query=&map=ko04020&use=reference&multi_query=K05095+red%0D%0AK04961+red%0D%0AK04358+green%0D%0AK13242+blue%0D%0AK05084+red%0D%0AK05853+red%0D%0AK04189+red%0D%0AK02183+green%0D%0AK04960+blue%0D%0AK00907+blue%0D%0AK04856+blue%0D%0AK05085+red%0D%0AK05850+red%0D%0AK04260+blue%0D%0AK04162+blue%0D%0AK00871+red%0D%0AK05219+red%0D%0AK05208+red%0D%0AK0585…
ko04810	Regulation of actin cytoskeleton	Cellular Processes	Cell motility	58(4.88%)	251(2.60%)	4.77099e-07	1.36371e-05	34	24	http://www.kegg.jp/kegg-bin/show_pathway?scale=1.0&query=&map=ko04810&use=reference&multi_query=K05095+red%0D%0AK02649+red%0D%0AK05719+blue%0D%0AK04358+green%0D%0AK05767+blue%0D%0AK04189+red%0D%0AK10352+green%0D%0AK05769+green%0D%0AK05699+green%0D%0AK05745+blue%0D%0AK00907+blue%0D%0AK00889+red%0D%0AK06589+red%0D%0AK06493+red%0D%0AK05768+blue%0D%0AK18584+red%0D%0AK12758+red%0D%0AK12753+red%0D%0AK1…
ko05217	Basal cell carcinoma	Human Diseases	Cancer: specific types	23(1.93%)	66(0.68%)	4.28716e-07	1.33682e-05	15	8	http://www.kegg.jp/kegg-bin/show_pathway?scale=1.0&query=&map=ko05217&use=reference&multi_query=K01064+red%0D%0AK04402+red%0D%0AK02432+blue%0D%0AK10140+blue%0D%0AK00444+blue%0D%0AK01357+red%0D%0AK04385+red%0D%0AK06625+red%0D%0AK00408+red%0D%0AK02235+red%0D%0AK02375+red%0D%0AK00445+red%0D%0AK00572+blue%0D%0AK06229+red%0D%0AK02620+blue%0D%0AK02842+red%0D%0AK04662+red%0D%0AK01384+blue%0D%0AK04492+re…
ko04061	Viral protein interaction with cytokine and cytokine receptor	Environmental Information Processing	Signaling molecules and interaction	28(2.35%)	88(0.91%)	3.1971e-07	1.09661e-05	19	9	http://www.kegg.jp/kegg-bin/show_pathway?scale=1.0&query=&map=ko04061&use=reference&multi_query=K10033+blue%0D%0AK04189+red%0D%0AK05482+red%0D%0AK05508+red%0D%0AK05055+blue%0D%0AK10032+red%0D%0AK05453+blue%0D%0AK12671+red%0D%0AK05173+blue%0D%0AK04304+blue%0D%0AK16597+red%0D%0AK12672+red%0D%0AK05416+red%0D%0AK05069+blue%0D%0AK05134+blue%0D%0AK10031+red%0D%0AK05407+blue%0D%0AK05408+red%0D%0AK04721+…
ko05225	Hepatocellular carcinoma	Human Diseases	Cancer: specific types	39(3.28%)	180(1.86%)	0.000124545	0.00170876	23	16	http://www.kegg.jp/kegg-bin/show_pathway?scale=1.0&query=&map=ko05225&use=reference&multi_query=K01064+red%0D%0AK02649+red%0D%0AK04402+red%0D%0AK02432+blue%0D%0AK13769+red%0D%0AK10140+blue%0D%0AK00444+blue%0D%0AK00510+blue%0D%0AK01357+red%0D%0AK04385+red%0D%0AK06625+red%0D%0AK09389+red%0D%0AK00408+red%0D%0AK00355+blue%0D%0AK03068+red%0D%0AK02235+red%0D%0AK04688+red%0D%0AK00799+green%0D%0AK05692+b…
ko05219	Bladder cancer	Human Diseases	Cancer: specific types	10(0.84%)	41(0.42%)	0.00895327	0.0420681	7	3	http://www.kegg.jp/kegg-bin/show_pathway?scale=1.0&query=&map=ko05219&use=reference&multi_query=K16857+blue%0D%0AK06625+red%0D%0AK09389+red%0D%0AK08803+red%0D%0AK05689+red%0D%0AK05448+blue%0D%0AK08523+red%0D%0AK19520+blue%0D%0AK04357+red%0D%0A
ko05165	Human papillomavirus infection	Human Diseases	Infectious disease: viral	75(6.31%)	377(3.90%)	6.87057e-06	0.000147288	44	31	http://www.kegg.jp/kegg-bin/show_pathway?scale=1.0&query=&map=ko05165&use=reference&multi_query=K01064+red%0D%0AK02649+red%0D%0AK05719+blue%0D%0AK16857+blue%0D%0AK09091+red%0D%0AK11583+green%0D%0AK02432+blue%0D%0AK13365+red%0D%0AK09087+red%0D%0AK04390+blue%0D%0AK10151+red%0D%0AK10152+red%0D%0AK00444+blue%0D%0AK01357+red%0D%0AK06252+green%0D%0AK06627+blue%0D%0AK06589+red%0D%0AK05637+blue%0D%0AK064…
ko04978	Mineral absorption	Organismal Systems	Digestive system	17(1.43%)	65(0.67%)	0.000631502	0.00541513	8	9	http://www.kegg.jp/kegg-bin/show_pathway?scale=1.0&query=&map=ko04978&use=reference&multi_query=K00510+blue%0D%0AK01539+green%0D%0AK13625+blue%0D%0AK05850+red%0D%0AK14739+blue%0D%0AK14613+red%0D%0AK05849+red%0D%0AK14737+red%0D%0AK14704+blue%0D%0AK01540+red%0D%0AK14710+blue%0D%0AK14683+red%0D%0AK12040+red%0D%0A
ko01100	Metabolic pathways	Metabolism	Global and overview maps	244(20.52%)	1672(17.32%)	0.00095559	0.0076225	115	129	http://www.kegg.jp/kegg-bin/show_pathway?scale=1.0&query=&map=ko01100&use=reference&multi_query=K00228+blue%0D%0AK19532+blue%0D%0AK01810+blue%0D%0AK01251+green%0D%0AK11426+red%0D%0AK00222+red%0D%0AK01520+blue%0D%0AK00802+blue%0D%0AK13811+blue%0D%0AK13242+blue%0D%0AK01597+red%0D%0AK00981+red%0D%0AK00699+blue%0D%0AK01809+blue%0D%0AK11067+blue%0D%0AK11422+red%0D%0AK18966+red%0D%0AK12409+red%0D%0AK00…
ko04510	Focal adhesion	Cellular Processes	Cellular community - eukaryotes	51(4.29%)	225(2.33%)	3.8753e-06	0.000102248	24	27	http://www.kegg.jp/kegg-bin/show_pathway?scale=1.0&query=&map=ko04510&use=reference&multi_query=K02649+red%0D%0AK05719+blue%0D%0AK16857+blue%0D%0AK12958+blue%0D%0AK04437+green%0D%0AK10151+red%0D%0AK05699+green%0D%0AK10152+red%0D%0AK06252+green%0D%0AK00907+blue%0D%0AK00889+red%0D%0AK06589+red%0D%0AK05637+blue%0D%0AK06493+red%0D%0AK06277+red%0D%0AK12758+red%0D%0AK12959+red%0D%0AK12753+red%0D%0AK127…
ko04151	PI3K-Akt signaling pathway	Environmental Information Processing	Signal transduction	70(5.89%)	407(4.22%)	0.00131417	0.0100169	34	36	http://www.kegg.jp/kegg-bin/show_pathway?scale=1.0&query=&map=ko04151&use=reference&multi_query=K05095+red%0D%0AK02649+red%0D%0AK05719+blue%0D%0AK16857+blue%0D%0AK04358+green%0D%0AK03259+red%0D%0AK13242+blue%0D%0AK05084+red%0D%0AK11583+green%0D%0AK13769+red%0D%0AK10151+red%0D%0AK16340+red%0D%0AK05467+blue%0D%0AK10152+red%0D%0AK06252+green%0D%0AK05085+red%0D%0AK06589+red%0D%0AK05637+blue%0D%0AK064…
ko04150	mTOR signaling pathway	Environmental Information Processing	Signal transduction	27(2.27%)	143(1.48%)	0.00817414	0.0400533	17	10	http://www.kegg.jp/kegg-bin/show_pathway?scale=1.0&query=&map=ko04150&use=reference&multi_query=K01064+red%0D%0AK02649+red%0D%0AK03259+red%0D%0AK02432+blue%0D%0AK00444+blue%0D%0AK01357+red%0D%0AK07205+blue%0D%0AK00408+red%0D%0AK02147+blue%0D%0AK03068+red%0D%0AK02235+red%0D%0AK08270+blue%0D%0AK04688+red%0D%0AK02375+red%0D%0AK00445+red%0D%0AK00572+blue%0D%0AK02842+red%0D%0AK07198+red%0D%0AK02677+re…
ko00220	Arginine biosynthesis	Metabolism	Amino acid metabolism	9(0.76%)	22(0.23%)	0.000123086	0.00170876	4	5	http://www.kegg.jp/kegg-bin/show_pathway?scale=1.0&query=&map=ko00220&use=reference&multi_query=K13242+blue%0D%0AK11067+blue%0D%0AK01915+red%0D%0AK00261+blue%0D%0AK14455+blue%0D%0AK01948+red%0D%0AK01476+blue%0D%0AK00611+red%0D%0AK01940+red%0D%0A
