# Supplementary material for: Transcriptomic Insights Reveal PRTFDC1 as a Novel Regulator of Myogenic Differentiation in Sujiang Pig Satellite Cells
Source: Vet Sci. 2025 Dec 14;12(12):1197. doi: 10.3390/vetsci12121197 (PMC12737788; doi:10.3390/vetsci12121197)
Supplement: Supplementary file 1 [file vetsci-12-01197-s001.zip › Table S14 KEGG_DM1-VS-GM_significant.xlsx]

## Sheet: Sheet1
Pathway ID	Pathway	Level1	Level2	DEGs with pathway annotation (944)	All genes with pathway annotation (9655)	Pvalue	Qvalue	GeneNumber(Up)	GeneNumber(Down)	PathwayLink
ko05165	Human papillomavirus infection	Human Diseases	Infectious disease: viral	58(6.14%)	377(3.90%)	0.000165615	0.00215936	25	33	http://www.kegg.jp/kegg-bin/show_pathway?scale=1.0&query=&map=ko05165&use=reference&multi_query=K06250+blue%0D%0AK16857+blue%0D%0AK06252+green%0D%0AK05719+blue%0D%0AK06625+red%0D%0AK02599+red%0D%0AK10152+red%0D%0AK06627+blue%0D%0AK00444+blue%0D%0AK06588+red%0D%0AK11987+blue%0D%0AK01064+red%0D%0AK04659+blue%0D%0AK02649+red%0D%0AK10151+red%0D%0AK11583+green%0D%0AK06587+red%0D%0AK02432+blue%0D%0AK09…
ko01230	Biosynthesis of amino acids	Metabolism	Global and overview maps	14(1.48%)	77(0.80%)	0.00691222	0.0367349	4	10	http://www.kegg.jp/kegg-bin/show_pathway?scale=1.0&query=&map=ko01230&use=reference&multi_query=K01689+blue%0D%0AK00615+blue%0D%0AK00850+blue%0D%0AK01476+blue%0D%0AK00948+blue%0D%0AK11067+blue%0D%0AK01834+red%0D%0AK00789+blue%0D%0AK00600+red%0D%0AK17989+blue%0D%0AK01948+red%0D%0AK00611+red%0D%0A
ko04727	GABAergic synapse	Organismal Systems	Nervous system	16(1.69%)	92(0.95%)	0.00726168	0.0378725	10	6	http://www.kegg.jp/kegg-bin/show_pathway?scale=1.0&query=&map=ko04727&use=reference&multi_query=K05189+blue%0D%0AK08047+blue%0D%0AK01580+red%0D%0AK04546+red%0D%0AK05175+blue%0D%0AK04857+red%0D%0AK05185+red%0D%0AK08043+blue%0D%0AK04850+blue%0D%0AK15375+red%0D%0AK13524+red%0D%0AK04548+red%0D%0AK13576+blue%0D%0AK05192+red%0D%0AK04541+red%0D%0AK02677+red%0D%0A
ko05166	Human T-cell leukemia virus 1 infection	Human Diseases	Infectious disease: viral	35(3.71%)	241(2.50%)	0.00641848	0.0362644	8	27	http://www.kegg.jp/kegg-bin/show_pathway?scale=1.0&query=&map=ko05166&use=reference&multi_query=K06637+blue%0D%0AK06625+red%0D%0AK04502+blue%0D%0AK03363+blue%0D%0AK00787+red%0D%0AK10152+red%0D%0AK06627+blue%0D%0AK02678+blue%0D%0AK06635+blue%0D%0AK02537+blue%0D%0AK05863+blue%0D%0AK02649+red%0D%0AK10151+red%0D%0AK08047+blue%0D%0AK02365+blue%0D%0AK09389+red%0D%0AK07299+blue%0D%0AK02216+blue%0D%0AK06…
ko03460	Fanconi anemia pathway	Genetic Information Processing	Replication and repair	17(1.80%)	57(0.59%)	4.38764e-06	9.12285e-05	0	17	http://www.kegg.jp/kegg-bin/show_pathway?scale=1.0&query=&map=ko03460&use=reference&multi_query=K10891+blue%0D%0AK10605+blue%0D%0AK04482+blue%0D%0AK13960+blue%0D%0AK10901+blue%0D%0AK10895+blue%0D%0AK03509+blue%0D%0AK10896+blue%0D%0AK10990+blue%0D%0AK10888+blue%0D%0AK15362+blue%0D%0AK10882+blue%0D%0AK10898+blue%0D%0AK11511+blue%0D%0AK10889+blue%0D%0AK15365+blue%0D%0AK10890+blue%0D%0A
ko04925	Aldosterone synthesis and secretion	Organismal Systems	Endocrine system	20(2.12%)	102(1.06%)	0.000738214	0.00645635	10	10	http://www.kegg.jp/kegg-bin/show_pathway?scale=1.0&query=&map=ko04925&use=reference&multi_query=K12473+red%0D%0AK04960+blue%0D%0AK05850+red%0D%0AK08047+blue%0D%0AK18283+red%0D%0AK04857+red%0D%0AK01539+green%0D%0AK02183+red%0D%0AK04856+blue%0D%0AK09047+blue%0D%0AK08043+blue%0D%0AK04850+blue%0D%0AK12323+blue%0D%0AK04855+red%0D%0AK04854+red%0D%0AK00498+blue%0D%0AK02677+red%0D%0AK04919+blue%0D%0A
ko04371	Apelin signaling pathway	Environmental Information Processing	Signal transduction	24(2.54%)	146(1.51%)	0.00379118	0.0247156	14	10	http://www.kegg.jp/kegg-bin/show_pathway?scale=1.0&query=&map=ko04371&use=reference&multi_query=K06827+blue%0D%0AK04961+red%0D%0AK03982+blue%0D%0AK06250+blue%0D%0AK12313+red%0D%0AK01343+red%0D%0AK04960+blue%0D%0AK04454+red%0D%0AK00907+blue%0D%0AK08047+blue%0D%0AK09262+red%0D%0AK04546+red%0D%0AK13242+blue%0D%0AK05225+blue%0D%0AK02183+red%0D%0AK05689+red%0D%0AK08043+blue%0D%0AK12750+red%0D%0AK04962…
ko05200	Pathways in cancer	Human Diseases	Cancer: overview	107(11.33%)	592(6.13%)	4.69627e-11	9.61338e-09	51	56	http://www.kegg.jp/kegg-bin/show_pathway?scale=1.0&query=&map=ko05200&use=reference&multi_query=K05095+red%0D%0AK05719+blue%0D%0AK13769+red%0D%0AK06625+red%0D%0AK02599+red%0D%0AK00510+blue%0D%0AK06229+red%0D%0AK00355+blue%0D%0AK10152+red%0D%0AK06627+blue%0D%0AK00444+blue%0D%0AK06051+red%0D%0AK11987+blue%0D%0AK02678+blue%0D%0AK01064+red%0D%0AK04402+green%0D%0AK04358+green%0D%0AK06226+red%0D%0AK026…
ko04520	Adherens junction	Cellular Processes	Cellular community - eukaryotes	14(1.48%)	78(0.81%)	0.00780706	0.0400999	8	6	http://www.kegg.jp/kegg-bin/show_pathway?scale=1.0&query=&map=ko04520&use=reference&multi_query=K05699+red%0D%0AK06086+red%0D%0AK06085+red%0D%0AK06081+red%0D%0AK06084+blue%0D%0AK02620+blue%0D%0AK05695+blue%0D%0AK05689+red%0D%0AK05691+red%0D%0AK05694+red%0D%0AK06593+blue%0D%0AK05697+blue%0D%0AK07860+blue%0D%0A
ko05225	Hepatocellular carcinoma	Human Diseases	Cancer: specific types	33(3.50%)	180(1.86%)	0.000122829	0.00166556	18	15	http://www.kegg.jp/kegg-bin/show_pathway?scale=1.0&query=&map=ko05225&use=reference&multi_query=K13769+red%0D%0AK06625+red%0D%0AK00510+blue%0D%0AK00355+blue%0D%0AK00444+blue%0D%0AK01064+red%0D%0AK04402+green%0D%0AK02649+red%0D%0AK02432+blue%0D%0AK09389+red%0D%0AK02620+blue%0D%0AK10140+blue%0D%0AK17454+blue%0D%0AK03068+red%0D%0AK00572+blue%0D%0AK00408+red%0D%0AK04385+red%0D%0AK01357+red%0D%0AK0079…
ko05222	Small cell lung cancer	Human Diseases	Cancer: specific types	22(2.33%)	106(1.10%)	0.000187852	0.00227435	6	16	http://www.kegg.jp/kegg-bin/show_pathway?scale=1.0&query=&map=ko05222&use=reference&multi_query=K05719+blue%0D%0AK06625+red%0D%0AK11987+blue%0D%0AK04402+green%0D%0AK02649+red%0D%0AK09848+red%0D%0AK02219+blue%0D%0AK09389+red%0D%0AK10140+blue%0D%0AK17454+blue%0D%0AK06626+blue%0D%0AK09849+blue%0D%0AK06246+blue%0D%0AK06240+blue%0D%0AK02161+blue%0D%0AK06481+blue%0D%0AK05637+blue%0D%0AK08526+red%0D%0AK…
ko04151	PI3K-Akt signaling pathway	Environmental Information Processing	Signal transduction	67(7.10%)	407(4.22%)	5.94901e-06	0.00011204	32	35	http://www.kegg.jp/kegg-bin/show_pathway?scale=1.0&query=&map=ko04151&use=reference&multi_query=K09782+blue%0D%0AK05453+blue%0D%0AK06250+blue%0D%0AK16857+blue%0D%0AK05095+red%0D%0AK06252+green%0D%0AK05719+blue%0D%0AK13769+red%0D%0AK06625+red%0D%0AK05084+red%0D%0AK09784+blue%0D%0AK10152+red%0D%0AK06588+red%0D%0AK10605+blue%0D%0AK04659+blue%0D%0AK04358+green%0D%0AK02649+red%0D%0AK10151+red%0D%0AK11…
ko04512	ECM-receptor interaction	Environmental Information Processing	Signaling molecules and interaction	21(2.22%)	94(0.97%)	7.93678e-05	0.00116981	7	14	http://www.kegg.jp/kegg-bin/show_pathway?scale=1.0&query=&map=ko04512&use=reference&multi_query=K06265+red%0D%0AK06250+blue%0D%0AK16857+blue%0D%0AK06252+green%0D%0AK05719+blue%0D%0AK06267+blue%0D%0AK06588+red%0D%0AK04659+blue%0D%0AK06587+red%0D%0AK06493+red%0D%0AK06238+blue%0D%0AK06589+red%0D%0AK06246+blue%0D%0AK06240+blue%0D%0AK06481+blue%0D%0AK05637+blue%0D%0AK06258+blue%0D%0AK06585+red%0D%0AK0…
ko04114	Oocyte meiosis	Cellular Processes	Cell growth and death	22(2.33%)	132(1.37%)	0.00429704	0.0264854	3	19	http://www.kegg.jp/kegg-bin/show_pathway?scale=1.0&query=&map=ko04114&use=reference&multi_query=K05868+blue%0D%0AK02178+blue%0D%0AK02087+blue%0D%0AK04960+blue%0D%0AK03363+blue%0D%0AK06631+blue%0D%0AK11481+blue%0D%0AK06635+blue%0D%0AK02537+blue%0D%0AK08047+blue%0D%0AK02365+blue%0D%0AK11580+blue%0D%0AK05867+blue%0D%0AK10292+blue%0D%0AK02602+red%0D%0AK06626+blue%0D%0AK02183+red%0D%0AK08043+blue%0D%0…
ko05206	MicroRNAs in cancer	Human Diseases	Cancer: overview	31(3.28%)	180(1.86%)	0.000592175	0.00542561	13	18	http://www.kegg.jp/kegg-bin/show_pathway?scale=1.0&query=&map=ko05206&use=reference&multi_query=K16857+blue%0D%0AK06252+green%0D%0AK07410+blue%0D%0AK06625+red%0D%0AK02599+red%0D%0AK00510+blue%0D%0AK05084+red%0D%0AK17387+blue%0D%0AK11987+blue%0D%0AK10605+blue%0D%0AK17383+red%0D%0AK02649+red%0D%0AK10151+red%0D%0AK11430+blue%0D%0AK05867+blue%0D%0AK09389+red%0D%0AK17390+blue%0D%0AK08270+blue%0D%0AK06…
ko04610	Complement and coagulation cascades	Organismal Systems	Immune system	17(1.80%)	86(0.89%)	0.00141201	0.011397	8	9	http://www.kegg.jp/kegg-bin/show_pathway?scale=1.0&query=&map=ko04610&use=reference&multi_query=K17252+red%0D%0AK03982+blue%0D%0AK01343+red%0D%0AK03917+red%0D%0AK03907+blue%0D%0AK01331+red%0D%0AK03990+red%0D%0AK03909+blue%0D%0AK03985+blue%0D%0AK04006+blue%0D%0AK04235+blue%0D%0AK01330+blue%0D%0AK03983+red%0D%0AK06461+red%0D%0AK03991+blue%0D%0AK01320+blue%0D%0AK03989+red%0D%0A
ko04022	cGMP-PKG signaling pathway	Environmental Information Processing	Signal transduction	32(3.39%)	187(1.94%)	0.000560775	0.00528063	16	16	http://www.kegg.jp/kegg-bin/show_pathway?scale=1.0&query=&map=ko04022&use=reference&multi_query=K04265+red%0D%0AK04960+blue%0D%0AK05850+red%0D%0AK04454+red%0D%0AK05853+red%0D%0AK00907+blue%0D%0AK05863+blue%0D%0AK08047+blue%0D%0AK09262+red%0D%0AK18283+red%0D%0AK04969+red%0D%0AK13242+blue%0D%0AK18154+red%0D%0AK04857+red%0D%0AK01539+green%0D%0AK04198+blue%0D%0AK02183+red%0D%0AK09047+blue%0D%0AK08043…
ko04310	Wnt signaling pathway	Environmental Information Processing	Signal transduction	30(3.18%)	154(1.60%)	7.12259e-05	0.00109753	17	13	http://www.kegg.jp/kegg-bin/show_pathway?scale=1.0&query=&map=ko04310&use=reference&multi_query=K19614+red%0D%0AK04502+blue%0D%0AK10152+red%0D%0AK00444+blue%0D%0AK01064+red%0D%0AK10151+red%0D%0AK02432+blue%0D%0AK03213+blue%0D%0AK02620+blue%0D%0AK03068+red%0D%0AK00572+blue%0D%0AK02165+red%0D%0AK00408+red%0D%0AK04385+red%0D%0AK01357+red%0D%0AK02185+blue%0D%0AK19471+blue%0D%0AK00445+red%0D%0AK15694+…
ko00100	Steroid biosynthesis	Metabolism	Lipid metabolism	14(1.48%)	22(0.23%)	5.67161e-11	9.61338e-09	11	3	http://www.kegg.jp/kegg-bin/show_pathway?scale=1.0&query=&map=ko00100&use=reference&multi_query=K00511+red%0D%0AK07750+red%0D%0AK05917+red%0D%0AK09828+red%0D%0AK01852+red%0D%0AK00222+red%0D%0AK00801+red%0D%0AK19532+blue%0D%0AK07748+red%0D%0AK00227+red%0D%0AK00213+red%0D%0AK00637+blue%0D%0AK07438+red%0D%0AK07436+blue%0D%0A
ko04260	Cardiac muscle contraction	Organismal Systems	Circulatory system	21(2.22%)	93(0.96%)	6.68406e-05	0.001079	16	5	http://www.kegg.jp/kegg-bin/show_pathway?scale=1.0&query=&map=ko04260&use=reference&multi_query=K12314+red%0D%0AK12045+red%0D%0AK05853+red%0D%0AK05865+red%0D%0AK04862+red%0D%0AK04857+red%0D%0AK12044+red%0D%0AK01539+green%0D%0AK02273+red%0D%0AK04850+blue%0D%0AK12750+red%0D%0AK04962+red%0D%0AK17751+green%0D%0AK04859+blue%0D%0AK04863+blue%0D%0AK05849+red%0D%0AK04871+red%0D%0AK04866+red%0D%0AK12041+r…
ko05224	Breast cancer	Human Diseases	Cancer: specific types	38(4.03%)	163(1.69%)	8.52004e-08	3.61037e-06	23	15	http://www.kegg.jp/kegg-bin/show_pathway?scale=1.0&query=&map=ko05224&use=reference&multi_query=K06625+red%0D%0AK02599+red%0D%0AK00444+blue%0D%0AK06051+red%0D%0AK10605+blue%0D%0AK01064+red%0D%0AK04402+green%0D%0AK04358+green%0D%0AK02649+red%0D%0AK09101+red%0D%0AK02432+blue%0D%0AK09091+green%0D%0AK09389+red%0D%0AK02620+blue%0D%0AK10140+blue%0D%0AK17454+blue%0D%0AK03068+red%0D%0AK00572+blue%0D%0AK0…
ko04390	Hippo signaling pathway	Environmental Information Processing	Signal transduction	32(3.39%)	164(1.70%)	4.24213e-05	0.000756885	18	14	http://www.kegg.jp/kegg-bin/show_pathway?scale=1.0&query=&map=ko04390&use=reference&multi_query=K09782+blue%0D%0AK06827+blue%0D%0AK03982+blue%0D%0AK16820+red%0D%0AK04680+blue%0D%0AK10152+red%0D%0AK00444+blue%0D%0AK01064+red%0D%0AK10151+red%0D%0AK08731+blue%0D%0AK02432+blue%0D%0AK03213+blue%0D%0AK02620+blue%0D%0AK12075+red%0D%0AK00572+blue%0D%0AK09448+red%0D%0AK09854+blue%0D%0AK00408+red%0D%0AK043…
ko05410	Hypertrophic cardiomyopathy	Human Diseases	Cardiovascular disease	31(3.28%)	101(1.05%)	8.15353e-10	6.91011e-08	22	9	http://www.kegg.jp/kegg-bin/show_pathway?scale=1.0&query=&map=ko05410&use=reference&multi_query=K12314+red%0D%0AK06265+red%0D%0AK07610+red%0D%0AK12045+red%0D%0AK05719+blue%0D%0AK12567+red%0D%0AK05853+red%0D%0AK06588+red%0D%0AK06587+red%0D%0AK05865+red%0D%0AK12564+red%0D%0AK04862+red%0D%0AK06493+red%0D%0AK12565+red%0D%0AK06589+red%0D%0AK05405+blue%0D%0AK04857+red%0D%0AK12044+red%0D%0AK04850+blue%0…
ko00500	Starch and sucrose metabolism	Metabolism	Carbohydrate metabolism	9(0.95%)	41(0.42%)	0.00511206	0.0298791	5	4	http://www.kegg.jp/kegg-bin/show_pathway?scale=1.0&query=&map=ko00500&use=reference&multi_query=K00963+blue%0D%0AK01810+blue%0D%0AK00844+blue%0D%0AK00688+red%0D%0AK01176+red%0D%0AK00693+red%0D%0AK12047+blue%0D%0A
ko04010	koK signaling pathway	Environmental Information Processing	Signal transduction	44(4.66%)	324(3.36%)	0.00963036	0.0480102	21	23	http://www.kegg.jp/kegg-bin/show_pathway?scale=1.0&query=&map=ko04010&use=reference&multi_query=K09782+blue%0D%0AK05453+blue%0D%0AK05095+red%0D%0AK13769+red%0D%0AK05084+red%0D%0AK04723+blue%0D%0AK09784+blue%0D%0AK04454+red%0D%0AK04402+green%0D%0AK04358+green%0D%0AK05449+blue%0D%0AK04437+blue%0D%0AK16342+blue%0D%0AK05085+red%0D%0AK04434+red%0D%0AK04862+red%0D%0AK04390+blue%0D%0AK05467+blue%0D%0AK0…
ko04061	Viral protein interaction with cytokine and cytokine receptor	Environmental Information Processing	Signaling molecules and interaction	19(2.01%)	88(0.91%)	0.000252599	0.00267597	11	8	http://www.kegg.jp/kegg-bin/show_pathway?scale=1.0&query=&map=ko04061&use=reference&multi_query=K05453+blue%0D%0AK05482+red%0D%0AK12671+red%0D%0AK16597+red%0D%0AK04189+red%0D%0AK10033+blue%0D%0AK04304+blue%0D%0AK10031+red%0D%0AK05508+red%0D%0AK05405+blue%0D%0AK05505+red%0D%0AK10032+red%0D%0AK05055+blue%0D%0AK05173+blue%0D%0AK05416+red%0D%0AK12672+red%0D%0AK05070+red%0D%0AK05134+blue%0D%0AK05407+b…
ko05205	Proteoglycans in cancer	Human Diseases	Cancer: overview	43(4.56%)	224(2.32%)	4.57488e-06	9.12285e-05	23	20	http://www.kegg.jp/kegg-bin/show_pathway?scale=1.0&query=&map=ko05205&use=reference&multi_query=K16857+blue%0D%0AK05719+blue%0D%0AK13769+red%0D%0AK06625+red%0D%0AK05084+red%0D%0AK04960+blue%0D%0AK00444+blue%0D%0AK06588+red%0D%0AK10380+green%0D%0AK01064+red%0D%0AK03985+blue%0D%0AK06226+red%0D%0AK02649+red%0D%0AK12958+blue%0D%0AK02432+blue%0D%0AK04437+blue%0D%0AK08109+red%0D%0AK05085+red%0D%0AK0954…
ko05414	Dilated cardiomyopathy	Human Diseases	Cardiovascular disease	32(3.39%)	119(1.23%)	1.90071e-08	1.0739e-06	22	10	http://www.kegg.jp/kegg-bin/show_pathway?scale=1.0&query=&map=ko05414&use=reference&multi_query=K12314+red%0D%0AK06265+red%0D%0AK07610+red%0D%0AK12045+red%0D%0AK05719+blue%0D%0AK12567+red%0D%0AK05853+red%0D%0AK06588+red%0D%0AK08047+blue%0D%0AK06587+red%0D%0AK05865+red%0D%0AK12564+red%0D%0AK04862+red%0D%0AK06493+red%0D%0AK12565+red%0D%0AK06589+red%0D%0AK04857+red%0D%0AK12044+red%0D%0AK08043+blue%0…
ko03440	Homologous recombination	Genetic Information Processing	Replication and repair	11(1.17%)	41(0.42%)	0.000384928	0.00383796	0	11	http://www.kegg.jp/kegg-bin/show_pathway?scale=1.0&query=&map=ko03440&use=reference&multi_query=K10728+blue%0D%0AK10605+blue%0D%0AK04482+blue%0D%0AK10901+blue%0D%0AK10683+blue%0D%0AK02327+blue%0D%0AK10875+blue%0D%0AK10877+blue%0D%0AK15362+blue%0D%0AK10882+blue%0D%0AK10879+blue%0D%0A
ko04670	Leukocyte transendothelial migration	Organismal Systems	Immune system	24(2.54%)	125(1.29%)	0.000384676	0.00383796	14	10	http://www.kegg.jp/kegg-bin/show_pathway?scale=1.0&query=&map=ko04670&use=reference&multi_query=K05699+red%0D%0AK12758+red%0D%0AK05719+blue%0D%0AK06527+red%0D%0AK06087+green%0D%0AK06514+red%0D%0AK02649+red%0D%0AK04189+red%0D%0AK10031+red%0D%0AK05871+blue%0D%0AK06471+blue%0D%0AK12756+blue%0D%0AK05691+red%0D%0AK12753+red%0D%0AK05730+red%0D%0AK06461+red%0D%0AK07293+blue%0D%0AK07860+blue%0D%0AK00922+…
ko04713	Circadian entrainment	Organismal Systems	Environmental adaptation	19(2.01%)	108(1.12%)	0.00368542	0.0247156	12	7	http://www.kegg.jp/kegg-bin/show_pathway?scale=1.0&query=&map=ko04713&use=reference&multi_query=K04961+red%0D%0AK04960+blue%0D%0AK08047+blue%0D%0AK04546+red%0D%0AK02633+blue%0D%0AK02183+red%0D%0AK04856+blue%0D%0AK08043+blue%0D%0AK04850+blue%0D%0AK04962+red%0D%0AK05208+red%0D%0AK04855+red%0D%0AK04548+red%0D%0AK04854+red%0D%0AK07843+blue%0D%0AK04541+red%0D%0AK04587+red%0D%0AK02677+red%0D%0A
ko00900	Terpenoid backbone biosynthesis	Metabolism	Metabolism of terpenoids and polyketides	8(0.85%)	26(0.27%)	0.000528675	0.00512059	8	0	http://www.kegg.jp/kegg-bin/show_pathway?scale=1.0&query=&map=ko00900&use=reference&multi_query=K01641+red%0D%0AK13273+red%0D%0AK00787+red%0D%0AK00021+red%0D%0AK01823+red%0D%0AK00626+red%0D%0AK01597+red%0D%0AK00869+red%0D%0A
ko03030	DNA replication	Genetic Information Processing	Replication and repair	13(1.38%)	36(0.37%)	3.21229e-06	7.39876e-05	0	13	http://www.kegg.jp/kegg-bin/show_pathway?scale=1.0&query=&map=ko03030&use=reference&multi_query=K02212+blue%0D%0AK02324+blue%0D%0AK02541+blue%0D%0AK02540+blue%0D%0AK10744+blue%0D%0AK02209+blue%0D%0AK02327+blue%0D%0AK10755+blue%0D%0AK02321+blue%0D%0AK10742+blue%0D%0AK10747+blue%0D%0AK02684+blue%0D%0AK02325+blue%0D%0A
ko05412	Arrhythmogenic right ventricular cardiomyopathy	Human Diseases	Cardiovascular disease	29(3.07%)	86(0.89%)	1.94769e-10	2.20089e-08	17	12	http://www.kegg.jp/kegg-bin/show_pathway?scale=1.0&query=&map=ko05412&use=reference&multi_query=K06265+red%0D%0AK07610+red%0D%0AK05719+blue%0D%0AK06736+blue%0D%0AK05853+red%0D%0AK07601+blue%0D%0AK06588+red%0D%0AK06587+red%0D%0AK12564+red%0D%0AK02620+blue%0D%0AK04862+red%0D%0AK06493+red%0D%0AK07597+blue%0D%0AK12565+red%0D%0AK06589+red%0D%0AK04857+red%0D%0AK04850+blue%0D%0AK10381+blue%0D%0AK04962+r…
ko04810	Regulation of actin cytoskeleton	Cellular Processes	Cell motility	42(4.45%)	251(2.60%)	0.0001746	0.0021922	26	16	http://www.kegg.jp/kegg-bin/show_pathway?scale=1.0&query=&map=ko04810&use=reference&multi_query=K05699+red%0D%0AK10352+green%0D%0AK12758+red%0D%0AK05095+red%0D%0AK05719+blue%0D%0AK05767+blue%0D%0AK00907+blue%0D%0AK06588+red%0D%0AK04358+green%0D%0AK02649+red%0D%0AK06587+red%0D%0AK04189+red%0D%0AK05745+blue%0D%0AK05733+red%0D%0AK10031+red%0D%0AK06493+red%0D%0AK04289+red%0D%0AK06589+red%0D%0AK05769+…
ko05202	Transcriptional misregulation in cancer	Human Diseases	Cancer: overview	34(3.60%)	215(2.23%)	0.00171855	0.0132406	16	18	http://www.kegg.jp/kegg-bin/show_pathway?scale=1.0&query=&map=ko05202&use=reference&multi_query=K06625+red%0D%0AK01343+red%0D%0AK15626+red%0D%0AK04454+red%0D%0AK09381+red%0D%0AK06627+blue%0D%0AK04402+green%0D%0AK10151+red%0D%0AK10055+blue%0D%0AK15187+red%0D%0AK10048+blue%0D%0AK10140+blue%0D%0AK06622+blue%0D%0AK02633+blue%0D%0AK10053+red%0D%0AK05405+blue%0D%0AK15619+red%0D%0AK15612+red%0D%0AK08530…
ko04218	Cellular senescence	Cellular Processes	Cell growth and death	28(2.97%)	168(1.74%)	0.00168193	0.0132406	8	20	http://www.kegg.jp/kegg-bin/show_pathway?scale=1.0&query=&map=ko04218&use=reference&multi_query=K05868+blue%0D%0AK03982+blue%0D%0AK06625+red%0D%0AK02087+blue%0D%0AK04960+blue%0D%0AK10152+red%0D%0AK06627+blue%0D%0AK02678+blue%0D%0AK05863+blue%0D%0AK04402+green%0D%0AK02649+red%0D%0AK10151+red%0D%0AK09406+blue%0D%0AK09389+red%0D%0AK02216+blue%0D%0AK06641+blue%0D%0AK17454+blue%0D%0AK06751+blue%0D%0AK…
ko05226	Gastric cancer	Human Diseases	Cancer: specific types	35(3.71%)	166(1.72%)	3.27379e-06	7.39876e-05	20	15	http://www.kegg.jp/kegg-bin/show_pathway?scale=1.0&query=&map=ko05226&use=reference&multi_query=K06625+red%0D%0AK00444+blue%0D%0AK01064+red%0D%0AK04402+green%0D%0AK04358+green%0D%0AK02649+red%0D%0AK02432+blue%0D%0AK09389+red%0D%0AK02620+blue%0D%0AK10140+blue%0D%0AK17454+blue%0D%0AK03068+red%0D%0AK00572+blue%0D%0AK06626+blue%0D%0AK00408+red%0D%0AK05689+red%0D%0AK04385+red%0D%0AK01357+red%0D%0AK056…
ko04261	Adrenergic signaling in cardiomyocytes	Organismal Systems	Circulatory system	34(3.60%)	158(1.64%)	2.68585e-06	7.00388e-05	22	12	http://www.kegg.jp/kegg-bin/show_pathway?scale=1.0&query=&map=ko04261&use=reference&multi_query=K12314+red%0D%0AK12045+red%0D%0AK05850+red%0D%0AK05853+red%0D%0AK08047+blue%0D%0AK11583+green%0D%0AK05865+red%0D%0AK04167+red%0D%0AK04862+red%0D%0AK04839+red%0D%0AK04857+red%0D%0AK12044+red%0D%0AK01539+green%0D%0AK02183+red%0D%0AK09047+blue%0D%0AK04354+blue%0D%0AK08043+blue%0D%0AK04850+blue%0D%0AK12750…
ko04914	Progesterone-mediated oocyte maturation	Organismal Systems	Endocrine system	17(1.80%)	99(1.03%)	0.00693521	0.0367349	2	15	http://www.kegg.jp/kegg-bin/show_pathway?scale=1.0&query=&map=ko04914&use=reference&multi_query=K05868+blue%0D%0AK02178+blue%0D%0AK02087+blue%0D%0AK06627+blue%0D%0AK06631+blue%0D%0AK11481+blue%0D%0AK02537+blue%0D%0AK02649+red%0D%0AK08047+blue%0D%0AK10403+blue%0D%0AK05867+blue%0D%0AK02602+red%0D%0AK08043+blue%0D%0AK00922+blue%0D%0AK06633+blue%0D%0A
ko04927	Cortisol synthesis and secretion	Organismal Systems	Endocrine system	13(1.38%)	67(0.69%)	0.00468328	0.0278532	5	8	http://www.kegg.jp/kegg-bin/show_pathway?scale=1.0&query=&map=ko04927&use=reference&multi_query=K12473+red%0D%0AK04960+blue%0D%0AK08047+blue%0D%0AK04857+red%0D%0AK04856+blue%0D%0AK09047+blue%0D%0AK08043+blue%0D%0AK04850+blue%0D%0AK18437+blue%0D%0AK04855+red%0D%0AK04854+red%0D%0AK08560+red%0D%0AK00498+blue%0D%0A
ko04066	HIF-1 signaling pathway	Environmental Information Processing	Signal transduction	22(2.33%)	117(1.21%)	0.000833164	0.00706106	6	16	http://www.kegg.jp/kegg-bin/show_pathway?scale=1.0&query=&map=ko04066&use=reference&multi_query=K03982+blue%0D%0AK00016+blue%0D%0AK06625+red%0D%0AK00510+blue%0D%0AK01689+blue%0D%0AK02649+red%0D%0AK03259+red%0D%0AK00850+blue%0D%0AK06503+red%0D%0AK13242+blue%0D%0AK07299+blue%0D%0AK00844+blue%0D%0AK05467+blue%0D%0AK05448+blue%0D%0AK05405+blue%0D%0AK09592+blue%0D%0AK05055+blue%0D%0AK02161+blue%0D%0AK…
ko05216	Thyroid cancer	Human Diseases	Cancer: specific types	10(1.06%)	38(0.39%)	0.000742766	0.00645635	5	5	http://www.kegg.jp/kegg-bin/show_pathway?scale=1.0&query=&map=ko05216&use=reference&multi_query=K06625+red%0D%0AK04402+green%0D%0AK02620+blue%0D%0AK10140+blue%0D%0AK05126+red%0D%0AK05689+red%0D%0AK08530+blue%0D%0AK08526+red%0D%0A
ko04974	Protein digestion and absorption	Organismal Systems	Digestive system	19(2.01%)	114(1.18%)	0.00689264	0.0367349	13	6	http://www.kegg.jp/kegg-bin/show_pathway?scale=1.0&query=&map=ko04974&use=reference&multi_query=K19721+red%0D%0AK08135+blue%0D%0AK05616+red%0D%0AK01389+red%0D%0AK06238+blue%0D%0AK19479+red%0D%0AK14209+red%0D%0AK14211+blue%0D%0AK04945+blue%0D%0AK01539+green%0D%0AK05612+blue%0D%0AK08779+red%0D%0AK04897+red%0D%0AK16617+red%0D%0AK01310+red%0D%0AK05849+red%0D%0AK07603+red%0D%0AK12040+red%0D%0A
ko04070	Phosphatidylinositol signaling system	Environmental Information Processing	Signal transduction	19(2.01%)	107(1.11%)	0.00329743	0.0228128	12	7	http://www.kegg.jp/kegg-bin/show_pathway?scale=1.0&query=&map=ko04070&use=reference&multi_query=K04960+blue%0D%0AK15909+red%0D%0AK01109+red%0D%0AK02649+red%0D%0AK00911+green%0D%0AK13711+blue%0D%0AK00981+red%0D%0AK00901+green%0D%0AK13084+blue%0D%0AK00889+red%0D%0AK02183+red%0D%0AK05857+red%0D%0AK00923+red%0D%0AK18083+blue%0D%0AK00922+blue%0D%0AK02677+red%0D%0A
ko04978	Mineral absorption	Organismal Systems	Digestive system	16(1.69%)	65(0.67%)	0.000119142	0.00166556	7	9	http://www.kegg.jp/kegg-bin/show_pathway?scale=1.0&query=&map=ko04978&use=reference&multi_query=K00510+blue%0D%0AK05850+red%0D%0AK13625+blue%0D%0AK14739+blue%0D%0AK14704+blue%0D%0AK01539+green%0D%0AK14683+red%0D%0AK14737+red%0D%0AK14613+red%0D%0AK14710+blue%0D%0AK05849+red%0D%0AK12040+red%0D%0A
ko04928	Parathyroid hormone synthesis, secretion and action	Organismal Systems	Endocrine system	22(2.33%)	107(1.11%)	0.000217641	0.00245935	13	9	http://www.kegg.jp/kegg-bin/show_pathway?scale=1.0&query=&map=ko04928&use=reference&multi_query=K06625+red%0D%0AK07995+red%0D%0AK04960+blue%0D%0AK04454+red%0D%0AK08047+blue%0D%0AK09262+red%0D%0AK13293+blue%0D%0AK13365+red%0D%0AK09036+red%0D%0AK03068+red%0D%0AK09047+blue%0D%0AK08043+blue%0D%0AK14683+red%0D%0AK02161+blue%0D%0AK08003+blue%0D%0AK08526+red%0D%0AK07997+red%0D%0AK03626+blue%0D%0AK07438+…
ko04514	Cell adhesion molecules	Environmental Information Processing	Signaling molecules and interaction	29(3.07%)	157(1.63%)	0.000244861	0.00267597	16	13	http://www.kegg.jp/kegg-bin/show_pathway?scale=1.0&query=&map=ko04514&use=reference&multi_query=K06793+red%0D%0AK06796+blue%0D%0AK05719+blue%0D%0AK06527+red%0D%0AK06736+blue%0D%0AK06809+red%0D%0AK06756+red%0D%0AK06087+green%0D%0AK06081+red%0D%0AK06777+red%0D%0AK06791+red%0D%0AK06751+blue%0D%0AK07522+red%0D%0AK06710+red%0D%0AK05695+blue%0D%0AK05689+red%0D%0AK06471+blue%0D%0AK06775+red%0D%0AK06461+…
ko04060	Cytokine-cytokine receptor interaction	Environmental Information Processing	Signaling molecules and interaction	45(4.77%)	313(3.24%)	0.0031035	0.0219185	24	21	http://www.kegg.jp/kegg-bin/show_pathway?scale=1.0&query=&map=ko04060&use=reference&multi_query=K05453+blue%0D%0AK05482+red%0D%0AK12967+blue%0D%0AK12671+red%0D%0AK05497+red%0D%0AK04723+blue%0D%0AK16597+red%0D%0AK05171+blue%0D%0AK04189+red%0D%0AK10033+blue%0D%0AK04304+blue%0D%0AK10031+red%0D%0AK04390+blue%0D%0AK05419+blue%0D%0AK05508+red%0D%0AK05405+blue%0D%0AK05505+red%0D%0AK05496+red%0D%0AK05417…
ko01100	Metabolic pathways	Metabolism	Global and overview maps	193(20.44%)	1672(17.32%)	0.00376708	0.0247156	96	97	http://www.kegg.jp/kegg-bin/show_pathway?scale=1.0&query=&map=ko01100&use=reference&multi_query=K01897+green%0D%0AK00011+red%0D%0AK01641+red%0D%0AK01081+blue%0D%0AK10808+blue%0D%0AK00016+blue%0D%0AK11426+red%0D%0AK00972+blue%0D%0AK00510+blue%0D%0AK01251+red%0D%0AK00511+red%0D%0AK04628+red%0D%0AK00963+blue%0D%0AK13273+red%0D%0AK07408+blue%0D%0AK07750+red%0D%0AK04119+blue%0D%0AK15909+red%0D%0AK1240…
ko00430	Taurine and hypotaurine metabolism	Metabolism	Metabolism of other amino acids	5(0.53%)	20(0.21%)	0.0100332	0.0492935	4	1	http://www.kegg.jp/kegg-bin/show_pathway?scale=1.0&query=&map=ko00430&use=reference&multi_query=K01580+red%0D%0AK18966+red%0D%0AK00456+blue%0D%0AK00485+red%0D%0AK18592+red%0D%0A
ko04916	Melanogenesis	Organismal Systems	Endocrine system	19(2.01%)	106(1.10%)	0.00294415	0.0216971	10	9	http://www.kegg.jp/kegg-bin/show_pathway?scale=1.0&query=&map=ko04916&use=reference&multi_query=K00444+blue%0D%0AK01064+red%0D%0AK08047+blue%0D%0AK02432+blue%0D%0AK02620+blue%0D%0AK00572+blue%0D%0AK04198+blue%0D%0AK02183+red%0D%0AK00408+red%0D%0AK08043+blue%0D%0AK01357+red%0D%0AK00445+red%0D%0AK02842+red%0D%0AK02375+red%0D%0AK02677+red%0D%0A
ko04115	p53 signaling pathway	Cellular Processes	Cell growth and death	24(2.54%)	81(0.84%)	1.03424e-07	3.89564e-06	6	18	http://www.kegg.jp/kegg-bin/show_pathway?scale=1.0&query=&map=ko04115&use=reference&multi_query=K05868+blue%0D%0AK10808+blue%0D%0AK03982+blue%0D%0AK16857+blue%0D%0AK06625+red%0D%0AK02087+blue%0D%0AK10152+red%0D%0AK06509+red%0D%0AK04402+green%0D%0AK10151+red%0D%0AK10129+blue%0D%0AK10141+red%0D%0AK10140+blue%0D%0AK02216+blue%0D%0AK06641+blue%0D%0AK10136+blue%0D%0AK04390+blue%0D%0AK06626+blue%0D%0AK…
ko04929	GnRH secretion	Organismal Systems	Endocrine system	16(1.69%)	68(0.70%)	0.000216425	0.00245935	9	7	http://www.kegg.jp/kegg-bin/show_pathway?scale=1.0&query=&map=ko04929&use=reference&multi_query=K06250+blue%0D%0AK04960+blue%0D%0AK04944+red%0D%0AK02649+red%0D%0AK04955+red%0D%0AK04857+red%0D%0AK04945+blue%0D%0AK04856+blue%0D%0AK05004+red%0D%0AK04850+blue%0D%0AK08551+blue%0D%0AK04942+red%0D%0AK04855+red%0D%0AK04854+red%0D%0AK00922+blue%0D%0AK02677+red%0D%0A
ko04020	Calcium signaling pathway	Environmental Information Processing	Signal transduction	53(5.61%)	271(2.81%)	2.34465e-07	7.22579e-06	29	24	http://www.kegg.jp/kegg-bin/show_pathway?scale=1.0&query=&map=ko04020&use=reference&multi_query=K04961+red%0D%0AK05095+red%0D%0AK05084+red%0D%0AK04960+blue%0D%0AK05850+red%0D%0AK05853+red%0D%0AK00907+blue%0D%0AK05863+blue%0D%0AK04358+green%0D%0AK08047+blue%0D%0AK05865+red%0D%0AK04189+red%0D%0AK05449+blue%0D%0AK05452+blue%0D%0AK05085+red%0D%0AK00911+green%0D%0AK13242+blue%0D%0AK05871+blue%0D%0AK05…
ko04110	Cell cycle	Cellular Processes	Cell growth and death	35(3.71%)	136(1.41%)	1.65639e-08	1.0739e-06	6	29	http://www.kegg.jp/kegg-bin/show_pathway?scale=1.0&query=&map=ko04110&use=reference&multi_query=K06637+blue%0D%0AK05868+blue%0D%0AK09993+red%0D%0AK06625+red%0D%0AK02178+blue%0D%0AK02212+blue%0D%0AK02087+blue%0D%0AK08866+blue%0D%0AK03363+blue%0D%0AK10152+red%0D%0AK06627+blue%0D%0AK06631+blue%0D%0AK06635+blue%0D%0AK02537+blue%0D%0AK04402+green%0D%0AK10151+red%0D%0AK02365+blue%0D%0AK02603+blue%0D%0A…
ko04668	TNF signaling pathway	Environmental Information Processing	Signal transduction	21(2.22%)	124(1.28%)	0.0041259	0.0259014	5	16	http://www.kegg.jp/kegg-bin/show_pathway?scale=1.0&query=&map=ko04668&use=reference&multi_query=K05453+blue%0D%0AK12671+red%0D%0AK06527+red%0D%0AK11987+blue%0D%0AK02649+red%0D%0AK05449+blue%0D%0AK10048+blue%0D%0AK04400+blue%0D%0AK04390+blue%0D%0AK05419+blue%0D%0AK04696+blue%0D%0AK05508+red%0D%0AK05405+blue%0D%0AK05505+red%0D%0AK09849+blue%0D%0AK09047+blue%0D%0AK05173+blue%0D%0AK04519+blue%0D%0AK0…
ko04550	Signaling pathways regulating pluripotency of stem cells	Cellular Processes	Cellular community - eukaryotes	25(2.65%)	158(1.64%)	0.00551051	0.0316621	11	14	http://www.kegg.jp/kegg-bin/show_pathway?scale=1.0&query=&map=ko04550&use=reference&multi_query=K05095+red%0D%0AK04680+blue%0D%0AK00444+blue%0D%0AK01064+red%0D%0AK02649+red%0D%0AK04447+blue%0D%0AK02432+blue%0D%0AK02620+blue%0D%0AK05419+blue%0D%0AK00572+blue%0D%0AK00408+red%0D%0AK04385+red%0D%0AK15613+blue%0D%0AK13568+blue%0D%0AK01357+red%0D%0AK04662+red%0D%0AK00445+red%0D%0AK05093+blue%0D%0AK0802…
ko00561	Glycerolipid metabolism	Metabolism	Lipid metabolism	13(1.38%)	67(0.69%)	0.00468328	0.0278532	8	5	http://www.kegg.jp/kegg-bin/show_pathway?scale=1.0&query=&map=ko00561&use=reference&multi_query=K00011+red%0D%0AK00864+blue%0D%0AK19007+red%0D%0AK13509+red%0D%0AK01080+red%0D%0AK01054+blue%0D%0AK00901+green%0D%0AK01046+red%0D%0AK14458+red%0D%0AK14456+blue%0D%0AK13534+red%0D%0A
ko04934	Cushing syndrome	Human Diseases	Endocrine and metabolic disease	35(3.71%)	159(1.65%)	1.11878e-06	3.16055e-05	15	20	http://www.kegg.jp/kegg-bin/show_pathway?scale=1.0&query=&map=ko04934&use=reference&multi_query=K12473+red%0D%0AK06625+red%0D%0AK04960+blue%0D%0AK00444+blue%0D%0AK09093+blue%0D%0AK01064+red%0D%0AK08047+blue%0D%0AK02432+blue%0D%0AK09389+red%0D%0AK02620+blue%0D%0AK06622+blue%0D%0AK17454+blue%0D%0AK00572+blue%0D%0AK06626+blue%0D%0AK04857+red%0D%0AK04856+blue%0D%0AK00408+red%0D%0AK09047+blue%0D%0AK08…
ko00520	Amino sugar and nucleotide sugar metabolism	Metabolism	Carbohydrate metabolism	11(1.17%)	56(0.58%)	0.00692972	0.0367349	5	6	http://www.kegg.jp/kegg-bin/show_pathway?scale=1.0&query=&map=ko00520&use=reference&multi_query=K00972+blue%0D%0AK00963+blue%0D%0AK12409+red%0D%0AK00326+red%0D%0AK01809+blue%0D%0AK01810+blue%0D%0AK00844+blue%0D%0AK01787+red%0D%0AK08080+blue%0D%0AK01639+red%0D%0A
ko04270	Vascular smooth muscle contraction	Organismal Systems	Circulatory system	26(2.75%)	159(1.65%)	0.00303389	0.0218827	12	14	http://www.kegg.jp/kegg-bin/show_pathway?scale=1.0&query=&map=ko04270&use=reference&multi_query=K10352+green%0D%0AK12313+red%0D%0AK04960+blue%0D%0AK00907+blue%0D%0AK08047+blue%0D%0AK12333+blue%0D%0AK16342+blue%0D%0AK04857+red%0D%0AK12315+blue%0D%0AK02183+red%0D%0AK08043+blue%0D%0AK04850+blue%0D%0AK12323+blue%0D%0AK04135+blue%0D%0AK12328+blue%0D%0AK04938+blue%0D%0AK04941+red%0D%0AK02677+red%0D%0A
ko04510	Focal adhesion	Cellular Processes	Cellular community - eukaryotes	40(4.24%)	225(2.33%)	6.04449e-05	0.00102454	18	22	http://www.kegg.jp/kegg-bin/show_pathway?scale=1.0&query=&map=ko04510&use=reference&multi_query=K05699+red%0D%0AK12758+red%0D%0AK06250+blue%0D%0AK16857+blue%0D%0AK06252+green%0D%0AK05719+blue%0D%0AK00907+blue%0D%0AK10152+red%0D%0AK06588+red%0D%0AK04659+blue%0D%0AK02649+red%0D%0AK10151+red%0D%0AK06587+red%0D%0AK12958+blue%0D%0AK05449+blue%0D%0AK04437+blue%0D%0AK05733+red%0D%0AK06493+red%0D%0AK0623…
ko05207	Chemical carcinogenesis - receptor activation	Human Diseases	Cancer: overview	32(3.39%)	210(2.18%)	0.0040688	0.0259014	12	20	http://www.kegg.jp/kegg-bin/show_pathway?scale=1.0&query=&map=ko05207&use=reference&multi_query=K07410+blue%0D%0AK07408+blue%0D%0AK15043+blue%0D%0AK10152+red%0D%0AK06051+red%0D%0AK09093+blue%0D%0AK04358+green%0D%0AK02649+red%0D%0AK08047+blue%0D%0AK08731+blue%0D%0AK04447+blue%0D%0AK17454+blue%0D%0AK05448+blue%0D%0AK00699+blue%0D%0AK09206+red%0D%0AK04857+red%0D%0AK04809+red%0D%0AK09047+blue%0D%0AK0…
ko05146	Amoebiasis	Human Diseases	Infectious disease: parasitic	24(2.54%)	140(1.45%)	0.00211843	0.0159589	10	14	http://www.kegg.jp/kegg-bin/show_pathway?scale=1.0&query=&map=ko05146&use=reference&multi_query=K05699+red%0D%0AK02649+red%0D%0AK01476+blue%0D%0AK07898+blue%0D%0AK13963+blue%0D%0AK06448+green%0D%0AK05405+blue%0D%0AK05505+red%0D%0AK06246+blue%0D%0AK06240+blue%0D%0AK04636+red%0D%0AK05637+blue%0D%0AK10160+red%0D%0AK06461+red%0D%0AK04519+blue%0D%0AK04387+blue%0D%0AK04637+red%0D%0AK00922+blue%0D%0AK02…
ko04911	Insulin secretion	Organismal Systems	Endocrine system	18(1.91%)	90(0.93%)	0.000944049	0.00780567	9	9	http://www.kegg.jp/kegg-bin/show_pathway?scale=1.0&query=&map=ko04911&use=reference&multi_query=K04960+blue%0D%0AK04944+red%0D%0AK08047+blue%0D%0AK07299+blue%0D%0AK04857+red%0D%0AK04945+blue%0D%0AK01539+green%0D%0AK09047+blue%0D%0AK08043+blue%0D%0AK05004+red%0D%0AK04850+blue%0D%0AK04962+red%0D%0AK04942+red%0D%0AK04587+red%0D%0AK04938+blue%0D%0AK04941+red%0D%0AK02677+red%0D%0A
ko04360	Axon guidance	Organismal Systems	Development and regeneration	42(4.45%)	192(1.99%)	1.42232e-07	4.82166e-06	28	14	http://www.kegg.jp/kegg-bin/show_pathway?scale=1.0&query=&map=ko04360&use=reference&multi_query=K06820+red%0D%0AK05719+blue%0D%0AK06840+green%0D%0AK07526+green%0D%0AK07520+red%0D%0AK06842+red%0D%0AK00444+blue%0D%0AK06226+red%0D%0AK02649+red%0D%0AK04189+red%0D%0AK06754+red%0D%0AK06521+red%0D%0AK04969+red%0D%0AK05733+red%0D%0AK07525+blue%0D%0AK10031+red%0D%0AK06850+red%0D%0AK07522+red%0D%0AK06529+b…
ko04913	Ovarian steroidogenesis	Organismal Systems	Endocrine system	11(1.17%)	58(0.60%)	0.00923561	0.0467294	1	10	http://www.kegg.jp/kegg-bin/show_pathway?scale=1.0&query=&map=ko04913&use=reference&multi_query=K12473+red%0D%0AK07410+blue%0D%0AK07408+blue%0D%0AK04119+blue%0D%0AK11987+blue%0D%0AK08047+blue%0D%0AK16342+blue%0D%0AK08043+blue%0D%0AK00461+blue%0D%0AK00498+blue%0D%0A
ko05217	Basal cell carcinoma	Human Diseases	Cancer: specific types	22(2.33%)	66(0.68%)	2.63269e-08	1.27497e-06	13	9	http://www.kegg.jp/kegg-bin/show_pathway?scale=1.0&query=&map=ko05217&use=reference&multi_query=K06625+red%0D%0AK06229+red%0D%0AK00444+blue%0D%0AK01064+red%0D%0AK04402+green%0D%0AK06226+red%0D%0AK02432+blue%0D%0AK02620+blue%0D%0AK10140+blue%0D%0AK00572+blue%0D%0AK00408+red%0D%0AK04385+red%0D%0AK01357+red%0D%0AK04662+red%0D%0AK00445+red%0D%0AK02842+red%0D%0AK02375+red%0D%0A
