# Supplementary material for: Transcriptomic Insights Reveal PRTFDC1 as a Novel Regulator of Myogenic Differentiation in Sujiang Pig Satellite Cells
Source: Vet Sci. 2025 Dec 14;12(12):1197. doi: 10.3390/vetsci12121197 (PMC12737788; doi:10.3390/vetsci12121197)
Supplement: Supplementary file 1 [file vetsci-12-01197-s001.zip › Table S15 KEGG_DM2-VS-DM1_significant.xlsx]

## Sheet: Sheet1
Pathway ID	Pathway	Level1	Level2	DEGs with pathway annotation (417)	All genes with pathway annotation (9655)	Pvalue	Qvalue	GeneNumber(Up)	GeneNumber(Down)	PathwayLink
ko05410	Hypertrophic cardiomyopathy	Human Diseases	Cardiovascular disease	25(6.00%)	101(1.05%)	7.27671e-14	2.26306e-11	21	4	http://www.kegg.jp/kegg-bin/show_pathway?scale=1.0&query=&map=ko05410&use=reference&multi_query=K05853+red%0D%0AK04858+red%0D%0AK07610+red%0D%0AK05865+red%0D%0AK12045+red%0D%0AK12567+red%0D%0AK12314+red%0D%0AK04857+red%0D%0AK10351+red%0D%0AK10366+red%0D%0AK07198+red%0D%0AK04862+red%0D%0AK06588+blue%0D%0AK04962+red%0D%0AK04866+red%0D%0AK06483+red%0D%0AK06589+red%0D%0AK09821+blue%0D%0AK06586+blue%0…
ko04530	Tight junction	Cellular Processes	Cellular community - eukaryotes	22(5.28%)	179(1.85%)	2.54912e-06	8.80863e-05	13	9	http://www.kegg.jp/kegg-bin/show_pathway?scale=1.0&query=&map=ko04530&use=reference&multi_query=K05699+red%0D%0AK10352+green%0D%0AK10351+red%0D%0AK07374+red%0D%0AK07198+red%0D%0AK12075+red%0D%0AK10591+blue%0D%0AK05731+blue%0D%0AK04426+blue%0D%0AK12751+red%0D%0AK06448+blue%0D%0AK06087+blue%0D%0AK04354+green%0D%0AK07200+red%0D%0AK06102+blue%0D%0A
ko00230	Purine metabolism	Metabolism	Nucleotide metabolism	14(3.36%)	147(1.52%)	0.00168469	0.0209575	7	7	http://www.kegg.jp/kegg-bin/show_pathway?scale=1.0&query=&map=ko00230&use=reference&multi_query=K01081+green%0D%0AK00944+red%0D%0AK13293+red%0D%0AK01490+green%0D%0AK01939+red%0D%0AK01487+blue%0D%0AK01518+red%0D%0AK18437+blue%0D%0AK13761+blue%0D%0AK19572+blue%0D%0AK12323+blue%0D%0A
ko04512	ECM-receptor interaction	Environmental Information Processing	Signaling molecules and interaction	14(3.36%)	94(0.97%)	1.07001e-05	0.000256858	5	9	http://www.kegg.jp/kegg-bin/show_pathway?scale=1.0&query=&map=ko04512&use=reference&multi_query=K05717+blue%0D%0AK06588+blue%0D%0AK06824+red%0D%0AK06483+red%0D%0AK06589+red%0D%0AK06248+blue%0D%0AK06586+blue%0D%0AK06238+blue%0D%0AK06252+blue%0D%0AK06249+blue%0D%0AK06240+blue%0D%0AK04659+red%0D%0AK06585+red%0D%0AK06251+blue%0D%0A
ko01232	Nucleotide metabolism	Metabolism	Global and overview maps	10(2.40%)	89(0.92%)	0.00149768	0.0194074	5	5	http://www.kegg.jp/kegg-bin/show_pathway?scale=1.0&query=&map=ko01232&use=reference&multi_query=K01081+green%0D%0AK00944+red%0D%0AK01490+green%0D%0AK01939+red%0D%0AK01487+blue%0D%0AK19572+blue%0D%0AK01489+blue%0D%0A
ko05033	Nicotine addiction	Human Diseases	Substance dependence	6(1.44%)	42(0.44%)	0.00193813	0.023183	5	1	http://www.kegg.jp/kegg-bin/show_pathway?scale=1.0&query=&map=ko05033&use=reference&multi_query=K05185+red%0D%0AK04809+red%0D%0AK05208+red%0D%0AK05192+red%0D%0AK05212+red%0D%0AK05175+blue%0D%0A
ko05205	Proteoglycans in cancer	Human Diseases	Cancer: overview	27(6.47%)	224(2.32%)	3.64534e-07	1.61957e-05	14	13	http://www.kegg.jp/kegg-bin/show_pathway?scale=1.0&query=&map=ko05205&use=reference&multi_query=K05084+red%0D%0AK08122+blue%0D%0AK16866+blue%0D%0AK04437+blue%0D%0AK10380+red%0D%0AK05717+blue%0D%0AK12959+red%0D%0AK09543+red%0D%0AK00444+blue%0D%0AK16336+red%0D%0AK12329+red%0D%0AK06588+blue%0D%0AK05860+red%0D%0AK08109+red%0D%0AK02375+red%0D%0AK05731+blue%0D%0AK00408+red%0D%0AK07964+blue%0D%0AK06225+…
ko05165	Human papillomavirus infection	Human Diseases	Infectious disease: viral	31(7.43%)	377(3.90%)	0.000190456	0.00329065	14	17	http://www.kegg.jp/kegg-bin/show_pathway?scale=1.0&query=&map=ko05165&use=reference&multi_query=K11583+red%0D%0AK05717+blue%0D%0AK00444+blue%0D%0AK12075+red%0D%0AK02144+red%0D%0AK06588+blue%0D%0AK09091+red%0D%0AK06483+red%0D%0AK06589+red%0D%0AK02375+red%0D%0AK11987+blue%0D%0AK00408+red%0D%0AK06248+blue%0D%0AK06586+blue%0D%0AK00572+blue%0D%0AK06238+blue%0D%0AK06252+blue%0D%0AK06249+blue%0D%0AK0544…
ko05412	Arrhythmogenic right ventricular cardiomyopathy	Human Diseases	Cardiovascular disease	17(4.08%)	86(0.89%)	1.92771e-08	1.9984e-06	14	3	http://www.kegg.jp/kegg-bin/show_pathway?scale=1.0&query=&map=ko05412&use=reference&multi_query=K05853+red%0D%0AK04858+red%0D%0AK07610+red%0D%0AK04857+red%0D%0AK10366+red%0D%0AK07372+blue%0D%0AK04862+red%0D%0AK06588+blue%0D%0AK04962+red%0D%0AK04866+red%0D%0AK06483+red%0D%0AK06589+red%0D%0AK05691+red%0D%0AK06586+blue%0D%0AK04871+red%0D%0AK06585+red%0D%0AK04492+red%0D%0A
ko04310	Wnt signaling pathway	Environmental Information Processing	Signal transduction	15(3.60%)	154(1.60%)	0.000985628	0.0139332	7	8	http://www.kegg.jp/kegg-bin/show_pathway?scale=1.0&query=&map=ko04310&use=reference&multi_query=K00444+blue%0D%0AK00181+blue%0D%0AK03068+red%0D%0AK04502+blue%0D%0AK02375+red%0D%0AK00408+red%0D%0AK00572+blue%0D%0AK02165+red%0D%0AK02185+blue%0D%0AK19471+blue%0D%0AK01384+blue%0D%0AK02842+red%0D%0AK03213+red%0D%0AK04492+red%0D%0A
ko04150	mTOR signaling pathway	Environmental Information Processing	Signal transduction	14(3.36%)	143(1.48%)	0.00127535	0.017245	8	6	http://www.kegg.jp/kegg-bin/show_pathway?scale=1.0&query=&map=ko04150&use=reference&multi_query=K07198+red%0D%0AK00444+blue%0D%0AK02144+red%0D%0AK15728+blue%0D%0AK03068+red%0D%0AK02375+red%0D%0AK08270+blue%0D%0AK16186+red%0D%0AK00408+red%0D%0AK00572+blue%0D%0AK05459+red%0D%0AK01384+blue%0D%0AK02842+red%0D%0AK02147+blue%0D%0A
ko05217	Basal cell carcinoma	Human Diseases	Cancer: specific types	9(2.16%)	66(0.68%)	0.000488568	0.00799709	5	4	http://www.kegg.jp/kegg-bin/show_pathway?scale=1.0&query=&map=ko05217&use=reference&multi_query=K00444+blue%0D%0AK02375+red%0D%0AK00408+red%0D%0AK06225+red%0D%0AK00572+blue%0D%0AK04662+blue%0D%0AK01384+blue%0D%0AK02842+red%0D%0AK04492+red%0D%0A
ko04151	PI3K-Akt signaling pathway	Environmental Information Processing	Signal transduction	37(8.87%)	407(4.22%)	5.49267e-06	0.000170822	15	22	http://www.kegg.jp/kegg-bin/show_pathway?scale=1.0&query=&map=ko04151&use=reference&multi_query=K05084+red%0D%0AK11583+red%0D%0AK05453+blue%0D%0AK05717+blue%0D%0AK04546+red%0D%0AK07198+red%0D%0AK06588+blue%0D%0AK16859+blue%0D%0AK06483+red%0D%0AK06589+red%0D%0AK08270+blue%0D%0AK06248+blue%0D%0AK05080+red%0D%0AK06586+blue%0D%0AK05405+blue%0D%0AK06238+blue%0D%0AK05091+red%0D%0AK06252+blue%0D%0AK0624…
ko04020	Calcium signaling pathway	Environmental Information Processing	Signal transduction	29(6.95%)	271(2.81%)	1.9079e-06	7.41695e-05	24	5	http://www.kegg.jp/kegg-bin/show_pathway?scale=1.0&query=&map=ko04020&use=reference&multi_query=K05853+red%0D%0AK05084+red%0D%0AK04961+red%0D%0AK05865+red%0D%0AK04857+red%0D%0AK12042+red%0D%0AK05860+red%0D%0AK04962+red%0D%0AK05863+red%0D%0AK05452+blue%0D%0AK04229+red%0D%0AK04222+red%0D%0AK05220+blue%0D%0AK04142+red%0D%0AK05221+red%0D%0AK04809+red%0D%0AK05208+red%0D%0AK00907+red%0D%0AK05448+blue%0…
ko05414	Dilated cardiomyopathy	Human Diseases	Cardiovascular disease	22(5.28%)	119(1.23%)	1.05996e-09	1.64823e-07	19	3	http://www.kegg.jp/kegg-bin/show_pathway?scale=1.0&query=&map=ko05414&use=reference&multi_query=K05853+red%0D%0AK04858+red%0D%0AK07610+red%0D%0AK05865+red%0D%0AK12045+red%0D%0AK12567+red%0D%0AK12314+red%0D%0AK04857+red%0D%0AK10351+red%0D%0AK10366+red%0D%0AK04862+red%0D%0AK06588+blue%0D%0AK04962+red%0D%0AK04866+red%0D%0AK06483+red%0D%0AK06589+red%0D%0AK09821+blue%0D%0AK06586+blue%0D%0AK04871+red%0…
ko04080	Neuroactive ligand-receptor interaction	Environmental Information Processing	Signaling molecules and interaction	39(9.35%)	359(3.72%)	2.85931e-08	2.22312e-06	25	14	http://www.kegg.jp/kegg-bin/show_pathway?scale=1.0&query=&map=ko04080&use=reference&multi_query=K04803+red%0D%0AK04816+red%0D%0AK12333+blue%0D%0AK05062+red%0D%0AK04585+red%0D%0AK09821+blue%0D%0AK04269+blue%0D%0AK04229+red%0D%0AK04222+red%0D%0AK05080+red%0D%0AK05220+blue%0D%0AK04576+red%0D%0AK05185+red%0D%0AK04142+red%0D%0AK05221+red%0D%0AK04241+red%0D%0AK04809+red%0D%0AK04240+red%0D%0AK05208+red%…
ko04510	Focal adhesion	Cellular Processes	Cellular community - eukaryotes	28(6.71%)	225(2.33%)	1.15055e-07	5.96369e-06	16	12	http://www.kegg.jp/kegg-bin/show_pathway?scale=1.0&query=&map=ko04510&use=reference&multi_query=K05699+red%0D%0AK12758+red%0D%0AK10351+red%0D%0AK04437+blue%0D%0AK05717+blue%0D%0AK12959+red%0D%0AK12329+red%0D%0AK06588+blue%0D%0AK16859+blue%0D%0AK12753+red%0D%0AK06483+red%0D%0AK06589+red%0D%0AK06248+blue%0D%0AK06586+blue%0D%0AK06238+blue%0D%0AK06252+blue%0D%0AK06249+blue%0D%0AK02161+red%0D%0AK00907…
ko04934	Cushing syndrome	Human Diseases	Endocrine and metabolic disease	14(3.36%)	159(1.65%)	0.00361978	0.0416945	7	7	http://www.kegg.jp/kegg-bin/show_pathway?scale=1.0&query=&map=ko04934&use=reference&multi_query=K04857+red%0D%0AK04913+blue%0D%0AK00444+blue%0D%0AK02375+red%0D%0AK09821+blue%0D%0AK00408+red%0D%0AK12473+blue%0D%0AK00572+blue%0D%0AK04855+red%0D%0AK01384+blue%0D%0AK18437+blue%0D%0AK02842+red%0D%0AK05256+red%0D%0AK04492+red%0D%0A
ko04010	koK signaling pathway	Environmental Information Processing	Signal transduction	26(6.24%)	324(3.36%)	0.000796356	0.0117937	13	13	http://www.kegg.jp/kegg-bin/show_pathway?scale=1.0&query=&map=ko04010&use=reference&multi_query=K04858+red%0D%0AK05084+red%0D%0AK04454+red%0D%0AK04857+red%0D%0AK05453+blue%0D%0AK04437+blue%0D%0AK04381+green%0D%0AK04862+red%0D%0AK16859+blue%0D%0AK04866+red%0D%0AK04426+blue%0D%0AK04383+blue%0D%0AK05091+red%0D%0AK04871+red%0D%0AK09782+blue%0D%0AK04356+blue%0D%0AK05448+blue%0D%0AK04357+red%0D%0AK0485…
ko04261	Adrenergic signaling in cardiomyocytes	Organismal Systems	Circulatory system	23(5.52%)	158(1.64%)	6.53247e-08	4.0632e-06	21	2	http://www.kegg.jp/kegg-bin/show_pathway?scale=1.0&query=&map=ko04261&use=reference&multi_query=K05853+red%0D%0AK04858+red%0D%0AK05865+red%0D%0AK12045+red%0D%0AK12314+red%0D%0AK04857+red%0D%0AK10351+red%0D%0AK12750+red%0D%0AK11583+red%0D%0AK04862+red%0D%0AK04962+red%0D%0AK04866+red%0D%0AK09821+blue%0D%0AK04871+red%0D%0AK04142+red%0D%0AK02161+red%0D%0AK17751+red%0D%0AK08050+red%0D%0AK02183+red%0D%…
ko04260	Cardiac muscle contraction	Organismal Systems	Circulatory system	14(3.36%)	93(0.96%)	9.35565e-06	0.000256858	14	0	http://www.kegg.jp/kegg-bin/show_pathway?scale=1.0&query=&map=ko04260&use=reference&multi_query=K05853+red%0D%0AK04858+red%0D%0AK05865+red%0D%0AK12045+red%0D%0AK12314+red%0D%0AK04857+red%0D%0AK10351+red%0D%0AK12750+red%0D%0AK04862+red%0D%0AK04962+red%0D%0AK04866+red%0D%0AK04871+red%0D%0AK17751+red%0D%0AK01540+red%0D%0A
ko04371	Apelin signaling pathway	Environmental Information Processing	Signal transduction	17(4.08%)	146(1.51%)	5.50646e-05	0.00107032	14	3	http://www.kegg.jp/kegg-bin/show_pathway?scale=1.0&query=&map=ko04371&use=reference&multi_query=K04454+red%0D%0AK04961+red%0D%0AK10351+red%0D%0AK12750+red%0D%0AK09203+blue%0D%0AK05689+red%0D%0AK04546+red%0D%0AK07198+red%0D%0AK04962+red%0D%0AK00907+red%0D%0AK05225+blue%0D%0AK07202+red%0D%0AK02183+red%0D%0AK04548+red%0D%0AK07200+red%0D%0AK04544+blue%0D%0A
ko04270	Vascular smooth muscle contraction	Organismal Systems	Circulatory system	19(4.56%)	159(1.65%)	1.58856e-05	0.000352888	12	7	http://www.kegg.jp/kegg-bin/show_pathway?scale=1.0&query=&map=ko04270&use=reference&multi_query=K10352+green%0D%0AK04857+red%0D%0AK12333+blue%0D%0AK12329+red%0D%0AK12751+red%0D%0AK09821+blue%0D%0AK08448+red%0D%0AK08447+red%0D%0AK01047+blue%0D%0AK00907+red%0D%0AK02183+red%0D%0AK04267+blue%0D%0AK12323+blue%0D%0A
ko04810	Regulation of actin cytoskeleton	Cellular Processes	Cell motility	26(6.24%)	251(2.60%)	1.07368e-05	0.000256858	18	8	http://www.kegg.jp/kegg-bin/show_pathway?scale=1.0&query=&map=ko04810&use=reference&multi_query=K05699+red%0D%0AK10352+green%0D%0AK12758+red%0D%0AK10351+red%0D%0AK05765+red%0D%0AK05717+blue%0D%0AK12329+red%0D%0AK06588+blue%0D%0AK12753+red%0D%0AK06483+red%0D%0AK06589+red%0D%0AK05731+blue%0D%0AK06586+blue%0D%0AK05769+blue%0D%0AK00907+red%0D%0AK04357+red%0D%0AK05767+red%0D%0AK06585+red%0D%0AK05093+b…
ko04390	Hippo signaling pathway	Environmental Information Processing	Signal transduction	18(4.32%)	164(1.70%)	8.11963e-05	0.00148541	12	6	http://www.kegg.jp/kegg-bin/show_pathway?scale=1.0&query=&map=ko04390&use=reference&multi_query=K05689+red%0D%0AK00444+blue%0D%0AK12075+red%0D%0AK09448+red%0D%0AK02375+red%0D%0AK00408+red%0D%0AK05691+red%0D%0AK00572+blue%0D%0AK09782+blue%0D%0AK04662+blue%0D%0AK04664+red%0D%0AK01384+blue%0D%0AK16821+red%0D%0AK04354+green%0D%0AK02842+red%0D%0AK03213+red%0D%0AK04492+red%0D%0A
ko04921	Oxytocin signaling pathway	Organismal Systems	Endocrine system	19(4.56%)	170(1.76%)	4.24653e-05	0.000880447	17	2	http://www.kegg.jp/kegg-bin/show_pathway?scale=1.0&query=&map=ko04921&use=reference&multi_query=K04858+red%0D%0AK04454+red%0D%0AK04961+red%0D%0AK04857+red%0D%0AK07198+red%0D%0AK04862+red%0D%0AK12329+red%0D%0AK04962+red%0D%0AK04866+red%0D%0AK12751+red%0D%0AK11987+blue%0D%0AK18154+red%0D%0AK04229+red%0D%0AK04871+red%0D%0AK00907+red%0D%0AK02183+red%0D%0AK07200+red%0D%0AK12323+blue%0D%0A
ko00910	Nitrogen metabolism	Metabolism	Energy metabolism	4(0.96%)	18(0.19%)	0.00078797	0.0117937	3	1	http://www.kegg.jp/kegg-bin/show_pathway?scale=1.0&query=&map=ko00910&use=reference&multi_query=K01672+green%0D%0AK01948+red%0D%0A
