# Supplementary material for: Transcriptomic Insights Reveal PRTFDC1 as a Novel Regulator of Myogenic Differentiation in Sujiang Pig Satellite Cells
Source: Vet Sci. 2025 Dec 14;12(12):1197. doi: 10.3390/vetsci12121197 (PMC12737788; doi:10.3390/vetsci12121197)
Supplement: Supplementary file 1 [file vetsci-12-01197-s001.zip › Table S16 KEGG_DM4-VS-DM2_significant.xlsx]

## Sheet: Sheet1
Pathway ID	Pathway	Level1	Level2	DEGs with pathway annotation (1016)	All genes with pathway annotation (9655)	Pvalue	Qvalue	GeneNumber(Up)	GeneNumber(Down)	PathwayLink
ko05218	Melanoma	Human Diseases	Cancer: specific types	15(1.48%)	82(0.85%)	0.0105471	0.0390129	11	4	http://www.kegg.jp/kegg-bin/show_pathway?scale=1.0&query=&map=ko05218&use=reference&multi_query=K05689+red%0D%0AK04363+red%0D%0AK04358+green%0D%0AK05460+red%0D%0AK05089+blue%0D%0AK04357+red%0D%0AK09389+red%0D%0AK02649+blue%0D%0AK14021+red%0D%0AK07827+red%0D%0AK04402+red%0D%0AK05459+red%0D%0A
ko04614	Renin-angiotensin system	Organismal Systems	Endocrine system	6(0.59%)	24(0.25%)	0.00971504	0.0363258	3	3	http://www.kegg.jp/kegg-bin/show_pathway?scale=1.0&query=&map=ko04614&use=reference&multi_query=K01257+red%0D%0AK11141+red%0D%0AK09821+blue%0D%0AK04167+blue%0D%0AK01389+blue%0D%0AK09708+red%0D%0A
ko05202	Transcriptional misregulation in cancer	Human Diseases	Cancer: overview	38(3.74%)	215(2.23%)	0.00046028	0.00336886	34	4	http://www.kegg.jp/kegg-bin/show_pathway?scale=1.0&query=&map=ko05202&use=reference&multi_query=K16060+red%0D%0AK03211+red%0D%0AK15626+red%0D%0AK10054+red%0D%0AK05413+red%0D%0AK04453+red%0D%0AK02580+red%0D%0AK10048+red%0D%0AK10030+red%0D%0AK14242+red%0D%0AK09254+red%0D%0AK04376+red%0D%0AK08559+red%0D%0AK05405+red%0D%0AK00717+red%0D%0AK04676+red%0D%0AK04377+red%0D%0AK03160+red%0D%0AK04452+red%0D%0…
ko05418	Fluid shear stress and atherosclerosis	Human Diseases	Cardiovascular disease	27(2.66%)	167(1.73%)	0.00848631	0.0320801	19	8	http://www.kegg.jp/kegg-bin/show_pathway?scale=1.0&query=&map=ko05418&use=reference&multi_query=K14624+red%0D%0AK01398+blue%0D%0AK02580+red%0D%0AK00799+green%0D%0AK03907+red%0D%0AK04383+red%0D%0AK08107+blue%0D%0AK02161+red%0D%0AK16338+red%0D%0AK02649+blue%0D%0AK04379+red%0D%0AK00355+red%0D%0AK06471+red%0D%0AK16366+red%0D%0AK03156+red%0D%0AK04662+red%0D%0AK13578+red%0D%0AK06257+blue%0D%0AK04519+re…
ko04657	IL-17 signaling pathway	Organismal Systems	Immune system	31(3.05%)	99(1.03%)	2.93657e-09	1.44311e-07	28	3	http://www.kegg.jp/kegg-bin/show_pathway?scale=1.0&query=&map=ko04657&use=reference&multi_query=K14624+red%0D%0AK12671+red%0D%0AK11849+red%0D%0AK11859+red%0D%0AK16597+red%0D%0AK02580+red%0D%0AK10048+red%0D%0AK05505+red%0D%0AK10030+red%0D%0AK04734+red%0D%0AK11987+red%0D%0AK04398+red%0D%0AK04502+red%0D%0AK05506+red%0D%0AK05405+red%0D%0AK14625+red%0D%0AK02187+red%0D%0AK01388+red%0D%0AK04379+red%0D%0…
ko00380	Tryptophan metabolism	Metabolism	Amino acid metabolism	11(1.08%)	50(0.52%)	0.0047671	0.020758	9	2	http://www.kegg.jp/kegg-bin/show_pathway?scale=1.0&query=&map=ko00380&use=reference&multi_query=K07410+red%0D%0AK00128+blue%0D%0AK00463+red%0D%0AK03334+red%0D%0AK00149+red%0D%0AK00626+red%0D%0AK01556+red%0D%0AK00274+blue%0D%0AK07408+red%0D%0AK00486+red%0D%0AK00669+red%0D%0A
ko04218	Cellular senescence	Cellular Processes	Cell growth and death	31(3.05%)	168(1.74%)	0.000611636	0.00412555	27	4	http://www.kegg.jp/kegg-bin/show_pathway?scale=1.0&query=&map=ko04218&use=reference&multi_query=K10867+red%0D%0AK06751+red%0D%0AK18753+red%0D%0AK04958+red%0D%0AK02580+red%0D%0AK10030+red%0D%0AK08826+red%0D%0AK04383+red%0D%0AK05405+red%0D%0AK04377+red%0D%0AK11411+red%0D%0AK09389+red%0D%0AK02649+blue%0D%0AK07827+red%0D%0AK05863+red%0D%0AK10138+red%0D%0AK02216+red%0D%0AK04402+red%0D%0AK03982+red%0D%…
ko05417	Lipid and atherosclerosis	Human Diseases	Cardiovascular disease	59(5.81%)	260(2.69%)	2.41876e-09	1.44311e-07	51	8	http://www.kegg.jp/kegg-bin/show_pathway?scale=1.0&query=&map=ko05417&use=reference&multi_query=K14624+red%0D%0AK09447+red%0D%0AK04721+red%0D%0AK12499+red%0D%0AK04515+red%0D%0AK04722+red%0D%0AK04447+red%0D%0AK04374+red%0D%0AK04958+red%0D%0AK02580+red%0D%0AK05505+red%0D%0AK10030+red%0D%0AK04397+red%0D%0AK08763+red%0D%0AK04734+red%0D%0AK04398+red%0D%0AK04726+red%0D%0AK02161+red%0D%0AK05405+red%0D%0…
ko04215	Apoptosis - multiple species	Cellular Processes	Cell growth and death	12(1.18%)	40(0.41%)	0.000143057	0.00120029	11	1	http://www.kegg.jp/kegg-bin/show_pathway?scale=1.0&query=&map=ko04215&use=reference&multi_query=K16060+red%0D%0AK10131+red%0D%0AK04725+red%0D%0AK04397+red%0D%0AK04398+red%0D%0AK04726+red%0D%0AK02161+red%0D%0AK02187+red%0D%0AK16341+red%0D%0AK14021+red%0D%0AK16943+blue%0D%0AK02373+red%0D%0A
ko00100	Steroid biosynthesis	Metabolism	Lipid metabolism	6(0.59%)	22(0.23%)	0.00576891	0.0242013	5	1	http://www.kegg.jp/kegg-bin/show_pathway?scale=1.0&query=&map=ko00100&use=reference&multi_query=K00227+red%0D%0AK05917+red%0D%0AK00511+red%0D%0AK07438+red%0D%0AK13373+red%0D%0AK12298+blue%0D%0A
ko05166	Human T-cell leukemia virus 1 infection	Human Diseases	Infectious disease: viral	43(4.23%)	241(2.50%)	0.000175797	0.00137441	40	3	http://www.kegg.jp/kegg-bin/show_pathway?scale=1.0&query=&map=ko05166&use=reference&multi_query=K08055+red%0D%0AK06751+red%0D%0AK09203+red%0D%0AK04374+red%0D%0AK02580+red%0D%0AK04725+red%0D%0AK15308+red%0D%0AK04734+red%0D%0AK04376+red%0D%0AK04502+red%0D%0AK05405+red%0D%0AK04377+red%0D%0AK03160+red%0D%0AK09389+red%0D%0AK02649+blue%0D%0AK04379+red%0D%0AK07827+red%0D%0AK05863+red%0D%0AK05074+red%0D%…
ko05169	Epstein-Barr virus infection	Human Diseases	Infectious disease: viral	58(5.71%)	254(2.63%)	2.53236e-09	1.44311e-07	54	4	http://www.kegg.jp/kegg-bin/show_pathway?scale=1.0&query=&map=ko05169&use=reference&multi_query=K08055+red%0D%0AK12671+red%0D%0AK12646+red%0D%0AK16195+red%0D%0AK09447+red%0D%0AK12159+red%0D%0AK14216+red%0D%0AK06751+red%0D%0AK11220+red%0D%0AK11221+red%0D%0AK05653+red%0D%0AK05654+red%0D%0AK08058+red%0D%0AK11859+red%0D%0AK02580+red%0D%0AK05131+red%0D%0AK04734+red%0D%0AK04398+red%0D%0AK04726+red%0D%0…
ko04010	koK signaling pathway	Environmental Information Processing	Signal transduction	55(5.41%)	324(3.36%)	0.00011513	0.00101498	43	12	http://www.kegg.jp/kegg-bin/show_pathway?scale=1.0&query=&map=ko04010&use=reference&multi_query=K02308+red%0D%0AK04374+red%0D%0AK04453+red%0D%0AK02580+red%0D%0AK04415+red%0D%0AK05461+blue%0D%0AK05866+blue%0D%0AK04363+red%0D%0AK04358+green%0D%0AK04383+red%0D%0AK04376+red%0D%0AK16342+red%0D%0AK04459+red%0D%0AK05465+red%0D%0AK04377+red%0D%0AK05449+green%0D%0AK05460+red%0D%0AK02187+red%0D%0AK05089+bl…
ko04668	TNF signaling pathway	Environmental Information Processing	Signal transduction	41(4.04%)	124(1.28%)	1.70763e-12	5.87424e-10	37	4	http://www.kegg.jp/kegg-bin/show_pathway?scale=1.0&query=&map=ko04668&use=reference&multi_query=K16060+red%0D%0AK14624+red%0D%0AK12671+red%0D%0AK09444+red%0D%0AK12499+red%0D%0AK04400+red%0D%0AK11859+red%0D%0AK09028+red%0D%0AK04374+red%0D%0AK04724+red%0D%0AK02580+red%0D%0AK04415+red%0D%0AK10048+red%0D%0AK05505+red%0D%0AK04397+red%0D%0AK04734+red%0D%0AK11987+red%0D%0AK04398+red%0D%0AK05506+red%0D%0…
ko04080	Neuroactive ligand-receptor interaction	Environmental Information Processing	Signaling molecules and interaction	53(5.22%)	359(3.72%)	0.00417479	0.0188964	36	17	http://www.kegg.jp/kegg-bin/show_pathway?scale=1.0&query=&map=ko04080&use=reference&multi_query=K08376+red%0D%0AK04198+red%0D%0AK04273+red%0D%0AK05189+red%0D%0AK04197+red%0D%0AK04235+red%0D%0AK04263+red%0D%0AK09821+blue%0D%0AK16366+red%0D%0AK04259+red%0D%0AK04809+blue%0D%0AK04167+blue%0D%0AK04805+blue%0D%0AK05080+blue%0D%0AK04149+red%0D%0AK04204+red%0D%0AK05221+blue%0D%0AK03916+red%0D%0AK04807+bl…
ko04928	Parathyroid hormone synthesis, secretion and action	Organismal Systems	Endocrine system	21(2.07%)	107(1.11%)	0.0015125	0.00881862	17	4	http://www.kegg.jp/kegg-bin/show_pathway?scale=1.0&query=&map=ko04928&use=reference&multi_query=K09203+red%0D%0AK04374+red%0D%0AK04958+red%0D%0AK13293+red%0D%0AK02161+red%0D%0AK07995+blue%0D%0AK08558+red%0D%0AK04379+red%0D%0AK04634+red%0D%0AK08523+red%0D%0AK04439+blue%0D%0AK08003+red%0D%0AK04585+blue%0D%0AK07438+red%0D%0AK08526+red%0D%0AK09047+red%0D%0AK08539+red%0D%0AK07997+blue%0D%0AK07994+red%…
ko04620	Toll-like receptor signaling pathway	Organismal Systems	Immune system	35(3.44%)	131(1.36%)	3.87947e-08	1.11139e-06	32	3	http://www.kegg.jp/kegg-bin/show_pathway?scale=1.0&query=&map=ko04620&use=reference&multi_query=K12671+red%0D%0AK09447+red%0D%0AK11220+red%0D%0AK12499+red%0D%0AK05401+red%0D%0AK05413+red%0D%0AK02580+red%0D%0AK04415+red%0D%0AK10030+red%0D%0AK05416+red%0D%0AK05131+red%0D%0AK04734+red%0D%0AK04398+red%0D%0AK05405+red%0D%0AK03160+red%0D%0AK05398+red%0D%0AK02649+blue%0D%0AK05408+red%0D%0AK04379+red%0D%…
ko00920	Sulfur metabolism	Metabolism	Energy metabolism	4(0.39%)	13(0.13%)	0.00798466	0.0309334	3	1	http://www.kegg.jp/kegg-bin/show_pathway?scale=1.0&query=&map=ko00920&use=reference&multi_query=K13811+red%0D%0AK17285+blue%0D%0AK01011+red%0D%0A
ko05030	Cocaine addiction	Human Diseases	Substance dependence	12(1.18%)	51(0.53%)	0.00189316	0.0103373	9	3	http://www.kegg.jp/kegg-bin/show_pathway?scale=1.0&query=&map=ko05030&use=reference&multi_query=K04374+red%0D%0AK02580+red%0D%0AK00274+blue%0D%0AK15494+red%0D%0AK05198+red%0D%0AK04145+red%0D%0AK09047+red%0D%0AK04144+red%0D%0AK09029+red%0D%0AK13765+blue%0D%0AK11716+blue%0D%0AK05211+red%0D%0A
ko05160	Hepatitis C	Human Diseases	Infectious disease: viral	38(3.74%)	187(1.94%)	2.0259e-05	0.000240314	34	4	http://www.kegg.jp/kegg-bin/show_pathway?scale=1.0&query=&map=ko05160&use=reference&multi_query=K12671+red%0D%0AK12646+red%0D%0AK16195+red%0D%0AK14217+red%0D%0AK09447+red%0D%0AK14754+red%0D%0AK14216+red%0D%0AK15045+red%0D%0AK11220+red%0D%0AK11221+red%0D%0AK05401+red%0D%0AK04724+red%0D%0AK01165+red%0D%0AK02580+red%0D%0AK05131+red%0D%0AK04734+red%0D%0AK04398+red%0D%0AK04726+red%0D%0AK04693+red%0D%0…
ko00600	Sphingolipid metabolism	Metabolism	Lipid metabolism	12(1.18%)	56(0.58%)	0.00458099	0.0202034	7	5	http://www.kegg.jp/kegg-bin/show_pathway?scale=1.0&query=&map=ko00600&use=reference&multi_query=K00720+red%0D%0AK00654+green%0D%0AK04628+blue%0D%0AK04714+red%0D%0AK04710+blue%0D%0AK12373+red%0D%0AK12357+red%0D%0AK04718+red%0D%0AK00725+blue%0D%0AK01441+red%0D%0A
ko05235	PD-L1 expression and PD-1 checkpoint pathway in cancer	Human Diseases	Cancer: overview	20(1.97%)	98(1.02%)	0.00110738	0.00705441	17	3	http://www.kegg.jp/kegg-bin/show_pathway?scale=1.0&query=&map=ko05235&use=reference&multi_query=K06745+red%0D%0AK11220+red%0D%0AK09034+red%0D%0AK04447+red%0D%0AK02580+red%0D%0AK04734+red%0D%0AK04357+red%0D%0AK02649+blue%0D%0AK04350+red%0D%0AK04379+red%0D%0AK07827+red%0D%0AK05872+red%0D%0AK05409+red%0D%0AK04729+red%0D%0AK05842+red%0D%0AK06453+red%0D%0AK17332+blue%0D%0AK05119+red%0D%0AK06744+red%0D…
ko04612	Antigen processing and presentation	Organismal Systems	Immune system	28(2.76%)	69(0.71%)	1.1177e-11	1.92245e-09	28	0	http://www.kegg.jp/kegg-bin/show_pathway?scale=1.0&query=&map=ko04612&use=reference&multi_query=K08055+red%0D%0AK06697+red%0D%0AK06751+red%0D%0AK05653+red%0D%0AK05654+red%0D%0AK08058+red%0D%0AK01368+red%0D%0AK06696+red%0D%0AK08059+red%0D%0AK08061+red%0D%0AK03283+red%0D%0AK03156+red%0D%0AK06752+red%0D%0AK06505+red%0D%0A
ko04380	Osteoclast differentiation	Organismal Systems	Development and regeneration	27(2.66%)	147(1.52%)	0.00130575	0.00802103	23	4	http://www.kegg.jp/kegg-bin/show_pathway?scale=1.0&query=&map=ko04380&use=reference&multi_query=K11220+red%0D%0AK11221+red%0D%0AK09028+red%0D%0AK02580+red%0D%0AK05131+red%0D%0AK04734+red%0D%0AK04383+red%0D%0AK04502+red%0D%0AK04693+red%0D%0AK02649+blue%0D%0AK04694+red%0D%0AK04379+red%0D%0AK07364+red%0D%0AK03156+red%0D%0AK05415+red%0D%0AK07371+red%0D%0AK06463+red%0D%0AK04519+red%0D%0AK09029+red%0D%…
ko05165	Human papillomavirus infection	Human Diseases	Infectious disease: viral	67(6.59%)	377(3.90%)	5.00318e-06	7.48301e-05	48	19	http://www.kegg.jp/kegg-bin/show_pathway?scale=1.0&query=&map=ko05165&use=reference&multi_query=K16195+red%0D%0AK09089+red%0D%0AK09444+red%0D%0AK12159+red%0D%0AK14754+red%0D%0AK06751+red%0D%0AK11220+red%0D%0AK11221+red%0D%0AK05401+red%0D%0AK06485+blue%0D%0AK02154+red%0D%0AK12075+red%0D%0AK02580+red%0D%0AK06587+blue%0D%0AK02376+red%0D%0AK05131+red%0D%0AK11987+red%0D%0AK04398+red%0D%0AK02144+blue%0…
ko00340	Histidine metabolism	Metabolism	Amino acid metabolism	7(0.69%)	25(0.26%)	0.00308049	0.0151384	3	4	http://www.kegg.jp/kegg-bin/show_pathway?scale=1.0&query=&map=ko00340&use=reference&multi_query=K08660+red%0D%0AK00129+red%0D%0AK00128+blue%0D%0AK14755+blue%0D%0AK00149+red%0D%0AK00274+blue%0D%0AK01468+blue%0D%0A
ko00330	Arginine and proline metabolism	Metabolism	Amino acid metabolism	14(1.38%)	54(0.56%)	0.000322105	0.00246231	9	5	http://www.kegg.jp/kegg-bin/show_pathway?scale=1.0&query=&map=ko00330&use=reference&multi_query=K00657+red%0D%0AK11142+red%0D%0AK08660+red%0D%0AK00128+blue%0D%0AK14755+blue%0D%0AK00318+red%0D%0AK00149+red%0D%0AK00613+blue%0D%0AK00274+blue%0D%0AK01476+red%0D%0AK13241+red%0D%0AK00542+blue%0D%0AK01480+red%0D%0AK11394+red%0D%0A
ko00533	Glycosaminoglycan biosynthesis - keratan sulfate	Metabolism	Glycan biosynthesis and metabolism	5(0.49%)	16(0.17%)	0.00423011	0.0188981	5	0	http://www.kegg.jp/kegg-bin/show_pathway?scale=1.0&query=&map=ko00533&use=reference&multi_query=K07968+red%0D%0AK00717+red%0D%0AK00741+red%0D%0AK09671+red%0D%0AK09664+red%0D%0A
ko05031	Amphetamine addiction	Human Diseases	Substance dependence	15(1.48%)	72(0.75%)	0.00282239	0.0140711	12	3	http://www.kegg.jp/kegg-bin/show_pathway?scale=1.0&query=&map=ko05031&use=reference&multi_query=K04515+red%0D%0AK04374+red%0D%0AK11411+red%0D%0AK04379+red%0D%0AK00274+blue%0D%0AK15494+red%0D%0AK05198+red%0D%0AK09047+red%0D%0AK04144+red%0D%0AK09029+red%0D%0AK04850+blue%0D%0AK15867+red%0D%0AK02183+blue%0D%0AK05869+red%0D%0AK05211+red%0D%0A
ko04933	AGE-RAGE signaling pathway in diabetic complications	Human Diseases	Endocrine and metabolic disease	28(2.76%)	118(1.22%)	9.27248e-06	0.000122682	20	8	http://www.kegg.jp/kegg-bin/show_pathway?scale=1.0&query=&map=ko04933&use=reference&multi_query=K14624+red%0D%0AK11220+red%0D%0AK09203+red%0D%0AK04447+red%0D%0AK01398+blue%0D%0AK02580+red%0D%0AK10030+red%0D%0AK03907+red%0D%0AK04383+red%0D%0AK02161+red%0D%0AK05405+red%0D%0AK05449+green%0D%0AK02187+red%0D%0AK05857+green%0D%0AK02649+blue%0D%0AK07827+red%0D%0AK09821+blue%0D%0AK06237+blue%0D%0AK18050+…
ko05171	Coronavirus disease - COVID-19	Human Diseases	Infectious disease: viral	51(5.02%)	351(3.64%)	0.00661995	0.0267913	46	5	http://www.kegg.jp/kegg-bin/show_pathway?scale=1.0&query=&map=ko05171&use=reference&multi_query=K12968+red%0D%0AK14624+red%0D%0AK12671+red%0D%0AK12646+red%0D%0AK16195+red%0D%0AK12647+red%0D%0AK12159+red%0D%0AK14754+red%0D%0AK14216+red%0D%0AK11220+red%0D%0AK11221+red%0D%0AK05401+red%0D%0AK01330+red%0D%0AK01331+red%0D%0AK17834+red%0D%0AK01332+red%0D%0AK02580+red%0D%0AK02932+blue%0D%0AK03989+red%0D%…
ko05161	Hepatitis B	Human Diseases	Infectious disease: viral	35(3.44%)	191(1.98%)	0.000354934	0.00265429	30	5	http://www.kegg.jp/kegg-bin/show_pathway?scale=1.0&query=&map=ko05161&use=reference&multi_query=K12646+red%0D%0AK12647+red%0D%0AK09447+red%0D%0AK11220+red%0D%0AK11221+red%0D%0AK05401+red%0D%0AK04400+red%0D%0AK04447+red%0D%0AK04374+red%0D%0AK02580+red%0D%0AK05871+red%0D%0AK10030+red%0D%0AK04734+red%0D%0AK04398+red%0D%0AK04726+red%0D%0AK02161+red%0D%0AK05405+red%0D%0AK04377+red%0D%0AK02187+red%0D%0…
ko04064	NF-kappa B signaling pathway	Environmental Information Processing	Signal transduction	27(2.66%)	122(1.26%)	5.03924e-05	0.000495285	27	0	http://www.kegg.jp/kegg-bin/show_pathway?scale=1.0&query=&map=ko04064&use=reference&multi_query=K16060+red%0D%0AK12646+red%0D%0AK10652+red%0D%0AK11859+red%0D%0AK05476+red%0D%0AK04724+red%0D%0AK10031+red%0D%0AK02580+red%0D%0AK04725+red%0D%0AK05505+red%0D%0AK10030+red%0D%0AK04734+red%0D%0AK11987+red%0D%0AK02161+red%0D%0AK03160+red%0D%0AK05409+red%0D%0AK03156+red%0D%0AK04729+red%0D%0AK12964+red%0D%0…
ko05321	Inflammatory bowel disease	Human Diseases	Immune disease	15(1.48%)	76(0.79%)	0.00497691	0.0214007	15	0	http://www.kegg.jp/kegg-bin/show_pathway?scale=1.0&query=&map=ko05321&use=reference&multi_query=K11220+red%0D%0AK02580+red%0D%0AK04383+red%0D%0AK05405+red%0D%0AK08532+red%0D%0AK03156+red%0D%0AK06752+red%0D%0AK04519+red%0D%0AK10165+red%0D%0AK05406+red%0D%0AK17895+red%0D%0A
ko05034	Alcoholism	Human Diseases	Substance dependence	35(3.44%)	198(2.05%)	0.000717089	0.00474382	27	8	http://www.kegg.jp/kegg-bin/show_pathway?scale=1.0&query=&map=ko05034&use=reference&multi_query=K11251+green%0D%0AK15014+blue%0D%0AK04374+red%0D%0AK11252+red%0D%0AK04541+red%0D%0AK07827+red%0D%0AK04538+red%0D%0AK00274+blue%0D%0AK15494+red%0D%0AK17448+blue%0D%0AK11253+red%0D%0AK04145+red%0D%0AK09047+red%0D%0AK04144+red%0D%0AK04266+red%0D%0AK09029+red%0D%0AK07825+blue%0D%0AK04267+red%0D%0AK02183+bl…
ko05164	Influenza A	Human Diseases	Infectious disease: viral	55(5.41%)	210(2.18%)	2.34747e-11	2.69176e-09	51	4	http://www.kegg.jp/kegg-bin/show_pathway?scale=1.0&query=&map=ko05164&use=reference&multi_query=K12968+red%0D%0AK14624+red%0D%0AK12671+red%0D%0AK12646+red%0D%0AK16195+red%0D%0AK12647+red%0D%0AK09447+red%0D%0AK14754+red%0D%0AK14216+red%0D%0AK10054+red%0D%0AK15045+red%0D%0AK11220+red%0D%0AK11221+red%0D%0AK04721+red%0D%0AK10652+red%0D%0AK12499+red%0D%0AK05401+red%0D%0AK04722+red%0D%0AK04447+red%0D%0…
ko04622	RIG-I-like receptor signaling pathway	Organismal Systems	Immune system	18(1.77%)	98(1.02%)	0.00604461	0.0247541	17	1	http://www.kegg.jp/kegg-bin/show_pathway?scale=1.0&query=&map=ko04622&use=reference&multi_query=K12671+red%0D%0AK12646+red%0D%0AK12649+red%0D%0AK12647+red%0D%0AK09447+red%0D%0AK12159+red%0D%0AK10652+red%0D%0AK04400+red%0D%0AK02580+red%0D%0AK10030+red%0D%0AK04734+red%0D%0AK04398+red%0D%0AK03156+red%0D%0AK05415+red%0D%0AK02373+red%0D%0AK12654+red%0D%0AK05406+red%0D%0AK05414+blue%0D%0A
ko05133	Pertussis	Human Diseases	Infectious disease: bacterial	27(2.66%)	88(0.91%)	4.20001e-08	1.11139e-06	25	2	http://www.kegg.jp/kegg-bin/show_pathway?scale=1.0&query=&map=ko05133&use=reference&multi_query=K09444+red%0D%0AK01330+red%0D%0AK01331+red%0D%0AK04001+red%0D%0AK01332+red%0D%0AK02580+red%0D%0AK03989+red%0D%0AK10030+red%0D%0AK04397+red%0D%0AK04383+red%0D%0AK05506+red%0D%0AK05405+red%0D%0AK01370+red%0D%0AK02187+red%0D%0AK04379+red%0D%0AK05409+red%0D%0AK03156+red%0D%0AK04729+red%0D%0AK05842+red%0D%0…
ko05215	Prostate cancer	Human Diseases	Cancer: specific types	21(2.07%)	104(1.08%)	0.00102195	0.00663303	15	6	http://www.kegg.jp/kegg-bin/show_pathway?scale=1.0&query=&map=ko05215&use=reference&multi_query=K04374+red%0D%0AK02580+red%0D%0AK04363+red%0D%0AK04734+red%0D%0AK02161+red%0D%0AK05089+blue%0D%0AK04357+red%0D%0AK09389+red%0D%0AK02649+blue%0D%0AK07827+red%0D%0AK02620+blue%0D%0AK04490+blue%0D%0AK09348+red%0D%0AK09047+red%0D%0AK09633+red%0D%0AK05459+red%0D%0AK01394+red%0D%0AK05093+red%0D%0AK01403+blue…
ko05145	Toxoplasmosis	Human Diseases	Infectious disease: parasitic	27(2.66%)	118(1.22%)	2.6461e-05	0.000303419	26	1	http://www.kegg.jp/kegg-bin/show_pathway?scale=1.0&query=&map=ko05145&use=reference&multi_query=K16060+red%0D%0AK11220+red%0D%0AK06485+blue%0D%0AK04447+red%0D%0AK02580+red%0D%0AK04725+red%0D%0AK04734+red%0D%0AK04398+red%0D%0AK02161+red%0D%0AK02187+red%0D%0AK03160+red%0D%0AK04694+red%0D%0AK03283+red%0D%0AK03156+red%0D%0AK06752+red%0D%0AK04729+red%0D%0AK12473+red%0D%0AK13241+red%0D%0AK06246+red%0D%…
ko04514	Cell adhesion molecules	Environmental Information Processing	Signaling molecules and interaction	39(3.84%)	157(1.63%)	6.86625e-08	1.57466e-06	30	9	http://www.kegg.jp/kegg-bin/show_pathway?scale=1.0&query=&map=ko04514&use=reference&multi_query=K06745+red%0D%0AK06751+red%0D%0AK06485+blue%0D%0AK05413+red%0D%0AK05689+red%0D%0AK06775+red%0D%0AK16338+red%0D%0AK03160+red%0D%0AK06584+blue%0D%0AK06539+red%0D%0AK06708+red%0D%0AK06548+red%0D%0AK06471+red%0D%0AK06087+green%0D%0AK06591+red%0D%0AK06752+red%0D%0AK06257+blue%0D%0AK06759+blue%0D%0AK07522+bl…
ko05132	Salmonella infection	Human Diseases	Infectious disease: bacterial	41(4.04%)	261(2.70%)	0.00326051	0.0157974	31	10	http://www.kegg.jp/kegg-bin/show_pathway?scale=1.0&query=&map=ko05132&use=reference&multi_query=K16060+red%0D%0AK04394+red%0D%0AK04721+red%0D%0AK07374+green%0D%0AK04722+red%0D%0AK02580+red%0D%0AK08846+red%0D%0AK10030+red%0D%0AK04397+red%0D%0AK04734+red%0D%0AK07375+blue%0D%0AK04398+red%0D%0AK02161+red%0D%0AK05405+red%0D%0AK04377+red%0D%0AK01370+red%0D%0AK02187+red%0D%0AK10358+blue%0D%0AK14021+red%…
ko05219	Bladder cancer	Human Diseases	Cancer: specific types	10(0.98%)	41(0.42%)	0.00268504	0.0135831	8	2	http://www.kegg.jp/kegg-bin/show_pathway?scale=1.0&query=&map=ko05219&use=reference&multi_query=K01398+blue%0D%0AK05689+red%0D%0AK10030+red%0D%0AK04377+red%0D%0AK04357+red%0D%0AK09389+red%0D%0AK01388+red%0D%0AK07827+red%0D%0AK08523+red%0D%0AK01403+blue%0D%0A
ko04672	Intestinal immune network for IgA production	Organismal Systems	Immune system	14(1.38%)	64(0.66%)	0.00217808	0.0117072	14	0	http://www.kegg.jp/kegg-bin/show_pathway?scale=1.0&query=&map=ko04672&use=reference&multi_query=K05413+red%0D%0AK05476+red%0D%0AK10031+red%0D%0AK05405+red%0D%0AK03160+red%0D%0AK05074+red%0D%0AK06752+red%0D%0AK13072+red%0D%0AK06713+red%0D%0AK05433+red%0D%0A
ko00040	Pentose and glucuronate interconversions	Metabolism	Carbohydrate metabolism	7(0.69%)	27(0.28%)	0.00522885	0.0222065	2	5	http://www.kegg.jp/kegg-bin/show_pathway?scale=1.0&query=&map=ko00040&use=reference&multi_query=K00011+blue%0D%0AK00699+red%0D%0AK00963+red%0D%0AK13247+blue%0D%0AK00078+blue%0D%0AK00008+blue%0D%0AK00854+blue%0D%0A
ko05330	Allograft rejection	Human Diseases	Immune disease	18(1.77%)	58(0.60%)	3.85779e-06	6.05507e-05	18	0	http://www.kegg.jp/kegg-bin/show_pathway?scale=1.0&query=&map=ko05330&use=reference&multi_query=K06751+red%0D%0AK05413+red%0D%0AK03160+red%0D%0AK03156+red%0D%0AK06752+red%0D%0AK05406+red%0D%0A
ko04217	Necroptosis	Cellular Processes	Cell growth and death	39(3.84%)	199(2.06%)	3.89654e-05	0.000394238	37	2	http://www.kegg.jp/kegg-bin/show_pathway?scale=1.0&query=&map=ko04217&use=reference&multi_query=K16060+red%0D%0AK16195+red%0D%0AK11220+red%0D%0AK11221+red%0D%0AK04721+red%0D%0AK12965+red%0D%0AK05401+red%0D%0AK04515+red%0D%0AK04722+red%0D%0AK04447+red%0D%0AK11251+green%0D%0AK11859+red%0D%0AK15053+red%0D%0AK04724+red%0D%0AK04725+red%0D%0AK00688+red%0D%0AK05131+red%0D%0AK04383+red%0D%0AK04398+red%0D…
ko04610	Complement and coagulation cascades	Organismal Systems	Immune system	19(1.87%)	86(0.89%)	0.000481726	0.00344075	16	3	http://www.kegg.jp/kegg-bin/show_pathway?scale=1.0&query=&map=ko04610&use=reference&multi_query=K01330+red%0D%0AK01331+red%0D%0AK04001+red%0D%0AK04004+red%0D%0AK01332+red%0D%0AK03989+red%0D%0AK17252+blue%0D%0AK03907+red%0D%0AK04235+red%0D%0AK01335+red%0D%0AK01333+red%0D%0AK03985+red%0D%0AK04006+red%0D%0AK03916+red%0D%0AK03982+red%0D%0AK04000+red%0D%0AK06461+blue%0D%0AK03983+blue%0D%0A
ko05167	Kaposi sarcoma-associated herpesvirus infection	Human Diseases	Infectious disease: viral	56(5.51%)	231(2.39%)	4.19649e-10	3.60898e-08	47	9	http://www.kegg.jp/kegg-bin/show_pathway?scale=1.0&query=&map=ko05167&use=reference&multi_query=K16195+red%0D%0AK09447+red%0D%0AK07985+red%0D%0AK06751+red%0D%0AK11220+red%0D%0AK11221+red%0D%0AK05401+red%0D%0AK04447+red%0D%0AK05413+red%0D%0AK04958+red%0D%0AK02580+red%0D%0AK05505+red%0D%0AK10030+red%0D%0AK15308+red%0D%0AK05131+red%0D%0AK04734+red%0D%0AK11987+red%0D%0AK04398+red%0D%0AK04726+red%0D%0…
ko04115	p53 signaling pathway	Cellular Processes	Cell growth and death	17(1.67%)	81(0.84%)	0.00158505	0.00883046	14	3	http://www.kegg.jp/kegg-bin/show_pathway?scale=1.0&query=&map=ko04115&use=reference&multi_query=K10131+red%0D%0AK10141+green%0D%0AK04722+red%0D%0AK10135+red%0D%0AK04398+red%0D%0AK04726+red%0D%0AK02161+red%0D%0AK02187+red%0D%0AK10138+red%0D%0AK02216+red%0D%0AK04402+red%0D%0AK03982+red%0D%0AK05459+red%0D%0AK10142+blue%0D%0A
ko04061	Viral protein interaction with cytokine and cytokine receptor	Environmental Information Processing	Signaling molecules and interaction	28(2.76%)	88(0.91%)	9.85686e-09	3.76751e-07	28	0	http://www.kegg.jp/kegg-bin/show_pathway?scale=1.0&query=&map=ko04061&use=reference&multi_query=K14624+red%0D%0AK12671+red%0D%0AK04721+red%0D%0AK12499+red%0D%0AK04722+red%0D%0AK16597+red%0D%0AK10031+red%0D%0AK05505+red%0D%0AK10030+red%0D%0AK05416+red%0D%0AK05506+red%0D%0AK05405+red%0D%0AK14625+red%0D%0AK05408+red%0D%0AK05508+red%0D%0AK16596+red%0D%0AK12672+red%0D%0AK03156+red%0D%0AK12964+red%0D%0…
ko04062	Chemokine signaling pathway	Organismal Systems	Immune system	40(3.94%)	193(2.00%)	7.80221e-06	0.000107358	34	6	http://www.kegg.jp/kegg-bin/show_pathway?scale=1.0&query=&map=ko04062&use=reference&multi_query=K14624+red%0D%0AK12671+red%0D%0AK11220+red%0D%0AK11221+red%0D%0AK12499+red%0D%0AK04447+red%0D%0AK16597+red%0D%0AK10031+red%0D%0AK02580+red%0D%0AK05871+red%0D%0AK05505+red%0D%0AK10030+red%0D%0AK05416+red%0D%0AK04734+red%0D%0AK10035+red%0D%0AK05506+red%0D%0AK14625+red%0D%0AK02649+blue%0D%0AK05408+red%0D%…
ko05206	MicroRNAs in cancer	Human Diseases	Cancer: overview	29(2.85%)	180(1.86%)	0.00718633	0.0287323	20	9	http://www.kegg.jp/kegg-bin/show_pathway?scale=1.0&query=&map=ko05206&use=reference&multi_query=K07410+red%0D%0AK10605+red%0D%0AK02539+red%0D%0AK05658+red%0D%0AK02580+red%0D%0AK05866+blue%0D%0AK04363+red%0D%0AK11987+red%0D%0AK02161+red%0D%0AK04377+red%0D%0AK02187+red%0D%0AK05089+blue%0D%0AK16341+red%0D%0AK11411+red%0D%0AK09389+red%0D%0AK02649+blue%0D%0AK04694+red%0D%0AK14021+red%0D%0AK17460+blue%…
ko05170	Human immunodeficiency virus 1 infection	Human Diseases	Infectious disease: viral	49(4.82%)	251(2.60%)	5.67424e-06	8.13307e-05	41	8	http://www.kegg.jp/kegg-bin/show_pathway?scale=1.0&query=&map=ko05170&use=reference&multi_query=K08055+red%0D%0AK06731+red%0D%0AK10648+red%0D%0AK06751+red%0D%0AK05653+red%0D%0AK05654+red%0D%0AK08058+red%0D%0AK04958+red%0D%0AK17834+red%0D%0AK02580+red%0D%0AK05871+red%0D%0AK04734+red%0D%0AK04398+red%0D%0AK04726+red%0D%0AK02161+red%0D%0AK02187+red%0D%0AK02649+blue%0D%0AK04541+red%0D%0AK14021+red%0D%…
ko05320	Autoimmune thyroid disease	Human Diseases	Immune disease	17(1.67%)	87(0.90%)	0.00364605	0.0171814	16	1	http://www.kegg.jp/kegg-bin/show_pathway?scale=1.0&query=&map=ko05320&use=reference&multi_query=K06751+red%0D%0AK05413+red%0D%0AK03160+red%0D%0AK06752+red%0D%0AK05414+blue%0D%0A
ko04512	ECM-receptor interaction	Environmental Information Processing	Signaling molecules and interaction	19(1.87%)	94(0.97%)	0.00157748	0.00883046	10	9	http://www.kegg.jp/kegg-bin/show_pathway?scale=1.0&query=&map=ko04512&use=reference&multi_query=K06254+red%0D%0AK06266+red%0D%0AK06485+blue%0D%0AK06587+blue%0D%0AK16338+red%0D%0AK06584+blue%0D%0AK04659+red%0D%0AK06237+blue%0D%0AK06252+red%0D%0AK06591+red%0D%0AK06259+blue%0D%0AK06250+red%0D%0AK06257+blue%0D%0AK06246+red%0D%0AK06238+blue%0D%0AK06525+blue%0D%0A
ko04623	Cytosolic DNA-sensing pathway	Organismal Systems	Immune system	18(1.77%)	87(0.90%)	0.00148063	0.00878167	16	2	http://www.kegg.jp/kegg-bin/show_pathway?scale=1.0&query=&map=ko04623&use=reference&multi_query=K12968+red%0D%0AK12671+red%0D%0AK12646+red%0D%0AK09447+red%0D%0AK12965+red%0D%0AK12499+red%0D%0AK17834+red%0D%0AK02580+red%0D%0AK04734+red%0D%0AK10790+red%0D%0AK05405+red%0D%0AK01370+red%0D%0AK05415+red%0D%0AK12964+red%0D%0AK03007+blue%0D%0AK12654+red%0D%0AK04519+red%0D%0AK05414+blue%0D%0A
ko04210	Apoptosis	Cellular Processes	Cell growth and death	40(3.94%)	158(1.64%)	2.68829e-08	8.40701e-07	34	6	http://www.kegg.jp/kegg-bin/show_pathway?scale=1.0&query=&map=ko04210&use=reference&multi_query=K16060+red%0D%0AK02308+red%0D%0AK10131+red%0D%0AK04721+red%0D%0AK07374+green%0D%0AK01368+red%0D%0AK04400+red%0D%0AK04722+red%0D%0AK10798+red%0D%0AK02539+red%0D%0AK04374+red%0D%0AK04724+red%0D%0AK04958+red%0D%0AK02580+red%0D%0AK01374+red%0D%0AK02374+red%0D%0AK04725+red%0D%0AK04397+red%0D%0AK04734+red%0D…
ko04151	PI3K-Akt signaling pathway	Environmental Information Processing	Signal transduction	63(6.20%)	407(4.22%)	0.000603148	0.00412555	41	22	http://www.kegg.jp/kegg-bin/show_pathway?scale=1.0&query=&map=ko04151&use=reference&multi_query=K13302+red%0D%0AK10605+red%0D%0AK06485+blue%0D%0AK04447+red%0D%0AK02539+red%0D%0AK04374+red%0D%0AK02580+red%0D%0AK05461+blue%0D%0AK04363+red%0D%0AK06587+blue%0D%0AK05131+red%0D%0AK04358+green%0D%0AK02161+red%0D%0AK05405+red%0D%0AK04273+red%0D%0AK05465+red%0D%0AK04377+red%0D%0AK05449+green%0D%0AK05460+r…
ko05322	Systemic lupus erythematosus	Human Diseases	Immune disease	31(3.05%)	154(1.60%)	0.000118021	0.00101498	30	1	http://www.kegg.jp/kegg-bin/show_pathway?scale=1.0&query=&map=ko05322&use=reference&multi_query=K10651+red%0D%0AK01330+red%0D%0AK01331+red%0D%0AK11251+green%0D%0AK05413+red%0D%0AK11252+red%0D%0AK01332+red%0D%0AK03989+red%0D%0AK03160+red%0D%0AK03156+red%0D%0AK06752+red%0D%0AK11253+red%0D%0AK04000+red%0D%0AK06463+red%0D%0A
ko04926	Relaxin signaling pathway	Organismal Systems	Endocrine system	26(2.56%)	139(1.44%)	0.00116671	0.00729727	15	11	http://www.kegg.jp/kegg-bin/show_pathway?scale=1.0&query=&map=ko04926&use=reference&multi_query=K04374+red%0D%0AK01398+blue%0D%0AK02580+red%0D%0AK04734+red%0D%0AK04198+red%0D%0AK05449+green%0D%0AK02649+blue%0D%0AK01388+red%0D%0AK04541+red%0D%0AK04379+red%0D%0AK07827+red%0D%0AK04538+red%0D%0AK06237+blue%0D%0AK16366+red%0D%0AK04439+blue%0D%0AK17448+blue%0D%0AK08397+red%0D%0AK13241+red%0D%0AK09047+r…
ko04660	T cell receptor signaling pathway	Organismal Systems	Immune system	19(1.87%)	112(1.16%)	0.0123627	0.0429572	15	4	http://www.kegg.jp/kegg-bin/show_pathway?scale=1.0&query=&map=ko04660&use=reference&multi_query=K02580+red%0D%0AK04415+red%0D%0AK07365+red%0D%0AK04734+red%0D%0AK02649+blue%0D%0AK04350+red%0D%0AK05733+blue%0D%0AK04379+red%0D%0AK07827+red%0D%0AK05872+red%0D%0AK07364+red%0D%0AK03156+red%0D%0AK05730+red%0D%0AK06453+red%0D%0AK05427+red%0D%0AK17332+blue%0D%0AK06744+red%0D%0AK06713+red%0D%0A
ko04974	Protein digestion and absorption	Organismal Systems	Digestive system	21(2.07%)	114(1.18%)	0.00348484	0.0166498	6	15	http://www.kegg.jp/kegg-bin/show_pathway?scale=1.0&query=&map=ko04974&use=reference&multi_query=K16629+blue%0D%0AK14207+red%0D%0AK19721+blue%0D%0AK14209+green%0D%0AK19479+blue%0D%0AK06237+blue%0D%0AK01540+red%0D%0AK01389+blue%0D%0AK05612+red%0D%0AK14208+red%0D%0AK13781+blue%0D%0AK06238+blue%0D%0AK12040+blue%0D%0AK04926+blue%0D%0AK01346+blue%0D%0AK08187+blue%0D%0AK04897+blue%0D%0AK09708+red%0D%0AK…
ko04960	Aldosterone-regulated sodium reabsorption	Organismal Systems	Excretory system	10(0.98%)	41(0.42%)	0.00268504	0.0135831	5	5	http://www.kegg.jp/kegg-bin/show_pathway?scale=1.0&query=&map=ko04960&use=reference&multi_query=K13302+red%0D%0AK02649+blue%0D%0AK07827+red%0D%0AK01540+red%0D%0AK13358+blue%0D%0AK04827+red%0D%0AK00071+blue%0D%0AK05459+red%0D%0AK04824+blue%0D%0A
ko05416	Viral myocarditis	Human Diseases	Cardiovascular disease	23(2.26%)	89(0.92%)	1.01308e-05	0.000129074	22	1	http://www.kegg.jp/kegg-bin/show_pathway?scale=1.0&query=&map=ko05416&use=reference&multi_query=K06751+red%0D%0AK05413+red%0D%0AK08887+red%0D%0AK04398+red%0D%0AK04726+red%0D%0AK02187+red%0D%0AK03160+red%0D%0AK12566+blue%0D%0AK06752+red%0D%0AK04006+red%0D%0AK06788+red%0D%0A
ko04940	Type I diabetes mellitus	Human Diseases	Endocrine and metabolic disease	19(1.87%)	55(0.57%)	3.18149e-07	6.43784e-06	19	0	http://www.kegg.jp/kegg-bin/show_pathway?scale=1.0&query=&map=ko04940&use=reference&multi_query=K06751+red%0D%0AK05413+red%0D%0AK04383+red%0D%0AK03156+red%0D%0AK06752+red%0D%0AK04519+red%0D%0AK05406+red%0D%0A
ko05130	Pathogenic Escherichia coli infection	Human Diseases	Infectious disease: bacterial	37(3.64%)	243(2.52%)	0.00800312	0.0309334	27	10	http://www.kegg.jp/kegg-bin/show_pathway?scale=1.0&query=&map=ko05130&use=reference&multi_query=K04394+red%0D%0AK04721+red%0D%0AK07374+green%0D%0AK04722+red%0D%0AK02580+red%0D%0AK07365+red%0D%0AK10030+red%0D%0AK04397+red%0D%0AK04734+red%0D%0AK07375+blue%0D%0AK04398+red%0D%0AK05405+red%0D%0AK01370+red%0D%0AK02187+red%0D%0AK10358+blue%0D%0AK14021+red%0D%0AK05733+blue%0D%0AK04379+red%0D%0AK14007+blu…
ko05410	Hypertrophic cardiomyopathy	Human Diseases	Cardiovascular disease	18(1.77%)	101(1.05%)	0.00841158	0.0320801	9	9	http://www.kegg.jp/kegg-bin/show_pathway?scale=1.0&query=&map=ko05410&use=reference&multi_query=K06485+blue%0D%0AK06587+blue%0D%0AK05405+red%0D%0AK04962+blue%0D%0AK12566+blue%0D%0AK06584+blue%0D%0AK04866+red%0D%0AK09821+blue%0D%0AK16366+red%0D%0AK06591+red%0D%0AK03156+red%0D%0AK12044+blue%0D%0AK07200+red%0D%0AK05459+red%0D%0AK04850+blue%0D%0AK06525+blue%0D%0AK04869+red%0D%0AK05853+red%0D%0A
ko05146	Amoebiasis	Human Diseases	Infectious disease: parasitic	23(2.26%)	140(1.45%)	0.0108386	0.0396263	18	5	http://www.kegg.jp/kegg-bin/show_pathway?scale=1.0&query=&map=ko05146&use=reference&multi_query=K13963+red%0D%0AK02580+red%0D%0AK05505+red%0D%0AK10030+red%0D%0AK05405+red%0D%0AK02187+red%0D%0AK02649+blue%0D%0AK04634+red%0D%0AK06237+blue%0D%0AK03156+red%0D%0AK01476+red%0D%0AK13241+red%0D%0AK05427+red%0D%0AK06246+red%0D%0AK04000+red%0D%0AK04519+red%0D%0AK06461+blue%0D%0AK05406+red%0D%0A
ko04060	Cytokine-cytokine receptor interaction	Environmental Information Processing	Signaling molecules and interaction	66(6.50%)	313(3.24%)	7.61149e-09	3.27294e-07	58	8	http://www.kegg.jp/kegg-bin/show_pathway?scale=1.0&query=&map=ko04060&use=reference&multi_query=K14624+red%0D%0AK12671+red%0D%0AK04721+red%0D%0AK12499+red%0D%0AK04722+red%0D%0AK05476+red%0D%0AK16597+red%0D%0AK10031+red%0D%0AK05505+red%0D%0AK10030+red%0D%0AK05416+red%0D%0AK05131+red%0D%0AK10035+red%0D%0AK04383+red%0D%0AK05506+red%0D%0AK05497+blue%0D%0AK05405+red%0D%0AK14625+red%0D%0AK03160+red%0D%…
ko04621	NOD-like receptor signaling pathway	Organismal Systems	Immune system	42(4.13%)	191(1.98%)	9.33969e-07	1.60643e-05	40	2	http://www.kegg.jp/kegg-bin/show_pathway?scale=1.0&query=&map=ko04621&use=reference&multi_query=K16060+red%0D%0AK14624+red%0D%0AK09447+red%0D%0AK04394+red%0D%0AK03462+red%0D%0AK14216+red%0D%0AK11220+red%0D%0AK11221+red%0D%0AK12499+red%0D%0AK11859+red%0D%0AK03443+red%0D%0AK04958+red%0D%0AK01165+red%0D%0AK02580+red%0D%0AK04725+red%0D%0AK08846+red%0D%0AK05505+red%0D%0AK10030+red%0D%0AK12795+blue%0D%…
ko05163	Human cytomegalovirus infection	Human Diseases	Infectious disease: viral	57(5.61%)	271(2.81%)	7.98105e-08	1.71593e-06	50	7	http://www.kegg.jp/kegg-bin/show_pathway?scale=1.0&query=&map=ko05163&use=reference&multi_query=K08055+red%0D%0AK14624+red%0D%0AK06751+red%0D%0AK05653+red%0D%0AK05654+red%0D%0AK12499+red%0D%0AK08058+red%0D%0AK04374+red%0D%0AK04958+red%0D%0AK17834+red%0D%0AK10031+red%0D%0AK02580+red%0D%0AK05871+red%0D%0AK04363+red%0D%0AK10030+red%0D%0AK04734+red%0D%0AK11987+red%0D%0AK04398+red%0D%0AK04726+red%0D%0…
ko05224	Breast cancer	Human Diseases	Cancer: specific types	26(2.56%)	163(1.69%)	0.0112632	0.0399436	17	9	http://www.kegg.jp/kegg-bin/show_pathway?scale=1.0&query=&map=ko05224&use=reference&multi_query=K10605+red%0D%0AK02376+red%0D%0AK04358+green%0D%0AK04377+red%0D%0AK04357+red%0D%0AK09389+red%0D%0AK02649+blue%0D%0AK14021+red%0D%0AK11256+red%0D%0AK04379+red%0D%0AK07827+red%0D%0AK08550+red%0D%0AK02620+blue%0D%0AK04490+blue%0D%0AK00408+blue%0D%0AK04402+red%0D%0AK17448+blue%0D%0AK00445+red%0D%0AK06051+r…
ko04625	C-type lectin receptor signaling pathway	Organismal Systems	Immune system	23(2.26%)	124(1.28%)	0.00224654	0.0118894	19	4	http://www.kegg.jp/kegg-bin/show_pathway?scale=1.0&query=&map=ko04625&use=reference&multi_query=K09444+red%0D%0AK11220+red%0D%0AK11221+red%0D%0AK04958+red%0D%0AK02580+red%0D%0AK04734+red%0D%0AK11987+red%0D%0AK04398+red%0D%0AK05405+red%0D%0AK04693+red%0D%0AK01370+red%0D%0AK02649+blue%0D%0AK07827+red%0D%0AK06068+red%0D%0AK12496+red%0D%0AK03156+red%0D%0AK12800+red%0D%0AK04519+red%0D%0AK05406+red%0D%…
ko05162	Measles	Human Diseases	Infectious disease: viral	36(3.54%)	177(1.83%)	3.11241e-05	0.000324445	33	3	http://www.kegg.jp/kegg-bin/show_pathway?scale=1.0&query=&map=ko05162&use=reference&multi_query=K12968+red%0D%0AK12646+red%0D%0AK16195+red%0D%0AK12647+red%0D%0AK09447+red%0D%0AK14754+red%0D%0AK14216+red%0D%0AK11220+red%0D%0AK11221+red%0D%0AK11859+red%0D%0AK02580+red%0D%0AK05131+red%0D%0AK04734+red%0D%0AK04383+red%0D%0AK04398+red%0D%0AK04726+red%0D%0AK02161+red%0D%0AK05405+red%0D%0AK04693+red%0D%0…
ko05323	Rheumatoid arthritis	Human Diseases	Immune disease	32(3.15%)	115(1.19%)	4.57305e-08	1.12366e-06	30	2	http://www.kegg.jp/kegg-bin/show_pathway?scale=1.0&query=&map=ko05323&use=reference&multi_query=K14624+red%0D%0AK12499+red%0D%0AK02154+red%0D%0AK05413+red%0D%0AK05476+red%0D%0AK10031+red%0D%0AK05505+red%0D%0AK10030+red%0D%0AK04383+red%0D%0AK02144+blue%0D%0AK05506+red%0D%0AK05405+red%0D%0AK05465+red%0D%0AK14625+red%0D%0AK05408+red%0D%0AK01388+red%0D%0AK04379+red%0D%0AK03156+red%0D%0AK06752+red%0D%…
ko05200	Pathways in cancer	Human Diseases	Cancer: overview	100(9.84%)	592(6.13%)	3.88087e-07	7.41678e-06	75	25	http://www.kegg.jp/kegg-bin/show_pathway?scale=1.0&query=&map=ko05200&use=reference&multi_query=K16060+red%0D%0AK10131+red%0D%0AK10054+red%0D%0AK11220+red%0D%0AK11221+red%0D%0AK04515+red%0D%0AK06485+blue%0D%0AK04447+red%0D%0AK04453+red%0D%0AK01398+blue%0D%0AK10031+red%0D%0AK02580+red%0D%0AK05689+red%0D%0AK04725+red%0D%0AK00799+green%0D%0AK05461+blue%0D%0AK04363+red%0D%0AK10030+red%0D%0AK04397+red…
ko04931	Insulin resistance	Human Diseases	Endocrine and metabolic disease	21(2.07%)	121(1.25%)	0.00726659	0.0287323	13	8	http://www.kegg.jp/kegg-bin/show_pathway?scale=1.0&query=&map=ko04931&use=reference&multi_query=K07189+red%0D%0AK02580+red%0D%0AK00688+red%0D%0AK04734+red%0D%0AK05405+red%0D%0AK19518+red%0D%0AK02649+blue%0D%0AK09821+blue%0D%0AK18050+red%0D%0AK06068+red%0D%0AK04373+blue%0D%0AK03156+red%0D%0AK06259+blue%0D%0AK07202+red%0D%0AK07200+red%0D%0AK09047+red%0D%0AK08745+blue%0D%0AK08772+blue%0D%0AK00693+bl…
ko01524	Platinum drug resistance	Human Diseases	Drug resistance: antineoplastic	18(1.77%)	91(0.94%)	0.00256626	0.0133757	14	4	http://www.kegg.jp/kegg-bin/show_pathway?scale=1.0&query=&map=ko01524&use=reference&multi_query=K16060+red%0D%0AK10131+red%0D%0AK10605+red%0D%0AK04725+red%0D%0AK00799+green%0D%0AK04398+red%0D%0AK04726+red%0D%0AK02161+red%0D%0AK02187+red%0D%0AK02649+blue%0D%0AK03509+red%0D%0AK14021+red%0D%0AK02373+red%0D%0AK17686+blue%0D%0A
ko04725	Cholinergic synapse	Organismal Systems	Nervous system	27(2.66%)	115(1.19%)	1.58868e-05	0.000195181	15	12	http://www.kegg.jp/kegg-bin/show_pathway?scale=1.0&query=&map=ko04725&use=reference&multi_query=K04515+red%0D%0AK04447+red%0D%0AK04374+red%0D%0AK04958+red%0D%0AK02161+red%0D%0AK02649+blue%0D%0AK04541+red%0D%0AK04379+red%0D%0AK07827+red%0D%0AK04634+red%0D%0AK04538+red%0D%0AK04997+blue%0D%0AK04930+blue%0D%0AK04809+blue%0D%0AK04805+blue%0D%0AK01049+blue%0D%0AK09047+red%0D%0AK07825+blue%0D%0AK04926+b…
ko05332	Graft-versus-host disease	Human Diseases	Immune disease	19(1.87%)	47(0.49%)	1.40204e-08	4.82302e-07	19	0	http://www.kegg.jp/kegg-bin/show_pathway?scale=1.0&query=&map=ko05332&use=reference&multi_query=K06751+red%0D%0AK05413+red%0D%0AK04383+red%0D%0AK05405+red%0D%0AK03156+red%0D%0AK06752+red%0D%0AK04519+red%0D%0A
ko04659	Th17 cell differentiation	Organismal Systems	Immune system	20(1.97%)	118(1.22%)	0.0109433	0.0396263	19	1	http://www.kegg.jp/kegg-bin/show_pathway?scale=1.0&query=&map=ko04659&use=reference&multi_query=K11220+red%0D%0AK04447+red%0D%0AK02580+red%0D%0AK04734+red%0D%0AK05405+red%0D%0AK08532+red%0D%0AK04723+red%0D%0AK04379+red%0D%0AK05872+red%0D%0AK06752+red%0D%0AK09093+red%0D%0AK06453+red%0D%0AK08526+red%0D%0AK04519+red%0D%0AK17332+blue%0D%0AK17895+red%0D%0A
ko05134	Legionellosis	Human Diseases	Infectious disease: bacterial	18(1.77%)	70(0.73%)	7.57763e-05	0.000724085	16	2	http://www.kegg.jp/kegg-bin/show_pathway?scale=1.0&query=&map=ko05134&use=reference&multi_query=K02580+red%0D%0AK05505+red%0D%0AK10030+red%0D%0AK04397+red%0D%0AK04734+red%0D%0AK03231+blue%0D%0AK04398+red%0D%0AK05405+red%0D%0AK01370+red%0D%0AK02187+red%0D%0AK03283+red%0D%0AK03156+red%0D%0AK04729+red%0D%0AK04519+red%0D%0AK06461+blue%0D%0AK05406+red%0D%0A
ko05222	Small cell lung cancer	Human Diseases	Cancer: specific types	21(2.07%)	106(1.10%)	0.00133043	0.00802925	15	6	http://www.kegg.jp/kegg-bin/show_pathway?scale=1.0&query=&map=ko05222&use=reference&multi_query=K16060+red%0D%0AK06485+blue%0D%0AK04453+red%0D%0AK02580+red%0D%0AK04725+red%0D%0AK04734+red%0D%0AK11987+red%0D%0AK02161+red%0D%0AK04377+red%0D%0AK02187+red%0D%0AK09389+red%0D%0AK02649+blue%0D%0AK14021+red%0D%0AK06237+blue%0D%0AK04402+red%0D%0AK13241+red%0D%0AK06246+red%0D%0AK08526+red%0D%0AK01522+blue%…
ko04015	Rap1 signaling pathway	Environmental Information Processing	Signal transduction	38(3.74%)	241(2.50%)	0.00406233	0.0186325	23	15	http://www.kegg.jp/kegg-bin/show_pathway?scale=1.0&query=&map=ko04015&use=reference&multi_query=K05746+blue%0D%0AK05689+red%0D%0AK05461+blue%0D%0AK04363+red%0D%0AK04358+green%0D%0AK05465+red%0D%0AK08732+red%0D%0AK05449+green%0D%0AK05460+red%0D%0AK05089+blue%0D%0AK04357+red%0D%0AK02649+blue%0D%0AK07827+red%0D%0AK04634+red%0D%0AK05702+red%0D%0AK05730+red%0D%0AK08015+red%0D%0AK17699+blue%0D%0AK04270…
ko05207	Chemical carcinogenesis - receptor activation	Human Diseases	Cancer: overview	41(4.04%)	210(2.18%)	2.84839e-05	0.000316079	28	13	http://www.kegg.jp/kegg-bin/show_pathway?scale=1.0&query=&map=ko05207&use=reference&multi_query=K07410+red%0D%0AK04447+red%0D%0AK04374+red%0D%0AK00699+red%0D%0AK02580+red%0D%0AK04725+red%0D%0AK00799+green%0D%0AK04358+green%0D%0AK17846+red%0D%0AK09206+red%0D%0AK02161+red%0D%0AK04377+red%0D%0AK04357+red%0D%0AK02649+blue%0D%0AK01253+blue%0D%0AK04379+red%0D%0AK07827+red%0D%0AK08550+red%0D%0AK08726+bl…
ko04924	Renin secretion	Organismal Systems	Endocrine system	14(1.38%)	76(0.79%)	0.0117556	0.0412646	8	6	http://www.kegg.jp/kegg-bin/show_pathway?scale=1.0&query=&map=ko04924&use=reference&multi_query=K04958+red%0D%0AK04197+red%0D%0AK13755+blue%0D%0AK19477+green%0D%0AK09821+blue%0D%0AK04634+red%0D%0AK16366+red%0D%0AK04259+red%0D%0AK05030+red%0D%0AK04850+blue%0D%0AK02183+blue%0D%0A
ko04145	Phagosome	Cellular Processes	Transport and catabolism	42(4.13%)	189(1.96%)	6.89917e-07	1.24911e-05	33	9	http://www.kegg.jp/kegg-bin/show_pathway?scale=1.0&query=&map=ko04145&use=reference&multi_query=K06751+red%0D%0AK05653+red%0D%0AK05654+red%0D%0AK07374+green%0D%0AK01330+red%0D%0AK01368+red%0D%0AK02154+red%0D%0AK08763+red%0D%0AK07375+blue%0D%0AK02144+blue%0D%0AK04659+red%0D%0AK10169+red%0D%0AK10414+blue%0D%0AK06752+red%0D%0AK06259+blue%0D%0AK06558+red%0D%0AK06463+red%0D%0AK13882+red%0D%0AK08011+re…
ko05152	Tuberculosis	Human Diseases	Infectious disease: bacterial	48(4.72%)	241(2.50%)	3.87243e-06	6.05507e-05	43	5	http://www.kegg.jp/kegg-bin/show_pathway?scale=1.0&query=&map=ko05152&use=reference&multi_query=K11220+red%0D%0AK01368+red%0D%0AK04515+red%0D%0AK04400+red%0D%0AK04447+red%0D%0AK02154+red%0D%0AK02580+red%0D%0AK08846+red%0D%0AK10048+red%0D%0AK08061+red%0D%0AK01379+blue%0D%0AK04383+red%0D%0AK04398+red%0D%0AK02144+blue%0D%0AK04726+red%0D%0AK02161+red%0D%0AK05405+red%0D%0AK10049+red%0D%0AK02187+red%0D…
ko05140	Leishmaniasis	Human Diseases	Infectious disease: parasitic	22(2.17%)	98(1.02%)	0.000161897	0.00129517	20	2	http://www.kegg.jp/kegg-bin/show_pathway?scale=1.0&query=&map=ko05140&use=reference&multi_query=K13536+red%0D%0AK11220+red%0D%0AK04447+red%0D%0AK02580+red%0D%0AK04734+red%0D%0AK11987+red%0D%0AK03231+blue%0D%0AK04383+red%0D%0AK04379+red%0D%0AK03156+red%0D%0AK06752+red%0D%0AK04729+red%0D%0AK13241+red%0D%0AK06463+red%0D%0AK04519+red%0D%0AK08011+red%0D%0AK06461+blue%0D%0AK05406+red%0D%0A
ko00660	C5-Branched dibasic acid metabolism	Metabolism	Carbohydrate metabolism	1(0.10%)	2(0.02%)	0.0110637	0.0396449	1	0	http://www.kegg.jp/kegg-bin/show_pathway?scale=1.0&query=&map=ko00660&use=reference&multi_query=K17724+red%0D%0A
ko04640	Hematopoietic cell lineage	Organismal Systems	Immune system	25(2.46%)	125(1.29%)	0.000490107	0.00344075	18	7	http://www.kegg.jp/kegg-bin/show_pathway?scale=1.0&query=&map=ko04640&use=reference&multi_query=K06485+blue%0D%0AK05461+blue%0D%0AK04383+red%0D%0AK05405+red%0D%0AK05431+red%0D%0AK03156+red%0D%0AK01242+red%0D%0AK06752+red%0D%0AK06259+blue%0D%0AK04006+red%0D%0AK05423+red%0D%0AK01389+blue%0D%0AK05417+red%0D%0AK05427+red%0D%0AK04519+red%0D%0AK06449+red%0D%0AK00977+red%0D%0AK05072+red%0D%0AK06461+blue…
ko05032	Morphine addiction	Human Diseases	Substance dependence	18(1.77%)	98(1.02%)	0.00604461	0.0247541	9	9	http://www.kegg.jp/kegg-bin/show_pathway?scale=1.0&query=&map=ko05032&use=reference&multi_query=K18283+blue%0D%0AK13293+red%0D%0AK05189+red%0D%0AK13755+blue%0D%0AK04541+red%0D%0AK04538+red%0D%0AK04997+blue%0D%0AK18436+red%0D%0AK04439+blue%0D%0AK04144+red%0D%0AK18437+red%0D%0AK07825+blue%0D%0AK05000+red%0D%0AK05190+blue%0D%0AK18438+blue%0D%0AK04548+blue%0D%0A
ko04658	Th1 and Th2 cell differentiation	Organismal Systems	Immune system	19(1.87%)	101(1.05%)	0.00383927	0.0178474	17	2	http://www.kegg.jp/kegg-bin/show_pathway?scale=1.0&query=&map=ko04658&use=reference&multi_query=K11220+red%0D%0AK04447+red%0D%0AK02580+red%0D%0AK04734+red%0D%0AK06061+red%0D%0AK04379+red%0D%0AK05872+red%0D%0AK06752+red%0D%0AK06453+red%0D%0AK06051+red%0D%0AK09279+red%0D%0AK05406+red%0D%0AK17332+blue%0D%0AK06053+blue%0D%0AK17895+red%0D%0A
ko05203	Viral carcinogenesis	Human Diseases	Cancer: overview	41(4.04%)	219(2.27%)	7.88951e-05	0.000733511	38	3	http://www.kegg.jp/kegg-bin/show_pathway?scale=1.0&query=&map=ko05203&use=reference&multi_query=K16195+red%0D%0AK09447+red%0D%0AK15413+red%0D%0AK10131+red%0D%0AK06751+red%0D%0AK04374+red%0D%0AK11252+red%0D%0AK02580+red%0D%0AK04734+red%0D%0AK09254+red%0D%0AK04398+red%0D%0AK04693+red%0D%0AK02187+red%0D%0AK02649+blue%0D%0AK14021+red%0D%0AK07827+red%0D%0AK12496+red%0D%0AK02216+red%0D%0AK09047+red%0D%…
ko04360	Axon guidance	Organismal Systems	Development and regeneration	33(3.25%)	192(1.99%)	0.00159154	0.00883046	15	18	http://www.kegg.jp/kegg-bin/show_pathway?scale=1.0&query=&map=ko04360&use=reference&multi_query=K04515+red%0D%0AK06842+blue%0D%0AK05766+red%0D%0AK05746+blue%0D%0AK10031+red%0D%0AK06840+green%0D%0AK07365+red%0D%0AK06820+blue%0D%0AK07520+red%0D%0AK02649+blue%0D%0AK05108+red%0D%0AK07531+red%0D%0AK05733+blue%0D%0AK07827+red%0D%0AK13578+red%0D%0AK05105+red%0D%0AK00408+blue%0D%0AK07526+green%0D%0AK0752…
ko05142	Chagas disease	Human Diseases	Infectious disease: parasitic	26(2.56%)	123(1.27%)	0.000152306	0.00124746	24	2	http://www.kegg.jp/kegg-bin/show_pathway?scale=1.0&query=&map=ko05142&use=reference&multi_query=K14624+red%0D%0AK12499+red%0D%0AK04724+red%0D%0AK02580+red%0D%0AK10030+red%0D%0AK04734+red%0D%0AK04398+red%0D%0AK05405+red%0D%0AK02649+blue%0D%0AK05408+red%0D%0AK04379+red%0D%0AK04634+red%0D%0AK10169+red%0D%0AK03156+red%0D%0AK04729+red%0D%0AK05415+red%0D%0AK05842+red%0D%0AK03916+red%0D%0AK03982+red%0D%…
ko05144	Malaria	Human Diseases	Infectious disease: parasitic	18(1.77%)	66(0.68%)	3.10731e-05	0.000324445	15	3	http://www.kegg.jp/kegg-bin/show_pathway?scale=1.0&query=&map=ko05144&use=reference&multi_query=K14624+red%0D%0AK10030+red%0D%0AK05405+red%0D%0AK05460+red%0D%0AK03160+red%0D%0AK04659+red%0D%0AK06471+red%0D%0AK03156+red%0D%0AK06259+blue%0D%0AK04729+red%0D%0AK06257+blue%0D%0AK05423+red%0D%0AK04550+blue%0D%0AK04519+red%0D%0AK06576+red%0D%0AK05406+red%0D%0A
ko04724	Glutamatergic synapse	Organismal Systems	Nervous system	20(1.97%)	121(1.25%)	0.0144062	0.0495572	12	8	http://www.kegg.jp/kegg-bin/show_pathway?scale=1.0&query=&map=ko04724&use=reference&multi_query=K04958+red%0D%0AK14207+red%0D%0AK16342+red%0D%0AK04541+red%0D%0AK15010+blue%0D%0AK04634+red%0D%0AK04538+red%0D%0AK04997+blue%0D%0AK05614+red%0D%0AK05612+red%0D%0AK05198+red%0D%0AK15008+blue%0D%0AK07825+blue%0D%0AK04850+blue%0D%0AK04607+blue%0D%0AK05211+red%0D%0AK04548+blue%0D%0AK05613+red%0D%0AK05202+r…
ko04020	Calcium signaling pathway	Environmental Information Processing	Signal transduction	48(4.72%)	271(2.81%)	9.85895e-05	0.000892495	35	13	http://www.kegg.jp/kegg-bin/show_pathway?scale=1.0&query=&map=ko04020&use=reference&multi_query=K12042+red%0D%0AK04515+red%0D%0AK04958+red%0D%0AK05871+red%0D%0AK04363+red%0D%0AK04358+green%0D%0AK04198+red%0D%0AK04962+blue%0D%0AK05449+green%0D%0AK05460+red%0D%0AK05089+blue%0D%0AK04357+red%0D%0AK05857+green%0D%0AK04197+red%0D%0AK13755+blue%0D%0AK04634+red%0D%0AK05863+red%0D%0AK01242+red%0D%0AK04809…
