# Supplementary material for: Transcriptomic Insights Reveal PRTFDC1 as a Novel Regulator of Myogenic Differentiation in Sujiang Pig Satellite Cells
Source: Vet Sci. 2025 Dec 14;12(12):1197. doi: 10.3390/vetsci12121197 (PMC12737788; doi:10.3390/vetsci12121197)
Supplement: Supplementary file 1 [file vetsci-12-01197-s001.zip › Table S3 Group_DM-VS-GM_DE_significant_anno.xls]

geneID	length	PSC-11d-D0-1.rawreads	PSC-11d-D0-1.FPKM	PSC-11d-D0-2.rawreads	PSC-11d-D0-2.FPKM	PSC-11d-D0-3.rawreads	PSC-11d-D0-3.FPKM	PSC-11d-D1-1.rawreads	PSC-11d-D1-1.FPKM	PSC-11d-D1-2.rawreads	PSC-11d-D1-2.FPKM	PSC-11d-D1-3.rawreads	PSC-11d-D1-3.FPKM	PSC-11d-D2-1.rawreads	PSC-11d-D2-1.FPKM	PSC-11d-D2-2.rawreads	PSC-11d-D2-2.FPKM	PSC-11d-D2-3.rawreads	PSC-11d-D2-3.FPKM	PSC-11d-D4-1.rawreads	PSC-11d-D4-1.FPKM	PSC-11d-D4-2.rawreads	PSC-11d-D4-2.FPKM	PSC-11d-D4-3.rawreads	PSC-11d-D4-3.FPKM	baseMean	foldchange	log2FoldChange	lfcSE	stat	pvalue	padj	Regulation	Chr	Start	End	Strand	GeneSymbol	Description	GO_BP	GO_CC	GO_MF	KO	Pathway
gene-FGFR4	3206	111	2.07	109	1.92	87	1.88	1311	26.86	1405	27.59	1512	27.72	1337	26.57	1227	26.23	1564	25.28	1326	29.42	1405	28.54	1574	33.62	1079.80731847556	13.7337366015432	3.77965229452407	0.138407135149556	27.3082185426348	3.38799981999955e-164	5.65084489977725e-160	Ups	NC_010444.4	80841536	80853791	-	FGFR4	fibroblast growth factor receptor 4%2C transcript variant X2	GO:0016477:cell migration;GO:0042632:cholesterol homeostasis;GO:0008543:fibroblast growth factor receptor signaling pathway;GO:0042593:glucose homeostasis;GO:0018108:peptidyl-tyrosine phosphorylation;GO:0055062:phosphate ion homeostasis;GO:0043085:positive regulation of catalytic activity;GO:0008284:positive regulation of cell population proliferation;GO:2000573:positive regulation of DNA biosynt…	GO:0005783:endoplasmic reticulum;GO:0005768:endosome;GO:0005576:extracellular region;GO:0005794:Golgi apparatus;GO:0005886:plasma membrane;GO:0043235:receptor complex;GO:0030133:transport vesicle;	GO:0005524:ATP binding;GO:0017134:fibroblast growth factor binding;GO:0005007:fibroblast growth factor receptor activity;GO:0008201:heparin binding;GO:0004714:transmembrane receptor protein tyrosine kinase activity;	K05095	ko04010 koK signaling pathway;ko04014 Ras signaling pathway;ko04015 Rap1 signaling pathway;ko04020 Calcium signaling pathway;ko04144 Endocytosis;ko04151 PI3K-Akt signaling pathway;ko04550 Signaling pathways regulating pluripotency of stem cells;ko04810 Regulation of actin cytoskeleton;ko05200 Pathways in cancer;;
gene-ADORA1	5946	52	0.52	43	0.41	43	0.50	1383	15.28	1542	16.33	1659	16.40	1816	19.46	1629	18.78	2065	18.00	999	11.95	1027	11.25	1133	13.05	1093.506070545	31.2748220181234	4.96692976906898	0.193690227373888	25.6436777240243	4.97353830219072e-145	4.14768226711195e-141	Ups	NC_010451.4	113835279	113875899	+	ADORA1	adenosine A1 receptor	GO:0007193:adenylate cyclase-inhibiting G protein-coupled receptor signaling pathway;GO:0097190:apoptotic signaling pathway;GO:0007267:cell-cell signaling;GO:0050890:cognition;GO:0050965:detection of temperature stimulus involved in sensory perception of pain;GO:0060079:excitatory postsynaptic potential;GO:0055089:fatty acid homeostasis;GO:0007186:G protein-coupled receptor signaling pathway;GO:0…	GO:0030673:axolemma;GO:0016323:basolateral plasma membrane;GO:0044305:calyx of Held;GO:0030425:dendrite;GO:0043197:dendritic spine;GO:0005783:endoplasmic reticulum;GO:0043025:neuronal cell body;GO:0005886:plasma membrane;GO:0014069:postsynaptic density;GO:0045211:postsynaptic membrane;GO:0048786:presynaptic active zone;GO:0042734:presynaptic membrane;GO:0045202:synapse;GO:0043195:terminal bouton;	GO:0001609:G protein-coupled adenosine receptor activity;GO:0004930:G protein-coupled receptor activity;GO:0001664:G protein-coupled receptor binding;GO:0031683:G-protein beta/gamma-subunit complex binding;GO:0031072:heat shock protein binding;GO:0032795:heterotrimeric G-protein binding;GO:0046982:protein heterodimerization activity;GO:0001883:purine nucleoside binding;	K04265	ko04022 cGMP-PKG signaling pathway;ko04024 cAMP signaling pathway;ko04071 Sphingolipid signaling pathway;ko04080 Neuroactive ligand-receptor interaction;ko04923 Regulation of lipolysis in adipocytes;ko04924 Renin secretion;ko05032 Morphine addiction;;
gene-MYOG	675	337	29.88	358	30.00	312	31.94	10363	1008.37	10838	1010.79	12270	1068.52	19246	1816.65	17638	1790.86	21547	1654.02	11255	1186.05	11700	1128.89	12434	1261.39	10568.5364363875	41.5231979668108	5.37584565402606	0.21551261974258	24.9444587534932	2.45248722930613e-137	1.3635011499199e-133	Ups	NC_010451.4	113783233	113785312	-	MYOG	myogenin	GO:0007049:cell cycle;GO:0071392:cellular response to estradiol stimulus;GO:0008285:negative regulation of cell population proliferation;GO:0014737:positive regulation of muscle atrophy;GO:0045663:positive regulation of myoblast differentiation;GO:0010831:positive regulation of myotube differentiation;GO:0048743:positive regulation of skeletal muscle fiber development;GO:0045944:positive regulati…	GO:0005634:nucleus;GO:0032993:protein-DNA complex;	GO:0001216:DNA-binding transcription activator activity;GO:0003700:DNA-binding transcription factor activity;GO:0000981:DNA-binding transcription factor activity, RNA polymerase II-specific;GO:0070888:E-box binding;GO:0046983:protein dimerization activity;GO:0000978:RNA polymerase II cis-regulatory region sequence-specific DNA binding;	K18483	-
gene-MYOD1	960	118	7.36	119	7.01	82	5.90	1178	80.60	1298	85.12	1218	74.58	971	64.44	847	60.47	1077	58.13	897	66.46	909	61.67	1022	72.90	805.414130487004	9.79835008716494	3.29253883887467	0.140375894354582	23.4551584088783	1.1710220844903e-121	4.88286933680343e-118	Ups	NC_010444.4	41422522	41424236	-	MYOD1	myogenic differentiation 1	GO:0071392:cellular response to estradiol stimulus;GO:0006351:DNA-templated transcription;GO:0007517:muscle organ development;GO:0045445:myoblast differentiation;GO:0007518:myoblast fate determination;GO:0051149:positive regulation of muscle cell differentiation;GO:0045663:positive regulation of myoblast differentiation;GO:0048743:positive regulation of skeletal muscle fiber development;GO:004341…	GO:0005634:nucleus;GO:0005667:transcription regulator complex;	GO:0043425:bHLH transcription factor binding;GO:0003682:chromatin binding;GO:0001216:DNA-binding transcription activator activity;GO:0003700:DNA-binding transcription factor activity;GO:0000981:DNA-binding transcription factor activity, RNA polymerase II-specific;GO:0070888:E-box binding;GO:1990841:promoter-specific chromatin binding;GO:0046983:protein dimerization activity;GO:0000978:RNA polymer…	K09064	ko05017 Spinocerebellar ataxia;;
gene-KIF20A	5388	2026	22.50	2077	21.81	1673	21.46	269	3.28	287	3.35	335	3.65	389	4.60	357	4.54	435	4.18	277	3.66	276	3.34	274	3.48	720.225235796174	0.165562143424635	-2.59455526345782	0.112359055494002	-23.0916435889436	5.61763258266572e-118	1.87392987692563e-114	Down	NC_010444.4	140202316	140213144	+	KIF20A	kinesin family member 20A%2C transcript variant X3	GO:0001578:microtubule bundle formation;GO:0007018:microtubule-based movement;GO:0061952:midbody abscission;GO:0000281:mitotic cytokinesis;GO:0015031:protein transport;GO:0032465:regulation of cytokinesis;	GO:0005794:Golgi apparatus;GO:0045171:intercellular bridge;GO:0005871:kinesin complex;GO:0005874:microtubule;GO:0030496:midbody;GO:0005654:nucleoplasm;GO:0005634:nucleus;GO:0005819:spindle;	GO:0005524:ATP binding;GO:0016887:ATP hydrolysis activity;GO:0008017:microtubule binding;GO:0003777:microtubule motor activity;GO:0019901:protein kinase binding;	K10402	-
gene-DLL1	5443	125	1.37	152	1.58	128	1.63	706	8.52	757	8.76	878	9.48	776	9.08	655	8.25	951	9.05	609	7.96	565	6.76	580	7.30	564.878731877476	5.24034435157134	2.389661616721	0.10585047348768	22.5758235932609	7.49013324831826e-113	2.08213220747834e-109	Ups	NC_010443.5	198815	211346	+	DLL1	delta like canonical Notch ligand 1%2C transcript variant X4	GO:0014002:astrocyte development;GO:0030154:cell differentiation;GO:0001709:cell fate determination;GO:0021688:cerebellar molecular layer formation;GO:0021693:cerebellar Purkinje cell layer structural organization;GO:0072583:clathrin-dependent endocytosis;GO:0007386:compartment pattern specification;GO:0007368:determination of left/right symmetry;GO:0097102:endothelial tip cell fate specification…	GO:0005912:adherens junction;GO:0016324:apical plasma membrane;GO:0031410:cytoplasmic vesicle;GO:0005576:extracellular region;GO:0045121:membrane raft;GO:0005886:plasma membrane;	GO:0005509:calcium ion binding;GO:0005112:Notch binding;GO:0048018:receptor ligand activity;GO:0097110:scaffold protein binding;GO:0030957:Tat protein binding;	K06051	ko01522 Endocrine resistance;ko04330 Notch signaling pathway;ko04658 Th1 and Th2 cell differentiation;ko05200 Pathways in cancer;ko05207 Chemical carcinogenesis - receptor activation;ko05224 Breast cancer;;
gene-CHRNG	4365	168	2.30	174	2.25	111	1.76	1901	28.60	2008	28.96	2406	32.40	3072	44.84	2638	41.42	3828	45.44	2125	34.63	2156	32.17	2208	34.64	1875.09924488502	16.3369958560143	4.03007081141303	0.178572719537449	22.5682333889073	8.89285241972134e-113	2.11891265012189e-109	Ups	NC_010457.5	133051668	133059935	+	CHRNG	cholinergic receptor nicotinic gamma subunit%2C transcript variant X2	GO:0007268:chemical synaptic transmission;GO:0034220:monoatomic ion transmembrane transport;GO:0050877:nervous system process;GO:0042391:regulation of membrane potential;GO:0007165:signal transduction;	GO:0031594:neuromuscular junction;GO:0043005:neuron projection;GO:0005886:plasma membrane;GO:0045211:postsynaptic membrane;GO:0045202:synapse;	GO:0022848:acetylcholine-gated monoatomic cation-selective channel activity;GO:0005231:excitatory extracellular ligand-gated monoatomic ion channel activity;GO:0030594:neurotransmitter receptor activity;GO:0004888:transmembrane signaling receptor activity;GO:1904315:transmitter-gated monoatomic ion channel activity involved in regulation of postsynaptic membrane potential;	K04818	ko04080 Neuroactive ligand-receptor interaction;;
gene-UBE2C	840	609	43.39	592	39.87	517	42.53	79	6.18	104	7.79	105	7.35	121	9.18	114	9.30	134	8.27	104	8.81	94	7.29	91	7.42	221.862548874496	0.181679551583652	-2.46053204454476	0.114493306465974	-21.4906191505264	1.90553393759617e-102	3.97280006814582e-99	Down	NC_010459.5	48018403	48021542	+	UBE2C	ubiquitin conjugating enzyme E2 C	GO:0031145:anaphase-promoting complex-dependent catabolic process;GO:0051301:cell division;GO:0010458:exit from mitosis;GO:0010994:free ubiquitin chain polymerization;GO:0070979:protein K11-linked ubiquitination;GO:0070936:protein K48-linked ubiquitination;GO:0000209:protein polyubiquitination;GO:0030071:regulation of mitotic metaphase/anaphase transition;GO:0006511:ubiquitin-dependent protein ca…	GO:0005680:anaphase-promoting complex;GO:0005634:nucleus;	GO:0005524:ATP binding;GO:0061631:ubiquitin conjugating enzyme activity;GO:0004842:ubiquitin-protein transferase activity;	K06688	ko04120 Ubiquitin mediated proteolysis;;
gene-MEGF10	8401	869	6.19	926	6.23	678	5.58	7375	57.66	7673	57.50	8314	58.17	7722	58.56	6880	56.13	9117	56.23	4715	39.92	4591	35.59	5077	41.38	5216.61750766275	8.13207793870794	3.02362404219305	0.14091088123411	21.4577044420693	3.86941838890293e-102	7.17089214539022e-99	Ups	NC_010444.4	130226222	130403960	+	MEGF10	multiple EGF like domains 10	GO:0043277:apoptotic cell clearance;GO:1902742:apoptotic process involved in development;GO:0043652:engulfment of apoptotic cell;GO:0034109:homotypic cell-cell adhesion;GO:0055001:muscle cell development;GO:0033002:muscle cell proliferation;GO:0048627:myoblast development;GO:0051451:myoblast migration;GO:0022409:positive regulation of cell-cell adhesion;GO:2000288:positive regulation of myoblast …	GO:0042995:cell projection;GO:0001891:phagocytic cup;GO:0005886:plasma membrane;	GO:0001849:complement component C1q complex binding;GO:0005112:Notch binding;GO:0005044:scavenger receptor activity;	-	-
gene-SP7	6759	558	4.94	684	5.72	499	5.10	65	0.63	59	0.55	62	0.54	54	0.51	38	0.39	85	0.65	25	0.26	41	0.40	48	0.49	183.317754832084	0.089504132708406	-3.48190189175233	0.168883175111707	-20.6172218721565	1.92287778441072e-94	3.20716785661864e-91	Down	NC_010447.5	18541368	18566668	-	SP7	Sp7 transcription factor%2C transcript variant X2	GO:0034224:cellular response to zinc ion starvation;GO:0071529:cementum mineralization;GO:0071344:diphosphate metabolic process;GO:0060218:hematopoietic stem cell differentiation;GO:0001649:osteoblast differentiation;GO:2000738:positive regulation of stem cell differentiation;GO:0045944:positive regulation of transcription by RNA polymerase II;GO:0051336:regulation of hydrolase activity;GO:000635…	GO:0000785:chromatin;GO:0005737:cytoplasm;GO:0005634:nucleus;	GO:0017151:DEAD/H-box RNA helicase binding;GO:0003677:DNA binding;GO:0001228:DNA-binding transcription activator activity, RNA polymerase II-specific;GO:0000981:DNA-binding transcription factor activity, RNA polymerase II-specific;GO:0046872:metal ion binding;GO:0000978:RNA polymerase II cis-regulatory region sequence-specific DNA binding;	K09197	-
gene-SEMA6A	8828	88	0.60	97	0.62	117	0.92	2058	15.31	2300	16.40	2450	16.31	3777	27.26	3435	26.67	4602	27.01	2460	19.82	2287	16.87	2501	19.40	2153.8996214422	27.7931586200997	4.79665789727768	0.233494960022304	20.5428755156835	8.91263768787953e-94	1.35139894541948e-90	Ups	NC_010444.4	120560095	120687597	-	SEMA6A	semaphorin 6A%2C transcript variant X2	GO:0009887:animal organ morphogenesis;GO:0006915:apoptotic process;GO:0007411:axon guidance;GO:0007166:cell surface receptor signaling pathway;GO:0035924:cellular response to vascular endothelial growth factor stimulus;GO:0007010:cytoskeleton organization;GO:0050919:negative chemotaxis;GO:0016525:negative regulation of angiogenesis;GO:0048843:negative regulation of axon extension involved in axon…	GO:0030424:axon;GO:0005615:extracellular space;GO:0016020:membrane;GO:0005886:plasma membrane;	GO:0045499:chemorepellent activity;GO:0030215:semaphorin receptor binding;	K06842	ko04360 Axon guidance;;
gene-PLAT	2427	332	8.19	376	8.76	294	8.37	1746	47.25	1852	48.04	2102	50.91	2244	58.91	2115	59.72	2836	60.55	1918	56.21	2376	63.76	2045	57.70	1678.14546086182	6.36612093532502	2.67041456368707	0.131411188730125	20.321059336669	8.37495770634307e-92	1.16404932986747e-88	Ups	NC_010459.5	11195599	11223821	-	PLAT	plasminogen activator%2C tissue type	GO:0031639:plasminogen activation;GO:0048008:platelet-derived growth factor receptor signaling pathway;GO:0060468:prevention of polyspermy;GO:0006508:proteolysis;GO:0014909:smooth muscle cell migration;	GO:0005615:extracellular space;	GO:0004252:serine-type endopeptidase activity;	K01343	ko04371 Apelin signaling pathway;ko04610 Complement and coagulation cascades;ko05202 Transcriptional misregulation in cancer;ko05215 Prostate cancer;ko05418 Fluid shear stress and atherosclerosis;;
gene-WNT9A	3928	245	3.73	275	3.96	185	3.25	888	14.85	847	13.57	1000	14.96	1005	16.30	901	15.72	1178	15.54	673	12.19	788	13.07	773	13.48	720.230784820019	3.76886371898996	1.9141296285146	0.0949865491043475	20.1515861620769	2.60628031758772e-90	3.34385764746505e-87	Ups	NC_010444.4	51102757	51128346	-	WNT9A	Wnt family member 9A	GO:0060070:canonical Wnt signaling pathway;GO:0045165:cell fate commitment;GO:0061303:cornea development in camera-type eye;GO:0072498:embryonic skeletal joint development;GO:0061072:iris morphogenesis;GO:0032331:negative regulation of chondrocyte differentiation;GO:0030182:neuron differentiation;GO:1902764:positive regulation of embryonic skeletal joint development;	GO:0005615:extracellular space;	GO:0005125:cytokine activity;GO:0005109:frizzled binding;	K01064	ko04150 mTOR signaling pathway;ko04310 Wnt signaling pathway;ko04390 Hippo signaling pathway;ko04550 Signaling pathways regulating pluripotency of stem cells;ko04916 Melanogenesis;ko04934 Cushing syndrome;ko05010 Alzheimer disease;ko05022 Pathways of neurodegeneration - multiple diseases;ko05165 Human papillomavirus infection;ko05200 Pathways in cancer;ko05205 Proteoglycans in cancer;ko05217 Basa…
gene-LRIG1	5369	180	2.01	190	2.00	165	2.12	573	7.01	628	7.36	661	7.24	530	6.29	523	6.68	663	6.40	486	6.44	555	6.73	516	6.58	468.895750728118	3.16461390345349	1.66202949537211	0.0827816344579924	20.0772732533508	1.16623101602249e-89	1.29915546633551e-86	Ups	NC_010455.5	47909002	48027396	-	LRIG1	leucine rich repeats and immunoglobulin like domains 1	GO:0022405:hair cycle process;GO:0060384:innervation;GO:0032474:otolith morphogenesis;GO:0007605:sensory perception of sound;	GO:0031012:extracellular matrix;GO:0005615:extracellular space;GO:0005886:plasma membrane;	-	-	-
gene-PDLIM3	2283	84	2.20	109	2.70	85	2.57	3199	92.03	3103	85.56	3446	88.73	6467	180.48	5250	157.60	8522	193.42	4609	143.60	5569	158.87	5366	160.95	3796.6631982962	54.2457853857482	5.76143914692776	0.286964532758761	20.0771819832214	1.16837532196371e-89	1.29915546633551e-86	Ups	NC_010457.5	46516178	46546658	-	PDLIM3	PDZ and LIM domain 3	GO:0030036:actin cytoskeleton organization;GO:0007507:heart development;GO:0061061:muscle structure development;GO:0007015:actin filament organization;	GO:0005912:adherens junction;GO:0005829:cytosol;GO:0031941:filamentous actin;GO:0001725:stress fiber;GO:0030018:Z disc;GO:0015629:actin cytoskeleton;	GO:0003779:actin binding;GO:0046872:metal ion binding;GO:0051371:muscle alpha-actinin binding;GO:0042805:actinin binding;GO:0008092:cytoskeletal protein binding;GO:0008307:structural constituent of muscle;	-	-
gene-CCNB3	4546	647	8.52	785	9.77	649	9.87	111	1.60	128	1.77	141	1.82	147	2.06	129	1.94	145	1.65	136	2.13	131	1.88	140	2.11	274.650125638647	0.192403271699123	-2.3777947634303	0.119339751375151	-19.9245828488076	2.49113492731373e-88	2.5968524657916e-85	Down	NC_010461.5	43922729	43988939	+	CCNB3	cyclin B3%2C transcript variant X4	GO:0051301:cell division;GO:0051321:meiotic cell cycle;	GO:0005634:nucleus;	-	K05868	ko04068 FoxO signaling pathway;ko04110 Cell cycle;ko04114 Oocyte meiosis;ko04115 p53 signaling pathway;ko04218 Cellular senescence;ko04914 Progesterone-mediated oocyte maturation;ko05170 Human immunodeficiency virus 1 infection;;
gene-RBM24	3350	220	3.93	229	3.87	264	5.45	3303	64.76	3426	64.38	3831	67.22	5581	106.15	4866	99.55	6871	106.28	4658	98.90	4163	80.93	4905	100.26	3515.29891732534	19.1309227568135	4.25783455689196	0.219380307854608	19.4084628585433	6.54561048995223e-84	6.42201396246549e-81	Ups	NC_010449.5	13126518	13139504	+	RBM24	RNA binding motif protein 24	GO:0061158:3'-UTR-mediated mRNA destabilization;GO:0030154:cell differentiation;GO:0006974:DNA damage response;GO:0003197:endocardial cushion development;GO:0061157:mRNA destabilization;GO:0006397:mRNA processing;GO:0048255:mRNA stabilization;GO:2000766:negative regulation of cytoplasmic translation;GO:1905870:positive regulation of 3'-UTR-mediated mRNA stabilization;GO:0045663:positive regulatio…	GO:0005829:cytosol;GO:0005654:nucleoplasm;GO:0005634:nucleus;	GO:0035925:mRNA 3'-UTR AU-rich region binding;GO:0003730:mRNA 3'-UTR binding;GO:1990715:mRNA CDS binding;GO:0097157:pre-mRNA intronic binding;GO:1990825:sequence-specific mRNA binding;	-	-
gene-PTTG1	854	643	45.06	604	40.01	467	37.79	99	7.61	98	7.22	103	7.09	130	9.70	125	10.03	130	7.89	108	9.00	107	8.16	101	8.10	225.78480880041	0.194175215522644	-2.36456902762381	0.124526566575484	-18.9884704336603	2.12426302436147e-80	1.96836572129583e-77	Down	NC_010458.4	63104698	63112382	-	PTTG1	pituitary tumor-transforming 1%2C transcript variant X4	GO:0051301:cell division;GO:0051276:chromosome organization;GO:0006281:DNA repair;GO:0045143:homologous chromosome segregation;GO:2000816:negative regulation of mitotic sister chromatid separation;	GO:0005737:cytoplasm;GO:0005634:nucleus;	GO:0017124:SH3 domain binding;	K06635	ko04110 Cell cycle;ko04114 Oocyte meiosis;ko05166 Human T-cell leukemia virus 1 infection;;
gene-CPOX	2680	1390	31.04	1496	31.58	1342	34.60	604	14.80	530	12.45	602	13.20	527	12.53	474	12.12	617	11.93	504	13.38	477	11.59	481	12.29	752.479630330841	0.375210391185016	-1.41422831206738	0.0745074407523346	-18.9810346159698	2.44729080320707e-80	2.14833491087846e-77	Down	NC_010455.5	160332436	160345862	+	CPOX	coproporphyrinogen oxidase	GO:0006783:heme biosynthetic process;GO:0006782:protoporphyrinogen IX biosynthetic process;GO:0046685:response to arsenic-containing substance;GO:0017085:response to insecticide;GO:0010039:response to iron ion;GO:0010288:response to lead ion;GO:0051597:response to methylmercury;	GO:0005737:cytoplasm;GO:0005829:cytosol;GO:0005743:mitochondrial inner membrane;GO:0005758:mitochondrial intermembrane space;GO:0005739:mitochondrion;	GO:0004109:coproporphyrinogen oxidase activity;GO:0042803:protein homodimerization activity;GO:0005212:structural constituent of eye lens;	K00228	ko00860 Porphyrin metabolism;ko01100 Metabolic pathways;ko01240 Biosynthesis of cofactors;;
gene-SOCS2	3311	213	3.85	247	4.22	197	4.11	21	0.42	32	0.61	28	0.50	26	0.50	38	0.79	40	0.63	20	0.43	23	0.45	27	0.56	75.7674263325471	0.127799859328267	-2.96804184660342	0.159642281345103	-18.5918280645672	3.74203980982768e-77	2.83697645400527e-74	Down	NC_010447.5	89581081	89587424	-	SOCS2	suppressor of cytokine signaling 2	GO:0060396:growth hormone receptor signaling pathway;GO:0035556:intracellular signal transduction;GO:0007595:lactation;GO:0060749:mammary gland alveolus development;GO:0040015:negative regulation of multicellular organism growth;GO:0046426:negative regulation of receptor signaling pathway via JAK-STAT;GO:0046854:phosphatidylinositol phosphate biosynthetic process;GO:0045666:positive regulation of…	GO:0005942:phosphatidylinositol 3-kinase complex;	GO:0046935:1-phosphatidylinositol-3-kinase regulator activity;GO:0005131:growth hormone receptor binding;GO:0005159:insulin-like growth factor receptor binding;	K04695	ko04630 JAK-STAT signaling pathway;ko04910 Insulin signaling pathway;ko04917 Prolactin signaling pathway;ko04930 Type II diabetes mellitus;ko04935 Growth hormone synthesis, secretion and action;;
gene-HMGB1	4500	13553	180.24	12937	162.62	11299	173.52	5746	83.87	5907	82.64	6171	80.61	5763	81.60	5553	84.57	7084	81.57	5486	86.72	5639	81.61	5300	80.65	7516.21766471528	0.460664135532225	-1.11821281190918	0.0608250379846514	-18.3840873587511	1.7617963000185e-75	1.27760871686994e-72	Down	NC_010453.5	7195556	7321071	-	HMGB1	high mobility group box 1%2C transcript variant X6	GO:0002250:adaptive immune response;GO:0043277:apoptotic cell clearance;GO:0006914:autophagy;GO:0006935:chemotaxis;GO:0032392:DNA geometric change;GO:0006310:DNA recombination;GO:0006303:double-strand break repair via nonhomologous end joining;GO:0006954:inflammatory response;GO:0045087:innate immune response;GO:0002755:MyD88-dependent toll-like receptor signaling pathway;GO:0017055:negative regu…	GO:0000785:chromatin;GO:0000793:condensed chromosome;GO:0005793:endoplasmic reticulum-Golgi intermediate compartment;GO:0005768:endosome;GO:0005576:extracellular region;GO:0005634:nucleus;GO:0005886:plasma membrane;	GO:0000405:bubble DNA binding;GO:0008301:DNA binding, bending;GO:0000400:four-way junction DNA binding;GO:0044378:non-sequence-specific DNA binding, bending;GO:0097100:supercoiled DNA binding;GO:0042056:chemoattractant activity;GO:0003684:damaged DNA binding;GO:0003690:double-stranded DNA binding;GO:0042393:histone binding;GO:0050786:RAGE receptor binding;GO:0003697:single-stranded DNA binding;GO…	K10802	ko03410 Base excision repair;ko04140 Autophagy - animal;ko04217 Necroptosis;ko04613 Neutrophil extracellular trap formation;;
gene-CDC20	1839	885	28.80	859	26.42	679	25.52	113	4.04	96	3.29	152	4.86	121	4.19	162	6.04	154	4.34	112	4.33	94	3.33	91	3.39	291.913027086487	0.14929013853792	-2.74380922447397	0.150980600152069	-18.1732568403515	8.40575895572291e-74	5.6079861449001e-71	Down	NC_010448.4	167886266	167890587	-	CDC20	cell division cycle 20	GO:0031145:anaphase-promoting complex-dependent catabolic process;GO:0007049:cell cycle;GO:0051301:cell division;GO:1905786:positive regulation of anaphase-promoting complex-dependent catabolic process;GO:1904146:positive regulation of meiotic cell cycle process involved in oocyte maturation;GO:0090129:positive regulation of synapse maturation;GO:0031915:positive regulation of synaptic plasticity…	GO:0005680:anaphase-promoting complex;GO:0005737:cytoplasm;GO:0005815:microtubule organizing center;GO:0000922:spindle pole;	GO:0010997:anaphase-promoting complex binding;GO:1990757:ubiquitin ligase activator activity;	K03363	ko04110 Cell cycle;ko04114 Oocyte meiosis;ko04120 Ubiquitin mediated proteolysis;ko05166 Human T-cell leukemia virus 1 infection;ko05203 Viral carcinogenesis;;
gene-LOC100511937	6355	80	0.75	63	0.56	79	0.86	508	5.25	560	5.55	529	4.89	482	4.83	474	5.11	525	4.28	357	4.00	355	3.64	445	4.79	367.903765129341	6.24960191397448	2.64376429617059	0.146282657471115	18.0729851499494	5.20212697105626e-73	3.33716445193259e-70	Ups	NC_010448.4	165268260	165402668	+	LOC100511937	phosphatidylinositol 3-kinase regulatory subunit gamma%2C transcript variant X4	GO:0030183:B cell differentiation;GO:0002042:cell migration involved in sprouting angiogenesis;GO:0006955:immune response;GO:0008286:insulin receptor signaling pathway;GO:2000811:negative regulation of anoikis;GO:0046854:phosphatidylinositol phosphate biosynthetic process;GO:0030335:positive regulation of cell migration;GO:0010628:positive regulation of gene expression;GO:0001934:positive regulat…	GO:0005829:cytosol;GO:0005942:phosphatidylinositol 3-kinase complex;GO:0005943:phosphatidylinositol 3-kinase complex, class IA;	GO:0016303:1-phosphatidylinositol-3-kinase activity;GO:0046935:1-phosphatidylinositol-3-kinase regulator activity;GO:0001784:phosphotyrosine residue binding;	K02649	ko01521 EGFR tyrosine kinase inhibitor resistance;ko01522 Endocrine resistance;ko01524 Platinum drug resistance;ko04012 ErbB signaling pathway;ko04014 Ras signaling pathway;ko04015 Rap1 signaling pathway;ko04024 cAMP signaling pathway;ko04062 Chemokine signaling pathway;ko04066 HIF-1 signaling pathway;ko04068 FoxO signaling pathway;ko04070 Phosphatidylinositol signaling system;ko04071 Sphingolipi…
gene-NECTIN1	6241	117	1.12	138	1.25	110	1.22	582	6.13	609	6.14	688	6.48	549	5.60	467	5.13	664	5.51	461	5.25	407	4.25	527	5.78	437.864826017836	4.46353703618074	2.15818739673621	0.119483485206681	18.062641820357	6.27465148143141e-73	3.87610785402943e-70	Ups	NC_010451.4	46823552	46891564	-	NECTIN1	nectin cell adhesion molecule 1	GO:0007157:heterophilic cell-cell adhesion via plasma membrane cell adhesion molecules;GO:0007156:homophilic cell adhesion via plasma membrane adhesion molecules;GO:0046598:positive regulation of viral entry into host cell;GO:1902414:protein localization to cell junction;	GO:0005912:adherens junction;GO:0005886:plasma membrane;	-	K06081	ko04514 Cell adhesion molecules;ko04520 Adherens junction;ko05168 Herpes simplex virus 1 infection;;
gene-LBR	3825	909	14.22	891	13.18	792	14.31	382	6.56	400	6.58	413	6.35	392	6.53	389	6.97	480	6.50	349	6.49	343	5.84	298	5.33	500.884340413825	0.437493786019057	-1.19266556924104	0.066321691405191	-17.9830390928131	2.64584397788263e-72	1.57607256096802e-69	Down	NC_010452.4	13389896	13416831	-	LBR	lamin B receptor%2C transcript variant X2	GO:0006695:cholesterol biosynthetic process;GO:0030223:neutrophil differentiation;GO:0016126:sterol biosynthetic process;	GO:0005737:cytoplasm;GO:0005789:endoplasmic reticulum membrane;GO:0016020:membrane;GO:0005635:nuclear envelope;GO:0005637:nuclear inner membrane;GO:0031965:nuclear membrane;GO:0005634:nucleus;	GO:0070087:chromo shadow domain binding;GO:0050613:delta14-sterol reductase activity;GO:0003677:DNA binding;GO:0005521:lamin binding;GO:0070402:NADPH binding;GO:0016627:oxidoreductase activity, acting on the CH-CH group of donors;GO:0003723:RNA binding;	K19532	ko00100 Steroid biosynthesis;ko01100 Metabolic pathways;;
gene-DOCK7	12216	4736	23.20	5389	24.95	4306	24.36	2121	11.40	2150	11.08	2540	12.22	1911	9.97	1796	10.08	2420	10.26	1558	9.07	1746	9.31	1541	8.64	2661.63386586898	0.404207452770474	-1.30683217253666	0.0734187133167735	-17.7997149977034	7.1029419825442e-71	4.08517135609844e-68	Down	NC_010448.4	149745375	149971853	+	DOCK7	dedicator of cytokinesis 7%2C transcript variant X7	GO:0090630:activation of GTPase activity;GO:0007409:axonogenesis;GO:0045200:establishment of neuroblast polarity;GO:0022027:interkinetic nuclear migration;GO:0000226:microtubule cytoskeleton organization;GO:0120163:negative regulation of cold-induced thermogenesis;GO:0031175:neuron projection development;GO:0043547:positive regulation of GTPase activity;GO:0033138:positive regulation of peptidyl-…	GO:0030424:axon;GO:0045178:basal part of cell;GO:0005925:focal adhesion;GO:0030426:growth cone;GO:0043005:neuron projection;	GO:0005085:guanyl-nucleotide exchange factor activity;GO:0031267:small GTPase binding;	-	-
gene-TRIP13	2330	557	14.31	630	15.29	460	13.64	236	6.65	229	6.19	249	6.28	202	5.52	219	6.44	268	5.96	192	5.86	218	6.09	192	5.64	302.485208888928	0.402431428915006	-1.31318511437312	0.0743483567236078	-17.6625976987619	8.14054368965006e-70	4.52587093998911e-67	Down	NC_010458.4	79458843	79473705	-	TRIP13	thyroid hormone receptor interactor 13	GO:0006302:double-strand break repair;GO:0051598:meiotic recombination checkpoint signaling;GO:0007094:mitotic spindle assembly checkpoint signaling;GO:0048477:oogenesis;GO:0007131:reciprocal meiotic recombination;GO:0007283:spermatogenesis;GO:0007130:synaptonemal complex assembly;	GO:0005694:chromosome;GO:0005634:nucleus;	GO:0005524:ATP binding;GO:0016887:ATP hydrolysis activity;	K01810	ko00010 Glycolysis / Gluconeogenesis;ko00030 Pentose phosphate pathway;ko00500 Starch and sucrose metabolism;ko00520 Amino sugar and nucleotide sugar metabolism;ko01100 Metabolic pathways;ko01200 Carbon metabolism;ko01250 Biosynthesis of nucleotide sugars;;
gene-UHRF2	4742	2262	28.55	2337	27.88	1942	28.30	980	13.57	1068	14.18	1108	13.73	856	11.50	813	11.75	1230	13.44	827	12.41	993	13.64	838	12.10	1263.33187632988	0.438535792009147	-1.18923349886088	0.0687626069679058	-17.2947703890276	5.15078195269712e-67	2.77128684480759e-64	Down	NC_010443.5	215730212	215807630	-	UHRF2	ubiquitin like with PHD and ring finger domains 2%2C transcript variant X3	GO:0007049:cell cycle;GO:0030154:cell differentiation;GO:0010216:obsolete negative regulation of gene expression via chromosomal DNA cytosine methylation;GO:0051865:protein autoubiquitination;GO:0016925:protein sumoylation;GO:0016567:protein ubiquitination;GO:0051726:regulation of cell cycle;	GO:0000792:heterochromatin;GO:0005654:nucleoplasm;GO:0005634:nucleus;GO:0005721:pericentric heterochromatin;	GO:0003677:DNA binding;GO:0042393:histone binding;GO:0046872:metal ion binding;GO:0061629:RNA polymerase II-specific DNA-binding transcription factor binding;GO:0019789:SUMO transferase activity;GO:0061630:ubiquitin protein ligase activity;GO:0004842:ubiquitin-protein transferase activity;	K15713	-
gene-SPAG5	3785	839	13.27	864	12.91	609	11.12	106	1.84	118	1.96	146	2.27	178	3.00	136	2.46	210	2.87	108	2.03	125	2.15	104	1.88	292.426169671422	0.175432528850872	-2.51101181654176	0.148058682984678	-16.9595714747888	1.6353272225486e-64	8.26534022572368e-62	Down	NC_010454.4	44827947	44848527	-	SPAG5	sperm associated antigen 5	GO:0051301:cell division;GO:0007059:chromosome segregation;GO:0051294:establishment of spindle orientation;GO:0000070:mitotic sister chromatid segregation;GO:0032388:positive regulation of intracellular transport;GO:1905832:positive regulation of spindle assembly;GO:0071539:protein localization to centrosome;GO:0051988:regulation of attachment of spindle microtubules to kinetochore;GO:0090235:reg…	GO:0034451:centriolar satellite;GO:0036064:ciliary basal body;GO:0035253:ciliary rootlet;GO:0005737:cytoplasm;GO:0005829:cytosol;GO:0000776:kinetochore;GO:0035371:microtubule plus-end;GO:0030496:midbody;GO:0072686:mitotic spindle;GO:0097431:mitotic spindle pole;GO:0016604:nuclear body;	GO:0008017:microtubule binding;	-	-
gene-FAM8A1	4395	874	11.90	853	10.98	804	12.64	1960	29.29	2077	29.75	2126	28.43	2102	30.47	1897	29.58	2759	32.53	1817	29.41	1752	25.96	1954	30.44	1733.22482695473	2.39373419728659	1.25926296283017	0.074560196447225	16.8892119768153	5.40196826947845e-64	2.64998319901856e-61	Ups	NC_010449.5	13378129	13390895	+	FAM8A1	family with sequence similarity 8 member A1%2C transcript variant X1	GO:0030433:ubiquitin-dependent ERAD pathway;	GO:0000836:Hrd1p ubiquitin ligase complex;	-	-	-
gene-RASSF4	3383	468	8.28	532	8.90	420	8.58	1847	35.86	2025	37.68	1996	34.68	2154	40.57	2280	46.19	2397	36.71	2115	44.47	2079	40.02	2206	44.65	1713.08429644516	4.49009176586391	2.16674493022342	0.129120148624086	16.7808429072644	3.37018299647057e-63	1.60603663423236e-60	Ups	NC_010456.5	91103518	91138501	-	RASSF4	Ras association domain family member 4%2C transcript variant X4	GO:0007049:cell cycle;GO:0007165:signal transduction;	-	-	K09851	ko04391 Hippo signaling pathway - fly;ko04392 Hippo signaling pathway - multiple species;;
gene-CCNB1	2045	2270	66.43	2120	58.64	1706	57.65	294	9.44	289	8.90	301	8.65	445	13.86	383	12.84	413	10.46	328	11.41	351	11.18	276	9.24	763.392261874719	0.168123518797395	-2.57240653760065	0.153352448813261	-16.7744731662752	3.75171619008488e-63	1.73819095373405e-60	Down	NC_010458.4	47338239	47348385	+	CCNB1	cyclin B1	GO:0051301:cell division;GO:0044772:mitotic cell cycle phase transition;GO:0007080:mitotic metaphase chromosome alignment;GO:0000079:regulation of cyclin-dependent protein serine/threonine kinase activity;	GO:0005813:centrosome;GO:0097125:cyclin B1-CDK1 complex;GO:0000307:cyclin-dependent protein kinase holoenzyme complex;GO:0005737:cytoplasm;GO:0005634:nucleus;	GO:0016538:cyclin-dependent protein serine/threonine kinase regulator activity;	K05868	ko04068 FoxO signaling pathway;ko04110 Cell cycle;ko04114 Oocyte meiosis;ko04115 p53 signaling pathway;ko04218 Cellular senescence;ko04914 Progesterone-mediated oocyte maturation;ko05170 Human immunodeficiency virus 1 infection;;
gene-PRC1	3671	1755	28.61	1749	26.95	1520	28.61	291	5.21	292	5.01	324	5.19	399	6.93	377	7.04	458	6.46	234	4.53	249	4.42	224	4.18	652.77160889632	0.185391893578011	-2.43134993264176	0.146868867742104	-16.5545630603697	1.48415006766152e-61	6.6903078320342e-59	Down	NC_010449.5	55869749	55900640	+	PRC1	protein regulator of cytokinesis 1%2C transcript variant X9	GO:0051301:cell division;GO:0000226:microtubule cytoskeleton organization;GO:0000022:mitotic spindle elongation;GO:0051256:mitotic spindle midzone assembly;GO:0008284:positive regulation of cell population proliferation;GO:0032465:regulation of cytokinesis;	GO:0005694:chromosome;GO:0070938:contractile ring;GO:0005737:cytoplasm;GO:0005829:cytosol;GO:0045171:intercellular bridge;GO:0015630:microtubule cytoskeleton;GO:0030496:midbody;GO:1990023:mitotic spindle midzone;GO:0005654:nucleoplasm;GO:0005634:nucleus;GO:0005886:plasma membrane;GO:0005819:spindle;GO:0005876:spindle microtubule;GO:0000922:spindle pole;	GO:0042802:identical protein binding;GO:0019894:kinesin binding;GO:0008017:microtubule binding;GO:0019901:protein kinase binding;	K16732	-
gene-KCNN3	9421	687	4.36	742	4.46	736	5.40	2035	14.19	2176	14.54	2431	15.17	2649	17.92	2288	16.64	2996	16.48	1976	14.92	2042	14.12	1915	13.92	1872.39017441658	3.1001346401055	1.63233087369125	0.0987584412262301	16.5285200274881	2.28690019239093e-61	1.00376863970759e-58	Ups	NC_010446.5	94913631	95112845	+	KCNN3	potassium calcium-activated channel subfamily N member 3%2C transcript variant X5	GO:0006811:monoatomic ion transport;GO:0071805:potassium ion transmembrane transport;	GO:0043005:neuron projection;GO:0043025:neuronal cell body;GO:0005886:plasma membrane;	GO:0005516:calmodulin binding;GO:0016286:small conductance calcium-activated potassium channel activity;	K04944	ko04911 Insulin secretion;ko04929 GnRH secretion;;
gene-ROBO2	11559	10	0.05	6	0.03	7	0.04	419	2.38	378	2.06	374	1.90	313	1.73	272	1.61	429	1.92	368	2.26	377	2.12	436	2.58	282.378375901111	48.6473524469067	5.60428938569736	0.341285394330814	16.4211228455473	1.35044381621292e-60	5.7753980540039e-58	Ups	NC_010455.5	177365712	179040027	-	ROBO2	roundabout guidance receptor 2%2C transcript variant X24	GO:0035904:aorta development;GO:0003180:aortic valve morphogenesis;GO:0007411:axon guidance;GO:0016199:axon midline choice point recognition;GO:0007420:brain development;GO:0003272:endocardial cushion formation;GO:0007156:homophilic cell adhesion via plasma membrane adhesion molecules;GO:0001656:metanephros development;GO:0050925:negative regulation of negative chemotaxis;GO:0021891:olfactory bul…	GO:0030673:axolemma;GO:0009986:cell surface;GO:0005886:plasma membrane;GO:0030424:axon;GO:0070062:extracellular exosome;	GO:0008046:axon guidance receptor activity;GO:0042802:identical protein binding;GO:0098632:cell-cell adhesion mediator activity;	K06754	ko04360 Axon guidance;ko04361 Axon regeneration;;
gene-PPFIA4	6701	172	1.54	217	1.83	180	1.86	1364	13.37	1499	14.08	1505	13.20	2436	23.16	1948	19.92	2744	21.22	1774	18.83	1719	16.71	1825	18.65	1440.82981504159	9.76662005831853	3.28785937398849	0.20058456599343	16.3913876309715	2.20356393383958e-60	9.18831071312761e-58	Ups	NC_010451.4	113727857	113777772	+	PPFIA4	PTPRF interacting protein alpha 4%2C transcript variant X18	GO:0050808:synapse organization;	GO:0009986:cell surface;GO:0005829:cytosol;GO:0048786:presynaptic active zone;GO:0045202:synapse;GO:0005737:cytoplasm;GO:0098978:glutamatergic synapse;GO:0098688:parallel fiber to Purkinje cell synapse;GO:0098793:presynapse;	-	-	-
gene-DTX4	7765	352	2.71	342	2.49	308	2.74	2291	19.38	2630	21.32	2757	20.87	2958	24.27	2603	22.97	3622	24.17	1465	13.42	1620	13.59	1739	15.34	1844.47571962491	7.00876066204305	2.80915935938607	0.175639693336781	15.993875336594	1.40981317485901e-57	5.59863665320798e-55	Ups	NC_010444.4	12197943	12237884	-	DTX4	deltex E3 ubiquitin ligase 4%2C transcript variant X2	GO:0007219:Notch signaling pathway;GO:0016567:protein ubiquitination;GO:0032479:regulation of type I interferon production;	GO:0005829:cytosol;GO:0005654:nucleoplasm;	GO:0061630:ubiquitin protein ligase activity;GO:0004842:ubiquitin-protein transferase activity;GO:0008270:zinc ion binding;	K06058	ko04330 Notch signaling pathway;;
gene-AHCYL2	6874	268	2.33	279	2.30	215	2.16	1515	14.48	1590	14.56	1643	14.05	1185	10.98	1155	11.52	1393	10.50	880	9.11	972	9.21	952	9.48	986.944031392613	4.85627355028489	2.27984968982343	0.143470126617264	15.8907623738661	7.34290764321744e-57	2.84819433909823e-54	Ups	NC_010460.4	19260226	19441839	-	AHCYL2	adenosylhomocysteinase like 2%2C transcript variant X10	GO:0006730:one-carbon metabolic process;GO:0033353:S-adenosylmethionine cycle;	GO:0005829:cytosol;GO:0005783:endoplasmic reticulum;GO:0043005:neuron projection;	GO:0016787:hydrolase activity;GO:0004013:adenosylhomocysteinase activity;	K01251	ko00270 Cysteine and methionine metabolism;ko01100 Metabolic pathways;;
gene-ASPM	13268	1932	8.71	2154	9.18	1691	8.81	245	1.21	288	1.37	319	1.41	407	1.95	376	1.94	514	2.01	261	1.40	303	1.49	240	1.24	723.257389962297	0.167712561815612	-2.57593734283447	0.162263342239115	-15.87504181344	9.43480117941548e-57	3.57643292889706e-54	Down	NC_010452.4	19971516	20039680	-	ASPM	abnormal spindle microtubule assembly	GO:0051301:cell division;GO:0051295:establishment of meiotic spindle localization;GO:0000278:mitotic cell cycle;GO:0007051:spindle organization;	GO:0005737:cytoplasm;GO:0005634:nucleus;GO:0000922:spindle pole;	GO:0005516:calmodulin binding;	K16743	-
gene-ZBTB16	8072	460	3.41	571	4.00	400	3.42	50	0.41	74	0.58	81	0.59	37	0.29	30	0.25	49	0.31	41	0.36	42	0.34	43	0.36	155.425625577929	0.102893359456692	-3.28077821846733	0.206804014335428	-15.8641902044804	1.12154741524968e-56	4.15695318643322e-54	Down	NC_010451.4	41639536	41839254	+	ZBTB16	zinc finger and BTB domain containing 16%2C transcript variant X3	GO:0009952:anterior/posterior pattern specification;GO:0006915:apoptotic process;GO:0051216:cartilage development;GO:0008283:cell population proliferation;GO:0007417:central nervous system development;GO:0042733:embryonic digit morphogenesis;GO:0035116:embryonic hindlimb morphogenesis;GO:0009880:embryonic pattern specification;GO:0035136:forelimb morphogenesis;GO:0030097:hemopoiesis;GO:0048133:ma…	GO:0005829:cytosol;GO:0001673:male germ cell nucleus;GO:0016604:nuclear body;GO:0016607:nuclear speck;GO:0005634:nucleus;GO:0005886:plasma membrane;GO:0016605:PML body;GO:0032991:protein-containing complex;GO:0017053:transcription repressor complex;	GO:0003677:DNA binding;GO:0001228:DNA-binding transcription activator activity, RNA polymerase II-specific;GO:0001227:DNA-binding transcription repressor activity, RNA polymerase II-specific;GO:0042802:identical protein binding;GO:0046872:metal ion binding;GO:0008022:obsolete protein C-terminus binding;GO:0019904:protein domain specific binding;GO:0042803:protein homodimerization activity;GO:0000…	K10055	ko05200 Pathways in cancer;ko05202 Transcriptional misregulation in cancer;ko05221 Acute myeloid leukemia;;
gene-CKS2	671	510	45.49	497	41.90	462	47.58	147	14.39	126	11.82	124	10.86	153	14.53	150	15.32	172	13.28	140	14.84	129	12.52	128	13.06	228.523628749623	0.285239558755997	-1.8097540175115	0.114238554088225	-15.8418848343779	1.59953546147872e-56	5.79970694826166e-54	Down	NC_010456.5	904762	910292	+	CKS2	CDC28 protein kinase regulatory subunit 2	GO:0051301:cell division;GO:0048144:fibroblast proliferation;GO:0007127:meiosis I;GO:0044772:mitotic cell cycle phase transition;GO:0007346:regulation of mitotic cell cycle;GO:0006357:regulation of transcription by RNA polymerase II;	GO:0000307:cyclin-dependent protein kinase holoenzyme complex;GO:0019005:SCF ubiquitin ligase complex;	GO:0003682:chromatin binding;GO:0061575:cyclin-dependent protein serine/threonine kinase activator activity;GO:0042393:histone binding;GO:0019901:protein kinase binding;GO:0043130:ubiquitin binding;	K02219	ko05200 Pathways in cancer;ko05222 Small cell lung cancer;;
gene-SMYD1	5761	43	0.45	40	0.39	55	0.66	1467	16.73	1580	17.27	1632	16.65	4229	46.77	3949	46.98	4836	43.50	2827	34.91	3159	35.71	2981	35.43	2232.66695675119	63.2731330116229	5.98352112852145	0.378222288989893	15.8201176998359	2.26069659645347e-56	8.02258692175479e-54	Ups	NC_010445.4	57866078	57918576	-	SMYD1	SET and MYND domain containing 1	GO:0006338:chromatin remodeling;GO:0007507:heart development;GO:0034968:histone lysine methylation;GO:0045663:positive regulation of myoblast differentiation;GO:0010831:positive regulation of myotube differentiation;GO:0035914:skeletal muscle cell differentiation;	GO:0005737:cytoplasm;GO:0005634:nucleus;	GO:0003677:DNA binding;GO:0042800:histone H3K4 methyltransferase activity;GO:0018024:obsolete histone lysine N-methyltransferase activity;GO:0046872:metal ion binding;GO:0003714:transcription corepressor activity;	K11426	ko00310 Lysine degradation;ko01100 Metabolic pathways;;
gene-CENPF	10201	5268	30.91	5737	31.81	4451	30.15	742	4.78	764	4.71	800	4.61	977	6.10	1029	6.91	1248	6.34	982	6.85	929	5.93	859	5.77	1980.18016903081	0.17959756525334	-2.47716030283025	0.156777570905805	-15.8004763597121	3.08774478784484e-56	1.07292698575967e-53	Down	NC_010451.4	128948386	129012241	-	CENPF	centromere protein F	GO:0030154:cell differentiation;GO:0051301:cell division;GO:0007059:chromosome segregation;GO:0071897:DNA biosynthetic process;GO:0001822:kidney development;GO:0051382:kinetochore assembly;GO:0051310:metaphase chromosome alignment;GO:0000278:mitotic cell cycle;GO:0007094:mitotic spindle assembly checkpoint signaling;GO:0007517:muscle organ development;GO:0045892:negative regulation of DNA-templat…	GO:0005930:axoneme;GO:0005813:centrosome;GO:0000775:chromosome, centromeric region;GO:0036064:ciliary basal body;GO:0097539:ciliary transition fiber;GO:0005737:cytoplasm;GO:0005829:cytosol;GO:0000776:kinetochore;GO:0030496:midbody;GO:0005635:nuclear envelope;GO:0016363:nuclear matrix;GO:0005654:nucleoplasm;GO:0005634:nucleus;GO:0000940:outer kinetochore;GO:0048471:perinuclear region of cytoplasm;…	GO:0003682:chromatin binding;GO:0140297:DNA-binding transcription factor binding;GO:0070840:dynein complex binding;GO:0008017:microtubule binding;GO:0008022:obsolete protein C-terminus binding;GO:0042803:protein homodimerization activity;	K11499	-
gene-SOX8	3044	145	2.85	157	2.92	150	3.41	2305	49.74	2399	49.61	2424	46.81	1739	36.40	1625	36.59	2023	34.44	1081	25.26	1002	21.44	1238	27.85	1324.73935684891	11.3197134826284	3.50076553694211	0.223048541377996	15.6950837486511	1.63426831820174e-55	5.56284924067077e-53	Ups	NC_010445.4	40825151	40830085	-	SOX8	SRY-box 8	GO:0060612:adipose tissue development;GO:0060018:astrocyte fate commitment;GO:0045165:cell fate commitment;GO:0048469:cell maturation;GO:0048484:enteric nervous system development;GO:0045444:fat cell differentiation;GO:0001701:in utero embryonic development;GO:0008584:male gonad development;GO:0072289:metanephric nephron tubule formation;GO:0061138:morphogenesis of a branching epithelium;GO:00020…	GO:0005737:cytoplasm;GO:0005634:nucleus;GO:0005667:transcription regulator complex;	GO:0000987:cis-regulatory region sequence-specific DNA binding;GO:0003700:DNA-binding transcription factor activity;GO:0000981:DNA-binding transcription factor activity, RNA polymerase II-specific;GO:0140297:DNA-binding transcription factor binding;GO:0000978:RNA polymerase II cis-regulatory region sequence-specific DNA binding;GO:0043565:sequence-specific DNA binding;GO:1990837:sequence-specific…	K09270	-
gene-PLIN2	2456	2459	59.92	2330	53.66	2127	59.85	818	21.88	837	21.45	957	22.90	889	23.06	868	24.22	1159	24.45	835	24.18	971	25.75	819	22.83	1253.53846933066	0.388949059702544	-1.36234687573465	0.0879624555430199	-15.4878222455758	4.19252996584533e-54	1.37112171177126e-51	Down	NC_010443.5	203683867	203709277	+	PLIN2	perilipin 2	GO:0042149:cellular response to glucose starvation;GO:1905691:lipid droplet disassembly;GO:0019915:lipid storage;GO:0010890:positive regulation of sequestering of triglyceride;	GO:0005829:cytosol;GO:0005622:intracellular anatomical structure;GO:0005811:lipid droplet;GO:0016020:membrane;	-	K17284	ko03320 PPAR signaling pathway;;
gene-BIRC5	1579	673	25.51	594	21.28	469	20.53	110	4.58	124	4.94	120	4.47	148	5.97	144	6.25	175	5.74	99	4.46	93	3.84	82	3.56	234.006918416363	0.20760696622069	-2.26807324096312	0.148668307718847	-15.2559296312995	1.50338524361332e-52	4.82210816888974e-50	Down	NC_010454.4	3747276	3755214	-	BIRC5	baculoviral IAP repeat containing 5	GO:0051301:cell division;GO:0007059:chromosome segregation;GO:0051303:establishment of chromosome localization;GO:0000086:G2/M transition of mitotic cell cycle;GO:0007127:meiosis I;GO:0000226:microtubule cytoskeleton organization;GO:0000281:mitotic cytokinesis;GO:0007094:mitotic spindle assembly checkpoint signaling;GO:0043066:negative regulation of apoptotic process;GO:0043154:negative regulatio…	GO:0005814:centriole;GO:0032133:chromosome passenger complex;GO:0000775:chromosome, centromeric region;GO:0005737:cytoplasm;GO:0005881:cytoplasmic microtubule;GO:0005829:cytosol;GO:0031021:interphase microtubule organizing center;GO:0000776:kinetochore;GO:0030496:midbody;GO:0005634:nucleus;GO:0005876:spindle microtubule;	GO:0043027:cysteine-type endopeptidase inhibitor activity involved in apoptotic process;GO:0008017:microtubule binding;GO:0042803:protein homodimerization activity;GO:0015631:tubulin binding;GO:0008270:zinc ion binding;	K08731	ko01524 Platinum drug resistance;ko04210 Apoptosis;ko04215 Apoptosis - multiple species;ko04390 Hippo signaling pathway;ko05161 Hepatitis B;ko05200 Pathways in cancer;ko05207 Chemical carcinogenesis - receptor activation;ko05210 Colorectal cancer;;
gene-TM7SF2	1675	67	2.39	75	2.53	73	3.01	533	20.90	551	20.71	601	21.09	829	31.53	767	31.38	894	27.66	409	17.37	508	19.75	522	21.34	478.638897747316	8.52086307082202	3.09099956718031	0.203012858591074	15.2256344185885	2.39028628454132e-52	7.52218583771032e-50	Ups	NC_010444.4	7076778	7081502	-	TM7SF2	transmembrane 7 superfamily member 2	GO:0006695:cholesterol biosynthetic process;GO:0016126:sterol biosynthetic process;	GO:0005789:endoplasmic reticulum membrane;GO:0005637:nuclear inner membrane;	GO:0050613:delta14-sterol reductase activity;GO:0050661:NADP binding;GO:0016627:oxidoreductase activity, acting on the CH-CH group of donors;	K00222	ko00100 Steroid biosynthesis;ko01100 Metabolic pathways;;
gene-KCTD9	3487	1593	27.34	1812	29.39	1434	28.42	479	9.02	544	9.82	640	10.79	581	10.62	522	10.26	750	11.14	392	8.00	504	9.41	356	6.99	792.654993464848	0.322192371326748	-1.63400575968634	0.108264824429324	-15.092674544104	1.80955975122678e-51	5.48757219831118e-49	Down	NC_010456.5	9453086	9517686	-	KCTD9	potassium channel tetramerization domain containing 9	GO:0035556:intracellular signal transduction;GO:0051260:protein homooligomerization;GO:0016567:protein ubiquitination;	-	GO:0097602:cullin family protein binding;GO:0042802:identical protein binding;GO:0043621:protein self-association;	-	-
gene-ITGB1	7799	47179	362.03	49564	359.49	41568	368.33	23472	197.67	23069	186.21	26119	196.86	19342	158.01	18159	159.58	24552	163.12	17556	160.12	20402	170.37	17439	153.12	27197.0577916078	0.452045657053463	-1.14545960127771	0.0761617950362573	-15.0398188584238	4.02650339459228e-51	1.19925089497151e-48	Down	NC_010452.4	56078393	56130608	-	ITGB1	integrin subunit beta 1%2C transcript variant X1	GO:0033627:cell adhesion mediated by integrin;GO:0016477:cell migration;GO:0007160:cell-matrix adhesion;GO:0071404:cellular response to low-density lipoprotein particle stimulus;GO:0007229:integrin-mediated signaling pathway;GO:0007517:muscle organ development;GO:0045445:myoblast differentiation;GO:0007520:myoblast fusion;GO:0030335:positive regulation of cell migration;GO:1903078:positive regula…	GO:0009986:cell surface;GO:0005925:focal adhesion;GO:0008305:integrin complex;GO:0030027:lamellipodium;GO:0042470:melanosome;GO:0016020:membrane;GO:0055037:recycling endosome;GO:0032587:ruffle membrane;	GO:0098639:collagen binding involved in cell-matrix adhesion;GO:0001968:fibronectin binding;GO:0005178:integrin binding;GO:0046872:metal ion binding;GO:0046982:protein heterodimerization activity;	K05719	ko04015 Rap1 signaling pathway;ko04145 Phagosome;ko04151 PI3K-Akt signaling pathway;ko04360 Axon guidance;ko04510 Focal adhesion;ko04512 ECM-receptor interaction;ko04514 Cell adhesion molecules;ko04530 Tight junction;ko04611 Platelet activation;ko04670 Leukocyte transendothelial migration;ko04810 Regulation of actin cytoskeleton;ko05100 Bacterial invasion of epithelial cells;ko05130 Pathogenic Es…
gene-MYCL	3599	14	0.23	26	0.41	17	0.33	252	4.60	282	4.93	272	4.44	310	5.49	279	5.31	388	5.59	165	3.26	190	3.44	190	3.62	194.266081694039	13.3303914140514	3.73664723711623	0.250144375099597	14.9379622693033	1.8659435253111e-50	5.36587449287308e-48	Ups	NC_010448.4	95696086	95702627	-	MYCL	MYCL proto-oncogene%2C bHLH transcription factor%2C transcript variant X1	GO:0045607:regulation of inner ear auditory receptor cell differentiation;GO:0006357:regulation of transcription by RNA polymerase II;	GO:0000785:chromatin;GO:0005694:chromosome;GO:0005654:nucleoplasm;	GO:0003677:DNA binding;GO:0000981:DNA-binding transcription factor activity, RNA polymerase II-specific;GO:0046983:protein dimerization activity;	K09110	-
gene-FNDC5	2845	20	0.42	32	0.64	19	0.46	330	7.62	349	7.72	391	8.08	542	12.14	472	11.37	723	13.17	512	12.80	568	13.00	584	14.06	379.148798317152	21.1103463552223	4.39987834391172	0.295253931888864	14.9020143974505	3.19790806711622e-50	9.04032350024261e-48	Ups	NC_010448.4	89163363	89171871	-	FNDC5	fibronectin type III domain containing 5%2C transcript variant X1	GO:0090336:positive regulation of brown fat cell differentiation;GO:0014850:response to muscle activity;	GO:0005783:endoplasmic reticulum;GO:0005576:extracellular region;GO:0005778:peroxisomal membrane;GO:0005886:plasma membrane;	GO:0005179:hormone activity;	-	-
gene-DLGAP5	3103	2598	50.11	2448	44.63	2064	45.97	269	5.69	302	6.13	327	6.19	446	9.16	436	9.63	548	9.15	367	8.41	395	8.29	356	7.86	878.756293403428	0.160744135276979	-2.63716199286239	0.177939408886069	-14.8205617258789	1.07878533659731e-49	2.99884343818443e-47	Down	NC_010443.5	184500791	184550028	-	DLGAP5	DLG associated protein 5%2C transcript variant X2	GO:0051642:centrosome localization;GO:0007059:chromosome segregation;GO:0051382:kinetochore assembly;GO:0007079:mitotic chromosome movement towards spindle pole;GO:0007052:mitotic spindle organization;GO:0045842:positive regulation of mitotic metaphase/anaphase transition;GO:0007346:regulation of mitotic cell cycle;GO:0023052:signaling;	GO:0034451:centriolar satellite;GO:0005737:cytoplasm;GO:0005829:cytosol;GO:0005739:mitochondrion;GO:0005634:nucleus;GO:0031616:spindle pole centrosome;	GO:0008017:microtubule binding;	K16804	-
gene-ACTC1	1559	2782	106.79	2978	108.05	2466	109.31	42970	1810.33	45209	1825.55	50761	1913.92	101451	4146.14	90396	3973.91	122717	4078.66	89626	4089.29	98392	4110.41	97059	4263.15	62667.3341907354	30.1022768784659	4.91180070868426	0.332971538084316	14.7514130995799	3.0128944947351e-49	8.23804381601422e-47	Ups	NC_010443.5	136281119	136286551	+	ACTC1	actin%2C alpha%2C cardiac muscle 1	GO:0007015:actin filament organization;GO:0030048:actin filament-based movement;GO:0070252:actin-mediated cell contraction;GO:0033275:actin-myosin filament sliding;GO:0031032:actomyosin structure organization;GO:0060048:cardiac muscle contraction;GO:0055008:cardiac muscle tissue morphogenesis;GO:0055003:cardiac myofibril assembly;GO:0060047:heart contraction;GO:0090131:mesenchyme migration;GO:004…	GO:0005884:actin filament;GO:0044297:cell body;GO:0005737:cytoplasm;GO:0005869:dynactin complex;GO:0030175:filopodium;GO:0098978:glutamatergic synapse;GO:0031674:I band;GO:0030027:lamellipodium;GO:0030017:sarcomere;GO:0045202:synapse;	GO:0005524:ATP binding;GO:0016787:hydrolase activity;GO:0000146:microfilament motor activity;GO:0017022:myosin binding;	K12314	ko04260 Cardiac muscle contraction;ko04261 Adrenergic signaling in cardiomyocytes;ko05410 Hypertrophic cardiomyopathy;ko05414 Dilated cardiomyopathy;;
gene-CCSER2	9695	1925	11.88	2133	12.45	1765	12.58	5628	38.13	5620	36.49	6410	38.86	6699	44.02	6329	44.74	7873	42.08	6241	45.79	6369	42.79	6697	47.30	5301.29907041365	3.30230917448869	1.7234751970594	0.117554155502911	14.6611167396521	1.14376201355137e-48	3.02806454349576e-46	Ups	NC_010456.5	85544124	85677932	+	CCSER2	coiled-coil serine rich protein 2%2C transcript variant X14	GO:0001578:microtubule bundle formation;	GO:0005737:cytoplasm;GO:0015630:microtubule cytoskeleton;	GO:0008017:microtubule binding;	-	-
gene-TRIM72	4165	75	1.08	99	1.34	77	1.28	1559	24.59	1669	25.23	1887	26.63	4688	71.71	4317	71.04	5286	65.76	2605	44.49	2784	43.53	2749	45.20	2297.63372451487	36.2467684262199	5.17978047254491	0.354733417610277	14.6018960024669	2.73142093194999e-48	7.11833901937404e-46	Ups	NC_010445.4	17286471	17297841	-	TRIM72	tripartite motif containing 72	GO:0006887:exocytosis;GO:0007517:muscle organ development;GO:0003012:muscle system process;GO:0046627:negative regulation of insulin receptor signaling pathway;GO:0043569:negative regulation of insulin-like growth factor receptor signaling pathway;GO:0010832:negative regulation of myotube differentiation;GO:0001778:plasma membrane repair;GO:0043161:proteasome-mediated ubiquitin-dependent protein …	GO:0005737:cytoplasm;GO:0030659:cytoplasmic vesicle membrane;GO:0042383:sarcolemma;	GO:0042802:identical protein binding;GO:0001786:phosphatidylserine binding;GO:0031624:ubiquitin conjugating enzyme binding;GO:0061630:ubiquitin protein ligase activity;GO:0008270:zinc ion binding;	K12036	-
gene-BUB1	3496	1377	23.57	1405	22.73	1022	20.20	186	3.49	168	3.03	170	2.86	258	4.70	283	5.55	279	4.14	165	3.36	203	3.78	173	3.39	471.843230466883	0.164745104721191	-2.60169249763211	0.179293531220259	-14.5107995805826	1.03506948121255e-47	2.6559882887914e-45	Down	NC_010445.4	45585188	45623240	+	BUB1	BUB1 mitotic checkpoint serine/threonine kinase%2C transcript variant X1	GO:0006915:apoptotic process;GO:0051301:cell division;GO:0008283:cell population proliferation;GO:0051754:meiotic sister chromatid cohesion, centromeric;GO:0007094:mitotic spindle assembly checkpoint signaling;GO:0006468:protein phosphorylation;GO:0051983:regulation of chromosome segregation;GO:0007063:regulation of sister chromatid cohesion;	GO:0005829:cytosol;GO:0043231:intracellular membrane-bounded organelle;GO:0000776:kinetochore;GO:0016020:membrane;GO:0005654:nucleoplasm;	GO:0005524:ATP binding;GO:0004672:protein kinase activity;GO:0106310:protein serine kinase activity;GO:0004674:protein serine/threonine kinase activity;	K02178	ko04110 Cell cycle;ko04114 Oocyte meiosis;ko04914 Progesterone-mediated oocyte maturation;;
gene-PLK1	3591	704	11.73	705	11.11	595	11.45	105	1.92	130	2.28	109	1.78	163	2.89	158	3.02	190	2.74	125	2.48	144	2.61	139	2.65	272.145733579553	0.208829124312497	-2.25960516376936	0.157096021191948	-14.3835925736684	6.55990240060792e-47	1.65776685060211e-44	Down	NC_010445.4	22537814	22550901	-	PLK1	polo like kinase 1%2C transcript variant X2	GO:0007098:centrosome cycle;GO:0000132:establishment of mitotic spindle orientation;GO:0045184:establishment of protein localization;GO:0016321:female meiosis chromosome segregation;GO:0000086:G2/M transition of mitotic cell cycle;GO:0045143:homologous chromosome segregation;GO:0001578:microtubule bundle formation;GO:0000278:mitotic cell cycle;GO:0007076:mitotic chromosome condensation;GO:0000281…	GO:0034451:centriolar satellite;GO:0005814:centriole;GO:0005813:centrosome;GO:0000785:chromatin;GO:0005737:cytoplasm;GO:0005829:cytosol;GO:0000776:kinetochore;GO:0015630:microtubule cytoskeleton;GO:0030496:midbody;GO:0097431:mitotic spindle pole;GO:0005654:nucleoplasm;GO:0005634:nucleus;GO:0000940:outer kinetochore;GO:0005819:spindle;GO:0051233:spindle midzone;GO:0000922:spindle pole;GO:0000795:s…	GO:0010997:anaphase-promoting complex binding;GO:0005524:ATP binding;GO:0042802:identical protein binding;GO:0000287:magnesium ion binding;GO:0008017:microtubule binding;GO:0004672:protein kinase activity;GO:0019901:protein kinase binding;GO:0106310:protein serine kinase activity;GO:0004674:protein serine/threonine kinase activity;	K06631	ko04068 FoxO signaling pathway;ko04110 Cell cycle;ko04114 Oocyte meiosis;ko04914 Progesterone-mediated oocyte maturation;;
gene-GTSE1	3049	380	7.46	424	7.87	343	7.77	47	1.01	53	1.09	77	1.48	79	1.65	63	1.42	75	1.27	45	1.05	76	1.62	83	1.86	145.354811612799	0.172695190788252	-2.53370018759983	0.178286875691133	-14.2113668085657	7.78902708045386e-46	1.93900272649089e-43	Down	NC_010447.5	3227813	3246679	-	GTSE1	G2 and S-phase expressed 1	-	-	-	K10129	ko04115 p53 signaling pathway;;
gene-ADAMTS1	4008	948	14.16	869	12.26	714	12.31	1915	31.38	1926	30.25	2038	29.89	1840	29.25	1776	30.37	2510	32.45	1864	33.08	1924	31.26	1918	32.77	1677.97448830867	2.31936406934495	1.21372929683296	0.0858821608855838	14.1324960191669	2.39502457278457e-45	5.87450218374615e-43	Ups	NC_010455.5	190277175	190285957	-	ADAMTS1	ADAM metallopeptidase with thrombospondin type 1 motif 1	GO:0030198:extracellular matrix organization;GO:0060347:heart trabecula formation;GO:0001822:kidney development;GO:0016525:negative regulation of angiogenesis;GO:0001542:ovulation from ovarian follicle;GO:1900087:positive regulation of G1/S transition of mitotic cell cycle;GO:0010976:positive regulation of neuron projection development;GO:1904754:positive regulation of vascular associated smooth …	GO:0005604:basement membrane;GO:0062023:collagen-containing extracellular matrix;GO:0031410:cytoplasmic vesicle;GO:0031012:extracellular matrix;GO:0005576:extracellular region;	GO:0008201:heparin binding;GO:0004222:metalloendopeptidase activity;GO:0008270:zinc ion binding;	K08617	-
gene-KCTD7	4866	1379	16.96	1710	19.88	1253	17.80	673	9.08	772	9.99	844	10.20	700	9.17	622	8.76	930	9.90	538	7.86	647	8.66	550	7.74	875.138859386151	0.474897296212211	-1.07431255253053	0.0761337750069494	-14.1108535920157	3.25612676124853e-45	7.87086061606728e-43	Down	NC_010445.4	16382333	16393861	-	KCTD7	potassium channel tetramerization domain containing 7	GO:0060081:membrane hyperpolarization;GO:0032411:positive regulation of transporter activity;GO:0051260:protein homooligomerization;	GO:0005829:cytosol;GO:0005886:plasma membrane;	-	-	-
gene-MSTN	1128	53	2.81	47	2.36	45	2.76	268	15.61	233	13.00	322	16.78	238	13.44	234	14.22	314	14.42	245	15.45	177	10.22	213	12.93	196.907057119751	5.0868485269145	2.34677213514356	0.16639347721552	14.1037507864801	3.60109638417878e-45	8.58038379881684e-43	Ups	NC_010457.5	94623526	94628440	-	MSTN	myostatin	GO:0071549:cellular response to dexamethasone stimulus;GO:0046716:muscle cell cellular homeostasis;GO:0014839:myoblast migration involved in skeletal muscle regeneration;GO:0046627:negative regulation of insulin receptor signaling pathway;GO:0033673:negative regulation of kinase activity;GO:0045662:negative regulation of myoblast differentiation;GO:2000818:negative regulation of myoblast prolifer…	GO:0005615:extracellular space;	GO:0005125:cytokine activity;GO:0008083:growth factor activity;GO:0008201:heparin binding;GO:0042802:identical protein binding;GO:0042803:protein homodimerization activity;	K05497	ko04060 Cytokine-cytokine receptor interaction;;
gene-GADD45G	1069	82	4.59	86	4.55	54	3.49	474	29.12	548	32.27	586	32.22	857	51.08	791	50.71	885	42.90	627	41.72	501	30.52	734	47.02	517.400365941377	9.04927977368647	3.17780297360147	0.226331123225201	14.0405037023545	8.80843318041237e-45	2.0280786892906e-42	Ups	NC_010456.5	1166000	1167538	+	GADD45G	growth arrest and DNA damage inducible gamma	GO:0006915:apoptotic process;GO:0030154:cell differentiation;GO:0051726:regulation of cell cycle;	GO:0005737:cytoplasm;GO:0005634:nucleus;	-	K04402	ko04010 koK signaling pathway;ko04064 NF-kappa B signaling pathway;ko04068 FoxO signaling pathway;ko04110 Cell cycle;ko04115 p53 signaling pathway;ko04210 Apoptosis;ko04218 Cellular senescence;ko05169 Epstein-Barr virus infection;ko05200 Pathways in cancer;ko05202 Transcriptional misregulation in cancer;ko05210 Colorectal cancer;ko05212 Pancreatic cancer;ko05213 Endometrial cancer;ko05214 Glioma;…
gene-RYR1	15364	110	0.43	143	0.53	117	0.53	2667	11.40	2816	11.54	2815	10.77	8247	34.20	7315	32.63	10193	34.38	6768	31.33	6747	28.60	6960	31.02	4599.28104362712	49.2512774028716	5.62208923831706	0.404087880006634	13.9130360411323	5.27901544067233e-44	1.18984727749965e-41	Ups	NC_010448.4	47339759	47458457	+	RYR1	ryanodine receptor 1	GO:0070588:calcium ion transmembrane transport;GO:0006874:intracellular calcium ion homeostasis;GO:0071313:cellular response to caffeine;GO:0071277:cellular response to calcium ion;GO:0006936:muscle contraction;GO:0043931:ossification involved in bone maturation;GO:0003151:outflow tract morphogenesis;GO:0051289:protein homotetramerization;GO:0051209:release of sequestered calcium ion into cytosol…	GO:0034704:calcium channel complex;GO:0030659:cytoplasmic vesicle membrane;GO:0031090:organelle membrane;GO:0005886:plasma membrane;GO:1990425:ryanodine receptor complex;GO:0042383:sarcolemma;GO:0016529:sarcoplasmic reticulum;GO:0033017:sarcoplasmic reticulum membrane;GO:0005790:smooth endoplasmic reticulum;GO:0014802:terminal cisterna;GO:0030018:Z disc;	GO:0005524:ATP binding;GO:0005262:calcium channel activity;GO:0005509:calcium ion binding;GO:0048763:calcium-induced calcium release activity;GO:0005516:calmodulin binding;GO:0005219:ryanodine-sensitive calcium-release channel activity;GO:0005245:voltage-gated calcium channel activity;	K04961	ko04020 Calcium signaling pathway;ko04371 Apelin signaling pathway;ko04713 Circadian entrainment;ko04730 Long-term depression;ko04921 Oxytocin signaling pathway;ko05017 Spinocerebellar ataxia;ko05020 Prion disease;ko05022 Pathways of neurodegeneration - multiple diseases;;
gene-PAX7	6144	294	2.86	371	3.42	301	3.39	1210	12.94	1479	15.15	1555	14.88	2014	20.89	1797	20.05	2635	22.22	1434	16.60	1507	15.97	1621	18.07	1336.59292349879	5.18984947913338	2.37569269679956	0.171199461630553	13.8767533155349	8.76239364882485e-44	1.94863951558333e-41	Ups	NC_010448.4	77160827	77268626	+	PAX7	paired box 7%2C transcript variant X2	GO:0048856:anatomical structure development;GO:0009653:anatomical structure morphogenesis;GO:0007517:muscle organ development;GO:0043066:negative regulation of apoptotic process;GO:0006357:regulation of transcription by RNA polymerase II;	GO:0000785:chromatin;GO:0005634:nucleus;	GO:0003700:DNA-binding transcription factor activity;GO:0000981:DNA-binding transcription factor activity, RNA polymerase II-specific;GO:0000978:RNA polymerase II cis-regulatory region sequence-specific DNA binding;GO:1990837:sequence-specific double-stranded DNA binding;	K09381	ko05202 Transcriptional misregulation in cancer;;
gene-TP53INP2	4073	368	5.41	391	5.43	303	5.14	828	13.35	894	13.82	975	14.07	1052	16.46	995	16.74	1213	15.43	805	14.06	1005	16.07	844	14.19	800.743006325456	2.68440992709146	1.4246049974041	0.102885177574297	13.8465523508024	1.33465915380061e-43	2.92905000345269e-41	Ups	NC_010459.5	38104189	38113167	+	TP53INP2	tumor protein p53 inducible nuclear protein 2%2C transcript variant X1	GO:0000045:autophagosome assembly;GO:0016236:macroautophagy;GO:1903828:negative regulation of protein localization;GO:0001649:osteoblast differentiation;GO:0045893:positive regulation of DNA-templated transcription;GO:0008104:protein localization;GO:0001894:tissue homeostasis;GO:0006511:ubiquitin-dependent protein catabolic process;	GO:0005776:autophagosome;GO:0031410:cytoplasmic vesicle;GO:0005829:cytosol;GO:0005634:nucleus;GO:0016605:PML body;	GO:0043130:ubiquitin binding;	-	-
gene-REXO5	11534	879	4.56	839	4.11	673	4.03	226	1.29	251	1.37	287	1.46	239	1.32	263	1.56	298	1.34	261	1.61	300	1.69	248	1.47	396.640539818494	0.330193109730514	-1.59861807960692	0.115588083383337	-13.8303018167128	1.67317015644492e-43	3.6242603947201e-41	Down	NC_010445.4	25175690	25239006	-	REXO5	RNA exonuclease 5%2C transcript variant X8	-	GO:0005730:nucleolus;GO:0005634:nucleus;GO:0070062:extracellular exosome;	GO:0004527:exonuclease activity;GO:0003723:RNA binding;	K14570	ko03008 Ribosome biogenesis in eukaryotes;;
gene-LDLR	5838	996	10.21	1120	10.85	898	10.63	4353	48.97	4817	51.94	5170	52.06	3336	36.41	3259	38.26	3714	32.96	3747	45.65	4301	47.98	3720	43.63	3275.19692832917	4.01069972877582	2.00385395916615	0.14489972320888	13.8292462869477	1.69790206128789e-43	3.63068057438726e-41	Ups	NC_010444.4	69828348	69864823	+	LDLR	low density lipoprotein receptor%2C transcript variant X2	GO:0042632:cholesterol homeostasis;GO:0008203:cholesterol metabolic process;GO:0006898:receptor-mediated endocytosis;GO:0090118:receptor-mediated endocytosis involved in cholesterol transport;GO:0045056:transcytosis;	GO:0009986:cell surface;GO:0005905:clathrin-coated pit;GO:0005769:early endosome;GO:0005794:Golgi apparatus;GO:0005770:late endosome;GO:0034362:low-density lipoprotein particle;GO:0005764:lysosome;GO:0005886:plasma membrane;	GO:0005509:calcium ion binding;GO:0071813:lipoprotein particle binding;GO:0005041:low-density lipoprotein particle receptor activity;	K12473	ko04144 Endocytosis;ko04913 Ovarian steroidogenesis;ko04925 Aldosterone synthesis and secretion;ko04927 Cortisol synthesis and secretion;ko04934 Cushing syndrome;ko04976 Bile secretion;ko04979 Cholesterol metabolism;ko05145 Toxoplasmosis;ko05160 Hepatitis C;ko05417 Lipid and atherosclerosis;;
gene-FAM13B	5940	855	8.61	889	8.47	719	8.36	2473	27.34	2643	28.01	2695	26.67	3108	33.34	2884	33.28	3778	32.96	2896	34.68	3287	36.04	2999	34.57	2433.68843860717	3.61826402506553	1.8552976853928	0.136717365649356	13.5703147627285	6.00635495260983e-42	1.26810119309594e-39	Ups	NC_010444.4	139958488	140073709	-	FAM13B	family with sequence similarity 13 member B%2C transcript variant X20	GO:0051056:regulation of small GTPase mediated signal transduction;GO:0007165:signal transduction;	GO:0005829:cytosol;	GO:0005096:GTPase activator activity;	K04991	-
gene-PHF19	4469	579	7.75	511	6.47	411	6.36	198	2.91	205	2.89	207	2.72	180	2.57	134	2.05	227	2.63	156	2.48	174	2.54	128	1.96	256.874717310412	0.352992828673642	-1.50228922057523	0.110816779526763	-13.5565139773117	7.25006596147795e-42	1.51154812714363e-39	Down	NC_010443.5	260899462	260919776	-	PHF19	PHD finger protein 19%2C transcript variant X2	GO:0006325:chromatin organization;GO:0000122:negative regulation of transcription by RNA polymerase II;GO:0061087:positive regulation of histone H3-K27 methylation;GO:0006355:regulation of DNA-templated transcription;GO:0048863:stem cell differentiation;GO:0019827:stem cell population maintenance;	GO:0035098:ESC/E(Z) complex;GO:0005654:nucleoplasm;GO:0005634:nucleus;	GO:0003682:chromatin binding;GO:0003677:DNA binding;GO:0046872:metal ion binding;GO:0035064:methylated histone binding;	K11486	-
gene-XIRP2	12230	334	1.63	432	2.00	316	1.79	7153	38.42	6809	35.05	8243	39.62	22963	119.63	19603	109.85	26961	114.23	17048	99.15	19430	103.47	19310	108.12	12448.984789905	45.7586411478435	5.51597230525595	0.407965586002626	13.5206804066568	1.18078610011691e-41	2.43139893380864e-39	Ups	NC_010457.5	73665876	73741046	+	XIRP2	xin actin binding repeat containing 2%2C transcript variant X3	GO:0007015:actin filament organization;GO:0055008:cardiac muscle tissue morphogenesis;GO:0045216:cell-cell junction organization;GO:0003281:ventricular septum development;	GO:0070161:anchoring junction;GO:0030018:Z disc;GO:0005829:cytosol;GO:0005925:focal adhesion;GO:0001725:stress fiber;	GO:0051015:actin filament binding;GO:0051393:alpha-actinin binding;GO:0046872:metal ion binding;	-	-
gene-SRL	11450	110	0.57	162	0.80	127	0.77	2900	16.64	3159	17.37	3255	16.71	10727	59.69	9994	59.82	12356	55.92	6770	42.06	6773	38.53	7200	43.06	5287.71441835027	52.5532433860174	5.71570789946546	0.423941201051477	13.4823128426515	1.98776583450761e-41	4.043164189482e-39	Ups	NC_010445.4	38073379	38111936	+	SRL	sarcalumenin%2C transcript variant X2	GO:0006897:endocytosis;GO:0016197:endosomal transport;	GO:0033018:sarcoplasmic reticulum lumen;GO:0033017:sarcoplasmic reticulum membrane;GO:0043231:intracellular membrane-bounded organelle;	GO:0005525:GTP binding;	-	-
gene-THBS1	5800	131697	1358.87	140881	1373.98	110738	1319.44	38960	441.19	40495	439.53	42752	433.28	31155	342.24	28039	331.32	38606	344.89	36951	453.17	34550	387.96	38267	451.79	59334.5847290216	0.286305884914883	-1.80437077016567	0.13397476352182	-13.4679899611974	2.41347066414343e-41	4.84991291653593e-39	Down	NC_010443.5	131728781	131746098	-	THBS1	thrombospondin 1	GO:0048266:behavioral response to pain;GO:0007155:cell adhesion;GO:0016477:cell migration;GO:0071363:cellular response to growth factor stimulus;GO:0034605:cellular response to heat;GO:0071356:cellular response to tumor necrosis factor;GO:0002544:chronic inflammatory response;GO:0043652:engulfment of apoptotic cell;GO:0006955:immune response;GO:0006954:inflammatory response;GO:0016525:negative re…	GO:0009986:cell surface;GO:0062023:collagen-containing extracellular matrix;GO:0005783:endoplasmic reticulum;GO:0005788:endoplasmic reticulum lumen;GO:0009897:external side of plasma membrane;GO:0070062:extracellular exosome;GO:0031012:extracellular matrix;GO:0005576:extracellular region;GO:0005615:extracellular space;GO:0005577:fibrinogen complex;GO:0031091:platelet alpha granule;GO:0031093:plat…	GO:0005509:calcium ion binding;GO:0070052:collagen V binding;GO:0005201:extracellular matrix structural constituent;GO:0070051:fibrinogen binding;GO:0017134:fibroblast growth factor binding;GO:0001968:fibronectin binding;GO:0008201:heparin binding;GO:0042802:identical protein binding;GO:0005178:integrin binding;GO:0043236:laminin binding;GO:0030169:low-density lipoprotein particle binding;GO:0001…	K16857	ko04015 Rap1 signaling pathway;ko04115 p53 signaling pathway;ko04145 Phagosome;ko04151 PI3K-Akt signaling pathway;ko04350 TGF-beta signaling pathway;ko04510 Focal adhesion;ko04512 ECM-receptor interaction;ko05144 Malaria;ko05165 Human papillomavirus infection;ko05205 Proteoglycans in cancer;ko05206 MicroRNAs in cancer;ko05219 Bladder cancer;;
gene-CALCOCO2	2380	12010	301.99	12863	305.72	10410	302.27	4138	114.20	4169	110.27	4431	109.44	2722	72.87	2694	77.58	3684	80.20	2813	84.07	3364	92.06	2960	85.16	5493.02002132013	0.289189467967489	-1.78991308335821	0.133129215287004	-13.4449307727042	3.29714211547195e-41	6.54678968380437e-39	Down	NC_010454.4	25050008	25080230	+	CALCOCO2	calcium binding and coiled-coil domain 2	GO:1901098:positive regulation of autophagosome maturation;GO:0098792:xenophagy;	GO:0005776:autophagosome;GO:0000421:autophagosome membrane;GO:0031410:cytoplasmic vesicle;GO:0005856:cytoskeleton;GO:0048471:perinuclear region of cytoplasm;GO:0016605:PML body;	GO:0046872:metal ion binding;	-	-
gene-VGLL2	2894	19	0.39	12	0.23	5	0.12	333	7.56	362	7.87	419	8.51	488	10.74	581	13.76	609	10.90	733	18.02	688	15.48	801	18.95	430.091467784078	48.0738955171883	5.587181807363	0.416421492499646	13.4171312192003	4.79934858408291e-41	9.41745118046104e-39	Ups	NC_010443.5	44549407	44557793	-	VGLL2	vestigial like family member 2%2C transcript variant X1	GO:0045944:positive regulation of transcription by RNA polymerase II;GO:0006357:regulation of transcription by RNA polymerase II;GO:0007519:skeletal muscle tissue development;	GO:0005737:cytoplasm;GO:0005634:nucleus;	GO:0008022:obsolete protein C-terminus binding;GO:0003713:transcription coactivator activity;	-	-
gene-EHD3	4007	2794	41.73	2889	40.78	2296	39.60	683	11.20	676	10.62	736	10.80	463	7.36	379	6.48	528	6.83	339	6.02	461	7.49	376	6.43	1043.6476574096	0.190344458871463	-2.39331552275456	0.178537648088683	-13.4051027801473	5.64450324254383e-41	1.09470546026033e-38	Down	NC_010445.4	108103631	108135161	-	EHD3	EH domain containing 3	GO:0060271:cilium assembly;GO:0034498:early endosome to Golgi transport;GO:0032456:endocytic recycling;GO:0006897:endocytosis;GO:0016197:endosomal transport;GO:0090160:Golgi to lysosome transport;GO:1901387:positive regulation of voltage-gated calcium channel activity;GO:0051260:protein homooligomerization;GO:0072659:protein localization to plasma membrane;GO:0015031:protein transport;GO:0001881:…	GO:0020018:ciliary pocket membrane;GO:0005737:cytoplasm;GO:0005829:cytosol;GO:0005769:early endosome;GO:0030139:endocytic vesicle;GO:0010008:endosome membrane;GO:0005925:focal adhesion;GO:0043231:intracellular membrane-bounded organelle;GO:0005634:nucleus;GO:0048471:perinuclear region of cytoplasm;GO:0055038:recycling endosome membrane;	GO:0005524:ATP binding;GO:0005509:calcium ion binding;GO:0005525:GTP binding;GO:0003676:nucleic acid binding;	K12476	ko04144 Endocytosis;;
gene-ABCA5	7059	428	3.63	431	3.45	350	3.43	133	1.24	154	1.37	189	1.57	155	1.40	159	1.54	199	1.46	104	1.05	139	1.28	103	1.00	209.827425978319	0.362263876771166	-1.46488714060412	0.109550380066755	-13.3718124913075	8.83611507812275e-41	1.69399498147137e-38	Down	NC_010454.4	11018692	11152916	+	ABCA5	ATP binding cassette subfamily A member 5%2C transcript variant X11	GO:0033344:cholesterol efflux;GO:0042632:cholesterol homeostasis;GO:0008203:cholesterol metabolic process;GO:0034375:high-density lipoprotein particle remodeling;GO:0006869:lipid transport;GO:0010745:negative regulation of macrophage derived foam cell differentiation;GO:1903064:positive regulation of reverse cholesterol transport;GO:0010874:regulation of cholesterol efflux;GO:0043691:reverse chol…	GO:0005794:Golgi apparatus;GO:0000139:Golgi membrane;GO:0043231:intracellular membrane-bounded organelle;GO:0005770:late endosome;GO:0031902:late endosome membrane;GO:0005765:lysosomal membrane;GO:0005764:lysosome;GO:0005886:plasma membrane;	GO:0140359:ABC-type transporter activity;GO:0005524:ATP binding;GO:0016887:ATP hydrolysis activity;GO:0042626:ATPase-coupled transmembrane transporter activity;GO:0005319:lipid transporter activity;	K05648	ko02010 ABC transporters;;
gene-PITX3	1819	5	0.16	7	0.22	7	0.27	443	16.00	444	15.37	478	15.45	339	11.87	290	10.93	372	10.60	171	6.69	177	6.34	204	7.68	237.565241018099	49.5174686146899	5.62986565922994	0.423432596546283	13.2957776636702	2.4491353424248e-40	4.64194640639809e-38	Ups	NC_010456.5	113230194	113241393	-	PITX3	paired like homeodomain 3	GO:0007568:obsolete aging;GO:0009653:anatomical structure morphogenesis;GO:1990792:cellular response to glial cell derived neurotrophic factor;GO:0071542:dopaminergic neuron differentiation;GO:0002088:lens development in camera-type eye;GO:0070306:lens fiber cell differentiation;GO:0002089:lens morphogenesis in camera-type eye;GO:0007626:locomotory behavior;GO:0030901:midbrain development;GO:0014…	GO:0000785:chromatin;GO:0005737:cytoplasm;GO:0005634:nucleus;	GO:0001228:DNA-binding transcription activator activity, RNA polymerase II-specific;GO:0003700:DNA-binding transcription factor activity;GO:0000981:DNA-binding transcription factor activity, RNA polymerase II-specific;GO:0000978:RNA polymerase II cis-regulatory region sequence-specific DNA binding;GO:1990837:sequence-specific double-stranded DNA binding;	K09357	-
gene-PIMREG	1420	229	9.65	232	9.24	195	9.49	36	1.67	29	1.29	48	1.99	63	2.83	49	2.36	56	2.04	36	1.80	35	1.61	44	2.12	87.4846532369612	0.199160425911981	-2.32799708911044	0.176114999376681	-13.2186190690734	6.8510200727539e-40	1.2696462643718e-37	Down	NC_010454.4	50898493	50903238	-	PIMREG	PICALM interacting mitotic regulator	GO:0007049:cell cycle;GO:0051301:cell division;	GO:0005730:nucleolus;GO:0005654:nucleoplasm;	-	-	-
gene-TUBA1B	1639	10820	395.07	11008	379.91	8829	372.27	5117	205.06	5551	213.21	5805	208.19	5502	213.88	5339	223.25	6429	203.25	3840	166.65	4422	175.72	3910	163.36	6322.48486686502	0.492116188984541	-1.02292911777402	0.0774330170987305	-13.2105031690777	7.63125974675648e-40	1.39870089358408e-37	Down	NC_010447.5	15150229	15153620	-	TUBA1B	tubulin alpha 1b	GO:0000226:microtubule cytoskeleton organization;GO:0000278:mitotic cell cycle;	GO:0005737:cytoplasm;GO:0005829:cytosol;GO:0005874:microtubule;GO:0015630:microtubule cytoskeleton;	GO:0005525:GTP binding;GO:0003924:GTPase activity;GO:0046872:metal ion binding;GO:0005200:structural constituent of cytoskeleton;	K07374	ko04145 Phagosome;ko04210 Apoptosis;ko04530 Tight junction;ko04540 Gap junction;ko05010 Alzheimer disease;ko05012 Parkinson disease;ko05014 Amyotrophic lateral sclerosis;ko05016 Huntington disease;ko05020 Prion disease;ko05022 Pathways of neurodegeneration - multiple diseases;ko05130 Pathogenic Escherichia coli infection;ko05132 Salmonella infection;;
gene-MCAM	11098	432	2.33	526	2.68	346	2.15	1067	6.31	1234	7.00	1360	7.20	1106	6.35	1078	6.66	1381	6.45	1181	7.57	1236	7.25	1203	7.42	1009.21046587024	2.77643993170648	1.47323618355197	0.11165264227712	13.1948170102005	9.3982810837879e-40	1.70384706735324e-37	Ups	NC_010451.4	46506375	46522091	-	MCAM	melanoma cell adhesion molecule%2C transcript variant X2	GO:0009653:anatomical structure morphogenesis;GO:0001525:angiogenesis;GO:0007155:cell adhesion;GO:0003094:glomerular filtration;GO:0030335:positive regulation of cell migration;GO:0061042:vascular wound healing;	GO:0009897:external side of plasma membrane;GO:0005576:extracellular region;GO:0005615:extracellular space;GO:0005925:focal adhesion;GO:0005634:nucleus;GO:0005886:plasma membrane;	-	K06534	-
gene-FGF13	3199	141	2.64	136	2.40	102	2.20	589	12.09	673	13.24	801	14.72	959	19.10	1051	22.52	1370	22.19	652	14.50	712	14.50	705	15.09	647.52933593315	6.52115973677292	2.70512855919627	0.205070446248619	13.1912160366428	9.85820800681955e-40	1.76801130479294e-37	Ups	NC_010461.5	113460191	113955691	-	FGF13	fibroblast growth factor 13%2C transcript variant X4	GO:0048755:branching morphogenesis of a nerve;GO:0021795:cerebral cortex cell migration;GO:0045200:establishment of neuroblast polarity;GO:0021766:hippocampus development;GO:1904862:inhibitory synapse assembly;GO:0007612:learning;GO:0007611:learning or memory;GO:0000165:MAPK cascade;GO:0007613:memory;GO:0046785:microtubule polymerization;GO:0048671:negative regulation of collateral sprouting;GO:0…	GO:0030424:axon;GO:0005737:cytoplasm;GO:0005829:cytosol;GO:0030425:dendrite;GO:0030175:filopodium;GO:0030426:growth cone;GO:0014704:intercalated disc;GO:0016328:lateral plasma membrane;GO:0005874:microtubule;GO:0043005:neuron projection;GO:0005634:nucleus;GO:0005886:plasma membrane;GO:0042383:sarcolemma;	GO:0048487:beta-tubulin binding;GO:0008083:growth factor activity;GO:0008017:microtubule binding;GO:0030295:protein kinase activator activity;GO:0017080:sodium channel regulator activity;GO:0044325:transmembrane transporter binding;	K04358	ko04010 koK signaling pathway;ko04014 Ras signaling pathway;ko04015 Rap1 signaling pathway;ko04020 Calcium signaling pathway;ko04151 PI3K-Akt signaling pathway;ko04810 Regulation of actin cytoskeleton;ko05200 Pathways in cancer;ko05207 Chemical carcinogenesis - receptor activation;ko05218 Melanoma;ko05224 Breast cancer;ko05226 Gastric cancer;;
gene-FAM25A	411	103	15.00	77	10.60	74	12.44	11	1.76	7	1.07	10	1.43	6	0.93	4	0.67	8	1.01	4	0.69	7	1.11	8	1.33	26.5445625404376	0.0841275243441209	-3.57127829966122	0.272618323792376	-13.0999202474045	3.29603818896444e-39	5.84836393124871e-37	Down	NC_010456.5	87940256	87943535	+	FAM25A	family with sequence similarity 25 member A	-	-	-	-	-
gene-FRK	4243	516	7.28	523	6.97	472	7.69	113	1.75	147	2.18	127	1.76	125	1.88	111	1.79	146	1.78	58	0.97	69	1.06	99	1.60	207.402275944983	0.214329674615444	-2.22209648539219	0.169707743290627	-13.0936658652447	3.57907964645488e-39	6.28373362349695e-37	Down	NC_010443.5	81606599	81714543	-	FRK	fyn related Src family tyrosine kinase	GO:0030154:cell differentiation;GO:0045087:innate immune response;GO:0000122:negative regulation of transcription by RNA polymerase II;GO:0007169:transmembrane receptor protein tyrosine kinase signaling pathway;	GO:0005829:cytosol;GO:0031234:extrinsic component of cytoplasmic side of plasma membrane;GO:0005654:nucleoplasm;GO:0005886:plasma membrane;	GO:0005524:ATP binding;GO:0004715:non-membrane spanning protein tyrosine kinase activity;GO:0004713:protein tyrosine kinase activity;GO:0005102:signaling receptor binding;	K08892	ko04013 koK signaling pathway - fly;;
gene-TPX2	3598	2668	44.38	2624	41.25	2102	40.37	480	8.76	463	8.10	491	8.02	621	11.00	624	11.89	643	9.26	595	11.76	658	11.91	499	9.50	1040.14813513056	0.229707656802794	-2.12212914828335	0.162587356295485	-13.052239710612	6.17062822937536e-39	1.07039128103581e-36	Down	NC_010459.5	35431271	35484814	+	TPX2	TPX2%2C microtubule nucleation factor%2C transcript variant X10	GO:0032147:activation of protein kinase activity;GO:0006915:apoptotic process;GO:0051301:cell division;GO:0007020:microtubule nucleation;GO:0000278:mitotic cell cycle;GO:0090307:mitotic spindle assembly;GO:0007026:negative regulation of microtubule depolymerization;GO:0060236:regulation of mitotic spindle organization;	GO:0043203:axon hillock;GO:0005829:cytosol;GO:0045171:intercellular bridge;GO:0015630:microtubule cytoskeleton;GO:0072686:mitotic spindle;GO:0005880:nuclear microtubule;GO:0005654:nucleoplasm;GO:0005634:nucleus;GO:0005819:spindle;GO:0000922:spindle pole;	GO:0061676:importin-alpha family protein binding;GO:0008017:microtubule binding;GO:0030295:protein kinase activator activity;GO:0019901:protein kinase binding;	K16812	-
gene-CEP128	5826	381	3.91	354	3.44	301	3.57	65	0.73	93	1.00	73	0.74	108	1.18	95	1.12	116	1.03	74	0.90	97	1.08	84	0.99	153.142171154847	0.25702658947909	-1.96001048050575	0.15017430039604	-13.0515705772346	6.22507070330799e-39	1.07039128103581e-36	Down	NC_010449.5	103345978	103760323	-	CEP128	centrosomal protein 128%2C transcript variant X13	GO:0008104:protein localization;	GO:0120103:centriolar subdistal appendage;GO:0005814:centriole;GO:0005813:centrosome;GO:0005737:cytoplasm;GO:0000922:spindle pole;	-	K16460	-
gene-CDC25C	1506	276	10.97	306	11.49	225	10.32	67	2.92	70	2.93	67	2.62	66	2.79	68	3.09	83	2.86	41	1.94	39	1.69	32	1.46	110.382479682088	0.216535834600662	-2.20732229800632	0.169264977455715	-13.040632097587	7.18588142316866e-39	1.22299302303092e-36	Down	NC_010444.4	140289156	140323696	-	CDC25C	cell division cycle 25C	GO:0051301:cell division;GO:0000086:G2/M transition of mitotic cell cycle;GO:0010971:positive regulation of G2/M transition of mitotic cell cycle;GO:0110032:positive regulation of G2/MI transition of meiotic cell cycle;GO:0006470:protein dephosphorylation;	GO:0005737:cytoplasm;GO:0005634:nucleus;	GO:0004725:protein tyrosine phosphatase activity;	K05867	ko04110 Cell cycle;ko04114 Oocyte meiosis;ko04914 Progesterone-mediated oocyte maturation;ko05170 Human immunodeficiency virus 1 infection;ko05206 MicroRNAs in cancer;;
gene-CDK5R1	3874	10	0.15	6	0.09	5	0.09	221	3.75	216	3.51	290	4.40	451	7.42	388	6.86	485	6.49	253	4.65	177	2.98	234	4.14	224.131490947554	42.4259797600836	5.40687607177239	0.415945290221242	12.9990077995509	1.23940856884554e-38	2.08809045654291e-36	Ups	NC_010454.4	42456063	42494494	-	CDK5R1	cyclin dependent kinase 5 regulatory subunit 1	GO:0007411:axon guidance;GO:0007413:axonal fasciculation;GO:0007420:brain development;GO:0021549:cerebellum development;GO:0009792:embryo development ending in birth or egg hatching;GO:0048013:ephrin receptor signaling pathway;GO:0007213:G protein-coupled acetylcholine receptor signaling pathway;GO:0070315:G1 to G0 transition involved in cell differentiation;GO:0021766:hippocampus development;GO:…	GO:0030424:axon;GO:0043292:contractile fiber;GO:0000307:cyclin-dependent protein kinase holoenzyme complex;GO:0005737:cytoplasm;GO:0030425:dendrite;GO:0043197:dendritic spine;GO:0030426:growth cone;GO:0016020:membrane;GO:0031594:neuromuscular junction;GO:0043005:neuron projection;GO:0043025:neuronal cell body;GO:0005654:nucleoplasm;GO:0005634:nucleus;GO:0043204:perikaryon;GO:0048471:perinuclear r…	GO:0051015:actin filament binding;GO:0043014:alpha-tubulin binding;GO:0048487:beta-tubulin binding;GO:0045296:cadherin binding;GO:0005509:calcium ion binding;GO:0061575:cyclin-dependent protein serine/threonine kinase activator activity;GO:0035255:ionotropic glutamate receptor binding;GO:0016301:kinase activity;GO:0002020:protease binding;GO:0019901:protein kinase binding;GO:0043539:protein serin…	K11716	ko05010 Alzheimer disease;ko05022 Pathways of neurodegeneration - multiple diseases;ko05030 Cocaine addiction;;
gene-CDH15	2871	240	5.00	240	4.73	175	4.21	1061	24.27	1032	22.63	1099	22.50	1471	32.64	1253	29.91	1515	27.34	768	19.03	706	16.02	999	23.83	866.957393749801	4.9808444292481	2.31639035085043	0.178753063449627	12.9586050507224	2.10032235109422e-38	3.49106749157364e-36	Ups	NC_010448.4	636350	652260	-	CDH15	cadherin 15%2C transcript variant X2	GO:0007155:cell adhesion;GO:0098742:cell-cell adhesion via plasma-membrane adhesion molecules;GO:0007156:homophilic cell adhesion via plasma membrane adhesion molecules;	GO:0016342:catenin complex;GO:0005901:caveola;GO:0070062:extracellular exosome;GO:0005794:Golgi apparatus;GO:0031594:neuromuscular junction;GO:0005886:plasma membrane;	GO:0045296:cadherin binding;GO:0005509:calcium ion binding;	K06809	ko04514 Cell adhesion molecules;;
gene-DUT	896	1176	78.55	1075	67.87	909	70.11	440	32.25	459	32.25	560	36.74	398	28.30	429	32.81	552	31.92	301	23.90	335	24.35	328	25.07	573.930291600471	0.393695741652989	-1.34484698698614	0.103784222881812	-12.9581062481687	2.11402252322644e-38	3.49106749157364e-36	Down	NC_010443.5	123451207	123462267	-	DUT	deoxyuridine triphosphatase%2C transcript variant X1	GO:0006260:DNA replication;GO:0006231:dTMP biosynthetic process;GO:0006226:dUMP biosynthetic process;GO:0046081:dUTP catabolic process;GO:0001889:liver development;GO:0006139:nucleobase-containing compound metabolic process;GO:0043254:regulation of protein-containing complex assembly;GO:0014070:response to organic cyclic compound;	GO:0005829:cytosol;GO:0070062:extracellular exosome;GO:0005739:mitochondrion;GO:0005654:nucleoplasm;GO:0005634:nucleus;	GO:0004170:dUTP diphosphatase activity;GO:0042802:identical protein binding;GO:0000287:magnesium ion binding;GO:0042975:peroxisome proliferator activated receptor binding;GO:0032556:pyrimidine deoxyribonucleotide binding;GO:0003723:RNA binding;GO:0030547:signaling receptor inhibitor activity;	K01520	ko00240 Pyrimidine metabolism;ko00983 Drug metabolism - other enzymes;ko01100 Metabolic pathways;ko01232 Nucleotide metabolism;;
gene-NCALD	7029	42	0.36	65	0.52	50	0.49	349	3.26	379	3.39	359	3.00	525	4.76	584	5.69	734	5.41	398	4.03	356	3.30	430	4.19	352.417271588296	8.63055044585282	3.10945257564727	0.240363650945351	12.9364509293222	2.80281194688361e-38	4.58314710412467e-36	Ups	NC_010446.5	34924261	35369393	+	NCALD	neurocalcin delta%2C transcript variant X14	GO:0019722:calcium-mediated signaling;GO:0003073:regulation of systemic arterial blood pressure;	GO:0005829:cytosol;	GO:0003779:actin binding;GO:0005509:calcium ion binding;GO:0030276:clathrin binding;GO:0015631:tubulin binding;	K19695	ko04740 Olfactory transduction;;
gene-CAP2	3321	236	4.25	290	4.94	279	5.81	2327	46.02	2492	47.24	2706	47.90	5799	111.25	4828	99.64	6818	106.38	3305	70.79	3277	64.27	3550	73.20	2958.00327731304	14.2407251329398	3.83195070460888	0.296315312332186	12.9320036634254	2.96977137604553e-38	4.80901133796733e-36	Ups	NC_010449.5	13211110	13350966	+	CAP2	CAP%2C adenylate cyclase-associated protein%2C 2 (yeast)	GO:0007190:activation of adenylate cyclase activity;GO:0019933:cAMP-mediated signaling;GO:0000902:cell morphogenesis;GO:0007163:establishment or maintenance of cell polarity;GO:0099140:presynaptic actin cytoskeleton organization;GO:0045761:regulation of adenylate cyclase activity;GO:0007165:signal transduction;	GO:0005737:cytoplasm;GO:0005886:plasma membrane;GO:0014069:postsynaptic density;	GO:0003779:actin binding;GO:0008179:adenylate cyclase binding;GO:0042802:identical protein binding;	K17261	-
gene-EIF2AK4	5878	1949	19.84	2213	21.30	1822	21.42	914	10.21	932	9.98	924	9.24	921	9.98	857	9.99	1139	10.04	593	7.18	711	7.88	620	7.22	1122.00889136696	0.415818829286264	-1.26597300647737	0.0979439134772467	-12.9254893084445	3.23233706802047e-38	5.18386057283783e-36	Down	NC_010443.5	131244818	131355240	-	EIF2AK4	eukaryotic translation initiation factor 2 alpha kinase 4%2C transcript variant X3	GO:0002250:adaptive immune response;GO:0007049:cell cycle;GO:0034198:cellular response to amino acid starvation;GO:0070417:cellular response to cold;GO:1990253:cellular response to leucine starvation;GO:0034644:cellular response to UV;GO:0051607:defense response to virus;GO:0000077:DNA damage checkpoint signaling;GO:0036492:eiF2alpha phosphorylation in response to endoplasmic reticulum stress;GO:…	GO:0005829:cytosol;GO:0022626:cytosolic ribosome;GO:0005844:polysome;	GO:0005524:ATP binding;GO:0004694:eukaryotic translation initiation factor 2alpha kinase activity;GO:0004672:protein kinase activity;GO:0106310:protein serine kinase activity;GO:0004674:protein serine/threonine kinase activity;GO:0000049:tRNA binding;	K16196	ko04140 Autophagy - animal;ko04141 Protein processing in endoplasmic reticulum;ko05160 Hepatitis C;ko05162 Measles;ko05168 Herpes simplex virus 1 infection;;
gene-KNSTRN	2330	422	10.84	404	9.81	329	9.76	108	3.04	97	2.62	114	2.88	126	3.45	150	4.41	155	3.45	99	3.02	112	3.13	101	2.97	184.087326188855	0.304095490481743	-1.71740367249387	0.133323969068644	-12.8814322322615	5.72629492074735e-38	9.09608314125191e-36	Down	NC_010443.5	130916956	130930172	-	KNSTRN	kinetochore localized astrin/SPAG5 binding protein%2C transcript variant X2	GO:0051301:cell division;GO:0016477:cell migration;GO:0071364:cellular response to epidermal growth factor stimulus;GO:0007059:chromosome segregation;GO:0000226:microtubule cytoskeleton organization;GO:0000070:mitotic sister chromatid segregation;GO:0051988:regulation of attachment of spindle microtubules to kinetochore;GO:0007051:spindle organization;	GO:0034451:centriolar satellite;GO:0005737:cytoplasm;GO:0000776:kinetochore;GO:0005815:microtubule organizing center;GO:0035371:microtubule plus-end;GO:0072686:mitotic spindle;GO:0005634:nucleus;GO:0005886:plasma membrane;GO:0001726:ruffle;GO:0000922:spindle pole;	GO:0051010:microtubule plus-end binding;GO:0042803:protein homodimerization activity;	-	-
gene-SMS	1814	1481	48.86	1459	45.50	1224	46.63	660	23.90	601	20.86	691	22.39	502	17.63	473	17.87	662	18.91	404	15.84	509	18.27	386	14.57	747.424903021002	0.384500216440189	-1.37894368458817	0.107316689430868	-12.8492939159893	8.67988741341609e-38	1.36577209592799e-35	Down	NC_010461.5	18118332	18169396	+	SMS	spermine synthase	GO:0006597:spermine biosynthetic process;	-	GO:0016768:spermine synthase activity;	K00802	ko00270 Cysteine and methionine metabolism;ko00330 Arginine and proline metabolism;ko00480 Glutathione metabolism;ko01100 Metabolic pathways;;
gene-SGO2	4841	1185	14.65	1235	14.43	999	14.26	269	3.65	237	3.08	299	3.63	374	4.92	347	4.91	451	4.83	293	4.31	273	3.67	289	4.09	519.081939005229	0.27379021602822	-1.86885720249086	0.145867793381209	-12.8119933754453	1.40478780641411e-37	2.16948665029453e-35	Down	NC_010457.5	104099378	104150723	+	SGO2	shugoshin 2%2C transcript variant X5	GO:0051301:cell division;GO:0045143:homologous chromosome segregation;GO:0051177:meiotic sister chromatid cohesion;GO:0000070:mitotic sister chromatid segregation;	GO:0000775:chromosome, centromeric region;GO:0005829:cytosol;GO:0000776:kinetochore;GO:0030892:mitotic cohesin complex;GO:0016604:nuclear body;GO:0005654:nucleoplasm;	-	K11581	-
gene-LOC110261138	7273	62	0.51	94	0.73	71	0.67	466	4.21	428	3.70	510	4.12	820	7.18	600	5.65	1007	7.17	492	4.81	554	4.96	587	5.53	468.211598726402	7.90922755421302	2.98353680239428	0.234015799750591	12.7492964388476	3.14571392588466e-37	4.81351950181929e-35	Ups	NC_010448.4	91225604	91233416	-	LOC110261138	platelet-activating factor receptor-like	-	-	-	-	-
gene-OLFML2B	3288	832	15.14	859	14.78	635	13.35	4805	95.98	5137	98.35	5470	97.79	4999	96.87	4671	97.36	6442	101.52	2671	57.78	2648	52.45	2849	59.33	3406.62918217913	5.54483603816572	2.47114480025668	0.194638665113002	12.6960632350309	6.21797213806753e-37	9.34320335953408e-35	Ups	NC_010446.5	88522171	88560305	+	OLFML2B	olfactomedin like 2B%2C transcript variant X2	GO:0030198:extracellular matrix organization;GO:0007165:signal transduction;	GO:0031012:extracellular matrix;GO:0005615:extracellular space;	GO:0050840:extracellular matrix binding;GO:0042802:identical protein binding;	-	-
gene-BCL7A	4668	94	1.21	114	1.38	72	1.07	526	7.40	549	7.40	548	6.90	757	10.33	737	10.82	911	10.11	400	6.10	435	6.07	428	6.28	455.427224622138	6.21281385470992	2.63524682960391	0.208067472813113	12.6653474181949	9.20121067950234e-37	1.35811498162318e-34	Ups	NC_010456.5	30664592	30699421	-	BCL7A	BCL tumor suppressor 7A%2C transcript variant X1	GO:0006338:chromatin remodeling;GO:0045596:negative regulation of cell differentiation;GO:0045892:negative regulation of DNA-templated transcription;GO:0008284:positive regulation of cell population proliferation;GO:2000781:positive regulation of double-strand break repair;GO:1902459:positive regulation of stem cell population maintenance;GO:0070316:regulation of G0 to G1 transition;GO:2000045:re…	GO:0000785:chromatin;GO:0140288:GBAF complex;GO:0016514:SWI/SNF complex;	-	-	-
gene-PAPSS2	12438	1030	4.96	1181	5.37	871	4.84	284	1.50	328	1.66	318	1.50	175	0.90	179	0.99	232	0.97	197	1.13	197	1.03	208	1.15	430.585531006095	0.2268900498927	-2.13993475288997	0.168977076217735	-12.6640536147789	9.35416432183037e-37	1.3598325418835e-34	Down	NC_010456.5	99718299	99816346	+	PAPSS2	3'-phosphoadenosine 5'-phosphosulfate synthase 2%2C transcript variant X3	GO:0050428:3'-phosphoadenosine 5'-phosphosulfate biosynthetic process;GO:0007596:blood coagulation;GO:0060348:bone development;GO:0042445:hormone metabolic process;GO:0016310:phosphorylation;GO:0000103:sulfate assimilation;	GO:0005829:cytosol;	GO:0004020:adenylylsulfate kinase activity;GO:0005524:ATP binding;GO:0016779:nucleotidyltransferase activity;GO:0004781:sulfate adenylyltransferase (ATP) activity;	K13811	ko00230 Purine metabolism;ko00261 Monobactam biosynthesis;ko00450 Selenocompound metabolism;ko00920 Sulfur metabolism;ko01100 Metabolic pathways;;
gene-MEDAG	2227	123	3.31	113	2.87	93	2.89	22	0.65	31	0.88	26	0.69	30	0.86	21	0.65	36	0.84	20	0.64	22	0.64	22	0.68	46.2397653493043	0.230141239628114	-2.11940856775297	0.167697394624084	-12.6382915638249	1.29844622488633e-36	1.86696418835164e-34	Down	NC_010453.5	7545400	7562741	+	MEDAG	mesenteric estrogen dependent adipogenesis	GO:0045600:positive regulation of fat cell differentiation;	GO:0005737:cytoplasm;	-	-	-
gene-GRINA	1894	149	4.71	175	5.23	122	4.45	375	13.00	418	13.89	418	12.97	342	11.50	325	11.76	408	11.16	312	11.72	345	11.86	285	10.30	303.267251197471	2.39091298785625	1.25756162721705	0.0995383382208341	12.6339423552264	1.37226883380877e-36	1.95624545975183e-34	Ups	NC_010446.5	682823	686144	-	GRINA	glutamate ionotropic receptor NMDA type subunit associated protein 1%2C transcript variant X2	GO:0032469:endoplasmic reticulum calcium ion homeostasis;GO:2001234:negative regulation of apoptotic signaling pathway;GO:1902236:negative regulation of endoplasmic reticulum stress-induced intrinsic apoptotic signaling pathway;	GO:0005783:endoplasmic reticulum;GO:0005794:Golgi apparatus;GO:0016020:membrane;	GO:0044325:transmembrane transporter binding;	K06890	-
gene-ELL2	5914	1489	15.07	1755	16.79	1401	16.37	394	4.38	449	4.78	592	5.88	318	3.43	278	3.22	404	3.54	293	3.52	325	3.58	244	2.83	656.511021606408	0.231731801886394	-2.10947204776952	0.167275894233315	-12.6107354406203	1.84265444739664e-36	2.60454521424819e-34	Down	NC_010444.4	102518605	102591416	-	ELL2	elongation factor for RNA polymerase II 2	GO:0032968:positive regulation of transcription elongation by RNA polymerase II;GO:0042795:snRNA transcription by RNA polymerase II;GO:0006368:transcription elongation by RNA polymerase II;	GO:0005654:nucleoplasm;GO:0008023:transcription elongation factor complex;	GO:0000987:cis-regulatory region sequence-specific DNA binding;	K15183	ko03250 Viral life cycle - HIV-1;;
gene-HLTF	7553	3446	27.30	3843	28.78	3156	28.88	1435	12.48	1424	11.87	1605	12.49	1400	11.81	1162	10.54	1683	11.55	851	8.01	1028	8.86	910	8.25	1808.5144823617	0.358537036395835	-1.47980593979625	0.117604349089648	-12.582918499623	2.62162306228875e-36	3.67445807192555e-34	Down	NC_010455.5	89261199	89333020	-	HLTF	helicase like transcription factor%2C transcript variant X1	GO:0006281:DNA repair;GO:0042789:mRNA transcription by RNA polymerase II;GO:0045944:positive regulation of transcription by RNA polymerase II;GO:0016567:protein ubiquitination;GO:0050767:regulation of neurogenesis;	GO:0005737:cytoplasm;GO:0016020:membrane;GO:0016363:nuclear matrix;GO:0005730:nucleolus;GO:0005654:nucleoplasm;GO:0005634:nucleus;GO:0090575:RNA polymerase II transcription regulator complex;	GO:0005524:ATP binding;GO:0008094:ATP-dependent activity, acting on DNA;GO:0140658:ATP-dependent chromatin remodeler activity;GO:0003677:DNA binding;GO:0004386:helicase activity;GO:0016818:hydrolase activity, acting on acid anhydrides, in phosphorus-containing anhydrides;GO:0003723:RNA binding;GO:0061630:ubiquitin protein ligase activity;GO:0031625:ubiquitin protein ligase binding;GO:0008270:zinc…	K15711	-
gene-EIF4E2	5385	912	10.14	852	8.95	681	8.74	1841	22.45	1822	21.30	2050	22.38	2006	23.73	1894	24.11	2687	25.85	1453	19.19	1662	20.10	1412	17.96	1581.44215880726	2.2582773566874	1.17522268564335	0.0935977219530398	12.5561035153503	3.68014444585139e-36	5.11509410102961e-34	Ups	NC_010457.5	133060054	133092624	+	EIF4E2	eukaryotic translation initiation factor 4E family member 2%2C transcript variant X1	GO:0035278:miRNA-mediated gene silencing by inhibition of translation;GO:0017148:negative regulation of translation;	GO:0005737:cytoplasm;GO:0005829:cytosol;GO:0016281:eukaryotic translation initiation factor 4F complex;GO:0005845:mRNA cap binding complex;GO:0000932:P-body;	GO:0000340:RNA 7-methylguanosine cap binding;GO:0003723:RNA binding;GO:0000339:RNA cap binding;GO:0008135:translation factor activity, RNA binding;GO:0003743:translation initiation factor activity;GO:0031625:ubiquitin protein ligase binding;	K03259	ko01521 EGFR tyrosine kinase inhibitor resistance;ko04066 HIF-1 signaling pathway;ko04150 mTOR signaling pathway;ko04151 PI3K-Akt signaling pathway;ko04211 Longevity regulating pathway;ko04910 Insulin signaling pathway;;
gene-KIFC3	4009	517	7.72	577	8.14	407	7.02	184	3.01	201	3.16	272	3.99	199	3.16	214	3.66	246	3.18	179	3.18	222	3.61	183	3.13	281.502715747807	0.41931114096322	-1.25390693224692	0.100193758423058	-12.5148208030328	6.19475221460062e-36	8.53903075928296e-34	Down	NC_010448.4	19659987	19696104	-	KIFC3	kinesin family member C3%2C transcript variant X10	GO:0090136:epithelial cell-cell adhesion;GO:0007030:Golgi organization;GO:0007018:microtubule-based movement;GO:0007017:microtubule-based process;GO:0007601:visual perception;GO:0045218:zonula adherens maintenance;	GO:0005813:centrosome;GO:0030659:cytoplasmic vesicle membrane;GO:0070062:extracellular exosome;GO:0005794:Golgi apparatus;GO:0005871:kinesin complex;GO:0005874:microtubule;GO:0015630:microtubule cytoskeleton;GO:0005915:zonula adherens;	GO:0005524:ATP binding;GO:0042802:identical protein binding;GO:0008017:microtubule binding;GO:0003777:microtubule motor activity;	K10406	-
gene-LOC100737051	10443	215	1.23	224	1.21	192	1.27	604	3.80	657	3.96	750	4.22	912	5.56	792	5.20	1138	5.65	660	4.50	795	4.96	651	4.27	626.092563772394	3.62777488616636	1.85908493527997	0.14907420560848	12.4708693076156	1.07645267899609e-35	1.45968733601429e-33	Ups	NC_010447.5	69621871	69747730	+	LOC100737051	cat eye syndrome critical region protein 2	GO:0006338:chromatin remodeling;GO:0090102:cochlea development;GO:0097194:execution phase of apoptosis;GO:0060122:inner ear receptor cell stereocilium organization;GO:0001842:neural fold formation;GO:0001843:neural tube closure;GO:0021915:neural tube development;GO:0007338:single fertilization;	GO:0090537:CERF complex;GO:0000791:euchromatin;GO:0031010:ISWI-type complex;GO:0005634:nucleus;	GO:0140658:ATP-dependent chromatin remodeler activity;	-	-
gene-BUB1B	3749	1895	30.25	1973	29.77	1611	29.70	275	4.82	256	4.30	285	4.47	399	6.78	472	8.63	485	6.70	235	4.46	266	4.62	268	4.90	698.849447800363	0.176690653622394	-2.5007023669913	0.200676897952791	-12.4613365688939	1.21320101649607e-35	1.63185320597886e-33	Down	NC_010443.5	131093026	131143840	-	BUB1B	BUB1 mitotic checkpoint serine/threonine kinase B%2C transcript variant X2	GO:0006915:apoptotic process;GO:0051301:cell division;GO:0051754:meiotic sister chromatid cohesion, centromeric;GO:0007091:metaphase/anaphase transition of mitotic cell cycle;GO:0007094:mitotic spindle assembly checkpoint signaling;GO:0051444:negative regulation of ubiquitin-protein transferase activity;GO:0016310:phosphorylation;GO:0071459:protein localization to chromosome, centromeric region;	GO:0005680:anaphase-promoting complex;GO:0005737:cytoplasm;GO:0005829:cytosol;GO:0000776:kinetochore;GO:0005815:microtubule organizing center;GO:0033597:mitotic checkpoint complex;GO:0000940:outer kinetochore;GO:0048471:perinuclear region of cytoplasm;GO:0005819:spindle;	GO:0005524:ATP binding;GO:0004672:protein kinase activity;GO:0106310:protein serine kinase activity;GO:0004674:protein serine/threonine kinase activity;	K06637	ko04110 Cell cycle;ko05166 Human T-cell leukemia virus 1 infection;;
gene-ADAMTSL4	4455	3032	40.73	4038	51.27	2911	45.16	970	14.30	1161	16.41	1284	16.94	895	12.80	696	10.71	1272	14.79	891	14.23	1155	16.89	902	13.86	1589.85288048627	0.304988036750583	-1.71317544125808	0.137614125615998	-12.4491249251445	1.41386822136002e-35	1.8865526451251e-33	Down	NC_010446.5	98577813	98589255	-	ADAMTSL4	ADAMTS like 4%2C transcript variant X8	GO:0006915:apoptotic process;GO:0002064:epithelial cell development;GO:0030198:extracellular matrix organization;GO:0070285:pigment cell development;GO:0043065:positive regulation of apoptotic process;	GO:0062023:collagen-containing extracellular matrix;GO:0005788:endoplasmic reticulum lumen;GO:0005576:extracellular region;GO:0005614:interstitial matrix;	GO:0042802:identical protein binding;GO:0002020:protease binding;	-	-
gene-H2AFZ	932	2684	172.34	2443	148.27	2184	161.94	861	60.68	875	59.10	975	61.49	873	59.68	952	70.01	1063	59.10	966	73.73	954	66.67	923	67.82	1314.48430574723	0.383941235487106	-1.3810425801883	0.110979119886137	-12.4441659080125	1.50447790682184e-35	1.99152277840329e-33	Down	NC_010450.4	120563752	120566023	+	H2AFZ	H2A histone family%2C member Z	-	GO:0000786:nucleosome;GO:0005634:nucleus;	GO:0003677:DNA binding;GO:0046982:protein heterodimerization activity;GO:0030527:structural constituent of chromatin;	K11251	ko04217 Necroptosis;ko04613 Neutrophil extracellular trap formation;ko05034 Alcoholism;ko05322 Systemic lupus erythematosus;;
gene-C1QTNF3	3397	216	3.81	187	3.11	202	4.11	4160	80.43	4470	82.84	4704	81.40	12705	238.29	11933	240.75	14441	220.27	16007	335.18	14224	272.71	16674	336.11	8558.45609090026	55.7614135863597	5.80119522976983	0.467190039750003	12.4172065673192	2.10793882162678e-35	2.76837099259158e-33	Ups	NC_010458.4	20032973	20059905	-	C1QTNF3	C1q and TNF related 3	GO:0035356:intracellular triglyceride homeostasis;GO:0045444:fat cell differentiation;GO:0010629:negative regulation of gene expression;GO:0045721:negative regulation of gluconeogenesis;GO:0050728:negative regulation of inflammatory response;GO:0032715:negative regulation of interleukin-6 production;GO:0071638:negative regulation of monocyte chemotactic protein-1 production;GO:1901223:negative re…	GO:0005581:collagen trimer;GO:0070062:extracellular exosome;GO:0005615:extracellular space;GO:0016020:membrane;GO:0005576:extracellular region;GO:0032991:protein-containing complex;	GO:0042802:identical protein binding;	-	-
gene-POC1A	4394	249	3.39	275	3.54	255	4.01	71	1.06	93	1.33	87	1.16	70	1.02	83	1.29	90	1.06	81	1.31	97	1.44	75	1.17	127.528515867025	0.31640858314462	-1.66013935888126	0.134096175895638	-12.3802140351361	3.3444968646232e-35	4.29098947731156e-33	Down	NC_010455.5	34227884	34308099	-	POC1A	POC1 centriolar protein A%2C transcript variant X4	GO:0060271:cilium assembly;	GO:0005814:centriole;GO:0036064:ciliary basal body;GO:0005737:cytoplasm;GO:0000922:spindle pole;	-	K16482	-
gene-DEPDC1B	3382	318	5.63	358	5.99	287	5.86	46	0.89	33	0.61	42	0.73	79	1.49	41	0.83	80	1.23	46	0.97	54	1.04	35	0.71	117.779793928877	0.155713849182949	-2.68303083153003	0.220205183747546	-12.1842310243068	3.77194286074949e-34	4.62589963047359e-32	Down	NC_010458.4	39466496	39558750	-	DEPDC1B	DEP domain containing 1B%2C transcript variant X2	GO:0016477:cell migration;GO:0035556:intracellular signal transduction;GO:0030177:positive regulation of Wnt signaling pathway;	-	GO:0005096:GTPase activator activity;	-	-
gene-SRGAP1	13432	2413	10.75	2638	11.11	2084	10.72	642	3.14	692	3.24	779	3.41	550	2.61	510	2.60	623	2.40	668	3.54	805	3.90	613	3.13	1085.17359487362	0.275042716134464	-1.86227239781516	0.153461172231488	-12.1351373167281	6.87945039634534e-34	8.31466327251043e-32	Down	NC_010447.5	28300955	28605122	+	SRGAP1	SLIT-ROBO Rho GTPase activating protein 1%2C transcript variant X3	GO:0016477:cell migration;GO:0030336:negative regulation of cell migration;GO:0007266:Rho protein signal transduction;GO:0007165:signal transduction;	GO:0005737:cytoplasm;GO:0005829:cytosol;	GO:0005096:GTPase activator activity;GO:0031267:small GTPase binding;	K07526	ko04360 Axon guidance;;
gene-ITPRIPL1	3890	232	3.57	239	3.48	206	3.66	89	1.50	81	1.31	77	1.16	78	1.28	77	1.36	111	1.48	73	1.33	63	1.05	48	0.84	113.710204617881	0.337964270610524	-1.5650573612132	0.129410277702152	-12.0937640271146	1.13944183189229e-33	1.36724822403823e-31	Down	NC_010445.4	46897131	46901845	-	ITPRIPL1	inositol 1%2C4%2C5-trisphosphate receptor interacting protein-like 1%2C transcript variant X2	-	GO:0016020:membrane;	-	-	-
gene-COL5A3	6588	349	3.17	397	3.41	259	2.72	2707	26.99	3169	30.28	3258	29.07	7113	68.79	6651	69.19	8524	67.04	5827	62.91	6296	62.24	6468	67.23	4273.24526809743	16.7894678235279	4.06948459672127	0.33704049297193	12.0741711502902	1.44614026524076e-33	1.7228695345679e-31	Ups	NC_010444.4	68828197	68869914	-	COL5A3	collagen type V alpha 3 chain%2C transcript variant X3	GO:0007160:cell-matrix adhesion;GO:0030199:collagen fibril organization;GO:0030198:extracellular matrix organization;GO:0043588:skin development;	GO:0005588:collagen type V trimer;GO:0062023:collagen-containing extracellular matrix;GO:0005788:endoplasmic reticulum lumen;GO:0031012:extracellular matrix;GO:0005576:extracellular region;GO:0005615:extracellular space;	GO:0005518:collagen binding;GO:0005201:extracellular matrix structural constituent;GO:0030020:extracellular matrix structural constituent conferring tensile strength;GO:0008201:heparin binding;GO:0043394:proteoglycan binding;	K19721	ko04974 Protein digestion and absorption;;
gene-SYNPO2L	5844	476	4.87	580	5.61	487	5.76	4004	45.00	4066	43.80	4431	44.57	8556	93.28	7854	92.11	9934	88.08	7841	95.44	8906	99.25	8980	105.22	5567.93587382135	14.054846990005	3.81299584259619	0.320550290951668	11.8951563927019	1.2541785940201e-32	1.45266977567092e-30	Ups	NC_010456.5	76456170	76466661	-	SYNPO2L	synaptopodin 2 like%2C transcript variant X2	GO:0003007:heart morphogenesis;GO:0032233:positive regulation of actin filament bundle assembly;GO:0035025:positive regulation of Rho protein signal transduction;GO:0051496:positive regulation of stress fiber assembly;GO:0045214:sarcomere organization;	GO:0015629:actin cytoskeleton;GO:0030054:cell junction;GO:0005829:cytosol;GO:0016607:nuclear speck;GO:0005654:nucleoplasm;GO:0005634:nucleus;GO:0030018:Z disc;	GO:0003779:actin binding;	-	-
gene-SVIL	11927	91	0.46	91	0.43	69	0.40	1055	5.81	1032	5.45	1105	5.45	2744	14.66	2639	15.16	3363	14.61	2914	17.38	2935	16.03	2916	16.74	1774.10957518407	28.0102091204463	4.80788084930673	0.404781972959751	11.87770496337	1.54552576591636e-32	1.77778098273924e-30	Ups	NC_010452.4	41176358	41462750	+	SVIL	supervillin%2C transcript variant X41	GO:0051014:actin filament severing;GO:0008154:actin polymerization or depolymerization;GO:0051016:barbed-end actin filament capping;GO:0032467:positive regulation of cytokinesis;	GO:0015629:actin cytoskeleton;GO:0070161:anchoring junction;GO:0042995:cell projection;GO:0032154:cleavage furrow;GO:0005737:cytoplasm;GO:0036449:microtubule minus-end;GO:0030496:midbody;GO:0002102:podosome;	GO:0051015:actin filament binding;GO:0060090:molecular adaptor activity;GO:0005546:phosphatidylinositol-4,5-bisphosphate binding;	K10369	-
gene-KIF4A	4427	1119	15.13	1179	15.06	925	14.44	156	2.31	169	2.40	186	2.47	231	3.32	247	3.82	271	3.17	208	3.34	276	4.06	232	3.59	433.675461104203	0.2050835869476	-2.2857160588317	0.192470333004022	-11.8756798679406	1.58341477272348e-32	1.80888869823663e-30	Down	NC_010461.5	56319453	56447560	+	KIF4A	kinesin family member 4A%2C transcript variant X2	GO:0008089:anterograde axonal transport;GO:0000281:mitotic cytokinesis;GO:0051256:mitotic spindle midzone assembly;GO:0007052:mitotic spindle organization;GO:0006996:organelle organization;GO:0051231:spindle elongation;	GO:1904115:axon cytoplasm;GO:0005694:chromosome;GO:0005737:cytoplasm;GO:0005829:cytosol;GO:0016020:membrane;GO:0005875:microtubule associated complex;GO:0030496:midbody;GO:0016363:nuclear matrix;GO:0005654:nucleoplasm;GO:0005876:spindle microtubule;	GO:0005524:ATP binding;GO:0003677:DNA binding;GO:0051536:iron-sulfur cluster binding;GO:0046872:metal ion binding;GO:0008017:microtubule binding;GO:0003777:microtubule motor activity;	K10395	-
gene-TMEM134	2903	63	1.30	88	1.71	56	1.33	257	5.81	279	6.05	282	5.71	260	5.71	258	6.09	333	5.94	278	6.81	306	6.87	336	7.93	233.258061562047	4.18232028894177	2.06430355010877	0.174024987051267	11.8621100629683	1.8622212160926e-32	2.1129243308305e-30	Ups	NC_010444.4	5057244	5063266	+	TMEM134	transmembrane protein 134%2C transcript variant X9	-	GO:0005829:cytosol;GO:0016020:membrane;GO:0048471:perinuclear region of cytoplasm;	-	-	-
gene-KIF22	2122	704	19.85	631	16.82	596	19.41	155	4.80	163	4.84	202	5.60	188	5.64	228	7.36	267	6.52	207	6.94	183	5.62	181	5.84	308.861919349265	0.30342372124789	-1.72059421698559	0.145183385753986	-11.8511784805815	2.12185597871543e-32	2.39124566682396e-30	Down	NC_010445.4	18023104	18041732	+	KIF22	kinesin family member 22	GO:0006281:DNA repair;GO:0051310:metaphase chromosome alignment;GO:0007018:microtubule-based movement;GO:0007080:mitotic metaphase chromosome alignment;GO:0007062:sister chromatid cohesion;	GO:0005737:cytoplasm;GO:0005871:kinesin complex;GO:0005874:microtubule;GO:0005634:nucleus;	GO:0005524:ATP binding;GO:0016887:ATP hydrolysis activity;GO:0003677:DNA binding;GO:0008017:microtubule binding;GO:0003777:microtubule motor activity;	K10403	ko04914 Progesterone-mediated oocyte maturation;;
gene-HEYL	3535	3	0.05	2	0.03	1	0.02	270	5.02	363	6.46	339	5.64	753	13.57	686	13.30	848	12.43	376	7.57	388	7.15	468	9.07	370.14282752917	247.092795130523	7.9489091341484	0.671278581254454	11.8414460942488	2.38308125990204e-32	2.66761156603397e-30	Ups	NC_010448.4	95442655	95459597	-	HEYL	hes related family bHLH transcription factor with YRPW motif-like%2C transcript variant X2	GO:0009952:anterior/posterior pattern specification;GO:0003181:atrioventricular valve morphogenesis;GO:0003208:cardiac ventricle morphogenesis;GO:0071773:cellular response to BMP stimulus;GO:0003198:epithelial to mesenchymal transition involved in endocardial cushion formation;GO:0032835:glomerulus development;GO:0014031:mesenchymal cell development;GO:0060766:negative regulation of androgen rece…	GO:0005737:cytoplasm;GO:0005634:nucleus;	GO:0050683:AF-1 domain binding;GO:0001228:DNA-binding transcription activator activity, RNA polymerase II-specific;GO:0000981:DNA-binding transcription factor activity, RNA polymerase II-specific;GO:0001227:DNA-binding transcription repressor activity, RNA polymerase II-specific;GO:0042803:protein homodimerization activity;GO:0000978:RNA polymerase II cis-regulatory region sequence-specific DNA b…	K09091	ko04330 Notch signaling pathway;ko05165 Human papillomavirus infection;ko05200 Pathways in cancer;ko05224 Breast cancer;;
gene-NOS3	4016	156	2.32	208	2.93	163	2.80	11	0.18	22	0.34	28	0.41	10	0.16	9	0.15	18	0.23	4	0.07	7	0.11	12	0.20	53.6117759675293	0.0742336888081134	-3.75178212898967	0.3169155847758	-11.8384273580103	2.47041806007513e-32	2.74694018826621e-30	Down	NC_010460.4	6209218	6228912	-	NOS3	nitric oxide synthase 3	GO:0006527:arginine catabolic process;GO:0045776:negative regulation of blood pressure;GO:0006809:nitric oxide biosynthetic process;GO:0007263:nitric oxide mediated signal transduction;GO:0031284:positive regulation of guanylate cyclase activity;GO:0009725:response to hormone;GO:0032496:response to lipopolysaccharide;GO:0042311:vasodilation;	GO:0005901:caveola;GO:0005856:cytoskeleton;GO:0005829:cytosol;GO:0005794:Golgi apparatus;GO:0005634:nucleus;GO:0005886:plasma membrane;GO:0012506:vesicle membrane;	GO:0005516:calmodulin binding;GO:0050660:flavin adenine dinucleotide binding;GO:0010181:FMN binding;GO:0020037:heme binding;GO:0046872:metal ion binding;GO:0050661:NADP binding;GO:0004517:nitric-oxide synthase activity;GO:0016491:oxidoreductase activity;	K13242	ko00220 Arginine biosynthesis;ko00330 Arginine and proline metabolism;ko01100 Metabolic pathways;ko04020 Calcium signaling pathway;ko04022 cGMP-PKG signaling pathway;ko04066 HIF-1 signaling pathway;ko04071 Sphingolipid signaling pathway;ko04151 PI3K-Akt signaling pathway;ko04370 VEGF signaling pathway;ko04371 Apelin signaling pathway;ko04611 Platelet activation;ko04915 Estrogen signaling pathway;…
gene-CENPE	8765	3063	20.91	3310	21.36	2693	21.23	423	3.17	431	3.10	540	3.62	685	4.98	736	5.75	798	4.72	590	4.79	654	4.86	616	4.81	1212.5610190056	0.201210737399193	-2.31322079978748	0.195913044765005	-11.8073852742279	3.57506850946719e-32	3.94891176618565e-30	Down	NC_010450.4	117888968	117965325	+	CENPE	centromere protein E%2C transcript variant X11	GO:0051315:attachment of mitotic spindle microtubules to kinetochore;GO:0051301:cell division;GO:0007059:chromosome segregation;GO:0051382:kinetochore assembly;GO:0099607:lateral attachment of mitotic spindle microtubules to kinetochore;GO:0051310:metaphase chromosome alignment;GO:0099606:microtubule plus-end directed mitotic chromosome migration;GO:0007018:microtubule-based movement;GO:0000278:m…	GO:0005694:chromosome;GO:0000775:chromosome, centromeric region;GO:0000779:condensed chromosome, centromeric region;GO:0005829:cytosol;GO:0045171:intercellular bridge;GO:0043231:intracellular membrane-bounded organelle;GO:0000776:kinetochore;GO:0005828:kinetochore microtubule;GO:0016020:membrane;GO:0005874:microtubule;GO:0015630:microtubule cytoskeleton;GO:0030496:midbody;GO:0072686:mitotic spind…	GO:0005524:ATP binding;GO:0043515:kinetochore binding;GO:0008017:microtubule binding;GO:0003777:microtubule motor activity;GO:0008574:plus-end-directed microtubule motor activity;	K11498	-
gene-COL15A1	5277	8313	94.28	9287	99.55	7559	98.99	3860	48.04	3891	46.42	4237	47.20	2823	34.08	2628	34.13	3585	35.20	2802	37.77	3245	40.05	2985	38.73	4578.29160072289	0.393806456168799	-1.34444133152408	0.114079217294709	-11.7851556436514	4.6555933925597e-32	5.10859488121732e-30	Down	NC_010443.5	240718128	240829188	+	COL15A1	collagen type XV alpha 1 chain	GO:0001525:angiogenesis;GO:0007155:cell adhesion;GO:0001886:endothelial cell morphogenesis;GO:0030198:extracellular matrix organization;GO:0007165:signal transduction;	GO:0005582:collagen type XV trimer;GO:0062023:collagen-containing extracellular matrix;GO:0005788:endoplasmic reticulum lumen;GO:0070062:extracellular exosome;GO:0031012:extracellular matrix;GO:0005576:extracellular region;GO:0005615:extracellular space;GO:0016020:membrane;	GO:0005201:extracellular matrix structural constituent;GO:0030020:extracellular matrix structural constituent conferring tensile strength;	K08135	ko04974 Protein digestion and absorption;;
gene-MAFA	3581	15	0.25	28	0.44	20	0.39	338	6.20	366	6.43	401	6.58	1058	18.82	932	17.84	1239	17.93	439	8.72	464	8.44	535	10.23	477.175414226582	29.9489813078381	4.90443502654501	0.416250428380636	11.7824143644129	4.80953986545853e-32	5.24302715137142e-30	Ups	NC_010446.5	1090018	1093600	+	MAFA	MAF bZIP transcription factor A	GO:0030073:insulin secretion;GO:0007263:nitric oxide mediated signal transduction;GO:0006355:regulation of DNA-templated transcription;GO:0006357:regulation of transcription by RNA polymerase II;GO:0009749:response to glucose;	GO:0000785:chromatin;GO:0005634:nucleus;	GO:0003677:DNA binding;GO:0001228:DNA-binding transcription activator activity, RNA polymerase II-specific;GO:0003700:DNA-binding transcription factor activity;GO:0000981:DNA-binding transcription factor activity, RNA polymerase II-specific;GO:0000978:RNA polymerase II cis-regulatory region sequence-specific DNA binding;GO:1990837:sequence-specific double-stranded DNA binding;	K07595	ko04930 Type II diabetes mellitus;ko04950 Maturity onset diabetes of the young;;
gene-ERBB3	5552	83	0.89	78	0.79	49	0.61	1076	12.73	1257	14.25	1283	13.58	4299	49.33	4155	51.29	5306	49.52	1763	22.59	2078	24.38	2180	26.89	1933.33980692541	36.8322719204899	5.20289848445011	0.442788489159258	11.7503020332102	7.03668868756508e-32	7.57193100773535e-30	Ups	NC_010447.5	21474218	21495040	+	ERBB3	erb-b2 receptor tyrosine kinase 3	GO:0021545:cranial nerve development;GO:0003197:endocardial cushion development;GO:0038133:ERBB2-ERBB3 signaling pathway;GO:0097192:extrinsic apoptotic signaling pathway in absence of ligand;GO:0007507:heart development;GO:0097049:motor neuron apoptotic process;GO:0043066:negative regulation of apoptotic process;GO:0007162:negative regulation of cell adhesion;GO:2000672:negative regulation of mot…	GO:0016324:apical plasma membrane;GO:0009925:basal plasma membrane;GO:0016323:basolateral plasma membrane;GO:0038143:ERBB3:ERBB2 complex;GO:0005615:extracellular space;GO:0016328:lateral plasma membrane;GO:0005886:plasma membrane;GO:0043235:receptor complex;	GO:0005524:ATP binding;GO:0043125:ErbB-3 class receptor binding;GO:0019838:growth factor binding;GO:0042802:identical protein binding;GO:0038132:neuregulin binding;GO:0038131:neuregulin receptor activity;GO:0046982:protein heterodimerization activity;GO:0004672:protein kinase activity;GO:0030296:protein tyrosine kinase activator activity;GO:0004888:transmembrane signaling receptor activity;GO:003…	K05084	ko01521 EGFR tyrosine kinase inhibitor resistance;ko04010 koK signaling pathway;ko04012 ErbB signaling pathway;ko04020 Calcium signaling pathway;ko04151 PI3K-Akt signaling pathway;ko05205 Proteoglycans in cancer;ko05206 MicroRNAs in cancer;;
gene-CLIP4	4554	1943	25.53	2018	25.07	1684	25.55	739	10.66	699	9.66	792	10.22	630	8.81	529	7.96	763	8.68	405	6.33	439	6.28	408	6.13	910.702595587734	0.311539762171269	-1.68251178709109	0.14333717026938	-11.738140106499	8.12536886852467e-32	8.68737354859763e-30	Down	NC_010445.4	110111015	110181144	-	CLIP4	CAP-Gly domain containing linker protein family member 4%2C transcript variant X2	GO:0031122:cytoplasmic microtubule organization;	GO:0005737:cytoplasm;GO:0043231:intracellular membrane-bounded organelle;GO:0035371:microtubule plus-end;GO:0005634:nucleus;	GO:0051010:microtubule plus-end binding;	K10423	-
gene-CAV2	3069	2339	45.61	2542	46.85	2245	50.55	1122	24.01	957	19.63	1093	20.93	822	17.07	673	15.03	1114	18.81	873	20.23	760	16.13	858	19.14	1278.43363253477	0.381501283745324	-1.39024018317514	0.118571561008334	-11.724904111513	9.50085606295402e-32	1.00932979792363e-29	Down	NC_010460.4	29699012	29707277	-	CAV2	caveolin 2	GO:0071711:basement membrane organization;GO:0070836:caveola assembly;GO:0030154:cell differentiation;GO:0007029:endoplasmic reticulum organization;GO:0001935:endothelial cell proliferation;GO:0008286:insulin receptor signaling pathway;GO:0007005:mitochondrion organization;GO:0001937:negative regulation of endothelial cell proliferation;GO:0014859:negative regulation of skeletal muscle cell proli…	GO:0002080:acrosomal membrane;GO:0005901:caveola;GO:0002095:caveolar macromolecular signaling complex;GO:0031410:cytoplasmic vesicle;GO:0031234:extrinsic component of cytoplasmic side of plasma membrane;GO:0005925:focal adhesion;GO:0005794:Golgi apparatus;GO:0000139:Golgi membrane;GO:0005634:nucleus;GO:0048471:perinuclear region of cytoplasm;GO:0005886:plasma membrane;GO:0030133:transport vesicle;	GO:0031748:D1 dopamine receptor binding;GO:0060090:molecular adaptor activity;GO:0046982:protein heterodimerization activity;GO:0042803:protein homodimerization activity;GO:0019901:protein kinase binding;GO:0030674:protein-macromolecule adaptor activity;GO:0097110:scaffold protein binding;	K12958	ko04144 Endocytosis;ko04510 Focal adhesion;ko05020 Prion disease;ko05100 Bacterial invasion of epithelial cells;ko05205 Proteoglycans in cancer;ko05418 Fluid shear stress and atherosclerosis;;
gene-ZBTB18	5617	979	10.43	953	9.60	815	10.03	2577	30.13	2705	30.32	2896	30.31	3764	42.70	3316	40.46	4330	39.94	2440	30.90	2272	26.34	2508	30.57	2432.13022625374	3.20365753409626	1.67971993417986	0.144130295246243	11.6541767385553	2.18481753740801e-31	2.2918598557502e-29	Ups	NC_010452.4	16913022	16921722	+	ZBTB18	zinc finger and BTB domain containing 18%2C transcript variant X4	GO:0045892:negative regulation of DNA-templated transcription;GO:0000122:negative regulation of transcription by RNA polymerase II;GO:0006357:regulation of transcription by RNA polymerase II;GO:0007519:skeletal muscle tissue development;	GO:0005634:nucleus;	GO:0000981:DNA-binding transcription factor activity, RNA polymerase II-specific;GO:0046872:metal ion binding;GO:0000978:RNA polymerase II cis-regulatory region sequence-specific DNA binding;GO:0043565:sequence-specific DNA binding;	-	-
gene-PTPRD	13235	45	0.20	69	0.29	34	0.18	398	1.98	420	2.00	481	2.14	961	4.63	865	4.48	1168	4.57	512	2.75	570	2.80	578	2.99	501.247844163074	13.3749000395933	3.74145620412661	0.321097756174359	11.6520783225124	2.23929915945975e-31	2.33432941753932e-29	Ups	NC_010443.5	211832409	214013013	+	PTPRD	protein tyrosine phosphatase%2C receptor type D%2C transcript variant X5	GO:0007157:heterophilic cell-cell adhesion via plasma membrane cell adhesion molecules;GO:0050804:modulation of chemical synaptic transmission;GO:0046426:negative regulation of receptor signaling pathway via JAK-STAT;GO:0030182:neuron differentiation;GO:0006796:phosphate-containing compound metabolic process;GO:0050775:positive regulation of dendrite morphogenesis;GO:0051965:positive regulation o…	GO:0070062:extracellular exosome;GO:0098978:glutamatergic synapse;GO:0098686:hippocampal mossy fiber to CA3 synapse;GO:0005886:plasma membrane;GO:0042734:presynaptic membrane;GO:0098685:Schaffer collateral - CA1 synapse;GO:0030424:axon;GO:0030426:growth cone;GO:0043204:perikaryon;GO:0098839:postsynaptic density membrane;GO:0030672:synaptic vesicle membrane;	GO:0050839:cell adhesion molecule binding;GO:0004725:protein tyrosine phosphatase activity;GO:0005102:signaling receptor binding;GO:0005001:transmembrane receptor protein tyrosine phosphatase activity;GO:0043395:heparan sulfate proteoglycan binding;GO:0008201:heparin binding;GO:0042803:protein homodimerization activity;	K06777	ko04514 Cell adhesion molecules;;
gene-ZMYM6	6874	312	2.72	332	2.73	205	2.06	643	6.14	646	5.92	772	6.60	621	5.76	553	5.51	802	6.05	503	5.20	618	5.86	478	4.76	532.596067161292	2.19383605441995	1.13345571702971	0.0974663115816012	11.6292049902879	2.92811881510974e-31	3.00137956430773e-29	Ups	NC_010448.4	91238923	91293534	-	ZMYM6	zinc finger MYM-type containing 6%2C transcript variant X9	GO:0007010:cytoskeleton organization;GO:0022604:regulation of cell morphogenesis;	GO:0005634:nucleus;	GO:0003677:DNA binding;GO:0008270:zinc ion binding;	-	-
gene-CXCL14	1719	566	19.70	657	21.62	481	19.34	164	6.27	145	5.31	189	6.46	124	4.60	83	3.31	181	5.46	97	4.01	79	2.99	102	4.06	235.978893564835	0.222679506669734	-2.16695930275347	0.186857342812036	-11.5968645927565	4.27453501186951e-31	4.34725423554705e-29	Down	NC_010444.4	137803988	137813118	-	CXCL14	C-X-C motif chemokine ligand 14	GO:0061844:antimicrobial humoral immune response mediated by antimicrobial peptide;GO:0048839:inner ear development;GO:0031640:killing of cells of another organism;GO:0045662:negative regulation of myoblast differentiation;GO:2000503:positive regulation of natural killer cell chemotaxis;	GO:0005615:extracellular space;GO:0005794:Golgi apparatus;	GO:0008009:chemokine activity;	K10033	ko04060 Cytokine-cytokine receptor interaction;ko04061 Viral protein interaction with cytokine and cytokine receptor;ko04062 Chemokine signaling pathway;;
gene-KIF23	3720	1597	25.69	1467	22.31	1180	21.92	296	5.23	304	5.14	328	5.18	437	7.48	469	8.64	513	7.15	338	6.46	357	6.25	349	6.42	634.463266158899	0.265441354701983	-1.91353494054829	0.165242064823178	-11.5801926258663	5.19292376880714e-31	5.24925912363238e-29	Down	NC_010443.5	167239973	167281250	+	KIF23	kinesin family member 23%2C transcript variant X4	GO:0007018:microtubule-based movement;GO:0000281:mitotic cytokinesis;GO:0000022:mitotic spindle elongation;GO:0051256:mitotic spindle midzone assembly;GO:0032467:positive regulation of cytokinesis;	GO:0097149:centralspindlin complex;GO:0005813:centrosome;GO:0005829:cytosol;GO:0090543:Flemming body;GO:0005925:focal adhesion;GO:0005871:kinesin complex;GO:0005874:microtubule;GO:0030496:midbody;GO:0072686:mitotic spindle;GO:0005654:nucleoplasm;GO:0005634:nucleus;GO:0005819:spindle;	GO:0005524:ATP binding;GO:0016887:ATP hydrolysis activity;GO:0008017:microtubule binding;GO:0003777:microtubule motor activity;	K17387	ko05206 MicroRNAs in cancer;;
gene-RALGPS2	8787	853	5.81	912	5.87	675	5.31	3208	23.98	3241	23.22	3674	24.58	5244	38.02	4430	34.55	6203	36.58	2941	23.81	2756	20.43	2975	23.18	3036.63686760867	4.65940506354795	2.22014575602473	0.191808764655267	11.5747878362855	5.53079131638122e-31	5.557112552164e-29	Ups	NC_010451.4	120562294	120725275	+	RALGPS2	Ral GEF with PH domain and SH3 binding motif 2%2C transcript variant X2	GO:0043547:positive regulation of GTPase activity;GO:0007265:Ras protein signal transduction;GO:0007264:small GTPase mediated signal transduction;	GO:0005737:cytoplasm;GO:0005886:plasma membrane;	GO:0005085:guanyl-nucleotide exchange factor activity;	-	-
gene-NPM3	1793	465	15.52	446	14.07	343	13.22	180	6.59	194	6.81	249	8.16	216	7.68	183	6.99	234	6.76	177	7.02	207	7.52	166	6.34	253.340827027291	0.476145957535384	-1.07052421056668	0.0931557844825533	-11.4917631418495	1.45119424935205e-30	1.44074219553231e-28	Down	NC_010456.5	112819390	112822244	-	NPM3	nucleophosmin/nucleoplasmin 3	GO:0006338:chromatin remodeling;GO:0006364:rRNA processing;GO:0009303:rRNA transcription;	GO:0015629:actin cytoskeleton;GO:0005737:cytoplasm;GO:0005829:cytosol;GO:0005730:nucleolus;GO:0005654:nucleoplasm;	GO:0003682:chromatin binding;GO:0042393:histone binding;GO:0003723:RNA binding;	K11278	-
gene-WDR54	1202	324	16.13	332	15.62	289	16.62	115	6.28	108	5.66	127	6.21	101	5.35	58	3.31	106	4.57	69	4.08	101	5.47	74	4.22	149.364409162187	0.297955541183427	-1.74683101688198	0.152114712426576	-11.4836427654896	1.5941933259038e-30	1.57334618241121e-28	Down	NC_010445.4	68614019	68618433	-	WDR54	WD repeat domain 54%2C transcript variant X2	GO:0002091:negative regulation of receptor internalization;GO:0042058:regulation of epidermal growth factor receptor signaling pathway;GO:0043408:regulation of MAPK cascade;	GO:0031982:vesicle;	GO:0042803:protein homodimerization activity;	-	-
gene-IL34	1782	154	5.17	169	5.36	123	4.77	442	16.29	507	17.91	542	17.88	503	17.98	485	18.65	512	14.89	313	12.49	390	14.25	304	11.68	364.944910513774	2.94920432132558	1.56032577599475	0.136170580998746	11.4586114309751	2.12900688806248e-30	2.08880622858789e-28	Ups	NC_010448.4	13588748	13679864	+	IL34	interleukin 34	GO:0006954:inflammatory response;GO:0045087:innate immune response;GO:0061514:interleukin-34-mediated signaling pathway;GO:0061518:microglial cell proliferation;GO:0008284:positive regulation of cell population proliferation;GO:0010628:positive regulation of gene expression;GO:0010759:positive regulation of macrophage chemotaxis;GO:0045651:positive regulation of macrophage differentiation;GO:0120…	GO:0005615:extracellular space;	GO:0005125:cytokine activity;GO:0008083:growth factor activity;GO:0005157:macrophage colony-stimulating factor receptor binding;	-	-
gene-SLC38A4	5210	65	0.75	82	0.89	78	1.03	4	0.05	11	0.13	9	0.10	9	0.11	8	0.11	11	0.11	4	0.05	2	0.03	9	0.12	24.3549035157172	0.0971117826390315	-3.36420984033394	0.293622883486001	-11.457587366464	2.15432514461922e-30	2.10128591152655e-28	Down	NC_010447.5	77411610	77489542	-	SLC38A4	solute carrier family 38 member 4%2C transcript variant X3	GO:1904273:L-alanine import across plasma membrane;GO:1904557:L-alanine transmembrane transport;GO:1903826:L-arginine transmembrane transport;GO:0015804:neutral amino acid transport;	GO:0031528:microvillus membrane;	GO:0015655:alanine:sodium symporter activity;GO:0061459:L-arginine transmembrane transporter activity;GO:0005295:neutral L-amino acid:sodium symporter activity;	K14991	-
gene-IL1RL1	2715	967	21.32	1117	23.27	866	22.04	327	7.91	280	6.49	353	7.64	396	9.29	314	7.93	460	8.78	333	8.72	412	9.88	308	7.77	509.619222765605	0.357649770828885	-1.48338057779672	0.130296663976829	-11.3846397330672	4.98739361517976e-30	4.83632198299903e-28	Down	NC_010445.4	51868549	51902454	-	IL1RL1	interleukin 1 receptor like 1	GO:0006955:immune response;GO:0006954:inflammatory response;GO:0030225:macrophage differentiation;GO:0002826:negative regulation of T-helper 1 type immune response;GO:0032689:negative regulation of type II interferon production;GO:0032722:positive regulation of chemokine production;GO:0050729:positive regulation of inflammatory response;GO:0032754:positive regulation of interleukin-5 production;G…	GO:0005829:cytosol;GO:0009897:external side of plasma membrane;GO:0005576:extracellular region;GO:0005925:focal adhesion;GO:0005886:plasma membrane;	GO:0004896:cytokine receptor activity;GO:0004908:interleukin-1 receptor activity;GO:0002113:interleukin-33 binding;GO:0050135:NAD(P)+ nucleosidase activity;GO:0061809:NAD+ nucleotidase, cyclic ADP-ribose generating;	K05171	ko04060 Cytokine-cytokine receptor interaction;;
gene-CCDC34	1516	536	21.16	536	20.00	444	20.24	234	10.14	241	10.01	282	10.93	256	10.76	243	10.99	360	12.30	192	9.01	246	10.57	183	8.27	309.526940584333	0.484136364039065	-1.04651463413514	0.0922206000163585	-11.3479486573445	7.59230271111793e-30	7.23611525249919e-28	Down	NC_010444.4	32984100	33021246	+	CCDC34	coiled-coil domain containing 34	-	-	-	K16753	-
gene-ATP2A1	4314	13	0.18	19	0.25	12	0.19	860	13.09	957	13.97	1097	14.95	6476	95.64	6414	101.90	7450	89.48	5056	83.37	5544	83.70	5492	87.17	3331.4081028863	304.112906335336	8.24846323439359	0.727306416361316	11.3411115986853	8.20949822453007e-30	7.77989891403052e-28	Ups	NC_010445.4	18545064	18568312	+	ATP2A1	ATPase sarcoplasmic/endoplasmic reticulum Ca2+ transporting 1	GO:0008637:apoptotic mitochondrial changes;GO:0070509:calcium ion import;GO:1990036:calcium ion import into sarcoplasmic reticulum;GO:0070588:calcium ion transmembrane transport;GO:0006874:intracellular calcium ion homeostasis;GO:0070059:intrinsic apoptotic signaling pathway in response to endoplasmic reticulum stress;GO:0034220:monoatomic ion transmembrane transport;GO:0051659:maintenance of mit…	GO:0016020:membrane;GO:0005739:mitochondrion;GO:0033017:sarcoplasmic reticulum membrane;	GO:0005524:ATP binding;GO:0016887:ATP hydrolysis activity;GO:0005509:calcium ion binding;GO:0005388:P-type calcium transporter activity;GO:0015662:P-type ion transporter activity;GO:0042803:protein homodimerization activity;	K05853	ko04020 Calcium signaling pathway;ko04022 cGMP-PKG signaling pathway;ko04024 cAMP signaling pathway;ko04260 Cardiac muscle contraction;ko04261 Adrenergic signaling in cardiomyocytes;ko04919 Thyroid hormone signaling pathway;ko04972 Pancreatic secretion;ko05010 Alzheimer disease;ko05017 Spinocerebellar ataxia;ko05022 Pathways of neurodegeneration - multiple diseases;ko05410 Hypertrophic cardiomyop…
gene-MVD	1761	79	2.68	65	2.09	50	1.96	328	12.23	352	12.58	379	12.65	292	10.56	206	8.02	261	7.68	240	9.69	238	8.80	276	10.73	228.627608962352	4.39184862505448	2.13482832946907	0.188359923099373	11.3337715069187	8.92759804770413e-30	8.41262191173204e-28	Ups	NC_010448.4	1008100	1014303	+	MVD	mevalonate diphosphate decarboxylase%2C transcript variant X2	GO:0006695:cholesterol biosynthetic process;GO:0019287:isopentenyl diphosphate biosynthetic process, mevalonate pathway;GO:0008299:isoprenoid biosynthetic process;GO:0008284:positive regulation of cell population proliferation;	GO:0005829:cytosol;	GO:0005524:ATP binding;GO:0004163:diphosphomevalonate decarboxylase activity;GO:0030544:Hsp70 protein binding;GO:0042803:protein homodimerization activity;	K01597	ko00900 Terpenoid backbone biosynthesis;ko01100 Metabolic pathways;;
gene-TMEM26	1578	114	4.32	121	4.34	108	4.73	27	1.12	33	1.32	36	1.34	36	1.45	20	0.87	44	1.44	31	1.40	21	0.87	28	1.22	51.3360676261256	0.264028955693013	-1.92123193824314	0.169630293608214	-11.3259954774382	9.75641406139603e-30	9.14197922078788e-28	Down	NC_010456.5	64881216	64925449	-	TMEM26	transmembrane protein 26	-	GO:0016020:membrane;	-	-	-
gene-FBXO10	4660	91	1.17	117	1.42	103	1.53	516	7.27	607	8.20	607	7.66	1076	14.71	883	12.99	1259	14.00	520	7.94	616	8.61	603	8.86	573.011402596162	7.00128052853811	2.80761881394564	0.248111905623044	11.3159374875434	1.09426300467392e-29	1.01962081871264e-27	Ups	NC_010443.5	238232855	238308661	-	FBXO10	F-box protein 10%2C transcript variant X2	GO:0006915:apoptotic process;GO:0016567:protein ubiquitination;GO:0042981:regulation of apoptotic process;GO:0006511:ubiquitin-dependent protein catabolic process;	GO:0005737:cytoplasm;GO:0005829:cytosol;GO:0000151:ubiquitin ligase complex;	GO:0004842:ubiquitin-protein transferase activity;	K10296	-
gene-TACC3	3006	562	11.19	621	11.69	456	10.48	122	2.67	110	2.30	116	2.27	181	3.84	172	3.92	201	3.46	120	2.84	138	2.99	114	2.60	241.516822593102	0.257607186109789	-1.95675525601421	0.173152582276446	-11.3007569987618	1.30091715063274e-29	1.19878437322671e-27	Down	NC_010450.4	825433	835425	+	TACC3	transforming acidic coiled-coil containing protein 3%2C transcript variant X2	GO:0051301:cell division;GO:0008283:cell population proliferation;GO:0021987:cerebral cortex development;GO:0007091:metaphase/anaphase transition of mitotic cell cycle;GO:0000226:microtubule cytoskeleton organization;GO:1902850:microtubule cytoskeleton organization involved in mitosis;GO:0007052:mitotic spindle organization;GO:0060236:regulation of mitotic spindle organization;	GO:0034451:centriolar satellite;GO:0005737:cytoplasm;GO:0005829:cytosol;GO:0043231:intracellular membrane-bounded organelle;GO:0072686:mitotic spindle;GO:0000922:spindle pole;	-	K14283	-
gene-FAM71F2	1992	88	2.64	95	2.70	83	2.88	19	0.63	16	0.51	16	0.47	10	0.32	8	0.28	10	0.26	4	0.14	15	0.49	9	0.31	30.9941450440942	0.132013887143479	-2.92123839364295	0.258724204653827	-11.2909358347495	1.45479384422178e-29	1.33321464438324e-27	Down	NC_010460.4	19919703	19945287	-	FAM71F2	family with sequence similarity 71 member F2%2C transcript variant X1	GO:0001675:acrosome assembly;	GO:0005794:Golgi apparatus;	-	-	-
gene-SNTB1	5071	502	5.92	525	5.86	410	5.59	2341	30.32	2546	31.61	2835	32.86	4833	60.72	4359	58.91	5722	58.47	4358	61.13	4485	57.60	4476	60.44	3130.70069650872	8.39121528465077	3.06887976873068	0.27181715342466	11.2902358444471	1.4664266108786e-29	1.33653166354339e-27	Ups	NC_010446.5	18288756	18524362	+	SNTB1	syntrophin beta 1	GO:0006936:muscle contraction;	GO:0005737:cytoplasm;GO:0005856:cytoskeleton;GO:0016010:dystrophin-associated glycoprotein complex;GO:0005925:focal adhesion;GO:0032991:protein-containing complex;GO:0042383:sarcolemma;GO:0045202:synapse;	GO:0003779:actin binding;GO:0005516:calmodulin binding;GO:0030165:PDZ domain binding;GO:0005198:structural molecule activity;	-	-
gene-HMGN1	1256	7276	346.68	7086	319.13	6172	339.59	3511	183.60	3382	169.51	3684	172.41	2960	150.15	2923	159.50	3671	151.44	2197	124.42	2259	117.14	2249	122.61	3910.92044228263	0.427046798938864	-1.22753391521162	0.108839791023085	-11.2783560467446	1.67853362318196e-29	1.51331147573254e-27	Down	NC_010455.5	202936313	202943496	-	HMGN1	high mobility group nucleosome binding domain 1%2C transcript variant X2	GO:0006325:chromatin organization;	GO:0000785:chromatin;GO:0005634:nucleus;	GO:0003682:chromatin binding;GO:0031492:nucleosomal DNA binding;	K11299	-
gene-TUFT1	3849	585	9.10	620	9.11	450	8.08	221	3.77	266	4.35	294	4.49	183	3.03	165	2.94	240	3.23	169	3.12	180	3.05	194	3.45	294.351875005119	0.381000537608218	-1.3921350614623	0.123513971060743	-11.2710736243568	1.82332895766842e-29	1.63501632714793e-27	Down	NC_010446.5	97648817	97704654	-	TUFT1	tuftelin 1%2C transcript variant X1	GO:0031214:biomineral tissue development;GO:0030282:bone mineralization;GO:0035556:intracellular signal transduction;GO:0042476:odontogenesis;	GO:0005576:extracellular region;GO:0005737:cytoplasm;	GO:0042802:identical protein binding;GO:0030345:structural constituent of tooth enamel;	-	-
gene-CDKN1C	1891	118	3.73	117	3.50	63	2.30	1706	59.26	1757	58.49	1921	59.71	2994	100.88	2950	106.92	3779	103.55	847	31.86	827	28.48	1053	38.13	1455.04637954974	19.4624721231985	4.28262306776896	0.380241198331921	11.2629117690466	2.00037949181151e-29	1.78418874566439e-27	Ups	NC_010444.4	2019391	2022092	-	CDKN1C	cyclin dependent kinase inhibitor 1C	GO:0030325:adrenal gland development;GO:0007568:obsolete aging;GO:0043010:camera-type eye development;GO:0007049:cell cycle;GO:0055123:digestive system development;GO:0060669:embryonic placenta morphogenesis;GO:0071514:genomic imprinting;GO:0001822:kidney development;GO:0035264:multicellular organism growth;GO:0030099:myeloid cell differentiation;GO:1904030:negative regulation of cyclin-dependent…	GO:0005737:cytoplasm;GO:0005634:nucleus;	GO:0004861:cyclin-dependent protein serine/threonine kinase inhibitor activity;GO:0140678:molecular function inhibitor activity;GO:0004860:protein kinase inhibitor activity;GO:0044877:protein-containing complex binding;	K09993	ko04110 Cell cycle;;
gene-FAM177A1	4449	852	11.46	910	11.57	711	11.04	263	3.88	282	3.99	271	3.58	319	4.57	230	3.54	377	4.39	318	5.08	296	4.33	300	4.62	426.863779566914	0.357156852734051	-1.48537029244194	0.132301653599266	-11.2271483540262	3.00005175922651e-29	2.64750599429307e-27	Down	NC_010449.5	64788829	64808640	-	FAM177A1	family with sequence similarity 177 member A1	-	-	-	K11583	ko03015 mRNA surveillance pathway;ko04071 Sphingolipid signaling pathway;ko04151 PI3K-Akt signaling pathway;ko04152 AMPK signaling pathway;ko04261 Adrenergic signaling in cardiomyocytes;ko04728 Dopaminergic synapse;ko05165 Human papillomavirus infection;;
gene-SLC25A42	6057	189	1.87	228	2.13	183	2.09	480	5.21	445	4.63	492	4.77	451	4.74	414	4.68	531	4.54	295	3.46	381	4.10	388	4.39	368.624150527339	2.12385190006618	1.08668316798319	0.0969459195459929	11.2091687104752	3.67629792075759e-29	3.22720910633242e-27	Ups	NC_010444.4	58753363	58803356	-	SLC25A42	solute carrier family 25 member 42%2C transcript variant X3	GO:0015866:ADP transport;GO:0080121:AMP transport;GO:0015867:ATP transport;GO:0035349:coenzyme A transmembrane transport;GO:1990559:mitochondrial coenzyme A transmembrane transport;	GO:0005743:mitochondrial inner membrane;GO:0005739:mitochondrion;GO:0005634:nucleus;	GO:0043262:ADP phosphatase activity;GO:0015217:ADP transmembrane transporter activity;GO:0080122:AMP transmembrane transporter activity;GO:0005347:ATP transmembrane transporter activity;GO:0015228:coenzyme A transmembrane transporter activity;	K15085	-
gene-KLHL41	2696	2772	61.53	3113	65.32	2558	65.57	12735	310.25	13291	310.35	14755	321.71	25602	605.05	23018	585.14	32697	628.42	17487	461.38	20433	493.61	18917	480.48	15498.6502280341	6.99867097472895	2.807080984885	0.250693482489717	11.1972635148189	4.20523042197127e-29	3.67220095330151e-27	Ups	NC_010457.5	75875694	75893789	+	KLHL41	kelch like family member 41	GO:0030239:myofibril assembly;GO:0016567:protein ubiquitination;GO:0031269:pseudopodium assembly;GO:0045661:regulation of myoblast differentiation;GO:2000291:regulation of myoblast proliferation;GO:2001014:regulation of skeletal muscle cell differentiation;GO:0035914:skeletal muscle cell differentiation;GO:0006941:striated muscle contraction;	GO:0031463:Cul3-RING ubiquitin ligase complex;GO:0005737:cytoplasm;GO:0005856:cytoskeleton;GO:0005829:cytosol;GO:0005789:endoplasmic reticulum membrane;GO:0031430:M band;GO:0005654:nucleoplasm;GO:0005886:plasma membrane;GO:0031143:pseudopodium;GO:0001726:ruffle;GO:0033017:sarcoplasmic reticulum membrane;	-	K10473	-
gene-INSIG1	2851	302	6.34	397	7.88	358	8.68	1609	37.07	1700	37.54	1797	37.05	1270	28.38	1178	28.32	1166	21.19	1482	36.98	1566	35.77	1485	35.67	1196.51549919321	4.16453862563178	2.05815667341012	0.183967514343006	11.1876092948274	4.68906239667159e-29	4.07337873510862e-27	Ups	NC_010460.4	2885494	2898758	-	INSIG1	insulin induced gene 1	GO:0032869:cellular response to insulin stimulus;GO:0006695:cholesterol biosynthetic process;GO:0042632:cholesterol homeostasis;GO:0060363:cranial suture morphogenesis;GO:0042472:inner ear morphogenesis;GO:0042474:middle ear morphogenesis;GO:1901303:negative regulation of cargo loading into COPII-coated vesicle;GO:0045599:negative regulation of fat cell differentiation;GO:0045717:negative regulat…	GO:0005783:endoplasmic reticulum;GO:0032937:SREBP-SCAP-Insig complex;	GO:0008142:oxysterol binding;	-	-
gene-MFSD2A	2178	40	1.10	47	1.22	47	1.49	160	4.83	176	5.09	177	4.78	210	6.14	193	6.07	254	6.04	157	5.13	230	6.88	164	5.16	153.699918817464	4.22747014506205	2.07979456617328	0.18669642103096	11.1399809095879	8.0136524529962e-29	6.88967573523318e-27	Ups	NC_010448.4	95738961	95753245	+	MFSD2A	major facilitator superfamily domain containing 2A%2C transcript variant X1	GO:0007420:brain development;GO:0008643:carbohydrate transport;GO:0009267:cellular response to starvation;GO:0050890:cognition;GO:0097009:energy homeostasis;GO:0060856:establishment of blood-brain barrier;GO:0015908:fatty acid transport;GO:0021766:hippocampus development;GO:1990379:lipid transport across blood-brain barrier;GO:0015909:long-chain fatty acid transport;GO:0140329:lysophospholipid tr…	GO:0005789:endoplasmic reticulum membrane;GO:0016020:membrane;GO:0005886:plasma membrane;	GO:0015245:fatty acid transmembrane transporter activity;GO:0005324:long-chain fatty acid transporter activity;GO:0140348:lysophosphatidylcholine flippase activity;GO:0051978:lysophospholipid:sodium symporter activity;GO:1901480:oleate transmembrane transporter activity;GO:0005548:phospholipid transporter activity;	-	-
gene-CCNF	3847	738	11.48	742	10.91	592	10.63	175	2.99	155	2.54	177	2.70	233	3.86	247	4.40	285	3.84	141	2.61	151	2.56	156	2.78	313.806310127856	0.273117435947411	-1.87240667550441	0.168113748410887	-11.1377367598042	8.21812645431386e-29	7.02923749392312e-27	Down	NC_010445.4	39585597	39603088	-	CCNF	cyclin F%2C transcript variant X2	GO:0007049:cell cycle;GO:0051301:cell division;GO:0010826:negative regulation of centrosome duplication;GO:0016567:protein ubiquitination;GO:0051726:regulation of cell cycle;GO:0031146:SCF-dependent proteasomal ubiquitin-dependent protein catabolic process;	GO:0005814:centriole;GO:0005634:nucleus;GO:0048471:perinuclear region of cytoplasm;GO:0019005:SCF ubiquitin ligase complex;	-	K10289	-
gene-NEK2	2230	480	12.88	563	14.28	445	13.79	66	1.94	63	1.78	77	2.03	126	3.60	109	3.35	145	3.37	88	2.81	70	2.04	66	2.03	190.736485566247	0.179174386664258	-2.4805636788843	0.223115617121045	-11.1178397590095	1.02729285406093e-28	8.69757234156462e-27	Down	NC_010451.4	131547044	131560527	+	NEK2	NIMA related kinase 2%2C transcript variant X2	GO:0001824:blastocyst development;GO:0051301:cell division;GO:0051299:centrosome separation;GO:0007059:chromosome segregation;GO:0051321:meiotic cell cycle;GO:0000278:mitotic cell cycle;GO:0000070:mitotic sister chromatid segregation;GO:0090307:mitotic spindle assembly;GO:1903126:negative regulation of centriole-centriole cohesion;GO:0043392:negative regulation of DNA binding;GO:0051973:positive …	GO:0005813:centrosome;GO:0000794:condensed nuclear chromosome;GO:0005737:cytoplasm;GO:0005829:cytosol;GO:0000776:kinetochore;GO:0005874:microtubule;GO:0030496:midbody;GO:0005730:nucleolus;GO:0005654:nucleoplasm;GO:0005634:nucleus;GO:0032991:protein-containing complex;GO:0000922:spindle pole;	GO:0005524:ATP binding;GO:0046872:metal ion binding;GO:0004672:protein kinase activity;GO:0019903:protein phosphatase binding;GO:0106310:protein serine kinase activity;GO:0004674:protein serine/threonine kinase activity;	K08857	-
gene-KLHL40	4685	110	1.41	116	1.40	95	1.40	1094	15.34	1165	15.65	1236	15.51	3329	45.27	2718	39.76	3905	43.19	3203	48.63	3706	51.52	3352	48.99	2032.72061703342	24.9791607819484	4.64265310281564	0.417801952996535	11.1120904761643	1.09564072135534e-28	9.2293896926696e-27	Ups	NC_010455.5	26202607	26211528	+	KLHL40	kelch like family member 40	GO:0032435:negative regulation of proteasomal ubiquitin-dependent protein catabolic process;GO:0031397:negative regulation of protein ubiquitination;GO:0032436:positive regulation of proteasomal ubiquitin-dependent protein catabolic process;GO:0031398:positive regulation of protein ubiquitination;GO:0048741:skeletal muscle fiber development;GO:0098528:skeletal muscle fiber differentiation;	GO:0031672:A band;GO:0031463:Cul3-RING ubiquitin ligase complex;GO:0005737:cytoplasm;GO:0031674:I band;	-	K10473	-
gene-CHEK2	2958	371	7.51	409	7.82	341	7.97	161	3.57	156	3.32	135	2.68	109	2.35	91	2.11	171	3.00	106	2.55	139	3.06	96	2.22	189.096991656563	0.340720560424813	-1.55333908690739	0.139819537494314	-11.1095996650008	1.1266346780425e-28	9.44278381661849e-27	Down	NC_010456.5	45699833	45967350	-	CHEK2	checkpoint kinase 2	GO:0051301:cell division;GO:1903926:cellular response to bisphenol A;GO:0006974:DNA damage response;GO:0071480:cellular response to gamma radiation;GO:0071466:cellular response to xenobiotic stimulus;GO:0000077:DNA damage checkpoint signaling;GO:0006977:DNA damage response, signal transduction by p53 class mediator resulting in cell cycle arrest;GO:0006978:DNA damage response, signal transduction…	GO:0005737:cytoplasm;GO:0005794:Golgi apparatus;GO:0005654:nucleoplasm;GO:0005634:nucleus;GO:0016605:PML body;	GO:0005524:ATP binding;GO:0042802:identical protein binding;GO:0046872:metal ion binding;GO:0042803:protein homodimerization activity;GO:0019901:protein kinase binding;GO:0106310:protein serine kinase activity;GO:0004674:protein serine/threonine kinase activity;GO:0031625:ubiquitin protein ligase binding;	K06641	ko04110 Cell cycle;ko04115 p53 signaling pathway;ko04218 Cellular senescence;ko05166 Human T-cell leukemia virus 1 infection;;
gene-PLEK	4561	102	1.34	144	1.79	116	1.76	7	0.10	8	0.11	19	0.24	13	0.18	11	0.17	14	0.16	8	0.12	18	0.26	21	0.32	40.1922930123908	0.108703536502391	-3.20152921789411	0.288284633372488	-11.1054452692852	1.18027593853192e-28	9.81181448823818e-27	Down	NC_010445.4	73877741	73910163	-	PLEK	pleckstrin%2C transcript variant X1	GO:0031532:obsolete actin cytoskeleton reorganization;GO:0030030:cell projection organization;GO:0030866:cortical actin cytoskeleton organization;GO:0002244:hematopoietic progenitor cell differentiation;GO:0007229:integrin-mediated signaling pathway;GO:0050849:negative regulation of calcium-mediated signaling;GO:0045744:negative regulation of G protein-coupled receptor signaling pathway;GO:001092…	GO:0005737:cytoplasm;GO:0005829:cytosol;GO:0005576:extracellular region;GO:0016020:membrane;GO:0005886:plasma membrane;GO:0032587:ruffle membrane;	GO:0043325:phosphatidylinositol-3,4-bisphosphate binding;GO:0042803:protein homodimerization activity;GO:0005080:protein kinase C binding;	-	-
gene-CDS1	4994	39	0.47	26	0.29	22	0.30	172	2.26	186	2.34	193	2.27	210	2.68	159	2.18	266	2.76	229	3.26	215	2.80	279	3.83	166.971799657502	7.34578823451964	2.87691730644093	0.259301885176482	11.0948568865317	1.32872509943383e-28	1.0917145780028e-26	Ups	NC_010450.4	133959250	134041258	-	CDS1	CDP-diacylglycerol synthase 1	GO:0016024:CDP-diacylglycerol biosynthetic process;GO:0140042:lipid droplet formation;GO:0006661:phosphatidylinositol biosynthetic process;GO:0045600:positive regulation of fat cell differentiation;	GO:0005783:endoplasmic reticulum;GO:0005789:endoplasmic reticulum membrane;GO:0016020:membrane;	GO:0004605:phosphatidate cytidylyltransferase activity;	K00981	ko00564 Glycerophospholipid metabolism;ko01100 Metabolic pathways;ko04070 Phosphatidylinositol signaling system;;
gene-TPST1	2442	831	20.37	930	21.54	709	20.06	452	12.16	446	11.50	487	11.72	392	10.23	364	10.22	509	10.80	258	7.52	335	8.93	337	9.45	498.251270318839	0.47549446223183	-1.07249955581456	0.0966708134441234	-11.0943470692369	1.33632240145039e-28	1.09257457518584e-26	Down	NC_010445.4	16407607	16525788	-	TPST1	tyrosylprotein sulfotransferase 1	GO:0050427:3'-phosphoadenosine 5'-phosphosulfate metabolic process;GO:0006954:inflammatory response;GO:0006478:peptidyl-tyrosine sulfation;	GO:0005794:Golgi apparatus;GO:0000139:Golgi membrane;GO:0016020:membrane;	GO:0042803:protein homodimerization activity;GO:0008476:protein-tyrosine sulfotransferase activity;GO:0008146:sulfotransferase activity;	K01021	-
gene-STRIP2	4800	274	3.42	255	3.01	248	3.57	1588	21.73	1689	22.15	1845	22.59	1434	19.03	1272	18.16	1727	18.64	2367	35.08	2523	34.23	2277	32.48	1480.34673725244	7.24453933106763	2.85689395397622	0.257598006499272	11.0905126666199	1.39486059826107e-28	1.13487219114129e-26	Ups	NC_010460.4	19209047	19255671	-	STRIP2	striatin interacting protein 2%2C transcript variant X1	GO:0016477:cell migration;GO:0007010:cytoskeleton organization;GO:0008360:regulation of cell shape;	GO:0005737:cytoplasm;GO:0005829:cytosol;	-	-	-
gene-POLQ	11726	765	3.90	752	3.63	627	3.70	84	0.47	106	0.57	108	0.54	168	0.91	147	0.86	222	0.98	142	0.86	137	0.76	128	0.75	281.611970514837	0.191632096943183	-2.38358887294386	0.21513065880379	-11.0797265540743	1.57352389937977e-28	1.27401966591044e-26	Down	NC_010455.5	138962634	139108499	+	POLQ	DNA polymerase theta%2C transcript variant X3	GO:0006284:base-excision repair;GO:0006974:DNA damage response;GO:0006281:DNA repair;GO:0006261:DNA-templated DNA replication;GO:0006302:double-strand break repair;GO:0097681:double-strand break repair via alternative nonhomologous end joining;GO:2000042:negative regulation of double-strand break repair via homologous recombination;GO:0051260:protein homooligomerization;GO:0016446:somatic hypermu…	GO:0005694:chromosome;GO:0005829:cytosol;GO:0005794:Golgi apparatus;GO:0005654:nucleoplasm;	GO:0051575:5'-deoxyribose-5-phosphate lyase activity;GO:0005524:ATP binding;GO:0003682:chromatin binding;GO:0003684:damaged DNA binding;GO:0003887:DNA-directed DNA polymerase activity;GO:0042802:identical protein binding;GO:0017116:single-stranded DNA helicase activity;	K02349	-
gene-FLNB	9993	1873	11.22	2407	13.62	1692	11.70	913	6.00	1010	6.36	1049	6.17	790	5.04	675	4.63	885	4.59	720	5.13	664	4.33	644	4.41	1100.78088322648	0.406290604644585	-1.29941609184774	0.117302595393633	-11.0774709416044	1.61366350392562e-28	1.3002074194191e-26	Down	NC_010455.5	39789259	39938751	+	FLNB	filamin B%2C transcript variant X6	GO:0030036:actin cytoskeleton organization;GO:0071346:cellular response to type II interferon;GO:0003382:epithelial cell morphogenesis;GO:0003334:keratinocyte development;GO:0007165:signal transduction;GO:0007519:skeletal muscle tissue development;	GO:0015629:actin cytoskeleton;GO:0005903:brush border;GO:0005938:cell cortex;GO:0005737:cytoplasm;GO:0005829:cytosol;GO:0070062:extracellular exosome;GO:0005925:focal adhesion;GO:0016020:membrane;GO:0045335:phagocytic vesicle;GO:0005886:plasma membrane;GO:0001725:stress fiber;GO:0030018:Z disc;	GO:0003779:actin binding;GO:0051015:actin filament binding;GO:0045296:cadherin binding;GO:0042802:identical protein binding;GO:0003723:RNA binding;	K04437	ko04010 koK signaling pathway;ko04510 Focal adhesion;ko05132 Salmonella infection;ko05205 Proteoglycans in cancer;;
gene-RAD51	2239	462	12.35	434	10.96	349	10.77	143	4.19	133	3.74	165	4.33	182	5.18	174	5.33	190	4.40	127	4.03	147	4.28	173	5.29	222.633705643409	0.381972292680142	-1.38846010234021	0.125527469922832	-11.0610060347251	1.93910232421893e-28	1.55491767623305e-26	Down	NC_010443.5	130592414	130640326	-	RAD51	RAD51 recombinase	GO:0072757:cellular response to camptothecin;GO:0006974:DNA damage response;GO:0072711:cellular response to hydroxyurea;GO:0071479:cellular response to ionizing radiation;GO:0070192:chromosome organization involved in meiotic cell cycle;GO:0000730:DNA recombinase assembly;GO:0006268:DNA unwinding involved in DNA replication;GO:0000724:double-strand break repair via homologous recombination;GO:003…	GO:0000785:chromatin;GO:0005694:chromosome;GO:0000781:chromosome, telomeric region;GO:0005737:cytoplasm;GO:0009897:external side of plasma membrane;GO:0000800:lateral element;GO:0001673:male germ cell nucleus;GO:0005815:microtubule organizing center;GO:0005759:mitochondrial matrix;GO:0000228:nuclear chromosome;GO:0000152:nuclear ubiquitin ligase complex;GO:0005634:nucleus;GO:0048471:perinuclear r…	GO:0005524:ATP binding;GO:0140664:ATP-dependent DNA damage sensor activity;GO:0003682:chromatin binding;GO:0070182:DNA polymerase binding;GO:0000150:DNA strand exchange activity;GO:0003690:double-stranded DNA binding;GO:0042802:identical protein binding;GO:0008022:obsolete protein C-terminus binding;GO:0019903:protein phosphatase binding;GO:0003697:single-stranded DNA binding;GO:0017116:single-st…	K04482	ko03440 Homologous recombination;ko03460 Fanconi anemia pathway;ko05200 Pathways in cancer;ko05212 Pancreatic cancer;;
gene-CMTM4	7497	535	4.27	617	4.66	428	3.95	207	1.81	246	2.07	264	2.07	233	1.98	174	1.59	218	1.51	134	1.27	161	1.40	163	1.49	278.472489121175	0.375384286891162	-1.4135598328343	0.127938456371038	-11.0487485383972	2.22291990846199e-28	1.77397517479605e-26	Down	NC_010448.4	27319074	27391478	-	CMTM4	CKLF like MARVEL transmembrane domain containing 4	-	GO:0016020:membrane;	-	-	-
gene-ABI3BP	6670	2578	23.13	3409	28.91	2548	26.40	7279	71.68	7733	72.99	8706	76.72	9961	95.15	8527	87.62	13784	107.08	6633	70.74	7423	72.48	6830	70.12	6993.67710929985	2.94606950397705	1.55879146698618	0.141623646272549	11.0065762887248	3.55248270540855e-28	2.76877845997706e-26	Ups	NC_010455.5	158013704	158291093	+	ABI3BP	ABI family member 3 binding protein%2C transcript variant X50	GO:0030198:extracellular matrix organization;GO:0010811:positive regulation of cell-substrate adhesion;	GO:0062023:collagen-containing extracellular matrix;GO:0005576:extracellular region;GO:0005615:extracellular space;	-	K08464	-
gene-SLC22A23	8840	99	0.67	96	0.61	97	0.76	274	2.04	323	2.30	313	2.08	293	2.11	267	2.07	357	2.09	241	1.94	205	1.51	196	1.52	226.964011380227	2.76520888737741	1.46738846758498	0.133595363753267	10.983827779346	4.57134387636991e-28	3.52988169046175e-26	Ups	NC_010449.5	1988690	2131778	-	SLC22A23	solute carrier family 22 member 23%2C transcript variant X3	GO:0006811:monoatomic ion transport;	GO:0016020:membrane;	GO:0022857:transmembrane transporter activity;	K08215	-
gene-KY	5907	8	0.08	6	0.06	7	0.08	259	2.88	336	3.58	321	3.19	291	3.14	285	3.31	397	3.48	103	1.24	104	1.15	120	1.39	178.853890524807	33.6052737076313	5.07061574916588	0.461752875347751	10.9812326460277	4.70460063335763e-28	3.61603843151023e-26	Ups	NC_010455.5	75726031	75774981	-	KY	kyphoscoliosis peptidase	GO:0007517:muscle organ development;GO:0007528:neuromuscular junction development;GO:0006508:proteolysis;	GO:0005737:cytoplasm;GO:0005856:cytoskeleton;GO:0030018:Z disc;	GO:0008233:peptidase activity;	-	-
gene-HMGN2	1310	9187	419.69	8721	376.57	7538	397.65	3592	180.10	3473	166.90	3740	167.82	4063	197.61	4227	221.14	5083	201.05	3476	188.74	3802	189.02	3664	191.52	5034.10126058654	0.45681074427813	-1.13033151131777	0.103102494347068	-10.9631829809355	5.74427864645136e-28	4.39490016257625e-26	Down	NC_010448.4	83857114	83861907	+	HMGN2	high mobility group nucleosomal binding domain 2%2C transcript variant 1	GO:0006325:chromatin organization;	GO:0005634:nucleus;	GO:0003682:chromatin binding;	K11300	-
gene-RHNO1	1794	503	16.78	539	17.00	448	17.26	230	8.42	279	9.79	292	9.57	231	8.20	233	8.90	315	9.10	219	8.68	222	8.06	160	6.11	303.291006772055	0.480563986608611	-1.05719955771362	0.0970637856126816	-10.8918022415921	1.26119400714499e-27	9.60523052290927e-26	Down	NC_010447.5	67239907	67246150	-	RHNO1	RAD9-HUS1-RAD1 interacting nuclear orphan 1%2C transcript variant X2	GO:0007049:cell cycle;GO:0071479:cellular response to ionizing radiation;GO:0034644:cellular response to UV;GO:0000077:DNA damage checkpoint signaling;GO:0070318:positive regulation of G0 to G1 transition;GO:0000725:recombinational repair;	GO:0005694:chromosome;GO:0005634:nucleus;	-	-	-
gene-CCDC110	2829	9	0.19	16	0.32	7	0.17	93	2.16	103	2.29	124	2.58	121	2.73	114	2.76	196	3.59	151	3.80	128	2.95	144	3.49	100.250806009469	12.2493524697119	3.61463358179466	0.331914266640719	10.8902627729086	1.2826963216701e-27	9.72458724960705e-26	Ups	NC_010457.5	46494535	46503676	-	CCDC110	coiled-coil domain containing 110%2C transcript variant X1	-	GO:0005634:nucleus;	-	-	-
gene-CDCA8	2260	505	13.37	475	11.89	352	10.76	70	2.03	69	1.92	76	1.98	107	3.02	129	3.91	108	2.48	95	2.99	77	2.22	62	1.88	176.617635164025	0.19883537826679	-2.33035362013469	0.214541247292143	-10.8620307262473	1.74817761680898e-27	1.31341686805212e-25	Down	NC_010448.4	93750694	93764845	+	CDCA8	cell division cycle associated 8	GO:0051276:chromosome organization;GO:0000278:mitotic cell cycle;GO:0000281:mitotic cytokinesis;GO:0007080:mitotic metaphase chromosome alignment;GO:0000070:mitotic sister chromatid segregation;GO:0051256:mitotic spindle midzone assembly;GO:0007052:mitotic spindle organization;GO:1902425:positive regulation of attachment of mitotic spindle microtubules to kinetochore;GO:0090267:positive regulatio…	GO:0010369:chromocenter;GO:0032133:chromosome passenger complex;GO:0000775:chromosome, centromeric region;GO:0005829:cytosol;GO:0045171:intercellular bridge;GO:0015630:microtubule cytoskeleton;GO:0030496:midbody;GO:0005730:nucleolus;GO:0005654:nucleoplasm;GO:0032991:protein-containing complex;GO:0051233:spindle midzone;	-	K11514	-
gene-HMGB2	1244	3069	147.64	2941	133.73	2636	146.44	818	43.19	795	40.23	794	37.52	943	48.30	1020	56.19	1212	50.48	948	54.21	1038	54.34	913	50.26	1429.88758961336	0.326089878876184	-1.61665843123655	0.149110204524515	-10.8420375144128	2.17570600294983e-27	1.62729149879822e-25	Down	NC_010456.5	16709966	16712288	+	HMGB2	high mobility group box 2	GO:0060326:cell chemotaxis;GO:0071222:cellular response to lipopolysaccharide;GO:0006338:chromatin remodeling;GO:0050829:defense response to Gram-negative bacterium;GO:0050830:defense response to Gram-positive bacterium;GO:0032392:DNA geometric change;GO:0006310:DNA recombination;GO:0006265:DNA topological change;GO:0008625:extrinsic apoptotic signaling pathway via death domain receptors;GO:00024…	GO:0000785:chromatin;GO:0000793:condensed chromosome;GO:0005737:cytoplasm;GO:0005615:extracellular space;GO:0005730:nucleolus;GO:0005654:nucleoplasm;GO:0005634:nucleus;GO:0048471:perinuclear region of cytoplasm;GO:0032991:protein-containing complex;	GO:0042056:chemoattractant activity;GO:0000987:cis-regulatory region sequence-specific DNA binding;GO:0003684:damaged DNA binding;GO:0008301:DNA binding, bending;GO:0140297:DNA-binding transcription factor binding;GO:0003690:double-stranded DNA binding;GO:0000400:four-way junction DNA binding;GO:0042393:histone binding;GO:0044378:non-sequence-specific DNA binding, bending;GO:0019904:protein domai…	K11295	-
gene-SOX4	8655	801	5.54	821	5.37	722	5.76	1559	11.83	1757	12.78	1699	11.54	1798	13.24	1474	11.67	2288	13.70	1355	11.14	1211	9.11	1444	11.42	1392.58315311616	2.03711199441058	1.02652529760338	0.0949411072703502	10.8122322049636	3.0124902794017e-27	2.24309488259558e-25	Ups	NC_010449.5	16886834	16895488	+	SOX4	SRY-box 4	GO:0009653:anatomical structure morphogenesis;GO:0035910:ascending aorta morphogenesis;GO:0003289:atrial septum primum morphogenesis;GO:0003215:cardiac right ventricle morphogenesis;GO:0003211:cardiac ventricle formation;GO:0030154:cell differentiation;GO:0071333:cellular response to glucose stimulus;GO:0031018:endocrine pancreas development;GO:0021782:glial cell development;GO:0014009:glial cell…	GO:0000785:chromatin;GO:0005737:cytoplasm;GO:0005739:mitochondrion;GO:0005654:nucleoplasm;GO:0005634:nucleus;GO:0005667:transcription regulator complex;	GO:0001228:DNA-binding transcription activator activity, RNA polymerase II-specific;GO:0003700:DNA-binding transcription factor activity;GO:0000981:DNA-binding transcription factor activity, RNA polymerase II-specific;GO:0035198:miRNA binding;GO:0000978:RNA polymerase II cis-regulatory region sequence-specific DNA binding;GO:1990837:sequence-specific double-stranded DNA binding;GO:0000976:transcr…	K09268	-
gene-FZD7	4697	932	11.87	1007	12.13	787	11.58	334	4.67	383	5.13	422	5.28	236	3.20	227	3.31	294	3.24	243	3.68	272	3.77	227	3.31	443.740698222973	0.318484902684825	-1.65070310965216	0.152993451652704	-10.7893709947748	3.86425251982289e-27	2.8645274568056e-25	Down	NC_010457.5	105644164	105648860	+	FZD7	frizzled class receptor 7	GO:0060070:canonical Wnt signaling pathway;GO:0071300:cellular response to retinoic acid;GO:0060231:mesenchymal to epithelial transition;GO:2000726:negative regulation of cardiac muscle cell differentiation;GO:0010812:negative regulation of cell-substrate adhesion;GO:0042666:negative regulation of ectodermal cell fate specification;GO:0030182:neuron differentiation;GO:0038031:non-canonical Wnt si…	GO:0043231:intracellular membrane-bounded organelle;GO:0016020:membrane;GO:0005886:plasma membrane;GO:0055038:recycling endosome membrane;	GO:0005109:frizzled binding;GO:0004930:G protein-coupled receptor activity;GO:0030165:PDZ domain binding;GO:0005546:phosphatidylinositol-4,5-bisphosphate binding;GO:0042813:Wnt receptor activity;GO:0017147:Wnt-protein binding;	K02432	ko04150 mTOR signaling pathway;ko04310 Wnt signaling pathway;ko04390 Hippo signaling pathway;ko04550 Signaling pathways regulating pluripotency of stem cells;ko04916 Melanogenesis;ko04934 Cushing syndrome;ko05010 Alzheimer disease;ko05022 Pathways of neurodegeneration - multiple diseases;ko05165 Human papillomavirus infection;ko05200 Pathways in cancer;ko05205 Proteoglycans in cancer;ko05217 Basa…
gene-SCN7A	6480	11	0.10	17	0.15	13	0.14	113	1.15	152	1.48	144	1.31	85	0.84	88	0.93	137	1.10	74	0.81	96	0.96	96	1.01	83.8630030276209	7.8612886926881	2.97476583133305	0.275900278386754	10.7820327283724	4.1853308864016e-27	3.08881123249081e-25	Ups	NC_010457.5	72946147	73026656	-	SCN7A	sodium voltage-gated channel alpha subunit 7	GO:0019725:cellular homeostasis;GO:0086010:membrane depolarization during action potential;GO:0006936:muscle contraction;GO:0019228:neuronal action potential;GO:0034765:regulation of monoatomic ion transmembrane transport;GO:0009617:response to bacterium;GO:0055078:sodium ion homeostasis;GO:0035725:sodium ion transmembrane transport;GO:0006814:sodium ion transport;	GO:0030424:axon;GO:0097386:glial cell projection;GO:0001518:voltage-gated sodium channel complex;	GO:0005244:voltage-gated monoatomic ion channel activity;GO:0005248:voltage-gated sodium channel activity;	K04839	ko04261 Adrenergic signaling in cardiomyocytes;;
gene-TRAF4	2028	111	3.28	96	2.68	77	2.62	419	13.57	491	15.24	474	13.74	551	17.31	477	16.12	568	14.51	256	8.98	282	9.06	303	10.23	334.962519947582	4.3959166754385	2.13616404027464	0.198366868929283	10.7687541362372	4.83499338480424e-27	3.536967309875e-25	Ups	NC_010454.4	44975639	44981650	+	TRAF4	TNF receptor associated factor 4	GO:0007250:activation of NF-kappaB-inducing kinase activity;GO:0006915:apoptotic process;GO:0045087:innate immune response;GO:0046330:positive regulation of JNK cascade;GO:0045860:positive regulation of protein kinase activity;GO:0043161:proteasome-mediated ubiquitin-dependent protein catabolic process;GO:0042981:regulation of apoptotic process;GO:0043122:regulation of canonical NF-kappaB signal …	GO:0005923:bicellular tight junction;GO:0005737:cytoplasm;GO:0005856:cytoskeleton;GO:0005829:cytosol;GO:0001650:fibrillar center;GO:0005654:nucleoplasm;GO:0005634:nucleus;GO:0048471:perinuclear region of cytoplasm;GO:0005886:plasma membrane;	GO:0042802:identical protein binding;GO:0019901:protein kinase binding;GO:0031996:thioesterase binding;GO:0016740:transferase activity;GO:0005164:tumor necrosis factor receptor binding;GO:0031625:ubiquitin protein ligase binding;GO:0050699:WW domain binding;GO:0008270:zinc ion binding;	K09848	ko04214 Apoptosis - fly;ko04657 IL-17 signaling pathway;ko05200 Pathways in cancer;ko05222 Small cell lung cancer;;
gene-IQGAP3	7178	778	6.49	887	6.99	698	6.72	105	0.96	124	1.09	144	1.18	189	1.68	157	1.50	222	1.60	192	1.90	180	1.63	178	1.70	321.621873780351	0.210710060048715	-2.24666889968838	0.208676159076964	-10.7662940971602	4.96589219374457e-27	3.61686095630855e-25	Down	NC_010446.5	93495999	93556915	+	IQGAP3	IQ motif containing GTPase activating protein 3%2C transcript variant X1	GO:0071310:cellular response to organic substance;GO:0070371:ERK1 and ERK2 cascade;GO:0000082:G1/S transition of mitotic cell cycle;GO:0010467:gene expression;GO:0033598:mammary gland epithelial cell proliferation;GO:0010629:negative regulation of gene expression;GO:0010628:positive regulation of gene expression;GO:0033601:positive regulation of mammary gland epithelial cell proliferation;GO:0043…	GO:0005911:cell-cell junction;GO:0005737:cytoplasm;GO:0005829:cytosol;GO:0016328:lateral plasma membrane;	GO:0051015:actin filament binding;GO:0005516:calmodulin binding;GO:0005096:GTPase activator activity;GO:0070856:myosin VI light chain binding;GO:0031267:small GTPase binding;	K05767	ko04810 Regulation of actin cytoskeleton;;
gene-PER1	6112	446	4.37	532	4.92	414	4.68	214	2.30	250	2.57	256	2.46	196	2.04	179	2.01	257	2.18	173	2.01	248	2.64	180	2.02	276.940640044552	0.462474203787302	-1.11255519867689	0.103405674734466	-10.759130981291	5.36739162584509e-27	3.89229238815088e-25	Down	NC_010454.4	53361863	53376723	-	PER1	period circadian clock 1%2C transcript variant X5	GO:0032922:circadian regulation of gene expression;GO:0097167:circadian regulation of translation;GO:0007623:circadian rhythm;GO:0009649:entrainment of circadian clock;GO:0043153:entrainment of circadian clock by photoperiod;GO:0043966:histone H3 acetylation;GO:0070932:histone H3 deacetylation;GO:0043967:histone H4 acetylation;GO:0045892:negative regulation of DNA-templated transcription;GO:20003…	GO:0005737:cytoplasm;GO:0005829:cytosol;GO:0005654:nucleoplasm;GO:0005634:nucleus;	GO:0031490:chromatin DNA binding;GO:0140297:DNA-binding transcription factor binding;GO:0070888:E-box binding;GO:0019900:kinase binding;GO:0000978:RNA polymerase II cis-regulatory region sequence-specific DNA binding;GO:0000976:transcription cis-regulatory region binding;GO:0001222:transcription corepressor binding;GO:0031625:ubiquitin protein ligase binding;	K02633	ko04710 Circadian rhythm;ko04711 Circadian rhythm - fly;ko04713 Circadian entrainment;ko05202 Transcriptional misregulation in cancer;ko05221 Acute myeloid leukemia;;
gene-SLC9A3R1	1931	68	2.11	79	2.31	39	1.40	214	7.28	287	9.36	251	7.64	287	9.47	297	10.54	319	8.56	211	7.77	253	8.53	331	11.74	219.106775885181	4.42310043934468	2.1450580031905	0.19950849375878	10.7517126853959	5.81713136547059e-27	4.20017030496468e-25	Ups	NC_010454.4	6466138	6483539	-	SLC9A3R1	SLC9A3 regulator 1	GO:0030036:actin cytoskeleton organization;GO:0007191:adenylate cyclase-activating dopamine receptor signaling pathway;GO:0060088:auditory receptor cell stereocilium organization;GO:0032782:bile acid secretion;GO:0030643:intracellular phosphate ion homeostasis;GO:0090660:cerebrospinal fluid circulation;GO:0044782:cilium organization;GO:0045198:establishment of epithelial cell apical/basal polarit…	GO:0015629:actin cytoskeleton;GO:0016324:apical plasma membrane;GO:0031526:brush border membrane;GO:0071944:cell periphery;GO:0005737:cytoplasm;GO:0012505:endomembrane system;GO:0070062:extracellular exosome;GO:0030175:filopodium;GO:0016020:membrane;GO:0045121:membrane raft;GO:0005902:microvillus;GO:0031528:microvillus membrane;GO:0048471:perinuclear region of cytoplasm;GO:0098797:plasma membrane…	GO:0031698:beta-2 adrenergic receptor binding;GO:0008013:beta-catenin binding;GO:0017081:chloride channel regulator activity;GO:0050780:dopamine receptor binding;GO:0015185:gamma-aminobutyric acid transmembrane transporter activity;GO:0070851:growth factor receptor binding;GO:0042802:identical protein binding;GO:0045159:myosin II binding;GO:0030165:PDZ domain binding;GO:0019902:phosphatase bindin…	K13365	ko04530 Tight junction;ko04928 Parathyroid hormone synthesis, secretion and action;ko05130 Pathogenic Escherichia coli infection;ko05165 Human papillomavirus infection;;
gene-LOC100624467	3828	482	7.54	588	8.69	453	8.18	1072	18.39	1183	19.45	1156	17.75	1150	19.14	1138	20.37	1461	19.78	807	15.00	873	14.85	831	14.87	919.354108145507	2.08254544027972	1.05834797494304	0.0985843646511141	10.7354546401804	6.93766348273949e-27	4.94501236019709e-25	Ups	NC_010448.4	57240490	57258545	-	LOC100624467	zinc finger protein 347	GO:0006357:regulation of transcription by RNA polymerase II;	GO:0005634:nucleus;	GO:0000981:DNA-binding transcription factor activity, RNA polymerase II-specific;GO:0046872:metal ion binding;GO:0000978:RNA polymerase II cis-regulatory region sequence-specific DNA binding;	K09228	ko05168 Herpes simplex virus 1 infection;;
gene-TRIM55	2785	222	4.77	259	5.26	190	4.71	1588	37.45	1656	37.43	1763	37.21	4288	98.10	4215	103.73	5238	97.45	2184	55.78	2301	53.81	2428	59.70	2164.7775812154	12.6017250121828	3.65554932830944	0.340742142982941	10.7281984444538	7.50449484648209e-27	5.32627529976489e-25	Ups	NC_010446.5	68487249	68530927	-	TRIM55	tripartite motif containing 55%2C transcript variant 1	GO:0050904:diapedesis;GO:0002523:leukocyte migration involved in inflammatory response;GO:1905517:macrophage migration;GO:0016567:protein ubiquitination;GO:0007165:signal transduction;	GO:0005737:cytoplasm;GO:0005874:microtubule;GO:0005634:nucleus;	GO:0042802:identical protein binding;GO:0061630:ubiquitin protein ligase activity;GO:0008270:zinc ion binding;	K10654	-
gene-KIF14	7361	662	5.38	754	5.79	584	5.48	69	0.62	92	0.79	121	0.97	130	1.13	167	1.55	211	1.49	93	0.90	117	1.04	112	1.04	257.826497961276	0.182712160269991	-2.45235544024654	0.22913437148773	-10.7026956467675	9.8859670107838e-27	6.95730142501531e-25	Down	NC_010452.4	23123379	23177919	-	KIF14	kinesin family member 14	GO:0032147:activation of protein kinase activity;GO:0051301:cell division;GO:0021846:cell proliferation in forebrain;GO:0021695:cerebellar cortex development;GO:0021685:cerebellar granular layer structural organization;GO:0021693:cerebellar Purkinje cell layer structural organization;GO:0021987:cerebral cortex development;GO:0045184:establishment of protein localization;GO:0021766:hippocampus dev…	GO:0005829:cytosol;GO:0090543:Flemming body;GO:0005871:kinesin complex;GO:0016020:membrane;GO:0005874:microtubule;GO:0030496:midbody;GO:0005634:nucleus;GO:0051233:spindle midzone;	GO:0005524:ATP binding;GO:0016887:ATP hydrolysis activity;GO:0008017:microtubule binding;GO:0003777:microtubule motor activity;GO:0030165:PDZ domain binding;GO:0008574:plus-end-directed microtubule motor activity;GO:0019901:protein kinase binding;GO:0015631:tubulin binding;	K17915	-
gene-MTCL1	6775	2949	26.05	3317	27.69	2624	26.77	1331	12.90	1342	12.47	1504	13.05	1597	15.02	1439	14.56	1967	15.04	1115	11.71	1059	10.18	1061	10.72	1757.83952033331	0.45772846903968	-1.12743606979373	0.105363069976126	-10.7004861385417	1.01245638833291e-26	7.09527735336331e-25	Down	NC_010448.4	99062347	99178570	-	MTCL1	microtubule crosslinking factor 1	GO:0045197:establishment or maintenance of epithelial cell apical/basal polarity;GO:0001578:microtubule bundle formation;GO:0090314:positive regulation of protein targeting to membrane;GO:0010506:regulation of autophagy;	GO:0016324:apical plasma membrane;GO:0016327:apicolateral plasma membrane;GO:0005737:cytoplasm;GO:0005856:cytoskeleton;GO:0005615:extracellular space;GO:0016328:lateral plasma membrane;GO:0097427:microtubule bundle;GO:0030496:midbody;GO:0000922:spindle pole;	GO:0008017:microtubule binding;GO:0042803:protein homodimerization activity;GO:0003723:RNA binding;	-	-
gene-TAGLN3	1518	91	3.59	74	2.76	59	2.69	792	34.27	815	33.80	937	36.28	2526	106.02	2456	110.88	3038	103.70	924	43.30	1117	47.92	1110	50.07	1136.43356028944	20.0224170452867	4.32354423733133	0.404394258467575	10.6914085618206	1.11662103757402e-26	7.79251978481052e-25	Ups	NC_010455.5	147740913	147754845	-	TAGLN3	transgelin 3%2C transcript variant X1	GO:0000122:negative regulation of transcription by RNA polymerase II;	GO:0005856:cytoskeleton;GO:0005634:nucleus;	-	-	-
gene-OSGIN2	3056	280	5.48	222	4.11	211	4.77	889	19.11	883	18.19	913	17.56	1322	27.56	1261	28.28	1591	26.98	1275	29.68	1359	28.96	1276	28.59	960.875895443059	5.04223707085757	2.33406395098305	0.218406409070122	10.6867923927712	1.17359829896366e-26	8.15601917850618e-25	Ups	NC_010446.5	46886961	46912941	-	OSGIN2	oxidative stress induced growth inhibitor family member 2%2C transcript variant X1	GO:0051321:meiotic cell cycle;GO:0030308:negative regulation of cell growth;	-	GO:0008083:growth factor activity;	-	-
gene-LOC100623255	3344	90	1.61	90	1.52	55	1.14	7	0.14	6	0.11	6	0.11	3	0.06	3	0.06	2	0.03	1	0.02	0	0.00	0	0.00	21.6060855112752	0.0393050463455732	-4.66914163885943	0.437328174088113	-10.6765168939669	1.31098614527913e-26	9.07300328510811e-25	Down	NC_010450.4	65915718	65936113	-	LOC100623255	UDP-glucuronosyltransferase 2B31	-	GO:0005789:endoplasmic reticulum membrane;	GO:0015020:glucuronosyltransferase activity;	K00699	ko00040 Pentose and glucuronate interconversions;ko00053 Ascorbate and aldarate metabolism;ko00140 Steroid hormone biosynthesis;ko00830 Retinol metabolism;ko00860 Porphyrin metabolism;ko00980 Metabolism of xenobiotics by cytochrome P450;ko00982 Drug metabolism - cytochrome P450;ko00983 Drug metabolism - other enzymes;ko01100 Metabolic pathways;ko01240 Biosynthesis of cofactors;ko04976 Bile secret…
gene-NET1	1750	910	31.12	916	29.61	699	27.60	1850	69.43	2045	73.56	2158	72.49	2747	100.01	2380	93.21	3289	97.38	1901	77.27	1971	73.35	1946	76.15	1879.68193274089	2.65136733765653	1.40673656439677	0.132026159278679	10.6549836190224	1.65273759163364e-26	1.13909133433295e-24	Ups	NC_010452.4	65428013	65438346	-	NET1	neuroepithelial cell transforming 1	GO:0070301:cellular response to hydrogen peroxide;GO:0071479:cellular response to ionizing radiation;GO:0035556:intracellular signal transduction;GO:0051451:myoblast migration;GO:0043065:positive regulation of apoptotic process;GO:0043547:positive regulation of GTPase activity;GO:0035025:positive regulation of Rho protein signal transduction;GO:0001558:regulation of cell growth;GO:0051056:regulat…	GO:0005829:cytosol;GO:0005634:nucleus;	GO:0005085:guanyl-nucleotide exchange factor activity;	-	-
gene-CDCA2	8675	841	5.80	904	5.89	707	5.63	176	1.33	164	1.19	208	1.41	270	1.98	260	2.05	347	2.07	187	1.53	187	1.40	227	1.79	371.2383288458	0.272745947851964	-1.87437033209578	0.176034041232871	-10.6477719818761	1.78588225107544e-26	1.22076762564292e-24	Down	NC_010456.5	9517763	9571303	+	CDCA2	cell division cycle associated 2	GO:0007049:cell cycle;GO:0051301:cell division;GO:0051983:regulation of chromosome segregation;GO:0007088:regulation of mitotic nuclear division;	GO:0005694:chromosome;GO:0005634:nucleus;	-	K17590	-
gene-SLC7A11	9345	5335	34.17	5271	31.91	4573	33.82	1480	10.40	1437	9.68	1503	9.45	907	6.18	814	5.97	950	5.27	1212	9.23	941	6.56	1150	8.43	2132.37858174067	0.227397620444505	-2.13671093736289	0.200769290315433	-10.6426183705977	1.88749336107356e-26	1.28495925589167e-24	Down	NC_010450.4	88608083	88690589	+	SLC7A11	solute carrier family 7 member 11	GO:0030534:adult behavior;GO:0090461:intracellular glutamate homeostasis;GO:0034599:cellular response to oxidative stress;GO:0140206:dipeptide import across plasma membrane;GO:0006749:glutathione metabolic process;GO:0034775:glutathione transmembrane transport;GO:0015811:L-cystine transport;GO:0098712:L-glutamate import across plasma membrane;GO:0015813:L-glutamate transmembrane transport;GO:0140…	GO:0045177:apical part of cell;GO:0097449:astrocyte projection;GO:0031526:brush border membrane;GO:0009986:cell surface;GO:0005856:cytoskeleton;GO:0016020:membrane;GO:0005886:plasma membrane;GO:0005791:rough endoplasmic reticulum;	GO:0015327:cystine:glutamate antiporter activity;GO:0015179:L-amino acid transmembrane transporter activity;GO:0140926:L-kynurenine transmembrane transporter activity;	K13869	ko04216 Ferroptosis;;
gene-MPI	1804	825	27.37	969	30.38	763	29.23	427	15.55	434	15.14	464	15.12	445	15.72	311	11.82	534	15.34	277	10.92	337	12.17	291	11.05	500.255095067176	0.449883268005786	-1.15237738348043	0.108287246646125	-10.6418569053318	1.90298502526918e-26	1.29023931855547e-24	Down	NC_010449.5	58657960	58666803	-	MPI	mannose phosphate isomerase	GO:0009298:GDP-mannose biosynthetic process;GO:0061611:mannose to fructose-6-phosphate metabolic process;	GO:0005829:cytosol;	GO:0004476:mannose-6-phosphate isomerase activity;GO:0008270:zinc ion binding;	K01809	ko00051 Fructose and mannose metabolism;ko00520 Amino sugar and nucleotide sugar metabolism;ko01100 Metabolic pathways;ko01240 Biosynthesis of cofactors;ko01250 Biosynthesis of nucleotide sugars;;
gene-NCAPD2	5263	1192	13.55	1313	14.11	1055	13.85	391	4.88	440	5.26	502	5.61	520	6.30	556	7.24	713	7.02	405	5.47	486	6.01	419	5.45	661.804520764473	0.409976658247593	-1.28638632171532	0.121339154248	-10.601576462995	2.92999001340884e-26	1.97851430905449e-24	Down	NC_010447.5	64136505	64167410	-	NCAPD2	non-SMC condensin I complex subunit D2%2C transcript variant X1	GO:0051301:cell division;GO:0010032:meiotic chromosome condensation;GO:0007076:mitotic chromosome condensation;GO:1905821:positive regulation of chromosome condensation;GO:0051984:positive regulation of chromosome segregation;GO:1905820:positive regulation of chromosome separation;	GO:0000793:condensed chromosome;GO:0000779:condensed chromosome, centromeric region;GO:0000794:condensed nuclear chromosome;GO:0000796:condensin complex;GO:0005737:cytoplasm;GO:0005829:cytosol;GO:0016020:membrane;GO:0005654:nucleoplasm;GO:0005634:nucleus;	GO:0042393:histone binding;	K06677	-
gene-HES6	1490	46	1.85	55	2.09	72	3.34	336	14.81	317	13.39	337	13.29	650	27.79	513	23.60	711	24.73	341	16.28	382	16.70	420	19.30	344.750347506634	7.50043103602176	2.90697350703016	0.274878523333879	10.575484296746	3.87171974029654e-26	2.60388764308088e-24	Ups	NC_010457.5	137785808	137787689	-	HES6	hes family bHLH transcription factor 6%2C transcript variant X2	GO:0009952:anterior/posterior pattern specification;GO:0030154:cell differentiation;GO:0043433:negative regulation of DNA-binding transcription factor activity;GO:0007399:nervous system development;GO:0006355:regulation of DNA-templated transcription;GO:0050767:regulation of neurogenesis;GO:0006357:regulation of transcription by RNA polymerase II;	GO:0000785:chromatin;GO:0005634:nucleus;GO:0005667:transcription regulator complex;	GO:0003700:DNA-binding transcription factor activity;GO:0000981:DNA-binding transcription factor activity, RNA polymerase II-specific;GO:0001227:DNA-binding transcription repressor activity, RNA polymerase II-specific;GO:0046983:protein dimerization activity;GO:0000978:RNA polymerase II cis-regulatory region sequence-specific DNA binding;GO:0061629:RNA polymerase II-specific DNA-binding transcrip…	K09087	ko05165 Human papillomavirus infection;;
gene-KLHL31	6209	11	0.11	10	0.09	13	0.14	709	7.50	654	6.63	726	6.87	6135	62.95	6050	66.78	7674	64.04	4247	48.65	4486	47.06	4754	52.43	2978.22251614927	344.799226684276	8.42961272852885	0.798228752708722	10.5603972544508	4.54733291072962e-26	3.04598255494214e-24	Ups	NC_010449.5	27088393	27106104	+	KLHL31	kelch like family member 31	GO:0046329:negative regulation of JNK cascade;GO:0001933:negative regulation of protein phosphorylation;	GO:0005737:cytoplasm;GO:0005634:nucleus;	-	K10467	-
gene-TOR1AIP1	3698	1021	16.52	1048	16.03	953	17.81	2649	47.05	2596	44.19	2801	44.52	3562	61.37	3410	63.20	4648	65.13	3193	61.42	3258	57.38	3202	59.29	2686.88421664081	3.20780528190644	1.68158657092193	0.159395529005958	10.5497725150062	5.09202303609194e-26	3.3971940887591e-24	Ups	NC_010451.4	121515691	121566799	+	TOR1AIP1	torsin 1A interacting protein 1	GO:0061024:membrane organization;GO:0071763:nuclear membrane organization;GO:0032781:positive regulation of ATP-dependent activity;GO:0034504:protein localization to nucleus;	GO:0016020:membrane;GO:0005637:nuclear inner membrane;GO:0031965:nuclear membrane;GO:0005634:nucleus;	GO:0001671:ATPase activator activity;	-	-
gene-IGF2	7326	4527	36.98	5249	40.53	3975	37.50	12674	113.63	12727	109.36	14763	118.45	19403	168.75	16670	155.95	26129	184.81	13595	132.00	15322	136.21	16082	150.32	13278.519665444	3.53426291036467	1.82140936455594	0.172984583325368	10.5293161363983	6.32926149423949e-26	4.20580687101277e-24	Ups	NC_010444.4	1469183	1496417	-	IGF2	insulin like growth factor 2	GO:0001892:embryonic placenta development;GO:0060669:embryonic placenta morphogenesis;GO:0006006:glucose metabolic process;GO:0001701:in utero embryonic development;GO:0051148:negative regulation of muscle cell differentiation;GO:0000122:negative regulation of transcription by RNA polymerase II;GO:0001503:ossification;GO:0042104:positive regulation of activated T cell proliferation;GO:0051781:pos…	GO:0005615:extracellular space;	GO:0008083:growth factor activity;GO:0005179:hormone activity;GO:0005159:insulin-like growth factor receptor binding;GO:0005178:integrin binding;GO:0043539:protein serine/threonine kinase activator activity;	K13769	ko04010 koK signaling pathway;ko04014 Ras signaling pathway;ko04151 PI3K-Akt signaling pathway;ko05200 Pathways in cancer;ko05205 Proteoglycans in cancer;ko05225 Hepatocellular carcinoma;;
gene-BCAS4	1919	173	5.40	199	5.87	159	5.73	58	1.99	67	2.20	56	1.72	43	1.43	34	1.21	61	1.65	23	0.85	36	1.22	36	1.28	77.8220037498215	0.254485759880952	-1.97434316441708	0.187812045723491	-10.5123351210595	7.57932370083037e-26	5.01648968278372e-24	Down	NC_010459.5	52239359	52304259	+	BCAS4	breast carcinoma amplified sequence 4	-	GO:0031083:BLOC-1 complex;GO:0005737:cytoplasm;	-	-	-
gene-KCNQ4	4235	227	3.21	274	3.66	200	3.26	835	12.95	978	14.54	1036	14.38	976	14.68	831	13.45	1181	14.45	510	8.57	560	8.61	583	9.43	665.975091064634	3.47656343489324	1.79766191381332	0.171101660379234	10.5063966640004	8.07189808992873e-26	5.30044048196541e-24	Ups	NC_010448.4	170346135	170401534	-	KCNQ4	potassium voltage-gated channel subfamily Q member 4%2C transcript variant X5	GO:0042472:inner ear morphogenesis;GO:0071805:potassium ion transmembrane transport;GO:0006813:potassium ion transport;GO:0034765:regulation of monoatomic ion transmembrane transport;GO:0007605:sensory perception of sound;	GO:0009925:basal plasma membrane;GO:0016020:membrane;GO:0005886:plasma membrane;GO:0008076:voltage-gated potassium channel complex;GO:0030118:clathrin coat;	GO:0005516:calmodulin binding;GO:0005251:delayed rectifier potassium channel activity;GO:0005267:potassium channel activity;GO:0005249:voltage-gated potassium channel activity;	K04929	ko04725 Cholinergic synapse;;
gene-PHLDA2	756	140	11.08	130	9.73	94	8.59	438	38.05	484	40.30	577	44.86	887	74.75	762	69.08	841	57.64	500	47.04	467	40.23	572	51.81	486.78745627873	5.03914557117262	2.33317913358001	0.222296476105602	10.4957990088499	9.03103827548064e-26	5.90700734889183e-24	Ups	NC_010444.4	2057679	2058675	-	PHLDA2	pleckstrin homology like domain family A member 2	GO:0009887:animal organ morphogenesis;GO:0001890:placenta development;GO:0043065:positive regulation of apoptotic process;GO:0030334:regulation of cell migration;GO:0045995:regulation of embryonic development;GO:0010468:regulation of gene expression;GO:0070873:regulation of glycogen metabolic process;GO:1903547:regulation of growth hormone activity;GO:0060721:regulation of spongiotrophoblast cell…	GO:0005737:cytoplasm;GO:0016020:membrane;	GO:1901981:phosphatidylinositol phosphate binding;	-	-
gene-VCAM1	2485	1461	35.18	1475	33.58	1458	40.55	4504	119.05	4927	124.82	5094	120.50	4708	120.71	5007	138.09	6188	129.03	5874	168.14	6691	175.36	6097	168.01	4486.26135418458	3.72052181436794	1.89550497784026	0.181675613569404	10.433458517624	1.74421653588825e-25	1.12323504255136e-23	Ups	NC_010446.5	117496914	117511211	-	VCAM1	vascular cell adhesion molecule 1	GO:0002526:acute inflammatory response;GO:0007568:obsolete aging;GO:0009308:amine metabolic process;GO:0030183:B cell differentiation;GO:0035584:calcium-mediated signaling using intracellular calcium source;GO:0060945:cardiac neuron differentiation;GO:0007155:cell adhesion;GO:0060326:cell chemotaxis;GO:0140039:cell-cell adhesion in response to extracellular stimulus;GO:0007160:cell-matrix adhesio…	GO:0071065:alpha9-beta1 integrin-vascular cell adhesion molecule-1 complex;GO:0045177:apical part of cell;GO:0009986:cell surface;GO:0005769:early endosome;GO:0005783:endoplasmic reticulum;GO:0009897:external side of plasma membrane;GO:0070062:extracellular exosome;GO:0005615:extracellular space;GO:0030175:filopodium;GO:0005794:Golgi apparatus;GO:0005902:microvillus;GO:0005886:plasma membrane;GO:…	GO:0050839:cell adhesion molecule binding;GO:0005178:integrin binding;GO:0008131:primary amine oxidase activity;	K06527	ko04064 NF-kappa B signaling pathway;ko04514 Cell adhesion molecules;ko04668 TNF signaling pathway;ko04670 Leukocyte transendothelial migration;ko04933 AGE-RAGE signaling pathway in diabetic complications;ko05143 African trypanosomiasis;ko05144 Malaria;ko05417 Lipid and atherosclerosis;ko05418 Fluid shear stress and atherosclerosis;;
gene-FRMD4B	8807	45	0.31	42	0.27	38	0.30	658	4.91	688	4.92	773	5.16	1794	12.98	1712	13.32	2146	12.63	416	3.36	521	3.85	559	4.35	755.310768593717	23.7743439478185	4.57133362540379	0.439870845552349	10.3924451270771	2.68383065467054e-25	1.70853478966603e-23	Ups	NC_010455.5	50602910	50980236	-	FRMD4B	FERM domain containing 4B%2C transcript variant X8	GO:0090162:establishment of epithelial cell polarity;	GO:0005912:adherens junction;GO:0005923:bicellular tight junction;GO:0005737:cytoplasm;GO:0005856:cytoskeleton;GO:0005615:extracellular space;GO:0001726:ruffle;	-	-	-
gene-FITM1	881	7	0.48	19	1.22	3	0.24	103	7.68	110	7.86	129	8.61	201	14.54	169	13.15	184	10.82	106	8.56	119	8.80	102	7.93	103.087882845305	14.1212428494243	3.81979516464326	0.367948052133946	10.381343623074	3.01501594450957e-25	1.91207037788879e-23	Ups	NC_010449.5	75166986	75168240	-	FITM1	fat storage inducing transmembrane protein 1	GO:0140042:lipid droplet formation;GO:0034389:lipid droplet organization;GO:0019915:lipid storage;GO:0008654:phospholipid biosynthetic process;	GO:0005789:endoplasmic reticulum membrane;	GO:0106399:acyl-coenzyme A diphosphatase activity;GO:0019992:diacylglycerol binding;GO:0017129:triglyceride binding;	-	-
gene-FJX1	2893	100	2.07	102	1.99	103	2.46	308	6.99	377	8.20	435	8.84	568	12.51	576	13.65	677	12.13	396	9.74	449	10.11	494	11.69	380.19752905904	4.61690253935286	2.20692527809307	0.21282562005431	10.3696410118758	3.40802633738761e-25	2.13990646416965e-23	Ups	NC_010444.4	25420657	25423549	-	FJX1	four jointed box 1	GO:0007267:cell-cell signaling;GO:0010842:retina layer formation;	GO:0005615:extracellular space;	-	K16674	ko04391 Hippo signaling pathway - fly;;
gene-HFE2	2995	14	0.28	14	0.26	13	0.30	174	3.82	189	3.97	215	4.22	730	15.53	616	14.10	866	14.98	462	10.97	472	10.26	475	10.86	352.318258238386	33.9085211609352	5.08357596092843	0.49024272436389	10.3695082217173	3.41276527051458e-25	2.13990646416965e-23	Ups	NC_010446.5	99327989	99332647	+	HFE2	hemochromatosis type 2 (juvenile)%2C transcript variant X6	GO:0032924:activin receptor signaling pathway;GO:0030509:BMP signaling pathway;GO:0006879:intracellular iron ion homeostasis;GO:0071773:cellular response to BMP stimulus;GO:0055072:obsolete iron ion homeostasis;GO:0030514:negative regulation of BMP signaling pathway;GO:0000122:negative regulation of transcription by RNA polymerase II;GO:0045944:positive regulation of transcription by RNA polymera…	GO:0070724:BMP receptor complex;GO:0009986:cell surface;GO:0005615:extracellular space;GO:1990712:HFE-transferrin receptor complex;GO:0005886:plasma membrane;GO:0098797:plasma membrane protein complex;	GO:0036122:BMP binding;GO:0015026:coreceptor activity;GO:0005102:signaling receptor binding;GO:1990459:transferrin receptor binding;	K06847	ko04350 TGF-beta signaling pathway;;
gene-LZTS1	6969	71	0.61	69	0.56	44	0.44	524	4.94	533	4.81	627	5.29	740	6.77	852	8.38	823	6.12	305	3.11	278	2.60	334	3.28	422.443429399652	8.92280132098003	3.15749671658177	0.305183305825896	10.3462301387583	4.35289676341516e-25	2.7131939824348e-23	Ups	NC_010456.5	4344496	4404208	-	LZTS1	leucine zipper tumor suppressor 1%2C transcript variant X2	GO:0007049:cell cycle;GO:0016242:negative regulation of macroautophagy;GO:0048814:regulation of dendrite morphogenesis;GO:0150052:regulation of postsynapse assembly;GO:0048167:regulation of synaptic plasticity;	GO:0005737:cytoplasm;GO:0043197:dendritic spine;GO:0098978:glutamatergic synapse;GO:0005886:plasma membrane;GO:0014069:postsynaptic density;	-	-	-
gene-MAFB	3393	151	2.66	165	2.75	132	2.69	343	6.64	380	7.05	381	6.60	416	7.81	345	6.97	451	6.89	370	7.76	432	8.29	409	8.25	331.161892719851	2.61829429766345	1.38862726608266	0.134217681021238	10.346082986361	4.35958982728297e-25	2.7131939824348e-23	Ups	NC_010459.5	43408390	43411782	-	MAFB	MAF bZIP transcription factor B	GO:0021599:abducens nerve formation;GO:0035284:brain segmentation;GO:1903575:cornified envelope assembly;GO:0045444:fat cell differentiation;GO:0042472:inner ear morphogenesis;GO:0140467:integrated stress response signaling;GO:0030216:keratinocyte differentiation;GO:0045647:negative regulation of erythrocyte differentiation;GO:0045671:negative regulation of osteoclast differentiation;GO:0000122:n…	GO:0000785:chromatin;GO:0005634:nucleus;GO:0090575:RNA polymerase II transcription regulator complex;	GO:0001228:DNA-binding transcription activator activity, RNA polymerase II-specific;GO:0000981:DNA-binding transcription factor activity, RNA polymerase II-specific;GO:0042802:identical protein binding;GO:0044877:protein-containing complex binding;GO:0000978:RNA polymerase II cis-regulatory region sequence-specific DNA binding;GO:0043565:sequence-specific DNA binding;	K09036	ko04928 Parathyroid hormone synthesis, secretion and action;;
gene-FAM71F1	4272	63	0.88	97	1.28	64	1.04	8	0.12	12	0.18	8	0.11	2	0.03	2	0.03	6	0.07	2	0.03	5	0.08	7	0.11	22.8156958985023	0.0764499558772067	-3.70934052083421	0.358597526843077	-10.3440214813791	4.45443427666322e-25	2.76191484388349e-23	Down	NC_010460.4	19881164	19900716	-	FAM71F1	family with sequence similarity 71 member F1%2C transcript variant X1	GO:0001675:acrosome assembly;GO:0007340:acrosome reaction;	GO:0005794:Golgi apparatus;	-	-	-
gene-CXCR4	1062	288	16.23	345	18.38	267	17.37	917	56.71	903	53.53	977	54.08	1042	62.51	916	59.11	1171	57.13	525	35.16	669	41.03	659	42.49	709.805739118704	2.82324080074704	1.49735218483713	0.144933782835184	10.3312847808567	5.08745486969847e-25	3.11611202645687e-23	Ups	NC_010457.5	15663652	15666706	+	CXCR4	C-X-C motif chemokine receptor 4	GO:0007420:brain development;GO:0019722:calcium-mediated signaling;GO:0060326:cell chemotaxis;GO:0071345:cellular response to cytokine stimulus;GO:0038160:CXCL12-activated CXCR4 signaling pathway;GO:0006955:immune response;GO:0022008:neurogenesis;GO:0030335:positive regulation of cell migration;GO:0007204:positive regulation of cytosolic calcium ion concentration;GO:2000448:positive regulation of…	GO:0070161:anchoring junction;GO:0031252:cell leading edge;GO:0005769:early endosome;GO:0009897:external side of plasma membrane;GO:0005770:late endosome;GO:0005764:lysosome;GO:0005886:plasma membrane;GO:0032991:protein-containing complex;	GO:0003779:actin binding;GO:0019957:C-C chemokine binding;GO:0016493:C-C chemokine receptor activity;GO:0038147:C-X-C motif chemokine 12 receptor activity;GO:0032027:myosin light chain binding;GO:0043130:ubiquitin binding;GO:0031625:ubiquitin protein ligase binding;	K04189	ko03250 Viral life cycle - HIV-1;ko04020 Calcium signaling pathway;ko04060 Cytokine-cytokine receptor interaction;ko04061 Viral protein interaction with cytokine and cytokine receptor;ko04062 Chemokine signaling pathway;ko04144 Endocytosis;ko04360 Axon guidance;ko04670 Leukocyte transendothelial migration;ko04672 Intestinal immune network for IgA production;ko04810 Regulation of actin cytoskeleto…
gene-SPRY2	2303	919	23.88	1041	25.57	802	24.07	2199	62.71	2126	58.11	2284	58.30	2121	58.68	1677	49.91	2755	61.98	2242	69.25	2189	61.90	2364	70.29	1887.70157734819	2.40213809344636	1.26431909067868	0.122547350732169	10.316984276893	5.9048751731648e-25	3.59443113186919e-23	Ups	NC_010453.5	52153695	52158766	-	SPRY2	sprouty RTK signaling antagonist 2	GO:0010719:negative regulation of epithelial to mesenchymal transition;GO:0070373:negative regulation of ERK1 and ERK2 cascade;GO:1902747:negative regulation of lens fiber cell differentiation;GO:0031397:negative regulation of protein ubiquitination;GO:0030512:negative regulation of transforming growth factor beta receptor signaling pathway;	GO:0005737:cytoplasm;GO:0005874:microtubule;GO:0032587:ruffle membrane;	-	K17383	ko04013 koK signaling pathway - fly;ko05206 MicroRNAs in cancer;;
gene-ZC3H8	1627	153	5.63	151	5.25	148	6.29	340	13.73	311	12.03	333	12.03	292	11.43	310	13.06	365	11.62	287	12.55	287	11.49	304	12.79	272.561693733511	2.06476435636715	1.04597714179045	0.101932771872171	10.2614411693048	1.0512593158994e-24	6.35288193111812e-23	Ups	NC_010445.4	44161299	44195413	+	ZC3H8	zinc finger CCCH-type containing 8%2C transcript variant X1	GO:0006915:apoptotic process;GO:0045892:negative regulation of DNA-templated transcription;GO:0033085:negative regulation of T cell differentiation in thymus;GO:0070245:positive regulation of thymocyte apoptotic process;GO:0045945:positive regulation of transcription by RNA polymerase III;GO:0046677:response to antibiotic;GO:0042795:snRNA transcription by RNA polymerase II;GO:0042796:snRNA transc…	GO:0015030:Cajal body;GO:0000785:chromatin;GO:0000791:euchromatin;GO:0035363:histone locus body;GO:0016604:nuclear body;GO:0005654:nucleoplasm;GO:0005634:nucleus;GO:0008023:transcription elongation factor complex;	GO:0001227:DNA-binding transcription repressor activity, RNA polymerase II-specific;GO:0046872:metal ion binding;GO:0003723:RNA binding;GO:0001162:RNA polymerase II intronic transcription regulatory region sequence-specific DNA binding;	-	-
gene-FAS	2897	609	12.58	597	11.66	522	12.45	282	6.39	275	5.98	350	7.10	218	4.79	208	4.92	297	5.31	222	5.45	278	6.25	245	5.79	340.317257361947	0.45261888041785	-1.14363132884844	0.111482744159525	-10.2583708130827	1.08522157725335e-24	6.53444429133886e-23	Down	NC_010456.5	100927305	100954781	+	FAS	Fas cell surface death receptor%2C transcript variant X1	GO:0006924:activation-induced cell death of T cells;GO:0097192:extrinsic apoptotic signaling pathway in absence of ligand;GO:0006955:immune response;GO:0097049:motor neuron apoptotic process;GO:0097527:necroptotic signaling pathway;GO:0043066:negative regulation of apoptotic process;GO:2001269:positive regulation of cysteine-type endopeptidase activity involved in apoptotic signaling pathway;GO:0…	GO:0031265:CD95 death-inducing signaling complex;GO:0009897:external side of plasma membrane;GO:0045121:membrane raft;	GO:0005516:calmodulin binding;GO:0005031:tumor necrosis factor receptor activity;	K04390	ko01524 Platinum drug resistance;ko04010 koK signaling pathway;ko04060 Cytokine-cytokine receptor interaction;ko04115 p53 signaling pathway;ko04210 Apoptosis;ko04217 Necroptosis;ko04650 Natural killer cell mediated cytotoxicity;ko04668 TNF signaling pathway;ko04932 Non-alcoholic fatty liver disease;ko04936 Alcoholic liver disease;ko04940 Type I diabetes mellitus;ko05010 Alzheimer disease;ko05022 …
gene-HS6ST2	4298	70	0.97	73	0.96	52	0.84	1284	19.62	1400	20.51	1536	21.01	1214	18.00	1077	17.17	1434	17.29	382	6.32	357	5.41	451	7.19	745.007939344765	15.0155372349896	3.9083841883232	0.381417729090739	10.2469913961273	1.2208452382447e-24	7.32463227650478e-23	Ups	NC_010461.5	108755577	109043976	-	HS6ST2	heparan sulfate 6-O-sulfotransferase 2	GO:0015012:heparan sulfate proteoglycan biosynthetic process;GO:0015015:heparan sulfate proteoglycan biosynthetic process, enzymatic modification;	GO:0005794:Golgi apparatus;GO:0016020:membrane;	GO:0017095:heparan sulfate 6-O-sulfotransferase activity;	K08102	ko00534 Glycosaminoglycan biosynthesis - heparan sulfate / heparin;;
gene-CDCA3	1785	260	8.72	339	10.74	228	8.83	55	2.02	49	1.73	40	1.32	72	2.57	83	3.19	67	1.94	61	2.43	44	1.61	52	1.99	112.371945300878	0.211737282495699	-2.23965277482871	0.218625515198791	-10.2442424105541	1.25605004796865e-24	7.5088382616735e-23	Down	NC_010447.5	63858905	63861902	+	CDCA3	cell division cycle associated 3%2C transcript variant X2	GO:0007049:cell cycle;GO:0051301:cell division;GO:0016567:protein ubiquitination;	GO:0005912:adherens junction;GO:0005829:cytosol;	-	-	-
gene-CENPA	2185	370	10.13	361	9.35	291	9.20	31	0.93	51	1.47	59	1.59	69	2.01	88	2.76	91	2.16	38	1.24	60	1.79	66	2.07	130.725223711476	0.178666513353286	-2.48465883289869	0.242559082287561	-10.2435200919546	1.26546606924965e-24	7.53811020321963e-23	Down	NC_010445.4	112263912	112272638	-	CENPA	centromere protein A%2C transcript variant X1	-	GO:0000775:chromosome, centromeric region;GO:0000786:nucleosome;GO:0005634:nucleus;	GO:0003677:DNA binding;GO:0046982:protein heterodimerization activity;GO:0030527:structural constituent of chromatin;	K11495	-
gene-ARHGAP11A	4767	1455	18.27	1319	15.65	1224	17.74	345	4.75	287	3.79	323	3.98	449	6.00	495	7.12	548	5.96	350	5.22	354	4.84	347	4.98	624.348599600502	0.288989717542757	-1.79090993335165	0.175749866053345	-10.190106960355	2.19522552433972e-24	1.29837469930717e-22	Down	NC_010443.5	136497436	136522355	+	ARHGAP11A	Rho GTPase activating protein 11A	GO:0043547:positive regulation of GTPase activity;GO:0051056:regulation of small GTPase mediated signal transduction;GO:0007165:signal transduction;	GO:0005829:cytosol;GO:0005634:nucleus;	GO:0005096:GTPase activator activity;	-	-
gene-CHRND	1625	37	1.36	55	1.91	43	1.83	390	15.76	435	16.85	389	14.07	1291	50.62	1180	49.77	1612	51.40	930	40.71	1102	44.17	1035	43.61	710.28554734637	20.6652278560562	4.36913336593057	0.429390347932935	10.17520162473	2.55869535059107e-24	1.50269294903199e-22	Ups	NC_010457.5	133040310	133047839	+	CHRND	cholinergic receptor nicotinic delta subunit%2C transcript variant X4	GO:0095500:acetylcholine receptor signaling pathway;GO:0007268:chemical synaptic transmission;GO:0034220:monoatomic ion transmembrane transport;GO:0006936:muscle contraction;GO:0050881:musculoskeletal movement;GO:0050877:nervous system process;GO:0050905:neuromuscular process;GO:0042391:regulation of membrane potential;GO:0007165:signal transduction;GO:0003009:skeletal muscle contraction;GO:00486…	GO:0005892:acetylcholine-gated channel complex;GO:0005829:cytosol;GO:0031594:neuromuscular junction;GO:0043005:neuron projection;GO:0005654:nucleoplasm;GO:0005886:plasma membrane;GO:0045211:postsynaptic membrane;GO:0099634:postsynaptic specialization membrane;GO:0045202:synapse;	GO:0042166:acetylcholine binding;GO:0022848:acetylcholine-gated monoatomic cation-selective channel activity;GO:0005231:excitatory extracellular ligand-gated monoatomic ion channel activity;GO:0030594:neurotransmitter receptor activity;GO:0004888:transmembrane signaling receptor activity;GO:1904315:transmitter-gated monoatomic ion channel activity involved in regulation of postsynaptic membrane p…	K04816	ko04080 Neuroactive ligand-receptor interaction;;
gene-DUSP27	3843	111	1.73	141	2.08	106	1.91	692	11.83	781	12.79	780	11.93	1456	24.14	1426	25.43	1780	24.00	1636	30.28	1806	30.61	1725	30.74	1053.22573951931	11.4397800350701	3.51598740702426	0.345889594894378	10.1650568820895	2.83956232885692e-24	1.66179158185981e-22	Ups	NC_010446.5	83871434	83902313	-	DUSP27	dual specificity phosphatase 27 (putative)	GO:0043409:negative regulation of MAPK cascade;GO:0006470:protein dephosphorylation;	GO:0005737:cytoplasm;GO:0030017:sarcomere;	GO:0033549:MAP kinase phosphatase activity;GO:0008138:protein tyrosine/serine/threonine phosphatase activity;	K14165	-
gene-PRR11	1404	390	16.62	397	15.99	342	16.83	57	2.67	34	1.52	47	1.97	67	3.04	48	2.34	68	2.51	69	3.50	85	3.94	76	3.71	140.85579792451	0.163823413098806	-2.60978653798349	0.256778846281723	-10.1635573793341	2.88359026293025e-24	1.68165741242705e-22	Down	NC_010454.4	35433694	35462958	+	PRR11	proline rich 11	GO:0051726:regulation of cell cycle;	GO:0005737:cytoplasm;GO:0016020:membrane;GO:0005634:nucleus;	-	-	-
gene-CLDN6	1779	692	23.28	704	22.38	598	23.23	143	5.28	142	5.02	145	4.79	88	3.15	72	2.77	108	3.15	54	2.16	43	1.57	59	2.27	235.327385280778	0.138352853908167	-2.85357569107904	0.281448694649162	-10.1388840855565	3.7131691400153e-24	2.15790759882631e-22	Down	NC_010445.4	39168506	39172631	+	CLDN6	claudin 6	GO:0070830:bicellular tight junction assembly;GO:0016338:calcium-independent cell-cell adhesion via plasma membrane cell-adhesion molecules;GO:0007155:cell adhesion;	GO:0016327:apicolateral plasma membrane;GO:0005923:bicellular tight junction;GO:0005886:plasma membrane;	GO:0042802:identical protein binding;GO:0005198:structural molecule activity;GO:0001618:virus receptor activity;	K06087	ko04514 Cell adhesion molecules;ko04530 Tight junction;ko04670 Leukocyte transendothelial migration;ko05130 Pathogenic Escherichia coli infection;ko05160 Hepatitis C;;
gene-MYOM1	5766	704	7.31	743	7.29	611	7.32	5007	57.04	5185	56.61	5758	58.70	12078	133.46	10980	130.51	14612	131.31	4471	55.16	4839	54.66	4752	56.43	5657.31331406219	10.6538815177442	3.41330723671722	0.337079547041163	10.1261179050427	4.23115735098262e-24	2.45039838392497e-22	Ups	NC_010448.4	103451206	103593093	+	MYOM1	myomesin 1%2C transcript variant X2	GO:0010628:positive regulation of gene expression;GO:0050714:positive regulation of protein secretion;GO:0010737:protein kinase A signaling;	GO:0031430:M band;GO:0005863:striated muscle myosin thick filament;	GO:0051015:actin filament binding;GO:0042802:identical protein binding;GO:0019900:kinase binding;GO:0042803:protein homodimerization activity;GO:0008307:structural constituent of muscle;	-	-
gene-LDLRAD3	6788	102	0.90	89	0.74	86	0.88	488	4.72	477	4.42	571	4.94	745	6.99	711	7.18	921	7.03	334	3.50	334	3.20	380	3.83	425.71143047903	5.79213805633379	2.53409598964737	0.250755757451279	10.1058337220422	5.20509330787866e-24	3.00400523467502e-22	Ups	NC_010444.4	24875379	25155314	-	LDLRAD3	low density lipoprotein receptor class A domain containing 3%2C transcript variant X7	GO:0006898:receptor-mediated endocytosis;GO:0070613:regulation of protein processing;	GO:0005886:plasma membrane;	GO:0001540:amyloid-beta binding;	-	-
gene-FREM1	11513	57	0.30	57	0.28	46	0.28	288	1.64	363	1.98	379	1.94	856	4.74	731	4.35	1019	4.59	648	4.00	657	3.72	745	4.43	488.122454449593	11.8718449702192	3.56947225249137	0.353938662835031	10.085002367077	6.43636329195848e-24	3.70179666712329e-22	Ups	NC_010443.5	207535811	207804525	+	FREM1	FRAS1 related extracellular matrix 1%2C transcript variant X13	GO:0009653:anatomical structure morphogenesis;GO:0007154:cell communication;GO:0007160:cell-matrix adhesion;GO:0097094:craniofacial suture morphogenesis;	GO:0005604:basement membrane;GO:0062023:collagen-containing extracellular matrix;GO:0005576:extracellular region;GO:0016020:membrane;	GO:0030246:carbohydrate binding;GO:0046872:metal ion binding;	-	-
gene-SERPINE1	2958	34609	700.20	42998	822.25	31869	744.54	1573	34.93	1675	35.65	2014	40.02	1010	21.75	799	18.51	1536	26.91	2646	63.63	3874	85.30	2427	56.18	10608.6607147774	0.054835973725239	-4.18873354316295	0.415647807646956	-10.0776028794089	6.93985131250658e-24	3.97765567152224e-22	Down	NC_010445.4	8863738	8871572	+	SERPINE1	serpin family E member 1	GO:0010951:negative regulation of endopeptidase activity;GO:0010757:negative regulation of plasminogen activation;GO:0061044:negative regulation of vascular wound healing;GO:0090399:replicative senescence;	GO:0005615:extracellular space;	GO:0004867:serine-type endopeptidase inhibitor activity;	K03982	ko04066 HIF-1 signaling pathway;ko04115 p53 signaling pathway;ko04218 Cellular senescence;ko04371 Apelin signaling pathway;ko04390 Hippo signaling pathway;ko04610 Complement and coagulation cascades;ko04933 AGE-RAGE signaling pathway in diabetic complications;ko05142 Chagas disease;;
gene-DMPK	3663	751	12.27	884	13.65	662	12.49	3065	54.96	3371	57.93	3670	58.89	5918	102.94	5223	97.72	6888	97.43	2691	52.26	2949	52.43	3131	58.53	3201.09335421206	5.2498646755325	2.39228023526364	0.237454662045863	10.0746821083748	7.14916006947179e-24	4.08359043831233e-22	Ups	NC_010448.4	52100259	52110822	-	DMPK	dystrophia myotonica protein kinase%2C transcript variant X8	GO:0006874:intracellular calcium ion homeostasis;GO:0035556:intracellular signal transduction;GO:0010657:muscle cell apoptotic process;GO:0006998:nuclear envelope organization;GO:0018105:peptidyl-serine phosphorylation;GO:0006468:protein phosphorylation;GO:0014853:regulation of excitatory postsynaptic membrane potential involved in skeletal muscle contraction;GO:0008016:regulation of heart contra…	GO:0005829:cytosol;GO:0005789:endoplasmic reticulum membrane;GO:0005741:mitochondrial outer membrane;GO:0031965:nuclear membrane;GO:0005640:nuclear outer membrane;GO:0005886:plasma membrane;GO:0033017:sarcoplasmic reticulum membrane;	GO:0005524:ATP binding;GO:0046872:metal ion binding;GO:0017020:myosin phosphatase regulator activity;GO:0106310:protein serine kinase activity;GO:0004674:protein serine/threonine kinase activity;	K08788	-
gene-ANLN	7243	5321	43.96	5128	40.05	4275	40.79	907	8.22	850	7.39	922	7.48	1154	10.15	1187	11.23	1550	11.09	1309	12.86	1395	12.54	1216	11.50	2106.07239399553	0.238585930023764	-2.0674191284823	0.205332920925944	-10.0686198742964	7.60375475425354e-24	4.32843090601347e-22	Down	NC_010460.4	37647952	37710939	-	ANLN	anillin actin binding protein%2C transcript variant X2	GO:0000915:actomyosin contractile ring assembly;GO:0002244:hematopoietic progenitor cell differentiation;GO:0000281:mitotic cytokinesis;GO:0090521:podocyte cell migration;GO:1904172:positive regulation of bleb assembly;GO:0007096:regulation of exit from mitosis;GO:0000921:septin ring assembly;GO:0031106:septin ring organization;	GO:0015629:actin cytoskeleton;GO:0005826:actomyosin contractile ring;GO:0032059:bleb;GO:0005938:cell cortex;GO:0005829:cytosol;GO:0030496:midbody;GO:0005654:nucleoplasm;	GO:0003779:actin binding;GO:0045296:cadherin binding;	K18621	-
gene-PDP2	4773	252	3.16	244	2.89	160	2.32	432	5.94	457	6.03	499	6.15	434	5.79	425	6.10	484	5.25	424	6.32	416	5.68	395	5.67	383.275382986287	2.01227276752302	1.00882587854321	0.10037392693536	10.0506765984446	9.1238811387999e-24	5.17509260082706e-22	Ups	NC_010448.4	27565423	27572868	+	PDP2	pyruvate dehyrogenase phosphatase catalytic subunit 2%2C transcript variant X3	GO:1904184:positive regulation of pyruvate dehydrogenase activity;GO:0006470:protein dephosphorylation;	GO:0005759:mitochondrial matrix;GO:0005739:mitochondrion;	GO:0004741:[pyruvate dehydrogenase (lipoamide)] phosphatase activity;GO:0019909:[pyruvate dehydrogenase (lipoamide)] phosphatase regulator activity;GO:0046872:metal ion binding;GO:0004722:protein serine/threonine phosphatase activity;	K01102	-
gene-NAGS	1107	92	4.97	122	6.23	99	6.18	13	0.77	6	0.34	11	0.58	2	0.12	2	0.12	2	0.09	2	0.13	5	0.29	5	0.31	30.0820630931935	0.0503223792099454	-4.31265605624501	0.429260964712087	-10.0466998184603	9.49955517590663e-24	5.35280678307252e-22	Down	NC_010454.4	19170398	19173968	-	NAGS	N-acetylglutamate synthase	GO:0006526:arginine biosynthetic process;GO:0006536:glutamate metabolic process;GO:0000050:urea cycle;	GO:0005759:mitochondrial matrix;GO:0005739:mitochondrion;	GO:0004042:acetyl-CoA:L-glutamate N-acetyltransferase activity;GO:0103045:methione N-acyltransferase activity;	K11067	ko00220 Arginine biosynthesis;ko01100 Metabolic pathways;ko01210 2-Oxocarboxylic acid metabolism;ko01230 Biosynthesis of amino acids;;
gene-MTUS2	9058	310	2.05	361	2.25	259	1.98	27	0.20	41	0.28	32	0.21	31	0.22	14	0.11	41	0.23	34	0.27	43	0.31	64	0.48	104.735525769843	0.118061536718114	-3.08238906939215	0.307748575949168	-10.0159328435082	1.29732194792586e-23	7.26108482196488e-22	Down	NC_010453.5	6038815	6535033	+	MTUS2	microtubule associated scaffold protein 2%2C transcript variant X8	-	GO:0005737:cytoplasm;GO:0045171:intercellular bridge;GO:0005874:microtubule;GO:0015630:microtubule cytoskeleton;GO:0005634:nucleus;	GO:0008017:microtubule binding;GO:0042803:protein homodimerization activity;	-	-
gene-AMIGO1	11115	57	0.31	63	0.32	49	0.30	308	1.82	313	1.77	329	1.74	417	2.39	373	2.30	480	2.24	179	1.15	206	1.21	190	1.17	240.751360503449	5.37305155594565	2.42574168117741	0.24219936474904	10.0154749938791	1.30334316668605e-23	7.27038818634001e-22	Ups	NC_010446.5	110620429	110631549	+	AMIGO1	adhesion molecule with Ig like domain 1%2C transcript variant X1	GO:0007413:axonal fasciculation;GO:0007409:axonogenesis;GO:0007420:brain development;GO:1905232:cellular response to L-glutamate;GO:0007157:heterophilic cell-cell adhesion via plasma membrane cell adhesion molecules;GO:0007156:homophilic cell adhesion via plasma membrane adhesion molecules;GO:0042552:myelination;GO:0050772:positive regulation of axonogenesis;GO:0010976:positive regulation of neur…	GO:0030425:dendrite;GO:0016020:membrane;GO:0032809:neuronal cell body membrane;GO:1990030:pericellular basket;GO:0043204:perikaryon;GO:0008076:voltage-gated potassium channel complex;	GO:0015459:potassium channel regulator activity;	-	-
gene-ZNF382	6641	456	4.11	566	4.82	467	4.86	212	2.10	230	2.18	280	2.48	172	1.65	141	1.46	230	1.79	165	1.77	186	1.82	148	1.53	268.927521435734	0.387790055713057	-1.36665228669125	0.136596413581314	-10.0050378400141	1.44836309777034e-23	8.05241603590383e-22	Down	NC_010448.4	45776183	45795964	-	ZNF382	zinc finger protein 382	GO:0045892:negative regulation of DNA-templated transcription;GO:0000122:negative regulation of transcription by RNA polymerase II;GO:0006357:regulation of transcription by RNA polymerase II;	GO:0005634:nucleus;	GO:0003700:DNA-binding transcription factor activity;GO:0001227:DNA-binding transcription repressor activity, RNA polymerase II-specific;GO:0046872:metal ion binding;GO:0000978:RNA polymerase II cis-regulatory region sequence-specific DNA binding;GO:0043565:sequence-specific DNA binding;	K09228	ko05168 Herpes simplex virus 1 infection;;
gene-LOC110255887	6014	404	4.02	391	3.68	304	3.49	6237	68.12	6419	67.19	7315	71.50	59855	634.12	53453	609.15	72352	623.37	51189	605.44	55994	606.39	54212	617.27	31220.5810237885	113.554735246472	6.82724405763514	0.685800964325711	9.95513919165712	2.39487510046439e-23	1.32704723590185e-21	Ups	NC_010454.4	55135651	55166983	-	LOC110255887	myosin-8%2C transcript variant X3	GO:0006936:muscle contraction;	GO:0030016:myofibril;GO:0032982:myosin filament;GO:0016460:myosin II complex;	GO:0051015:actin filament binding;GO:0005524:ATP binding;GO:0005516:calmodulin binding;GO:0000146:microfilament motor activity;	K10352	ko04270 Vascular smooth muscle contraction;ko04530 Tight junction;ko04810 Regulation of actin cytoskeleton;ko05130 Pathogenic Escherichia coli infection;;
gene-MGP	588	3156	321.21	3216	309.38	2714	318.97	11076	1237.21	11550	1236.57	11800	1179.63	12750	1381.55	13159	1533.77	15053	1326.49	16355	1978.49	18664	2067.28	16272	1894.98	11452.0953195833	4.70124298159819	2.23304224749349	0.224490875565615	9.94714035422256	2.59533854656002e-23	1.43336594761836e-21	Ups	NC_010447.5	57665272	57669360	+	MGP	matrix Gla protein	GO:0051216:cartilage development;GO:0030154:cell differentiation;GO:0001503:ossification;GO:0030500:regulation of bone mineralization;	GO:0062023:collagen-containing extracellular matrix;GO:0031012:extracellular matrix;GO:0005576:extracellular region;	GO:0005509:calcium ion binding;	K19481	-
gene-CHD7	10744	673	3.75	723	3.81	581	3.74	1255	7.67	1350	7.91	1452	7.94	1647	9.77	1493	9.52	2061	9.94	1111	7.36	1184	7.18	1222	7.79	1213.41682790697	2.12175947635728	1.08526112093977	0.109548104771474	9.90670831963464	3.89259851316884e-23	2.13567929609023e-21	Ups	NC_010446.5	72572455	72754443	-	CHD7	chromodomain helicase DNA binding protein 7%2C transcript variant X2	GO:0007512:adult heart development;GO:0007628:adult walking behavior;GO:0035909:aorta morphogenesis;GO:0036302:atrioventricular canal development;GO:0008015:blood circulation;GO:0001974:blood vessel remodeling;GO:0060411:cardiac septum morphogenesis;GO:0007417:central nervous system development;GO:0043009:chordate embryonic development;GO:0006338:chromatin remodeling;GO:0050890:cognition;GO:00215…	GO:0000785:chromatin;GO:0005730:nucleolus;GO:0005654:nucleoplasm;GO:0005634:nucleus;	GO:0005524:ATP binding;GO:0016887:ATP hydrolysis activity;GO:0140658:ATP-dependent chromatin remodeler activity;GO:0003682:chromatin binding;GO:0003677:DNA binding;GO:0004386:helicase activity;GO:0042393:histone binding;GO:1990841:promoter-specific chromatin binding;GO:0000978:RNA polymerase II cis-regulatory region sequence-specific DNA binding;	K14437	-
gene-MAMDC2	646	3239	300.06	3555	311.29	2965	317.18	1485	150.98	1482	144.42	1645	149.68	996	98.23	843	89.44	1389	111.41	993	109.34	1023	103.14	945	100.17	1699.29963912006	0.362022210963816	-1.4658498819315	0.148598744926777	-9.8644835974476	5.93389939492882e-23	3.23436300679796e-21	Down	NC_010443.5	223541491	223547723	+	MAMDC2	MAM domain containing 2	-	GO:0005783:endoplasmic reticulum;GO:0005576:extracellular region;GO:0016020:membrane;	-	-	-
gene-SETD1B	8581	351	2.45	403	2.66	250	2.01	822	6.29	909	6.67	848	5.81	808	6.00	742	5.93	1028	6.21	907	7.52	930	7.06	962	7.68	746.593417281567	2.66169081499508	1.41234299590055	0.143267362382336	9.85809309542148	6.32389616427805e-23	3.43570892912032e-21	Ups	NC_010456.5	30862155	30885592	-	SETD1B	SET domain containing 1B	GO:0006325:chromatin organization;GO:0044648:histone H3-K4 dimethylation;GO:0051568:histone H3-K4 methylation;GO:0097692:histone H3-K4 monomethylation;GO:0080182:histone H3-K4 trimethylation;	GO:0005694:chromosome;GO:0035097:histone methyltransferase complex;GO:0016607:nuclear speck;GO:0005654:nucleoplasm;GO:0048188:Set1C/COMPASS complex;	GO:0140945:histone H3K4 monomethyltransferase activity;GO:0018024:obsolete histone lysine N-methyltransferase activity;GO:0003723:RNA binding;	K11422	ko00310 Lysine degradation;ko01100 Metabolic pathways;;
gene-GADL1	3384	11	0.19	11	0.18	8	0.16	149	2.89	162	3.01	139	2.41	610	11.49	557	11.28	817	12.51	395	8.30	464	8.93	372	7.53	306.336243310447	40.6228577995784	5.34421983103184	0.542156938726007	9.85732995244885	6.37213285705596e-23	3.45067545204014e-21	Ups	NC_010455.5	16892162	17049314	-	GADL1	glutamate decarboxylase like 1%2C transcript variant X2	GO:0019752:carboxylic acid metabolic process;	GO:0005737:cytoplasm;GO:0005829:cytosol;	GO:0004068:aspartate 1-decarboxylase activity;GO:0016831:carboxy-lyase activity;GO:0030170:pyridoxal phosphate binding;GO:0004782:sulfinoalanine decarboxylase activity;	K18966	ko00410 beta-Alanine metabolism;ko00430 Taurine and hypotaurine metabolism;ko00770 Pantothenate and CoA biosynthesis;ko01100 Metabolic pathways;;
gene-RBM20	10946	437	2.39	433	2.24	344	2.17	951	5.71	986	5.67	1152	6.19	1309	7.62	1255	7.86	1640	7.76	1221	7.93	1356	8.07	1310	8.20	1032.25783120749	3.07044197233752	1.61844633813802	0.164205734647542	9.85621081755714	6.44353055031941e-23	3.47804679769506e-21	Ups	NC_010456.5	121058896	121269824	+	RBM20	RNA binding motif protein 20	GO:0060914:heart formation;GO:0006397:mRNA processing;GO:0048024:regulation of mRNA splicing, via spliceosome;GO:0008380:RNA splicing;	GO:0036464:cytoplasmic ribonucleoprotein granule;GO:0005634:nucleus;	GO:0097157:pre-mRNA intronic binding;GO:1990935:splicing factor binding;GO:0008270:zinc ion binding;	-	-
gene-TFRC	2383	1198	30.09	1064	25.26	813	23.58	2636	72.65	2969	78.43	3136	77.36	4187	111.95	3683	105.92	4724	102.72	3842	114.68	4002	109.38	3753	107.84	3004.79124597154	3.58956830715565	1.84381035140926	0.187490484437896	9.83415428754733	8.02389131974221e-23	4.31711236522517e-21	Ups	NC_010455.5	133976765	133997554	+	TFRC	transferrin receptor	GO:0006879:intracellular iron ion homeostasis;GO:0006826:iron ion transport;GO:0030890:positive regulation of B cell proliferation;GO:0045830:positive regulation of isotype switching;GO:0042102:positive regulation of T cell proliferation;GO:0031623:receptor internalization;GO:0033572:transferrin transport;	GO:0009897:external side of plasma membrane;GO:0042470:melanosome;	GO:0004998:transferrin receptor activity;	K06503	ko04066 HIF-1 signaling pathway;ko04144 Endocytosis;ko04145 Phagosome;ko04216 Ferroptosis;ko04640 Hematopoietic cell lineage;;
gene-LOC110259514	1145	391	20.44	505	24.95	408	24.62	184	10.55	153	8.41	208	10.68	142	7.90	143	8.56	173	7.83	81	5.03	122	6.94	109	6.52	216.07183582746	0.328867879788796	-1.60441998647786	0.163285234591631	-9.82587305270095	8.71158722497454e-23	4.67204383682799e-21	Down	NC_010443.5	132021037	132022658	+	LOC110259514	uncharacterized LOC110259514	-	-	-	-	-
gene-COL19A1	11672	300	1.54	260	1.26	238	1.41	1606	9.04	1719	9.27	1869	9.41	2884	15.74	2643	15.52	3630	16.11	1085	6.61	1087	6.07	1277	7.49	1504.18465560262	7.18928750510607	2.8458487993455	0.289844623035149	9.81853232102355	9.36977209863391e-23	5.00892400106138e-21	Ups	NC_010443.5	50044394	50402256	+	COL19A1	collagen type XIX alpha 1 chain	GO:0007155:cell adhesion;GO:0030154:cell differentiation;GO:0098609:cell-cell adhesion;GO:0030198:extracellular matrix organization;GO:0007519:skeletal muscle tissue development;GO:0001501:skeletal system development;	GO:0005581:collagen trimer;GO:0062023:collagen-containing extracellular matrix;GO:0005788:endoplasmic reticulum lumen;GO:0031012:extracellular matrix;GO:0005576:extracellular region;GO:0005615:extracellular space;	GO:0005201:extracellular matrix structural constituent;GO:0030674:protein-macromolecule adaptor activity;	-	-
gene-KLHL30	3380	10	0.18	6	0.10	12	0.25	131	2.55	156	2.91	160	2.78	535	10.08	417	8.46	580	8.89	466	9.81	555	10.69	504	10.21	299.22627732476	41.5772998388334	5.37772416295341	0.548336022585487	9.80735158999154	1.04679844839147e-22	5.56036666265011e-21	Ups	NC_010457.5	137709315	137721806	+	KLHL30	kelch like family member 30%2C transcript variant X3	-	-	-	K10466	-
gene-ABLIM3	5937	1164	11.73	1186	11.30	903	10.51	3181	35.19	3477	36.87	3739	37.02	5969	64.06	5448	62.89	6935	60.53	4490	53.79	4586	50.31	4855	56.00	3816.64179835289	4.37090818950086	2.12793307477357	0.21726982432975	9.79396509081723	1.19515003327148e-22	6.30819854586553e-21	Ups	NC_010444.4	150260185	150423214	+	ABLIM3	actin binding LIM protein family member 3%2C transcript variant X13	GO:0060271:cilium assembly;GO:0007010:cytoskeleton organization;GO:0030032:lamellipodium assembly;GO:1903955:positive regulation of protein targeting to mitochondrion;GO:0045944:positive regulation of transcription by RNA polymerase II;GO:0006366:transcription by RNA polymerase II;	GO:0015629:actin cytoskeleton;GO:0005737:cytoplasm;GO:0098978:glutamatergic synapse;GO:0030027:lamellipodium;GO:0001725:stress fiber;GO:0045202:synapse;	GO:0051015:actin filament binding;GO:0046872:metal ion binding;	K07520	ko04360 Axon guidance;;
gene-PMS2	3779	169	2.68	196	2.93	158	2.89	348	6.05	329	5.48	391	6.08	412	6.95	358	6.49	478	6.55	318	5.99	294	5.07	315	5.71	310.866632791738	2.04213171019305	1.03007591788784	0.105272489932612	9.78485374998935	1.30784223012878e-22	6.88123045940628e-21	Ups	NC_010445.4	5118002	5145634	+	PMS2	PMS1 homolog 2%2C mismatch repair system component%2C transcript variant X1	GO:0006298:mismatch repair;GO:0009410:response to xenobiotic stimulus;GO:0016446:somatic hypermutation of immunoglobulin genes;	GO:0036464:cytoplasmic ribonucleoprotein granule;GO:0005829:cytosol;GO:0032300:mismatch repair complex;GO:0032389:MutLalpha complex;GO:0005654:nucleoplasm;GO:0005634:nucleus;GO:0005886:plasma membrane;	GO:0005524:ATP binding;GO:0016887:ATP hydrolysis activity;GO:0140664:ATP-dependent DNA damage sensor activity;GO:0003677:DNA binding;GO:0004519:endonuclease activity;GO:0032138:single base insertion or deletion binding;	K10858	ko03430 Mismatch repair;ko03460 Fanconi anemia pathway;;
gene-TRIM62	3424	50	0.87	54	0.89	32	0.65	140	2.69	169	3.11	135	2.32	143	2.66	117	2.34	190	2.88	107	2.22	116	2.21	129	2.58	113.512258277983	3.02199842128146	1.59550290682637	0.163290634098968	9.77093950078822	1.50054057545463e-22	7.87028813144898e-21	Ups	NC_010448.4	89406470	89442794	-	TRIM62	tripartite motif containing 62	GO:0045087:innate immune response;GO:0010719:negative regulation of epithelial to mesenchymal transition;GO:0032897:negative regulation of viral transcription;GO:1905036:positive regulation of antifungal innate immune response;GO:0051091:positive regulation of DNA-binding transcription factor activity;GO:0043123:positive regulation of canonical NF-kappaB signal transduction;GO:0051092:positive re…	GO:0005737:cytoplasm;	GO:0042802:identical protein binding;GO:0003713:transcription coactivator activity;GO:0061630:ubiquitin protein ligase activity;GO:0004842:ubiquitin-protein transferase activity;GO:0008270:zinc ion binding;	K12030	-
gene-DDB2	3865	538	8.33	634	9.28	472	8.44	234	3.98	234	3.81	292	4.44	201	3.31	160	2.84	294	3.94	122	2.25	190	3.20	177	3.14	291.397928688622	0.377950690275312	-1.40373007085286	0.143700957475748	-9.76841139760509	1.53845364687065e-22	8.04384588594218e-21	Down	NC_010444.4	15342614	15370623	-	DDB2	damage specific DNA binding protein 2%2C transcript variant X4	GO:0006281:DNA repair;GO:0035518:histone H2A monoubiquitination;GO:0006289:nucleotide-excision repair;GO:0051865:protein autoubiquitination;GO:0000209:protein polyubiquitination;GO:0006290:pyrimidine dimer repair;GO:0009411:response to UV;GO:0070914:UV-damage excision repair;	GO:0030054:cell junction;GO:0031465:Cul4B-RING E3 ubiquitin ligase complex;GO:0005654:nucleoplasm;GO:0005634:nucleus;GO:0090734:site of DNA damage;	GO:0003684:damaged DNA binding;GO:0044877:protein-containing complex binding;GO:0004842:ubiquitin-protein transferase activity;	K10140	ko03420 Nucleotide excision repair;ko04115 p53 signaling pathway;ko04120 Ubiquitin mediated proteolysis;ko05161 Hepatitis B;ko05169 Epstein-Barr virus infection;ko05200 Pathways in cancer;ko05202 Transcriptional misregulation in cancer;ko05210 Colorectal cancer;ko05212 Pancreatic cancer;ko05213 Endometrial cancer;ko05214 Glioma;ko05216 Thyroid cancer;ko05217 Basal cell carcinoma;ko05218 Melanoma;…
gene-BEAN1	5236	43	0.49	68	0.73	58	0.77	7	0.09	8	0.10	10	0.11	8	0.10	5	0.07	13	0.13	10	0.14	9	0.11	6	0.08	20.423370059106	0.147393384715047	-2.76225631979607	0.28286196813108	-9.76538605754179	1.58507155752123e-22	8.26169015871771e-21	Down	NC_010448.4	27176023	27217749	+	BEAN1	brain expressed associated with NEDD4 1	-	GO:0016020:membrane;	-	K19324	ko05017 Spinocerebellar ataxia;;
gene-CCND2	1222	355	17.39	360	16.66	281	15.89	999	53.69	1122	57.80	1083	52.10	830	43.28	782	43.86	890	37.74	695	40.46	616	32.83	701	39.28	717.469590821048	2.55235229406607	1.35182747401817	0.138624228236715	9.75174030696703	1.81332626381732e-22	9.42195288293118e-21	Ups	NC_010447.5	66092483	66114575	-	CCND2	cyclin D2	GO:0008344:adult locomotory behavior;GO:0051301:cell division;GO:0071481:cellular response to X-ray;GO:0007616:long-term memory;GO:0044772:mitotic cell cycle phase transition;GO:0043066:negative regulation of apoptotic process;GO:0008284:positive regulation of cell population proliferation;GO:0045737:positive regulation of cyclin-dependent protein serine/threonine kinase activity;GO:1900087:posit…	GO:0000785:chromatin;GO:0097129:cyclin D2-CDK4 complex;GO:0000307:cyclin-dependent protein kinase holoenzyme complex;GO:0005737:cytoplasm;GO:0005829:cytosol;GO:0031965:nuclear membrane;GO:0005730:nucleolus;GO:0005654:nucleoplasm;GO:0005634:nucleus;	GO:0016538:cyclin-dependent protein serine/threonine kinase regulator activity;GO:0019901:protein kinase binding;	K10151	ko04068 FoxO signaling pathway;ko04110 Cell cycle;ko04115 p53 signaling pathway;ko04151 PI3K-Akt signaling pathway;ko04218 Cellular senescence;ko04310 Wnt signaling pathway;ko04340 Hedgehog signaling pathway;ko04390 Hippo signaling pathway;ko04510 Focal adhesion;ko04630 JAK-STAT signaling pathway;ko04917 Prolactin signaling pathway;ko05162 Measles;ko05165 Human papillomavirus infection;ko05166 Hu…
gene-PBK	2262	1063	28.12	1025	25.63	850	25.97	156	4.53	183	5.09	201	5.22	235	6.62	279	8.45	346	7.93	244	7.67	283	8.15	244	7.39	425.83266964707	0.24611632070664	-2.02258776451177	0.207489866590874	-9.74788695825748	1.88347715527533e-22	9.75606070585006e-21	Down	NC_010456.5	11543657	11577286	-	PBK	PDZ binding kinase	GO:0034644:cellular response to UV;GO:0000278:mitotic cell cycle;GO:0050728:negative regulation of inflammatory response;GO:0032435:negative regulation of proteasomal ubiquitin-dependent protein catabolic process;GO:0001933:negative regulation of protein phosphorylation;GO:0032873:negative regulation of stress-activated MAPK cascade;GO:0038066:p38MAPK cascade;GO:0018105:peptidyl-serine phosphoryl…	GO:0005634:nucleus;	GO:0005524:ATP binding;GO:0004706:JUN kinase kinase kinase activity;GO:0004708:MAP kinase kinase activity;GO:0106310:protein serine kinase activity;GO:0004674:protein serine/threonine kinase activity;GO:0004713:protein tyrosine kinase activity;	K08865	-
gene-MCM4	3226	1896	35.17	1990	34.89	1620	34.70	512	10.42	498	9.72	563	10.26	581	11.47	609	12.94	586	9.41	647	14.27	684	13.81	632	13.42	905.8130833314	0.324136543440569	-1.62532641434742	0.166978017658698	-9.73377476351157	2.16409843147118e-22	1.11749219004668e-20	Down	NC_010446.5	79674737	79686964	-	MCM4	minichromosome maintenance complex component 4	GO:0006260:DNA replication;GO:0006271:DNA strand elongation involved in DNA replication;GO:0006268:DNA unwinding involved in DNA replication;GO:0000727:double-strand break repair via break-induced replication;GO:1902975:mitotic DNA replication initiation;GO:0030174:regulation of DNA-templated DNA replication initiation;	GO:0000781:chromosome, telomeric region;GO:0071162:CMG complex;GO:0042555:MCM complex;GO:0016020:membrane;GO:0005654:nucleoplasm;GO:0005634:nucleus;	GO:0005524:ATP binding;GO:0016887:ATP hydrolysis activity;GO:0003678:DNA helicase activity;GO:0003697:single-stranded DNA binding;	K02212	ko03030 DNA replication;ko04110 Cell cycle;;
gene-DOK7	2478	63	1.52	71	1.62	83	2.31	252	6.68	281	7.14	323	7.66	406	10.44	363	10.04	455	9.51	187	5.37	253	6.65	277	7.65	247.275788239998	4.173119781328	2.06112633096503	0.211825347656359	9.73031015300759	2.23909201641716e-22	1.15264863400685e-20	Ups	NC_010450.4	2089645	2119076	+	DOK7	docking protein 7%2C transcript variant X1	GO:0007528:neuromuscular junction development;GO:0061098:positive regulation of protein tyrosine kinase activity;	GO:0005739:mitochondrion;GO:0005654:nucleoplasm;GO:0005886:plasma membrane;GO:0045202:synapse;	GO:0008289:lipid binding;GO:0019901:protein kinase binding;	-	-
gene-CDH13	2142	1908	53.31	2272	60.00	1725	55.65	4713	144.52	5169	151.92	5129	140.75	6797	202.18	5772	184.68	8226	198.99	3964	131.64	4462	135.67	4170	133.31	4452.15276812397	2.68543780328004	1.42515730799929	0.146533095223248	9.72583910704958	2.33968304313579e-22	1.20072533773728e-20	Ups	NC_010448.4	4809752	5832188	-	CDH13	cadherin 13	GO:0098742:cell-cell adhesion via plasma-membrane adhesion molecules;GO:0007156:homophilic cell adhesion via plasma membrane adhesion molecules;GO:0002040:sprouting angiogenesis;	GO:0016342:catenin complex;	GO:0045296:cadherin binding;GO:0005509:calcium ion binding;	K06808	-
gene-NDE1	3254	639	11.75	628	10.92	515	10.94	263	5.31	247	4.78	298	5.38	301	5.89	290	6.11	330	5.25	182	3.98	212	4.24	167	3.51	335.931864913987	0.421409222827138	-1.24670620602552	0.128247701418157	-9.72108031753782	2.45166389636303e-22	1.25433442108709e-20	Down	NC_010445.4	7145094	7174691	-	NDE1	nudE neurodevelopment protein 1%2C transcript variant X6	GO:0051301:cell division;GO:0016477:cell migration;GO:0051298:centrosome duplication;GO:0051642:centrosome localization;GO:0021987:cerebral cortex development;GO:0007059:chromosome segregation;GO:0051303:establishment of chromosome localization;GO:0000132:establishment of mitotic spindle orientation;GO:0007020:microtubule nucleation;GO:0007100:mitotic centrosome separation;GO:0007405:neuroblast p…	GO:0005813:centrosome;GO:0032154:cleavage furrow;GO:0005829:cytosol;GO:0005871:kinesin complex;GO:0000776:kinetochore;GO:0016020:membrane;GO:0005874:microtubule;GO:0031616:spindle pole centrosome;GO:0045202:synapse;	GO:0042802:identical protein binding;GO:0008017:microtubule binding;GO:0019904:protein domain specific binding;	K16738	-
gene-TXN	756	9531	754.48	9382	701.99	8174	747.19	4299	373.50	4462	371.55	4657	362.10	2998	252.66	2657	240.87	3706	254.01	2894	272.29	3348	288.43	2844	257.60	4883.08345592601	0.386207899474219	-1.37255042149541	0.141291081897201	-9.71434575392406	2.6192566492018e-22	1.33334284418425e-20	Down	NC_010443.5	251264180	251278000	-	TXN	thioredoxin	GO:0043388:positive regulation of DNA binding;GO:0009314:response to radiation;	GO:0005737:cytoplasm;GO:0005576:extracellular region;GO:0005634:nucleus;	GO:0015035:protein-disulfide reductase activity;	K03671	ko04621 NOD-like receptor signaling pathway;ko05012 Parkinson disease;ko05132 Salmonella infection;ko05418 Fluid shear stress and atherosclerosis;;
gene-GNE	6372	233	2.19	224	1.99	150	1.63	1087	11.20	1123	11.09	1205	11.12	914	9.14	967	10.40	1243	10.11	535	5.97	615	6.29	488	5.24	711.671613924402	4.39052476262465	2.13439338331215	0.219718089147385	9.71423605400294	2.62207837935388e-22	1.33334284418425e-20	Ups	NC_010443.5	236998754	237065819	-	GNE	glucosamine (UDP-N-acetyl)-2-epimerase/N-acetylmannosamine kinase	GO:0007155:cell adhesion;GO:0006045:N-acetylglucosamine biosynthetic process;GO:0006054:N-acetylneuraminate metabolic process;GO:0006047:UDP-N-acetylglucosamine metabolic process;	GO:0005737:cytoplasm;GO:0005829:cytosol;	GO:0005524:ATP binding;GO:0004553:hydrolase activity, hydrolyzing O-glycosyl compounds;GO:0046872:metal ion binding;GO:0009384:N-acylmannosamine kinase activity;GO:0008761:UDP-N-acetylglucosamine 2-epimerase activity;	K12409	ko00520 Amino sugar and nucleotide sugar metabolism;ko01100 Metabolic pathways;ko01250 Biosynthesis of nucleotide sugars;;
gene-ERO1A	1448	4438	183.42	5585	218.18	4661	222.45	1497	67.90	1705	74.13	2062	83.71	1265	55.66	805	38.10	1962	70.21	1119	54.97	1560	70.17	1183	55.94	2300.99082510945	0.29145575095521	-1.7786512259494	0.183115444327921	-9.71327804968875	2.64684862682985e-22	1.34184766707888e-20	Down	NC_010443.5	182268651	182318147	-	ERO1A	endoplasmic reticulum oxidoreductase 1 alpha	GO:0045454:cell redox homeostasis;GO:0070059:intrinsic apoptotic signaling pathway in response to endoplasmic reticulum stress;GO:0006457:protein folding;GO:0034975:protein folding in endoplasmic reticulum;GO:0051209:release of sequestered calcium ion into cytosol;GO:0034976:response to endoplasmic reticulum stress;	GO:0030425:dendrite;GO:0005783:endoplasmic reticulum;GO:0005789:endoplasmic reticulum membrane;GO:0005615:extracellular space;GO:0005796:Golgi lumen;	GO:0071949:FAD binding;GO:0016491:oxidoreductase activity;GO:0015035:protein-disulfide reductase activity;GO:0016972:thiol oxidase activity;	K10950	ko04141 Protein processing in endoplasmic reticulum;ko05110 Vibrio cholerae infection;ko05417 Lipid and atherosclerosis;;
gene-FAM83D	2857	293	6.14	323	6.40	236	5.71	41	0.94	24	0.53	35	0.72	62	1.38	67	1.61	78	1.41	38	0.95	32	0.73	42	1.01	105.296388258932	0.162527576438404	-2.62124357049652	0.270185136761786	-9.70165717445661	2.96640848473497e-22	1.49929476111802e-20	Down	NC_010459.5	41868982	41892222	+	FAM83D	family with sequence similarity 83 member D	GO:0051301:cell division;GO:0016477:cell migration;GO:0008283:cell population proliferation;GO:0001837:epithelial to mesenchymal transition;GO:0051310:metaphase chromosome alignment;GO:1902808:positive regulation of cell cycle G1/S phase transition;GO:1902480:protein localization to mitotic spindle;GO:0070372:regulation of ERK1 and ERK2 cascade;GO:0042176:regulation of protein catabolic process;G…	GO:0005737:cytoplasm;GO:0005829:cytosol;GO:0097431:mitotic spindle pole;	GO:0008017:microtubule binding;GO:0019901:protein kinase binding;	K16805	-
gene-NEB	22966	2055	5.35	2459	6.06	1954	5.88	15911	45.50	17930	49.15	18699	47.86	69340	192.37	54873	163.75	75826	171.08	40035	124.00	40628	115.22	41977	125.16	31701.7128354998	19.2552352602441	4.26717884496145	0.440089058546885	9.69617117737737	3.1302546815702e-22	1.57732682277672e-20	Ups	NC_010457.5	546187	766131	+	NEB	nebulin	GO:0071691:cardiac muscle thin filament assembly;GO:0007517:muscle organ development;GO:0030832:regulation of actin filament length;GO:0007525:somatic muscle development;	GO:0015629:actin cytoskeleton;GO:0005829:cytosol;GO:0070062:extracellular exosome;GO:0030018:Z disc;	GO:0051015:actin filament binding;GO:0008307:structural constituent of muscle;	K18267	-
gene-KIF2C	2909	649	13.35	685	13.32	549	13.04	93	2.10	100	2.16	111	2.24	159	3.48	169	3.98	187	3.33	147	3.59	169	3.78	144	3.39	263.970069096593	0.227045459473855	-2.1389469093035	0.220820248643332	-9.68637125646174	3.44553366592146e-22	1.73096554258747e-20	Down	NC_010448.4	166556765	166577904	-	KIF2C	kinesin family member 2C%2C transcript variant X2	GO:0051315:attachment of mitotic spindle microtubules to kinetochore;GO:0051301:cell division;GO:0030951:establishment or maintenance of microtubule cytoskeleton polarity;GO:0051310:metaphase chromosome alignment;GO:0007019:microtubule depolymerization;GO:0007018:microtubule-based movement;GO:0007080:mitotic metaphase chromosome alignment;GO:0051983:regulation of chromosome segregation;	GO:0005813:centrosome;GO:0000775:chromosome, centromeric region;GO:0005829:cytosol;GO:0005871:kinesin complex;GO:0000776:kinetochore;GO:0016020:membrane;GO:0005874:microtubule;GO:0015630:microtubule cytoskeleton;GO:0035371:microtubule plus-end;GO:0005634:nucleus;GO:0005819:spindle;GO:0005737:cytoplasm;	GO:0005524:ATP binding;GO:0016887:ATP hydrolysis activity;GO:0019237:centromeric DNA binding;GO:0008017:microtubule binding;GO:0003777:microtubule motor activity;GO:0051010:microtubule plus-end binding;	K10393	ko04361 Axon regeneration;;
gene-CASZ1	10782	22	0.12	24	0.13	16	0.10	214	1.30	229	1.34	238	1.30	622	3.68	534	3.39	666	3.20	798	5.26	712	4.30	892	5.67	426.650769627278	27.3281282654556	4.77231474631022	0.493767009443799	9.66511462903519	4.24144816482902e-22	2.11805730362824e-20	Ups	NC_010448.4	70876329	71029495	-	CASZ1	castor zinc finger 1%2C transcript variant X6	GO:0045893:positive regulation of DNA-templated transcription;GO:0045944:positive regulation of transcription by RNA polymerase II;GO:0045664:regulation of neuron differentiation;	GO:0000785:chromatin;GO:0005829:cytosol;GO:0043231:intracellular membrane-bounded organelle;GO:0005654:nucleoplasm;GO:0005634:nucleus;	GO:0001228:DNA-binding transcription activator activity, RNA polymerase II-specific;GO:0000981:DNA-binding transcription factor activity, RNA polymerase II-specific;GO:0046872:metal ion binding;GO:0000977:RNA polymerase II transcription regulatory region sequence-specific DNA binding;	-	-
gene-FOXO6	3086	15	0.29	24	0.44	20	0.45	126	2.68	96	1.96	119	2.27	198	4.09	159	3.53	214	3.59	161	3.71	157	3.31	191	4.24	123.837817826239	8.02294468800048	3.00413185102539	0.311241765200699	9.65208460724488	4.81664726631652e-22	2.39097796889563e-20	Ups	NC_010448.4	169858711	169880005	-	FOXO6	forkhead box O6	GO:0007613:memory;GO:0060999:positive regulation of dendritic spine development;GO:0006357:regulation of transcription by RNA polymerase II;	GO:0000785:chromatin;GO:0005737:cytoplasm;GO:0005634:nucleus;	GO:0000981:DNA-binding transcription factor activity, RNA polymerase II-specific;GO:0000978:RNA polymerase II cis-regulatory region sequence-specific DNA binding;	K17847	ko04068 FoxO signaling pathway;ko05131 Shigellosis;;
gene-CFAP44	15674	218	0.83	246	0.89	219	0.97	73	0.31	41	0.16	57	0.21	29	0.12	34	0.15	58	0.19	23	0.10	25	0.10	26	0.11	86.7111472552749	0.173227438090369	-2.52926063328834	0.262806425602507	-9.62404411341841	6.32926440482638e-22	3.11403542796753e-20	Down	NC_010455.5	146471979	146628535	+	CFAP44	cilia and flagella associated protein 44%2C transcript variant X4	GO:0060271:cilium assembly;GO:0060285:cilium-dependent cell motility;GO:0000226:microtubule cytoskeleton organization;GO:0007288:sperm axoneme assembly;	GO:0005737:cytoplasm;GO:0005856:cytoskeleton;GO:0031514:motile cilium;	GO:0008233:peptidase activity;	K09230	-
gene-MUSK	10586	136	0.77	174	0.93	149	0.97	846	5.25	850	5.05	977	5.43	2505	15.08	2058	13.32	3148	15.41	1709	11.48	1707	10.50	1964	12.70	1347.53521799459	11.3586777478732	3.50572299684148	0.365028118678141	9.6039806728769	7.69151822509046e-22	3.75107697299075e-20	Ups	NC_010443.5	251650151	251758538	+	MUSK	muscle associated receptor tyrosine kinase%2C transcript variant X4	GO:0030154:cell differentiation;GO:0007613:memory;GO:0007528:neuromuscular junction development;GO:0010628:positive regulation of gene expression;GO:0033674:positive regulation of kinase activity;GO:2000541:positive regulation of protein geranylgeranylation;GO:0001934:positive regulation of protein phosphorylation;GO:0046777:protein autophosphorylation;GO:0008582:regulation of synaptic assembly a…	GO:0031594:neuromuscular junction;GO:0005886:plasma membrane;GO:0045211:postsynaptic membrane;GO:0043235:receptor complex;	GO:0005524:ATP binding;GO:0005518:collagen binding;GO:0046872:metal ion binding;GO:0004713:protein tyrosine kinase activity;GO:0038062:protein tyrosine kinase collagen receptor activity;GO:0004714:transmembrane receptor protein tyrosine kinase activity;	K05129	-
gene-SORBS1	17905	176	0.59	199	0.63	164	0.63	1147	4.21	1203	4.23	1377	4.52	4348	15.47	3591	13.75	5241	15.17	2507	9.96	2563	9.32	2493	9.53	2065.78717391593	14.9723167722099	3.90422557193957	0.406746761441182	9.59866418630143	8.09871825929836e-22	3.93814932498068e-20	Ups	NC_010456.5	106895764	107137469	-	SORBS1	sorbin and SH3 domain containing 1%2C transcript variant X21	GO:0095500:acetylcholine receptor signaling pathway;GO:0031589:cell-substrate adhesion;GO:0032869:cellular response to insulin stimulus;GO:0048041:focal adhesion assembly;GO:0008286:insulin receptor signaling pathway;GO:0046326:positive regulation of glucose import;GO:0045725:positive regulation of glycogen biosynthetic process;GO:0046628:positive regulation of insulin receptor signaling pathway;…	GO:0005912:adherens junction;GO:0030055:cell-substrate junction;GO:0005813:centrosome;GO:0005737:cytoplasm;GO:0005856:cytoskeleton;GO:0005829:cytosol;GO:0016600:flotillin complex;GO:0005925:focal adhesion;GO:0016020:membrane;GO:0045121:membrane raft;GO:0016363:nuclear matrix;GO:0005634:nucleus;GO:0005886:plasma membrane;GO:0001725:stress fiber;GO:0045202:synapse;GO:0005915:zonula adherens;	GO:0005158:insulin receptor binding;GO:0019901:protein kinase binding;GO:0030159:signaling receptor complex adaptor activity;GO:0031625:ubiquitin protein ligase binding;GO:0003779:actin binding;GO:0008092:cytoskeletal protein binding;	K06086	ko03320 PPAR signaling pathway;ko04520 Adherens junction;ko04910 Insulin signaling pathway;;
gene-ANKS1A	9645	215	1.33	250	1.47	196	1.40	500	3.40	456	2.98	494	3.01	603	3.98	521	3.70	661	3.55	457	3.37	500	3.38	576	4.09	451.129918967042	2.39413323935811	1.25950344401585	0.131258946439224	9.59556265064973	8.34604779144371e-22	4.04662009050842e-20	Ups	NC_010449.5	30812925	30995369	+	ANKS1A	ankyrin repeat and sterile alpha motif domain containing 1A%2C transcript variant X12	GO:0048013:ephrin receptor signaling pathway;GO:0016322:neuron remodeling;GO:0006929:substrate-dependent cell migration;	GO:0005829:cytosol;GO:0043005:neuron projection;GO:0005654:nucleoplasm;	GO:0046875:ephrin receptor binding;	-	-
gene-NNAT	2367	251	6.35	334	7.98	235	6.86	880	24.42	939	24.97	1081	26.85	1095	29.47	918	26.58	1325	29.01	1340	40.27	1440	39.62	1372	39.69	941.651449526797	4.27031057061324	2.09434099780595	0.218601330388898	9.58064159115617	9.6443939405803e-22	4.66257526188229e-20	Ups	NC_010459.5	40625990	40629523	+	NNAT	neuronatin	GO:0007420:brain development;GO:0032024:positive regulation of insulin secretion;	GO:0005737:cytoplasm;	-	-	-
gene-TGFBI	2716	1022	22.52	1261	26.26	952	24.22	334	8.08	295	6.84	300	6.49	187	4.39	172	4.34	196	3.74	125	3.27	122	2.93	172	4.34	424.695171687641	0.19236784325034	-2.37806044058497	0.248439630854775	-9.5719850830686	1.04872420299421e-21	5.04082737225948e-20	Down	NC_010444.4	138191793	138225373	+	TGFBI	transforming growth factor beta induced	GO:0007155:cell adhesion;GO:0030198:extracellular matrix organization;	GO:0031012:extracellular matrix;GO:0005615:extracellular space;	GO:0050839:cell adhesion molecule binding;	K19519	-
gene-C3	5253	463	5.27	626	6.74	459	6.04	4279	53.50	4871	58.37	4637	51.89	8067	97.84	8454	110.30	10194	100.55	13236	179.23	17881	221.69	12747	166.17	7388.66825568034	18.7781243658583	4.23098106292635	0.442724362714829	9.55669355303052	1.21578916505396e-21	5.82176310021717e-20	Ups	NC_010444.4	72431470	72471622	+	C3	complement C3	GO:0097242:amyloid-beta clearance;GO:1905114:obsolete cell surface receptor signaling pathway involved in cell-cell signaling;GO:0006956:complement activation;GO:0006957:complement activation, alternative pathway;GO:0006958:complement activation, classical pathway;GO:0097278:complement-dependent cytotoxicity;GO:0150062:complement-mediated synapse pruning;GO:0006631:fatty acid metabolic process;GO…	GO:0009986:cell surface;GO:0005615:extracellular space;GO:0032991:protein-containing complex;GO:0005576:extracellular region;GO:0005886:plasma membrane;GO:1905370:serine-type endopeptidase complex;	GO:0031715:C5L2 anaphylatoxin chemotactic receptor binding;GO:0004866:endopeptidase inhibitor activity;GO:0008289:lipid binding;	K03990	ko04080 Neuroactive ligand-receptor interaction;ko04145 Phagosome;ko04610 Complement and coagulation cascades;ko04613 Neutrophil extracellular trap formation;ko04936 Alcoholic liver disease;ko05131 Shigellosis;ko05133 Pertussis;ko05134 Legionellosis;ko05140 Leishmaniasis;ko05142 Chagas disease;ko05150 Staphylococcus aureus infection;ko05152 Tuberculosis;ko05167 Kaposi sarcoma-associated herpesvir…
gene-DSC2	5295	1128	12.75	1410	15.06	1172	15.30	320	3.97	329	3.91	335	3.72	204	2.45	137	1.77	303	2.97	122	1.64	158	1.94	131	1.69	474.013873203884	0.176437774886568	-2.50276862352027	0.262276266846131	-9.54248988524974	1.39443457291774e-21	6.64507835476998e-20	Down	NC_010448.4	114982259	115021332	-	DSC2	desmocollin 2%2C transcript variant X1	GO:0086073:bundle of His cell-Purkinje myocyte adhesion involved in cell communication;GO:0086042:cardiac muscle cell-cardiac muscle cell adhesion;GO:0007155:cell adhesion;GO:0098609:cell-cell adhesion;GO:0009267:cellular response to starvation;GO:0007156:homophilic cell adhesion via plasma membrane adhesion molecules;GO:0086091:regulation of heart rate by cardiac conduction;GO:0098911:regulation…	GO:0005912:adherens junction;GO:0005911:cell-cell junction;GO:0001533:cornified envelope;GO:0031410:cytoplasmic vesicle;GO:0005829:cytosol;GO:0030057:desmosome;GO:0070062:extracellular exosome;GO:0014704:intercalated disc;GO:0005886:plasma membrane;	GO:0005509:calcium ion binding;GO:0086083:cell adhesive protein binding involved in bundle of His cell-Purkinje myocyte communication;	K07601	ko05412 Arrhythmogenic right ventricular cardiomyopathy;;
gene-CKM	2288	5	0.13	15	0.37	12	0.36	460	13.21	520	14.31	564	14.49	6937	193.17	6357	190.42	7927	179.52	5641	175.37	6091	173.38	5729	171.46	3417.88192195904	423.502094455814	8.72622529428744	0.919868419269959	9.48638426049335	2.39187059159766e-21	1.13335254537663e-19	Ups	NC_010448.4	51704021	51716935	-	CKM	creatine kinase%2C M-type	GO:0046314:phosphocreatine biosynthetic process;GO:0016310:phosphorylation;GO:0009408:response to heat;	GO:0005615:extracellular space;	GO:0005524:ATP binding;GO:0004111:creatine kinase activity;GO:0016301:kinase activity;	K00933	ko00330 Arginine and proline metabolism;ko01100 Metabolic pathways;;
gene-SLIT3	8806	39	0.27	42	0.27	29	0.23	172	1.28	141	1.01	165	1.10	281	2.03	228	1.77	349	2.05	237	1.91	221	1.63	247	1.92	179.001973108389	6.19453600294251	2.63099622242659	0.277489993862543	9.4814093503129	2.50871524802447e-21	1.18535018758641e-19	Ups	NC_010458.4	54551536	55221427	+	SLIT3	slit guidance ligand 3%2C transcript variant X2	GO:0003180:aortic valve morphogenesis;GO:0061364:apoptotic process involved in luteolysis;GO:0003181:atrioventricular valve morphogenesis;GO:0048846:axon extension involved in axon guidance;GO:0007411:axon guidance;GO:0032870:cellular response to hormone stimulus;GO:0050919:negative chemotaxis;GO:0030308:negative regulation of cell growth;GO:0008285:negative regulation of cell population prolifer…	GO:0005615:extracellular space;GO:0005739:mitochondrion;	GO:0005509:calcium ion binding;GO:0008201:heparin binding;GO:0048495:Roundabout binding;	K06850	ko04360 Axon guidance;;
gene-MYBL1	5193	1610	18.55	1752	19.08	1659	22.08	141	1.78	174	2.11	220	2.49	212	2.60	194	2.56	242	2.41	294	4.03	347	4.35	341	4.50	605.192330208378	0.145399267868935	-2.78190809003505	0.29438300480036	-9.44996159653187	3.3895503676643e-21	1.59251579104994e-19	Down	NC_010446.5	68120078	68159513	+	MYBL1	MYB proto-oncogene like 1%2C transcript variant X2	GO:0030154:cell differentiation;GO:0007141:male meiosis I;GO:0000278:mitotic cell cycle;GO:0010529:obsolete negative regulation of transposition;GO:0045893:positive regulation of DNA-templated transcription;GO:0140543:positive regulation of piRNA transcription;GO:0045944:positive regulation of transcription by RNA polymerase II;GO:0006355:regulation of DNA-templated transcription;GO:0007283:sperm…	GO:0005654:nucleoplasm;GO:0005634:nucleus;	GO:0001228:DNA-binding transcription activator activity, RNA polymerase II-specific;GO:0000981:DNA-binding transcription factor activity, RNA polymerase II-specific;GO:0000978:RNA polymerase II cis-regulatory region sequence-specific DNA binding;	K09421	-
gene-ITIH4	4828	10	0.12	11	0.13	11	0.16	136	1.85	127	1.66	168	2.05	504	6.65	453	6.43	562	6.03	210	3.09	182	2.46	242	3.43	214.358647025365	26.2966289285709	4.71680596133455	0.499266627187004	9.44746895643766	3.47122559113804e-21	1.6263081919829e-19	Ups	NC_010455.5	34928455	34948250	-	ITIH4	inter-alpha-trypsin inhibitor heavy chain family member 4	GO:0006953:acute-phase response;GO:0030212:hyaluronan metabolic process;GO:0010466:negative regulation of peptidase activity;GO:0034097:response to cytokine;	GO:0005576:extracellular region;	GO:0004867:serine-type endopeptidase inhibitor activity;	-	-
gene-PLAGL2	5721	263	2.75	247	2.44	213	2.57	459	5.27	446	4.91	525	5.39	571	6.36	539	6.46	680	6.16	437	5.43	462	5.26	410	4.91	433.71633300394	2.06339457522088	1.04501972877797	0.110834065768076	9.42868712372875	4.15253826079307e-21	1.93464205731195e-19	Ups	NC_010459.5	35840624	35856564	-	PLAGL2	PLAG1 like zinc finger 2%2C transcript variant X3	GO:0034378:chylomicron assembly;GO:0006629:lipid metabolic process;GO:2001244:positive regulation of intrinsic apoptotic signaling pathway;GO:0009791:post-embryonic development;GO:0006357:regulation of transcription by RNA polymerase II;	GO:0005634:nucleus;	GO:0001228:DNA-binding transcription activator activity, RNA polymerase II-specific;GO:0003700:DNA-binding transcription factor activity;GO:0000981:DNA-binding transcription factor activity, RNA polymerase II-specific;GO:0046872:metal ion binding;GO:0043565:sequence-specific DNA binding;	K19486	-
gene-SRPK3	2045	91	2.66	103	2.85	67	2.26	414	13.30	397	12.22	438	12.59	930	28.97	846	28.35	1141	28.91	479	16.66	545	17.36	567	18.99	494.507289702812	7.29287681804095	2.86648802613191	0.304350306156719	9.41838390875764	4.5808404958175e-21	2.12824063035488e-19	Ups	NC_010461.5	124524102	124528607	+	SRPK3	SRSF protein kinase 3	GO:0030154:cell differentiation;GO:0007517:muscle organ development;GO:0060537:muscle tissue development;GO:0006468:protein phosphorylation;	-	GO:0005524:ATP binding;GO:0106310:protein serine kinase activity;GO:0004674:protein serine/threonine kinase activity;	K08832	-
gene-KCTD11	2811	449	9.56	530	10.67	385	9.46	162	3.79	132	2.96	193	4.04	96	2.18	132	3.22	131	2.41	139	3.52	165	3.82	135	3.29	220.460730240405	0.314224564049077	-1.6701321292566	0.177439210130057	-9.41241864203769	4.8484927914621e-21	2.24633364635545e-19	Down	NC_010454.4	52698155	52700965	+	KCTD11	potassium channel tetramerization domain containing 11	GO:0007049:cell cycle;GO:0045666:positive regulation of neuron differentiation;GO:0051260:protein homooligomerization;GO:0016567:protein ubiquitination;	-	GO:0016740:transferase activity;	-	-
gene-ARHGEF39	1907	232	7.28	252	7.47	215	7.79	50	1.72	60	1.98	68	2.10	85	2.84	91	3.27	92	2.50	43	1.60	51	1.74	43	1.54	106.110825838376	0.273004053451522	-1.87300572304262	0.199040308419504	-9.41018298210739	4.95273934551063e-21	2.28827533362249e-19	Down	NC_010443.5	236383684	236387705	-	ARHGEF39	Rho guanine nucleotide exchange factor 39	GO:0030335:positive regulation of cell migration;	GO:0005886:plasma membrane;	GO:0005085:guanyl-nucleotide exchange factor activity;	-	-
gene-ZNF516	7714	1830	14.20	2267	16.62	1706	15.28	900	7.66	959	7.83	1038	7.91	659	5.44	621	5.52	817	5.49	666	6.14	805	6.80	805	7.15	1084.40100668464	0.414718747941195	-1.26979482712162	0.135006998001845	-9.40540006010855	5.18326450598741e-21	2.38816764351834e-19	Down	NC_010443.5	147987660	148100788	+	ZNF516	zinc finger protein 516	GO:0060612:adipose tissue development;GO:0050873:brown fat cell differentiation;GO:0120162:positive regulation of cold-induced thermogenesis;GO:0045893:positive regulation of DNA-templated transcription;GO:0006355:regulation of DNA-templated transcription;GO:0009409:response to cold;	GO:0005634:nucleus;	GO:0000987:cis-regulatory region sequence-specific DNA binding;GO:0000981:DNA-binding transcription factor activity, RNA polymerase II-specific;GO:0140297:DNA-binding transcription factor binding;GO:0046872:metal ion binding;GO:0000978:RNA polymerase II cis-regulatory region sequence-specific DNA binding;	-	-
gene-RTN2	1837	283	9.22	264	8.13	254	9.56	906	32.39	918	31.46	1020	32.64	1544	53.55	1390	51.86	1779	50.18	785	30.40	795	28.19	854	31.83	883.866278803492	4.05904292453068	2.02113959667027	0.21517850880358	9.39285065180563	5.83979127348325e-21	2.67587578709965e-19	Ups	NC_010448.4	51855844	51864753	-	RTN2	reticulon 2	GO:0010467:gene expression;GO:0065002:intracellular protein transmembrane transport;GO:1902430:negative regulation of amyloid-beta formation;GO:0015031:protein transport;GO:0046324:regulation of glucose import;	GO:0009986:cell surface;GO:0005783:endoplasmic reticulum;GO:0005789:endoplasmic reticulum membrane;GO:0005882:intermediate filament;GO:0033017:sarcoplasmic reticulum membrane;GO:0030315:T-tubule;GO:0014802:terminal cisterna;GO:0030018:Z disc;	-	-	-
gene-GMDS	1492	267	10.71	282	10.69	228	10.56	129	5.68	134	5.65	160	6.30	121	5.17	101	4.64	156	5.42	94	4.48	84	3.67	85	3.90	151.487976373312	0.448471908213725	-1.15691047574067	0.123215743079401	-9.38930729813605	6.03961441830997e-21	2.7598555858354e-19	Down	NC_010449.5	849088	1285563	-	GMDS	GDP-mannose 4%2C6-dehydratase%2C transcript variant X2	GO:0042351:'de novo' GDP-L-fucose biosynthetic process;GO:0019673:GDP-mannose metabolic process;GO:0007219:Notch signaling pathway;	GO:0005737:cytoplasm;GO:0005829:cytosol;GO:0070062:extracellular exosome;	GO:0008446:GDP-mannose 4,6-dehydratase activity;GO:0042802:identical protein binding;GO:0070401:NADP+ binding;	K01711	ko00051 Fructose and mannose metabolism;ko00520 Amino sugar and nucleotide sugar metabolism;ko01100 Metabolic pathways;ko01250 Biosynthesis of nucleotide sugars;;
gene-CDA	501	142	16.96	152	17.16	123	16.97	18	2.36	20	2.51	38	4.46	11	1.40	8	1.09	18	1.86	7	0.99	9	1.17	9	1.23	45.7286437125349	0.106683414548707	-3.22859218871742	0.344138954468536	-9.38165280853899	6.49465319190004e-21	2.95968089037434e-19	Down	NC_010448.4	78824248	78849154	+	CDA	cytidine deaminase	GO:0071217:cellular response to external biotic stimulus;GO:0006248:CMP catabolic process;GO:0009972:cytidine deamination;GO:0006249:dCMP catabolic process;GO:0030308:negative regulation of cell growth;GO:0045980:negative regulation of nucleotide metabolic process;GO:0046898:response to cycloheximide;GO:0044206:UMP salvage;	GO:0005829:cytosol;	GO:0004126:cytidine deaminase activity;GO:0019239:deaminase activity;GO:0047844:deoxycytidine deaminase activity;GO:0042802:identical protein binding;GO:0001882:nucleoside binding;GO:0042803:protein homodimerization activity;GO:0008270:zinc ion binding;	K01489	ko00240 Pyrimidine metabolism;ko00983 Drug metabolism - other enzymes;ko01100 Metabolic pathways;ko01232 Nucleotide metabolism;;
gene-ARHGEF9	7989	162	1.21	168	1.19	140	1.21	47	0.39	67	0.53	49	0.36	29	0.23	47	0.40	43	0.28	46	0.41	39	0.32	29	0.25	72.02034420297	0.27839163761197	-1.84481221903454	0.196880859691275	-9.37019587341985	7.23980463792443e-21	3.29026434757334e-19	Down	NC_010461.5	50159912	50578020	-	ARHGEF9	Cdc42 guanine nucleotide exchange factor 9%2C transcript variant X9	GO:0099150:regulation of postsynaptic specialization assembly;GO:0051056:regulation of small GTPase mediated signal transduction;GO:0043113:receptor clustering;GO:0007264:small GTPase mediated signal transduction;	GO:0005829:cytosol;GO:0098982:GABA-ergic synapse;GO:0014069:postsynaptic density;GO:0099572:postsynaptic specialization;GO:0005938:cell cortex;GO:0098690:glycinergic synapse;GO:0005886:plasma membrane;	GO:0005085:guanyl-nucleotide exchange factor activity;	K05769	ko04810 Regulation of actin cytoskeleton;;
gene-FAM13A	7803	3236	24.82	3748	27.17	2884	25.54	1142	9.61	1307	10.54	1390	10.47	744	6.07	582	5.11	1099	7.30	788	7.18	991	8.27	781	6.85	1544.50582086627	0.293232867170938	-1.76988127706699	0.189004451089603	-9.36423066686365	7.66063325599789e-21	3.46264775275851e-19	Down	NC_010450.4	130021581	130327731	+	FAM13A	family with sequence similarity 13 member A	GO:0051056:regulation of small GTPase mediated signal transduction;GO:0007165:signal transduction;	GO:0005829:cytosol;	GO:0005096:GTPase activator activity;	-	-
gene-RUNX1T1	12571	186	0.89	186	0.84	176	0.97	421	2.20	390	1.95	468	2.19	389	1.97	391	2.13	514	2.12	289	1.64	331	1.71	272	1.48	329.356472027659	2.0650394860525	1.04616936798249	0.11183173101246	9.35485267473804	8.37163043407029e-21	3.76362328867543e-19	Ups	NC_010446.5	44600292	44745954	+	RUNX1T1	RUNX1 translocation partner 1	GO:0045892:negative regulation of DNA-templated transcription;GO:0045599:negative regulation of fat cell differentiation;	GO:0016363:nuclear matrix;GO:0005654:nucleoplasm;GO:0005634:nucleus;	GO:0003677:DNA binding;GO:0140297:DNA-binding transcription factor binding;GO:0046872:metal ion binding;GO:0003714:transcription corepressor activity;	K10053	ko05200 Pathways in cancer;ko05202 Transcriptional misregulation in cancer;ko05221 Acute myeloid leukemia;;
gene-STARD13	5885	494	5.02	592	5.69	443	5.20	1818	20.29	1942	20.77	2061	20.59	3327	36.02	3136	36.52	3893	34.28	3458	41.80	3276	36.26	3648	42.45	2364.05721347055	5.85926606035672	2.55071996201997	0.272795484072537	9.35030127310221	8.73984191361684e-21	3.91859739992514e-19	Ups	NC_010453.5	9518135	9738370	-	STARD13	StAR related lipid transfer domain containing 13	GO:0030036:actin cytoskeleton organization;GO:0043542:endothelial cell migration;GO:0097498:endothelial tube lumen extension;GO:0090051:negative regulation of cell migration involved in sprouting angiogenesis;GO:0035023:regulation of Rho protein signal transduction;GO:0051056:regulation of small GTPase mediated signal transduction;GO:0007165:signal transduction;	GO:0005829:cytosol;GO:0005811:lipid droplet;GO:0031966:mitochondrial membrane;	GO:0005096:GTPase activator activity;GO:0008289:lipid binding;	-	-
gene-AGPAT2	1199	226	11.28	270	12.74	200	11.53	572	31.33	568	29.82	668	32.75	775	41.18	745	42.58	841	36.34	458	27.17	482	26.18	488	27.87	517.3150457451	2.64494367524742	1.40323700010624	0.150142312891126	9.34604624829371	9.0985414283633e-21	4.06848719795366e-19	Ups	NW_018084833.1	1095782	1106471	+	AGPAT2	1-acylglycerol-3-phosphate O-acyltransferase 2	GO:0016024:CDP-diacylglycerol biosynthetic process;GO:0008544:epidermis development;GO:0006654:phosphatidic acid biosynthetic process;GO:0006644:phospholipid metabolic process;GO:0001819:positive regulation of cytokine production;GO:0001961:positive regulation of cytokine-mediated signaling pathway;GO:0009410:response to xenobiotic stimulus;	GO:0005783:endoplasmic reticulum;GO:0005789:endoplasmic reticulum membrane;GO:0005886:plasma membrane;GO:0035579:specific granule membrane;	GO:0003841:1-acylglycerol-3-phosphate O-acyltransferase activity;	K13509	ko00561 Glycerolipid metabolism;ko00564 Glycerophospholipid metabolism;ko01100 Metabolic pathways;ko04072 Phospholipase D signaling pathway;ko04975 Fat digestion and absorption;;
gene-KIAA1456	7984	117	0.88	107	0.76	85	0.74	31	0.26	38	0.30	25	0.18	24	0.19	27	0.23	18	0.12	22	0.20	26	0.21	16	0.14	44.5831027092196	0.243788424620197	-2.03629846827089	0.218010147759833	-9.34038387292934	9.59854764340461e-21	4.28059294503598e-19	Down	NC_010459.5	1060452	1120237	+	KIAA1456	KIAA1456 ortholog%2C transcript variant X17	GO:0030488:tRNA methylation;GO:0002098:tRNA wobble uridine modification;	GO:0005737:cytoplasm;GO:0005634:nucleus;	GO:0106335:tRNA (carboxymethyluridine(34)-5-O)-methyltransferase activity;GO:0000049:tRNA binding;	-	-
gene-KLF7	7746	1635	12.63	1739	12.70	1378	12.29	746	6.33	732	5.95	827	6.28	458	3.77	444	3.93	691	4.62	480	4.41	616	5.18	515	4.55	848.200984488148	0.381101630007385	-1.3917523161822	0.149124042995741	-9.33284994306353	1.03061685773772e-20	4.58390895205531e-19	Down	NC_010457.5	110282399	110380165	-	KLF7	Kruppel like factor 7	GO:0007411:axon guidance;GO:0007409:axonogenesis;GO:0048813:dendrite morphogenesis;GO:0042593:glucose homeostasis;GO:1904178:negative regulation of adipose tissue development;GO:0061179:negative regulation of insulin secretion involved in cellular response to glucose stimulus;GO:0000122:negative regulation of transcription by RNA polymerase II;GO:0045944:positive regulation of transcription by RN…	GO:0000785:chromatin;GO:0005829:cytosol;GO:0005654:nucleoplasm;GO:0005634:nucleus;	GO:0001228:DNA-binding transcription activator activity, RNA polymerase II-specific;GO:0000981:DNA-binding transcription factor activity, RNA polymerase II-specific;GO:0000978:RNA polymerase II cis-regulatory region sequence-specific DNA binding;GO:0008270:zinc ion binding;	K09207	-
gene-ASB2	3102	1	0.02	0	0.00	3	0.07	130	2.75	169	3.43	168	3.18	517	10.62	522	11.53	622	10.39	242	5.55	297	6.24	246	5.43	239.781433026137	234.732812635832	7.87487571599104	0.844932955536071	9.32011902766273	1.16209859824708e-20	5.15495811706462e-19	Ups	NC_010449.5	115210885	115258863	-	ASB2	ankyrin repeat and SOCS box containing 2%2C transcript variant X2	GO:0031532:obsolete actin cytoskeleton reorganization;GO:0055013:cardiac muscle cell development;GO:0055007:cardiac muscle cell differentiation;GO:0035556:intracellular signal transduction;GO:0043161:proteasome-mediated ubiquitin-dependent protein catabolic process;GO:0016567:protein ubiquitination;GO:0014732:skeletal muscle atrophy;	GO:0005856:cytoskeleton;GO:0030018:Z disc;	-	K10324	-
gene-CKS1B	737	586	47.58	553	42.44	468	43.88	237	21.12	259	22.12	259	20.66	277	23.95	262	24.36	295	20.74	252	24.32	287	25.36	265	24.62	333.494965207964	0.494813020958237	-1.01504462968887	0.109142257538672	-9.30019822367346	1.40184089191471e-20	6.20193746319507e-19	Down	NC_010446.5	94815769	94819583	-	CKS1B	CDC28 protein kinase regulatory subunit 1B	GO:0051301:cell division;GO:0048144:fibroblast proliferation;GO:0044772:mitotic cell cycle phase transition;GO:0006355:regulation of DNA-templated transcription;GO:0007346:regulation of mitotic cell cycle;	GO:0000307:cyclin-dependent protein kinase holoenzyme complex;GO:0019005:SCF ubiquitin ligase complex;	GO:0061575:cyclin-dependent protein serine/threonine kinase activator activity;GO:0042393:histone binding;GO:0019901:protein kinase binding;GO:0043130:ubiquitin binding;	K02219	ko05200 Pathways in cancer;ko05222 Small cell lung cancer;;
gene-LOC100620521	3879	82	1.27	89	1.30	52	0.93	233	3.95	174	2.82	204	3.09	241	3.96	221	3.90	259	3.46	170	3.12	184	3.09	219	3.87	176.268485036248	2.84509821619056	1.50847845694847	0.162249557406645	9.29727317016821	1.4409365325446e-20	6.35803714981784e-19	Ups	NC_010456.5	132481674	132495397	+	LOC100620521	uncharacterized protein C10orf88%2C transcript variant X2	-	GO:0005737:cytoplasm;GO:0005739:mitochondrion;	GO:0016887:ATP hydrolysis activity;GO:0042802:identical protein binding;	-	-
gene-IL16	5065	140	1.65	119	1.33	93	1.27	24	0.31	48	0.60	41	0.48	33	0.42	28	0.38	35	0.36	18	0.25	21	0.27	31	0.42	52.0260137443501	0.260917803683709	-1.93833270531283	0.208548552237352	-9.29439540345875	1.48045179470698e-20	6.51515975828965e-19	Down	NC_010449.5	49973937	50102346	+	IL16	interleukin 16	GO:0019221:cytokine-mediated signaling pathway;GO:0006955:immune response;GO:0050930:induction of positive chemotaxis;GO:0030595:leukocyte chemotaxis;GO:0050729:positive regulation of inflammatory response;GO:0032730:positive regulation of interleukin-1 alpha production;GO:0032735:positive regulation of interleukin-12 production;GO:0032755:positive regulation of interleukin-6 production;GO:190256…	GO:0005829:cytosol;GO:0005576:extracellular region;GO:0005615:extracellular space;GO:0090543:Flemming body;GO:0005925:focal adhesion;GO:0016607:nuclear speck;GO:0005886:plasma membrane;	GO:0042609:CD4 receptor binding;GO:0005125:cytokine activity;	-	-
gene-CELF2	18068	613	2.03	568	1.78	491	1.88	1657	6.02	1878	6.54	1867	6.07	2180	7.69	2018	7.65	2562	7.35	1168	4.60	1129	4.07	1259	4.77	1420.14510821267	3.06096938992061	1.61398861780494	0.17368302855281	9.29272497867683	1.50387829504506e-20	6.60083844290963e-19	Ups	NC_010452.4	60504925	60867631	-	CELF2	CUGBP Elav-like family member 2%2C transcript variant X27	GO:0006397:mRNA processing;GO:0006376:mRNA splice site recognition;GO:0000381:regulation of alternative mRNA splicing, via spliceosome;GO:0008016:regulation of heart contraction;GO:0006396:RNA processing;	GO:0005737:cytoplasm;GO:0005634:nucleus;GO:1990904:ribonucleoprotein complex;GO:0090543:Flemming body;GO:0043231:intracellular membrane-bounded organelle;GO:0005654:nucleoplasm;	GO:0003723:RNA binding;GO:0003730:mRNA 3'-UTR binding;GO:0003729:mRNA binding;GO:0036002:pre-mRNA binding;	K13207	-
gene-NANOS1	1897	10	0.32	8	0.24	7	0.26	90	3.12	90	2.99	96	2.97	245	8.23	196	7.08	339	9.26	133	4.99	146	5.01	135	4.87	122.263814879466	19.2287352055619	4.26519196559046	0.460047185739347	9.27120542806021	1.84053908541563e-20	8.0362176454574e-19	Ups	NC_010456.5	128962311	128964207	+	NANOS1	nanos C2HC-type zinc finger 1	GO:0016477:cell migration;GO:0098749:cerebellar neuron development;GO:0010631:epithelial cell migration;GO:0017148:negative regulation of translation;GO:0048477:oogenesis;GO:1900153:positive regulation of nuclear-transcribed mRNA catabolic process, deadenylation-dependent decay;GO:0010608:post-transcriptional regulation of gene expression;GO:0001558:regulation of cell growth;GO:0001894:tissue hom…	GO:0005737:cytoplasm;GO:0048471:perinuclear region of cytoplasm;	GO:0003729:mRNA binding;GO:0030371:translation repressor activity;GO:0008270:zinc ion binding;	K18741	-
gene-DOC2B	2346	17	0.43	26	0.63	17	0.50	142	3.98	153	4.11	188	4.71	221	6.00	158	4.62	224	4.95	72	2.18	128	3.55	80	2.34	115.340545923582	7.38847371973119	2.88527636918946	0.311250767606927	9.26994137676544	1.86248261757998e-20	8.11079571243249e-19	Ups	NC_010454.4	47529383	47558236	+	DOC2B	double C2 domain beta%2C transcript variant X2	GO:0048791:calcium ion-regulated exocytosis of neurotransmitter;GO:0099502:calcium-dependent activation of synaptic vesicle fusion;GO:0006887:exocytosis;GO:0045956:positive regulation of calcium ion-dependent exocytosis;GO:0032024:positive regulation of insulin secretion;GO:0031340:positive regulation of vesicle fusion;GO:0008104:protein localization;GO:0017158:regulation of calcium ion-dependent…	GO:0005737:cytoplasm;GO:0098850:extrinsic component of synaptic vesicle membrane;GO:0098978:glutamatergic synapse;GO:0005886:plasma membrane;GO:0045202:synapse;	GO:0005509:calcium ion binding;GO:0005544:calcium-dependent phospholipid binding;GO:0019905:syntaxin binding;	-	-
gene-PLCL1	14000	12	0.05	29	0.12	35	0.17	112	0.53	117	0.53	123	0.52	137	0.62	117	0.57	177	0.66	98	0.50	90	0.42	94	0.46	93.6885501775873	4.54560834528432	2.18447338528697	0.236083616767194	9.25296475545407	2.18350441920518e-20	9.48402869998e-19	Ups	NC_010457.5	101602336	102424225	+	PLCL1	phospholipase C like 1%2C transcript variant X11	GO:0007214:gamma-aminobutyric acid signaling pathway;GO:0035556:intracellular signal transduction;GO:0006629:lipid metabolic process;GO:0120163:negative regulation of cold-induced thermogenesis;GO:0048015:phosphatidylinositol-mediated signaling;GO:1900122:positive regulation of receptor binding;GO:0032228:regulation of synaptic transmission, GABAergic;	GO:0005737:cytoplasm;	GO:0004435:phosphatidylinositol phospholipase C activity;GO:0004629:phospholipase C activity;	K15375	ko04727 GABAergic synapse;;
gene-LOC110258135	6181	314	3.04	241	2.21	261	2.92	872	9.27	805	8.20	940	8.94	1021	10.52	948	10.51	1199	10.05	591	6.80	547	5.76	632	7.00	685.225753291294	3.00500816574139	1.58736891128874	0.171720005372568	9.24393699991296	2.37590499212804e-20	1.02929141204425e-18	Ups	NW_018084859.1	11846	41096	+	LOC110258135	CUGBP Elav-like family member 2	GO:0006376:mRNA splice site recognition;GO:0000381:regulation of alternative mRNA splicing, via spliceosome;GO:0008016:regulation of heart contraction;GO:0006396:RNA processing;	GO:0005737:cytoplasm;GO:0090543:Flemming body;GO:0043231:intracellular membrane-bounded organelle;GO:0005654:nucleoplasm;GO:0005634:nucleus;GO:1990904:ribonucleoprotein complex;	GO:0003730:mRNA 3'-UTR binding;GO:0003729:mRNA binding;GO:0036002:pre-mRNA binding;GO:0003723:RNA binding;	K13207	-
gene-SOX6	21431	272	0.76	303	0.80	234	0.75	986	3.02	1105	3.25	1138	3.12	1716	5.10	1472	4.71	2159	5.22	1915	6.36	1987	6.04	2145	6.85	1300.20642364533	6.10026724880212	2.60887244760599	0.282480223901575	9.23559324462657	2.56858655112294e-20	1.10988225611864e-18	Ups	NC_010444.4	42447391	43068824	+	SOX6	SRY-box 6%2C transcript variant X25	GO:0007420:brain development;GO:0001502:cartilage condensation;GO:0051216:cartilage development;GO:0045165:cell fate commitment;GO:0071560:cellular response to transforming growth factor beta stimulus;GO:0007417:central nervous system development;GO:0002062:chondrocyte differentiation;GO:0007517:muscle organ development;GO:2000726:negative regulation of cardiac muscle cell differentiation;GO:0061…	GO:0000785:chromatin;GO:0005737:cytoplasm;GO:0005654:nucleoplasm;GO:0005634:nucleus;	GO:0003677:DNA binding;GO:0003700:DNA-binding transcription factor activity;GO:0000981:DNA-binding transcription factor activity, RNA polymerase II-specific;GO:0001217:DNA-binding transcription repressor activity;GO:0042803:protein homodimerization activity;GO:0000978:RNA polymerase II cis-regulatory region sequence-specific DNA binding;GO:0000976:transcription cis-regulatory region binding;	K09269	-
gene-ACTN2	4759	158	1.99	133	1.58	119	1.73	2072	28.60	2254	29.82	2436	30.09	13999	187.42	13570	195.42	17695	192.66	7816	116.82	8519	116.59	8496	122.25	6408.79930680851	62.1151719393761	5.95687379180809	0.646215301722361	9.21809461325227	3.02426249696495e-20	1.30004314914635e-18	Ups	NC_010456.5	54670727	54742717	-	ACTN2	actinin alpha 2	GO:0030035:microspike assembly;	GO:0030175:filopodium;GO:0030018:Z disc;	GO:0003779:actin binding;GO:0005509:calcium ion binding;	K05699	ko04510 Focal adhesion;ko04520 Adherens junction;ko04530 Tight junction;ko04670 Leukocyte transendothelial migration;ko04810 Regulation of actin cytoskeleton;ko05131 Shigellosis;ko05146 Amoebiasis;ko05203 Viral carcinogenesis;ko05322 Systemic lupus erythematosus;;
gene-LRCH4	3676	180	2.93	181	2.79	152	2.86	373	6.66	349	5.98	359	5.74	420	7.28	438	8.17	527	7.43	358	6.93	369	6.54	400	7.45	340.90895160847	2.31984481675573	1.21402830122141	0.131907715781702	9.20361856034674	3.46094162725191e-20	1.48393432907287e-18	Ups	NC_010445.4	8497456	8511361	-	LRCH4	leucine rich repeats and calponin homology domain containing 4%2C transcript variant X3	GO:0045892:negative regulation of DNA-templated transcription;GO:0007399:nervous system development;	GO:0005737:cytoplasm;GO:0016605:PML body;	-	K19193	-
gene-MYMK	1217	22	1.08	30	1.39	27	1.53	436	23.53	472	24.42	491	23.72	2762	144.60	2368	133.35	2985	127.09	1209	70.66	1194	63.90	1390	78.21	1105.27199860062	55.2600967060124	5.78816618177831	0.62943626433465	9.19579393458801	3.72235481257225e-20	1.5919270748434e-18	Ups	NC_010443.5	273101674	273111721	-	MYMK	myomaker%2C myoblast fusion factor	GO:0007517:muscle organ development;GO:0007520:myoblast fusion;GO:0014905:myoblast fusion involved in skeletal muscle regeneration;GO:0045026:plasma membrane fusion;GO:1904206:positive regulation of skeletal muscle hypertrophy;	GO:0000139:Golgi membrane;GO:0005886:plasma membrane;	-	-	-
gene-P2RY6	11086	227	1.23	274	1.40	187	1.17	18	0.11	19	0.11	27	0.14	12	0.07	4	0.02	12	0.06	5	0.03	6	0.04	1	0.01	65.2548127281936	0.0485368952315872	-4.3647743634705	0.474909340687139	-9.19075282274966	3.90101540805541e-20	1.65982234670807e-18	Down	NC_010451.4	7708452	7759721	+	P2RY6	pyrimidinergic receptor P2Y6%2C transcript variant X1	GO:0007202:activation of phospholipase C activity;GO:0071380:cellular response to prostaglandin E stimulus;GO:0071415:cellular response to purine-containing compound;GO:1905835:cellular response to pyrimidine ribonucleotide;GO:0007186:G protein-coupled receptor signaling pathway;GO:0006909:phagocytosis;GO:0007200:phospholipase C-activating G protein-coupled receptor signaling pathway;GO:0070374:p…	GO:0016324:apical plasma membrane;GO:0016323:basolateral plasma membrane;GO:0005886:plasma membrane;	GO:0001621:G protein-coupled ADP receptor activity;GO:0004930:G protein-coupled receptor activity;GO:0045029:G protein-coupled UDP receptor activity;GO:0045030:G protein-coupled UTP receptor activity;GO:0038023:signaling receptor activity;	K04272	ko04080 Neuroactive ligand-receptor interaction;;
gene-GBE1	3209	2907	54.21	3510	61.87	2777	59.80	1576	32.26	1612	31.62	1761	32.26	1366	27.12	1107	23.64	1791	28.92	964	21.37	1100	22.33	925	19.74	1759.90014983182	0.431966242159884	-1.21100952363635	0.131808658290565	-9.18763258303375	4.01581901714106e-20	1.70432176556987e-18	Down	NC_010455.5	173634401	173909646	+	GBE1	1%2C4-alpha-glucan branching enzyme 1	GO:0005975:carbohydrate metabolic process;GO:0005978:glycogen biosynthetic process;	GO:0005737:cytoplasm;	GO:0003844:1,4-alpha-glucan branching enzyme activity;GO:0102752:1,4-alpha-glucan branching enzyme activity (using a glucosylated glycogenin as primer for glycogen synthesis);GO:0043169:cation binding;GO:0004553:hydrolase activity, hydrolyzing O-glycosyl compounds;	K00700	ko00500 Starch and sucrose metabolism;ko01100 Metabolic pathways;;
gene-MB21D2	4030	172	2.55	193	2.71	165	2.83	439	7.15	428	6.69	491	7.16	547	8.65	421	7.16	537	6.90	511	9.02	543	8.78	556	9.45	418.614080591212	2.81463863647279	1.49294971064165	0.162658308105092	9.17844116315948	4.37376823678488e-20	1.85152488379023e-18	Ups	NC_010455.5	129875632	129997340	-	MB21D2	Mab-21 domain containing 2%2C transcript variant X2	-	-	GO:0045296:cadherin binding;GO:0016779:nucleotidyltransferase activity;GO:0044877:protein-containing complex binding;	-	-
gene-CYP1A1	2873	903	18.81	900	17.72	802	19.29	64	1.46	48	1.05	80	1.64	14	0.31	7	0.17	15	0.27	38	0.94	35	0.79	36	0.86	245.663341418958	0.0426701748555845	-4.55062816728895	0.497009615741373	-9.15601634890085	5.3848502621488e-20	2.27377006385772e-18	Down	NC_010449.5	58802887	58809155	+	CYP1A1	cytochrome P450 1A1	GO:0008210:estrogen metabolic process;GO:0006631:fatty acid metabolic process;GO:0042572:retinol metabolic process;GO:0006694:steroid biosynthetic process;	GO:0005789:endoplasmic reticulum membrane;GO:0005743:mitochondrial inner membrane;	GO:0070330:aromatase activity;GO:0101020:estrogen 16-alpha-hydroxylase activity;GO:0101021:estrogen 2-hydroxylase activity;GO:0020037:heme binding;GO:0030544:Hsp70 protein binding;GO:0051879:Hsp90 protein binding;GO:0106256:hydroperoxy icosatetraenoate dehydratase activity;GO:0005506:iron ion binding;	K07408	ko00140 Steroid hormone biosynthesis;ko00380 Tryptophan metabolism;ko00830 Retinol metabolism;ko00980 Metabolism of xenobiotics by cytochrome P450;ko01100 Metabolic pathways;ko04913 Ovarian steroidogenesis;ko05204 Chemical carcinogenesis - DNA adducts;ko05207 Chemical carcinogenesis - receptor activation;ko05208 Chemical carcinogenesis - reactive oxygen species;ko05417 Lipid and atherosclerosis;;
gene-FZD1	9495	2288	14.42	2338	13.93	1991	14.49	1364	9.44	1326	8.79	1331	8.24	1067	7.16	824	5.95	1339	7.31	877	6.57	1000	6.86	896	6.46	1374.59230538606	0.496348352619356	-1.01057509081399	0.110517822983531	-9.14400106274795	6.0183490474146e-20	2.53484958994516e-18	Down	NC_010451.4	71346994	71356488	+	FZD1	frizzled class receptor 1	GO:0036520:astrocyte-dopaminergic neuron signaling;GO:0035425:autocrine signaling;GO:0060070:canonical Wnt signaling pathway;GO:0044338:canonical Wnt signaling pathway involved in mesenchymal stem cell differentiation;GO:0044339:canonical Wnt signaling pathway involved in osteoblast differentiation;GO:0007267:cell-cell signaling;GO:0045446:endothelial cell differentiation;GO:0060022:hard palate d…	GO:0009986:cell surface;GO:0005925:focal adhesion;GO:0016020:membrane;GO:0005886:plasma membrane;GO:1990909:Wnt signalosome;	GO:0005109:frizzled binding;GO:0004930:G protein-coupled receptor activity;GO:0030165:PDZ domain binding;GO:0005102:signaling receptor binding;GO:0042813:Wnt receptor activity;GO:0017147:Wnt-protein binding;	K02432	ko04150 mTOR signaling pathway;ko04310 Wnt signaling pathway;ko04390 Hippo signaling pathway;ko04550 Signaling pathways regulating pluripotency of stem cells;ko04916 Melanogenesis;ko04934 Cushing syndrome;ko05010 Alzheimer disease;ko05022 Pathways of neurodegeneration - multiple diseases;ko05165 Human papillomavirus infection;ko05200 Pathways in cancer;ko05205 Proteoglycans in cancer;ko05217 Basa…
gene-TMSB15A	693	198	17.10	216	17.63	188	18.75	57	5.40	60	5.45	54	4.58	62	5.70	85	8.41	93	6.95	40	4.11	40	3.76	43	4.25	93.9655823810859	0.289868595423004	-1.78652905566437	0.195515469630065	-9.13753299953537	6.38931866388975e-20	2.68431853891731e-18	Down	NC_010461.5	83744536	83747599	-	TMSB15A	thymosin beta 15a	-	-	-	K11252	ko04613 Neutrophil extracellular trap formation;ko05034 Alcoholism;ko05203 Viral carcinogenesis;ko05322 Systemic lupus erythematosus;;
gene-PHLPP1	7615	434	3.41	499	3.71	387	3.51	1076	9.28	1185	9.80	1248	9.63	1507	12.61	1363	12.27	1727	11.75	789	7.37	898	7.68	930	8.36	986.147414920526	2.65703966382085	1.40981976428703	0.154313503766245	9.136075131977	6.4760051788686e-20	2.71390176830024e-18	Ups	NC_010443.5	158642810	158863643	-	PHLPP1	PH domain and leucine rich repeat protein phosphatase 1	GO:0006915:apoptotic process;GO:0009649:entrainment of circadian clock;GO:0051898:negative regulation of phosphatidylinositol 3-kinase/protein kinase B signal transduction;GO:0042981:regulation of apoptotic process;GO:0046328:regulation of JNK cascade;GO:0043408:regulation of MAPK cascade;GO:1900744:regulation of p38MAPK cascade;GO:0002667:regulation of T cell anergy;GO:0007165:signal transductio…	GO:0005737:cytoplasm;GO:0005829:cytosol;GO:0043231:intracellular membrane-bounded organelle;GO:0005634:nucleus;GO:0005886:plasma membrane;	GO:0046872:metal ion binding;GO:0017018:myosin phosphatase activity;GO:0004722:protein serine/threonine phosphatase activity;	K16340	ko04151 PI3K-Akt signaling pathway;;
gene-PPARG	2882	77	1.60	104	2.04	79	1.89	24	0.55	23	0.50	35	0.71	16	0.35	30	0.71	29	0.52	17	0.42	17	0.38	23	0.55	39.2428513543776	0.270838693794851	-1.88449422835957	0.206624130056532	-9.12039764108855	7.48491905297089e-20	3.12102412211254e-18	Down	NC_010455.5	68301566	68433951	+	PPARG	peroxisome proliferator activated receptor gamma%2C transcript variant X6	GO:0030154:cell differentiation;GO:0032869:cellular response to insulin stimulus;GO:0006631:fatty acid metabolic process;GO:0009755:hormone-mediated signaling pathway;GO:0010742:macrophage derived foam cell differentiation;GO:0010887:negative regulation of cholesterol storage;GO:0010629:negative regulation of gene expression;GO:0050728:negative regulation of inflammatory response;GO:0000122:negat…	GO:0005737:cytoplasm;GO:0005634:nucleus;	GO:0003682:chromatin binding;GO:0003700:DNA-binding transcription factor activity;GO:0001227:DNA-binding transcription repressor activity, RNA polymerase II-specific;GO:0070888:E-box binding;GO:0004879:nuclear receptor activity;GO:0000978:RNA polymerase II cis-regulatory region sequence-specific DNA binding;GO:0000976:transcription cis-regulatory region binding;GO:0008270:zinc ion binding;	K08530	ko03320 PPAR signaling pathway;ko04152 AMPK signaling pathway;ko04211 Longevity regulating pathway;ko04380 Osteoclast differentiation;ko04714 Thermogenesis;ko04932 Non-alcoholic fatty liver disease;ko05016 Huntington disease;ko05200 Pathways in cancer;ko05202 Transcriptional misregulation in cancer;ko05216 Thyroid cancer;ko05417 Lipid and atherosclerosis;;
gene-CDH2	4863	1709	21.03	1567	18.23	1282	18.22	408	5.51	415	5.37	381	4.61	218	2.86	211	2.97	307	3.27	142	2.08	149	2.00	152	2.14	571.714658488653	0.169072205434022	-2.56428858699255	0.28159619000284	-9.10626165420309	8.52695191542996e-20	3.53783659197652e-18	Down	NC_010448.4	112396713	112629073	-	CDH2	cadherin 2	GO:0048514:blood vessel morphogenesis;GO:0007420:brain development;GO:0098609:cell-cell adhesion;GO:0044331:cell-cell adhesion mediated by cadherin;GO:0098742:cell-cell adhesion via plasma-membrane adhesion molecules;GO:0007043:cell-cell junction assembly;GO:0010001:glial cell differentiation;GO:0007156:homophilic cell adhesion via plasma membrane adhesion molecules;GO:0014032:neural crest cell d…	GO:0005912:adherens junction;GO:0045177:apical part of cell;GO:0016342:catenin complex;GO:0030054:cell junction;GO:0009986:cell surface;GO:0005911:cell-cell junction;GO:0005737:cytoplasm;GO:0030057:desmosome;GO:0014704:intercalated disc;GO:0030027:lamellipodium;GO:0043005:neuron projection;GO:0005886:plasma membrane;GO:0014069:postsynaptic density;GO:0099634:postsynaptic specialization membrane;G…	GO:0045296:cadherin binding;GO:0005509:calcium ion binding;	K06736	ko04514 Cell adhesion molecules;ko05412 Arrhythmogenic right ventricular cardiomyopathy;;
gene-LOC110261530	1021	19	1.11	44	2.44	42	2.84	774	49.79	847	52.22	891	51.30	2873	179.28	2748	184.46	3238	164.33	703	48.98	746	47.59	730	48.96	1101.02530264555	41.0376829694198	5.35887737205811	0.589984243162767	9.08308558094777	1.0553957456056e-19	4.35561744987649e-18	Ups	NC_010449.5	39215933	39217275	+	LOC110261530	uncharacterized LOC110261530%2C transcript variant X2	-	-	-	K15014	ko05034 Alcoholism;;
gene-TMEM55A	2405	129	3.21	158	3.72	118	3.39	54	1.47	33	0.86	54	1.32	44	1.17	43	1.23	45	0.97	27	0.80	23	0.62	26	0.74	62.2115701766941	0.283036913059548	-1.82093787640565	0.200504959417595	-9.08175978137851	1.06833345464867e-19	4.38885066258254e-18	Down	NC_010446.5	45825415	45891192	+	TMEM55A	transmembrane protein 55A	GO:0050765:negative regulation of phagocytosis;GO:0046856:phosphatidylinositol dephosphorylation;	GO:0031902:late endosome membrane;GO:0005765:lysosomal membrane;GO:0030670:phagocytic vesicle membrane;GO:0005886:plasma membrane;	GO:0034597:phosphatidylinositol-4,5-bisphosphate 4-phosphatase activity;	K13084	ko04070 Phosphatidylinositol signaling system;;
gene-PRKG1	9153	623	4.07	603	3.73	539	4.07	1145	8.22	1098	7.55	1152	7.40	1364	9.49	1145	8.57	1541	8.72	1200	9.33	1190	8.47	1258	9.41	1069.80516847607	2.08346237286483	1.05898304533852	0.11667172159578	9.07660426069193	1.12015005815022e-19	4.57916245585479e-18	Ups	NC_010456.5	97558531	98793080	-	PRKG1	protein kinase%2C cGMP-dependent%2C type I	GO:0019934:cGMP-mediated signaling;GO:0048668:collateral sprouting;GO:0016358:dendrite development;GO:0030900:forebrain development;GO:0090331:negative regulation of platelet aggregation;GO:1904753:negative regulation of vascular associated smooth muscle cell migration;GO:1904706:negative regulation of vascular associated smooth muscle cell proliferation;GO:0001764:neuron migration;GO:0006468:pro…	GO:0005737:cytoplasm;GO:0005829:cytosol;GO:0005794:Golgi apparatus;GO:0005886:plasma membrane;	GO:0005524:ATP binding;GO:0005246:calcium channel regulator activity;GO:0030553:cGMP binding;GO:0004692:cGMP-dependent protein kinase activity;GO:0042802:identical protein binding;GO:0106310:protein serine kinase activity;	K07376	ko04022 cGMP-PKG signaling pathway;ko04270 Vascular smooth muscle contraction;ko04540 Gap junction;ko04611 Platelet activation;ko04713 Circadian entrainment;ko04714 Thermogenesis;ko04730 Long-term depression;ko04740 Olfactory transduction;ko04923 Regulation of lipolysis in adipocytes;ko04970 Salivary secretion;;
gene-PRDX1	1783	6991	234.65	6979	221.41	5663	219.49	3540	130.40	3662	129.29	3861	127.29	3325	118.82	3210	123.39	4186	121.65	2198	87.69	2523	92.16	2222	85.34	3979.63626284457	0.477848436811264	-1.0653749957904	0.117390561426518	-9.07547406575176	1.13183705017204e-19	4.61562595594606e-18	Down	NC_010448.4	165847390	165859918	+	PRDX1	peroxiredoxin 1%2C transcript variant X2	GO:0045454:cell redox homeostasis;GO:0045321:leukocyte activation;GO:1901222:regulation of non-canonical NF-kappaB signal transduction;GO:0019430:removal of superoxide radicals;GO:0006979:response to oxidative stress;	GO:0005829:cytosol;	GO:0140824:thioredoxin-dependent peroxiredoxin activity;	K13279	ko04146 Peroxisome;ko05146 Amoebiasis;;
gene-SHCBP1	2953	1012	20.51	955	18.29	830	19.42	154	3.43	150	3.20	169	3.36	188	4.06	232	5.38	243	4.26	277	6.67	244	5.38	228	5.29	392.767829214358	0.227041089893747	-2.13897467481015	0.23597925942703	-9.06424861237248	1.25465995347177e-19	5.1040178936477e-18	Down	NC_010448.4	38029869	38063773	+	SHCBP1	SHC binding and spindle associated 1	GO:0008543:fibroblast growth factor receptor signaling pathway;GO:2000177:regulation of neural precursor cell proliferation;	GO:0005737:cytoplasm;GO:0030496:midbody;GO:0005819:spindle;	GO:0042169:SH2 domain binding;	-	-
gene-ACTN3	2991	6	0.12	11	0.21	8	0.18	267	5.86	252	5.30	267	5.25	2853	60.77	2371	54.33	3023	52.37	1645	39.12	1500	32.66	1689	38.67	1162.05199953855	185.389239000249	7.5344136943016	0.831428874461237	9.06200629510717	1.28072806055352e-19	5.19738766957962e-18	Ups	NC_010444.4	5860386	5873779	-	ACTN3	actinin alpha 3%2C transcript variant X1	GO:0030036:actin cytoskeleton organization;GO:0060349:bone morphogenesis;GO:0048041:focal adhesion assembly;GO:0055001:muscle cell development;GO:0070885:negative regulation of calcineurin-NFAT signaling cascade;GO:0120163:negative regulation of cold-induced thermogenesis;GO:0045820:negative regulation of glycolytic process;GO:0090324:negative regulation of oxidative phosphorylation;GO:1901078:ne…	GO:0005884:actin filament;GO:0005903:brush border;GO:0030054:cell junction;GO:0042995:cell projection;GO:0030864:cortical actin cytoskeleton;GO:0005829:cytosol;GO:0070062:extracellular exosome;GO:0005925:focal adhesion;GO:0005886:plasma membrane;GO:0031143:pseudopodium;GO:0030018:Z disc;	GO:0051015:actin filament binding;GO:0005509:calcium ion binding;GO:0042802:identical protein binding;GO:0005178:integrin binding;GO:0008307:structural constituent of muscle;GO:0044325:transmembrane transporter binding;	K05699	ko04510 Focal adhesion;ko04520 Adherens junction;ko04530 Tight junction;ko04670 Leukocyte transendothelial migration;ko04810 Regulation of actin cytoskeleton;ko05131 Shigellosis;ko05146 Amoebiasis;ko05203 Viral carcinogenesis;ko05322 Systemic lupus erythematosus;;
gene-TMEM237	1998	751	22.49	702	19.87	600	20.75	355	11.67	394	12.41	388	11.42	281	8.96	292	10.02	357	9.26	237	8.44	208	6.78	262	8.98	398.65136085199	0.443173379167538	-1.17405687166011	0.129699298770447	-9.05214509862586	1.4018685727633e-19	5.6751859041551e-18	Down	NC_010457.5	105255485	105276624	-	TMEM237	transmembrane protein 237	GO:0060271:cilium assembly;GO:0030111:regulation of Wnt signaling pathway;	GO:0035869:ciliary transition zone;GO:0016020:membrane;	-	-	-
gene-HILPDA	1073	749	41.77	797	42.02	704	45.34	259	15.85	305	17.89	302	16.54	161	9.56	198	12.65	176	8.50	197	13.06	243	14.75	210	13.40	358.656195260855	0.301764751860173	-1.72850379560447	0.191159226574958	-9.04222007262978	1.53521631459321e-19	6.19996922786929e-18	Down	NC_010460.4	19944929	19947080	-	HILPDA	hypoxia inducible lipid droplet associated	-	-	-	-	-
gene-DSG2	5151	139	1.61	169	1.86	166	2.23	34	0.43	35	0.43	43	0.49	22	0.27	29	0.39	26	0.26	8	0.11	17	0.21	14	0.19	58.2625844563133	0.154996601715361	-2.68969150998231	0.297514145888683	-9.04054999451583	1.55885497526342e-19	6.28022756821704e-18	Down	NC_010448.4	115400223	115453763	+	DSG2	desmoglein 2	GO:0086073:bundle of His cell-Purkinje myocyte adhesion involved in cell communication;GO:0007155:cell adhesion;GO:0098609:cell-cell adhesion;GO:0002934:desmosome organization;GO:0007156:homophilic cell adhesion via plasma membrane adhesion molecules;GO:0003165:Purkinje myocyte development;GO:0086091:regulation of heart rate by cardiac conduction;GO:0098911:regulation of ventricular cardiac muscl…	GO:0030054:cell junction;GO:0009986:cell surface;GO:0005911:cell-cell junction;GO:0001533:cornified envelope;GO:0030057:desmosome;GO:0070062:extracellular exosome;GO:0014704:intercalated disc;GO:0043231:intracellular membrane-bounded organelle;GO:0005886:plasma membrane;	GO:0005509:calcium ion binding;GO:0050839:cell adhesion molecule binding;GO:0086083:cell adhesive protein binding involved in bundle of His cell-Purkinje myocyte communication;	K07597	ko05412 Arrhythmogenic right ventricular cardiomyopathy;;
gene-PCBP4	2061	446	12.95	448	12.30	408	13.68	1178	37.54	1184	36.16	1213	34.60	1574	48.66	1572	52.27	1691	42.51	859	29.65	966	30.53	927	30.80	1025.05594140056	2.80402051718492	1.48749690567259	0.164552806464913	9.03963255096327	1.57199337094692e-19	6.31477799155165e-18	Ups	NC_010455.5	34090015	34099959	-	PCBP4	poly(rC) binding protein 4%2C transcript variant X5	GO:0048025:negative regulation of mRNA splicing, via spliceosome;GO:0010468:regulation of gene expression;GO:0043488:regulation of mRNA stability;GO:0051252:regulation of RNA metabolic process;	GO:0005737:cytoplasm;GO:0005829:cytosol;GO:0005634:nucleus;GO:1990904:ribonucleoprotein complex;	GO:0003677:DNA binding;GO:0003730:mRNA 3'-UTR binding;GO:0003729:mRNA binding;	K13162	ko04216 Ferroptosis;;
gene-CENPH	1239	435	21.01	412	18.81	335	18.69	163	8.64	117	5.94	126	5.98	130	6.69	117	6.47	189	7.90	164	9.42	123	6.47	151	8.35	205.041436483567	0.360168571439978	-1.47325579872343	0.162981168716467	-9.03942345195969	1.57500308440883e-19	6.31477799155165e-18	Down	NC_010458.4	47353319	47378746	+	CENPH	centromere protein H	GO:0007059:chromosome segregation;GO:0051382:kinetochore assembly;GO:0007052:mitotic spindle organization;	GO:0000776:kinetochore;GO:0005730:nucleolus;GO:0005654:nucleoplasm;GO:0005634:nucleus;	GO:0043515:kinetochore binding;	K11500	-
gene-AURKA	2297	596	15.53	674	16.60	543	16.34	116	3.32	115	3.15	117	2.99	146	4.05	184	5.49	180	4.06	198	6.13	152	4.31	152	4.53	265.82643156035	0.252020848041031	-1.98838501147439	0.220517153420555	-9.01691764396341	1.93455751464819e-19	7.68249637781362e-18	Down	NC_010459.5	56954838	56972435	-	AURKA	aurora kinase A	GO:0051301:cell division;GO:0061523:cilium disassembly;GO:0000212:meiotic spindle organization;GO:0007100:mitotic centrosome separation;GO:0007052:mitotic spindle organization;GO:1904146:positive regulation of meiotic cell cycle process involved in oocyte maturation;GO:0045931:positive regulation of mitotic cell cycle;GO:0045727:positive regulation of translation;GO:0006468:protein phosphorylatio…	GO:0016323:basolateral plasma membrane;GO:0005814:centriole;GO:0005813:centrosome;GO:0032133:chromosome passenger complex;GO:0036064:ciliary basal body;GO:0005737:cytoplasm;GO:0097431:mitotic spindle pole;GO:0043005:neuron projection;GO:0005876:spindle microtubule;GO:0051233:spindle midzone;GO:0000922:spindle pole;GO:0031616:spindle pole centrosome;	GO:0005524:ATP binding;GO:0035174:obsolete histone serine kinase activity;GO:0004672:protein kinase activity;GO:0106310:protein serine kinase activity;	K11481	ko04114 Oocyte meiosis;ko04914 Progesterone-mediated oocyte maturation;;
gene-LOC100738642	2926	1258	25.73	1300	25.13	1148	27.11	3182	71.43	3151	67.79	3546	71.24	5162	112.40	5258	123.16	6413	113.57	3676	89.36	4087	90.97	3930	91.97	3486.84594960137	3.41786225722632	1.77309425634092	0.196933710086048	9.00350811227893	2.18617847238e-19	8.66110943962614e-18	Ups	NC_010451.4	121499756	121512779	-	LOC100738642	torsin-1A-interacting protein 2	-	-	-	K11794	-
gene-FAM110A	8795	197	1.34	244	1.57	204	1.60	74	0.55	52	0.37	44	0.29	69	0.50	53	0.41	98	0.58	29	0.23	46	0.34	45	0.35	95.3127390448708	0.257080230731036	-1.95970942257223	0.217835870003434	-8.99626596180573	2.33525131775168e-19	9.22977647601427e-18	Down	NC_010459.5	34425618	34437729	-	FAM110A	family with sequence similarity 110 member A%2C transcript variant X1	GO:0007052:mitotic spindle organization;	GO:0005938:cell cortex;GO:0005813:centrosome;GO:0005829:cytosol;GO:0005634:nucleus;GO:0005876:spindle microtubule;GO:0000922:spindle pole;	-	K05467	ko04010 koK signaling pathway;ko04014 Ras signaling pathway;ko04015 Rap1 signaling pathway;ko04066 HIF-1 signaling pathway;ko04151 PI3K-Akt signaling pathway;;
gene-SYNM	6762	1328	11.75	1586	13.27	1282	13.10	3216	31.24	3346	31.15	3698	32.15	5361	50.51	4664	47.27	6225	47.70	3707	38.99	4409	42.47	3908	39.57	3537.7883662322	3.03414115323144	1.60128820368978	0.178065096263124	8.99271242536822	2.41202737325138e-19	9.49446263554573e-18	Ups	NC_010443.5	137855644	137883914	+	SYNM	synemin	GO:0031443:fast-twitch skeletal muscle fiber contraction;GO:0045104:intermediate filament cytoskeleton organization;	GO:0005912:adherens junction;GO:0043034:costamere;GO:0005882:intermediate filament;GO:0045111:intermediate filament cytoskeleton;GO:0060053:neurofilament cytoskeleton;GO:0042383:sarcolemma;	GO:0019215:intermediate filament binding;GO:0005200:structural constituent of cytoskeleton;GO:0008307:structural constituent of muscle;GO:0017166:vinculin binding;	K10376	-
gene-FNIP2	8721	181	1.24	189	1.23	177	1.40	374	2.82	347	2.50	392	2.64	411	3.00	366	2.88	427	2.54	381	3.11	377	2.82	379	2.98	333.600159401852	2.09158467159518	1.06459640238926	0.118385294477253	8.99264057322431	2.41360522661514e-19	9.49446263554573e-18	Ups	NC_010450.4	47702877	47838541	+	FNIP2	folliculin interacting protein 2%2C transcript variant X6	GO:0008630:intrinsic apoptotic signaling pathway in response to DNA damage;GO:0000122:negative regulation of transcription by RNA polymerase II;GO:0033138:positive regulation of peptidyl-serine phosphorylation;GO:0031334:positive regulation of protein-containing complex assembly;GO:0006468:protein phosphorylation;GO:0001932:regulation of protein phosphorylation;	GO:0034451:centriolar satellite;GO:0005737:cytoplasm;GO:0005829:cytosol;GO:0005765:lysosomal membrane;	GO:0042030:ATPase inhibitor activity;GO:0051087:protein-folding chaperone binding;	-	-
gene-RACGAP1	3221	2152	39.98	2159	37.92	1722	36.95	422	8.61	372	7.27	450	8.21	476	9.42	500	10.64	572	9.20	642	14.18	651	13.16	557	11.84	893.944785264556	0.259682105142956	-1.94518149446758	0.216324956055716	-8.99194216855215	2.42899523362233e-19	9.53252035331453e-18	Down	NC_010447.5	15894314	15943619	+	RACGAP1	Rac GTPase activating protein 1%2C transcript variant X4	GO:0000915:actomyosin contractile ring assembly;GO:0030218:erythrocyte differentiation;GO:0000281:mitotic cytokinesis;GO:0051256:mitotic spindle midzone assembly;GO:0007405:neuroblast proliferation;GO:0032467:positive regulation of cytokinesis;GO:0051988:regulation of attachment of spindle microtubules to kinetochore;GO:0045995:regulation of embryonic development;GO:0051056:regulation of small GT…	GO:0001669:acrosomal vesicle;GO:0097149:centralspindlin complex;GO:0032154:cleavage furrow;GO:0005829:cytosol;GO:0070062:extracellular exosome;GO:0031234:extrinsic component of cytoplasmic side of plasma membrane;GO:0090543:Flemming body;GO:0005874:microtubule;GO:0030496:midbody;GO:0072686:mitotic spindle;GO:0005654:nucleoplasm;GO:0005634:nucleus;GO:0005819:spindle;GO:0051233:spindle midzone;	GO:0043014:alpha-tubulin binding;GO:0048487:beta-tubulin binding;GO:0043015:gamma-tubulin binding;GO:0005096:GTPase activator activity;GO:0046872:metal ion binding;GO:0008017:microtubule binding;GO:0005547:phosphatidylinositol-3,4,5-trisphosphate binding;GO:0019901:protein kinase binding;	K16733	-
gene-HSPH1	3695	844	13.67	742	11.36	628	11.75	1666	29.61	1469	25.03	1662	26.44	1367	23.57	1328	24.63	1692	23.73	1478	28.45	1650	29.08	1575	29.19	1340.57254310972	2.08819520694318	1.06225658304055	0.118213898042682	8.98588575987078	2.56658509525375e-19	1.0048843381159e-17	Ups	NC_010453.5	7733874	7759528	-	HSPH1	heat shock protein family H (Hsp110) member 1	GO:0051085:chaperone cofactor-dependent protein refolding;GO:0006457:protein folding;GO:2001234:negative regulation of apoptotic signaling pathway;GO:1903748:negative regulation of establishment of protein localization to mitochondrion;GO:1903751:negative regulation of intrinsic apoptotic signaling pathway in response to hydrogen peroxide;GO:1903753:negative regulation of p38MAPK cascade;	GO:0005829:cytosol;GO:0005874:microtubule;GO:0005654:nucleoplasm;GO:0005634:nucleus;GO:0032991:protein-containing complex;GO:0005737:cytoplasm;	GO:0000774:adenyl-nucleotide exchange factor activity;GO:0043014:alpha-tubulin binding;GO:0005524:ATP binding;GO:0140662:ATP-dependent protein folding chaperone;	K09485	ko04141 Protein processing in endoplasmic reticulum;;
gene-CENPI	3413	736	12.91	769	12.75	681	13.79	293	5.64	264	4.87	306	5.27	306	5.71	269	5.40	352	5.34	301	6.27	387	7.38	300	6.02	414.57998880055	0.421936572818209	-1.24490195130576	0.138560175639958	-8.98455812109081	2.59776041104984e-19	1.0147083347986e-17	Down	NC_010461.5	82776375	82826651	+	CENPI	centromere protein I	GO:0034508:centromere complex assembly;GO:0007548:sex differentiation;	GO:0005829:cytosol;GO:0000776:kinetochore;GO:0016604:nuclear body;GO:0005654:nucleoplasm;	-	K11501	-
gene-MOAP1	2309	180	4.67	197	4.83	157	4.70	52	1.48	49	1.34	90	2.29	38	1.05	52	1.54	52	1.17	43	1.32	64	1.81	48	1.42	84.8178033610467	0.301741794084223	-1.72861355769322	0.192553811107204	-8.97730119052703	2.77489474781761e-19	1.08136610978621e-17	Down	NC_010449.5	114571624	114574052	-	MOAP1	modulator of apoptosis 1	GO:0006914:autophagy;GO:0097192:extrinsic apoptotic signaling pathway in absence of ligand;GO:0008625:extrinsic apoptotic signaling pathway via death domain receptors;GO:0008630:intrinsic apoptotic signaling pathway in response to DNA damage;GO:0043065:positive regulation of apoptotic process;GO:2000786:positive regulation of autophagosome assembly;GO:0090200:positive regulation of release of cyt…	GO:0005829:cytosol;GO:0005741:mitochondrial outer membrane;	GO:0031625:ubiquitin protein ligase binding;	-	-
gene-CCND3	4141	734	10.61	824	11.26	565	9.43	2063	32.72	2062	31.35	2240	31.80	1771	27.25	1652	27.34	1938	24.25	1164	19.99	1210	19.03	1441	23.83	1448.39660611999	2.40966149147854	1.26883049132401	0.141353994258734	8.97626202908378	2.80121764151333e-19	1.08907946486715e-17	Ups	NC_010449.5	37087336	37182462	-	CCND3	cyclin D3	GO:0007049:cell cycle;GO:0051301:cell division;	GO:0005737:cytoplasm;GO:0005634:nucleus;	-	K10152	ko04110 Cell cycle;ko04115 p53 signaling pathway;ko04151 PI3K-Akt signaling pathway;ko04218 Cellular senescence;ko04310 Wnt signaling pathway;ko04390 Hippo signaling pathway;ko04510 Focal adhesion;ko04630 JAK-STAT signaling pathway;ko05162 Measles;ko05164 Influenza A;ko05165 Human papillomavirus infection;ko05166 Human T-cell leukemia virus 1 infection;ko05169 Epstein-Barr virus infection;ko05200…
gene-TICRR	6770	1184	10.47	1604	13.40	1076	10.98	228	2.21	394	3.66	431	3.74	215	2.02	152	1.54	264	2.02	300	3.15	311	2.99	250	2.53	531.180960308828	0.218909498095333	-2.19159354302835	0.244228153554347	-8.97354998239654	2.87108401533291e-19	1.11364675097064e-17	Down	NC_010449.5	55142957	55200259	+	TICRR	TOPBP1 interacting checkpoint and replication regulator	GO:0006281:DNA repair;GO:0006260:DNA replication;GO:0033314:mitotic DNA replication checkpoint signaling;GO:0007095:mitotic G2 DNA damage checkpoint signaling;GO:0030174:regulation of DNA-templated DNA replication initiation;GO:0010212:response to ionizing radiation;	GO:0005829:cytosol;GO:0043231:intracellular membrane-bounded organelle;GO:0005654:nucleoplasm;GO:0005634:nucleus;	GO:0003682:chromatin binding;	-	-
gene-KCNE4	4550	10	0.13	16	0.20	19	0.29	89	1.28	93	1.29	86	1.11	79	1.11	53	0.80	88	1.00	56	0.88	74	1.06	80	1.20	61.359292152681	5.087828854991	2.34705014188632	0.261811085311132	8.96467061009706	3.11209620249967e-19	1.20433068588148e-17	Ups	NC_010457.5	124910708	124915787	+	KCNE4	potassium voltage-gated channel subfamily E regulatory subunit 4	GO:0086011:membrane repolarization during action potential;GO:0098915:membrane repolarization during ventricular cardiac muscle cell action potential;GO:1902260:negative regulation of delayed rectifier potassium channel activity;GO:0097623:potassium ion export across plasma membrane;GO:0086091:regulation of heart rate by cardiac conduction;GO:0060307:regulation of ventricular cardiac muscle cell …	GO:0016324:apical plasma membrane;	GO:0015459:potassium channel regulator activity;GO:0044325:transmembrane transporter binding;GO:0005249:voltage-gated potassium channel activity;	K04898	-
gene-DES	2441	3102	76.05	3370	78.09	2683	75.96	11166	300.45	11822	304.89	12675	305.23	26584	693.88	23684	664.97	31753	674.02	15310	446.14	17414	464.62	16732	469.38	14546.9638335275	6.02320782735891	2.59053203915123	0.288986386949009	8.96420093174951	3.12538690343241e-19	1.20667426301734e-17	Ups	NC_010457.5	121428539	121435426	+	DES	desmin	GO:0045109:intermediate filament organization;GO:0060538:skeletal muscle organ development;	GO:0097512:cardiac myofibril;GO:0005911:cell-cell junction;GO:0005737:cytoplasm;GO:0005916:fascia adherens;GO:0014704:intercalated disc;GO:0005882:intermediate filament;GO:0031594:neuromuscular junction;GO:0005634:nucleus;GO:0042383:sarcolemma;GO:0030018:Z disc;	GO:0008092:cytoskeletal protein binding;GO:0042802:identical protein binding;GO:0005200:structural constituent of cytoskeleton;	K07610	ko05410 Hypertrophic cardiomyopathy;ko05412 Arrhythmogenic right ventricular cardiomyopathy;ko05414 Dilated cardiomyopathy;;
gene-NUSAP1	3821	2251	35.26	2311	34.21	2026	36.64	588	10.11	622	10.25	691	10.63	800	13.34	802	14.39	977	13.25	792	14.74	886	15.10	812	14.55	1132.96366786411	0.352354955669375	-1.50489858999914	0.168271891081156	-8.94325594328373	3.77869251043979e-19	1.43564492896641e-17	Down	NC_010443.5	129992797	130065641	-	NUSAP1	nucleolar and spindle associated protein 1%2C transcript variant X1	GO:0040001:establishment of mitotic spindle localization;GO:0007076:mitotic chromosome condensation;GO:0000281:mitotic cytokinesis;GO:0045840:positive regulation of mitotic nuclear division;	GO:0005694:chromosome;GO:0005737:cytoplasm;GO:0005874:microtubule;GO:0072686:mitotic spindle;GO:0005730:nucleolus;	GO:0003677:DNA binding;GO:0008017:microtubule binding;	K11565	-
gene-CCDC141	8985	250	1.67	272	1.71	200	1.54	777	5.68	856	6.00	942	6.16	1621	11.49	1510	11.52	1977	11.40	1502	11.89	1556	11.28	1529	11.65	1088.033739286	5.71107939196429	2.51376344020572	0.281574881856907	8.92751307797115	4.35692644641861e-19	1.65157218635945e-17	Ups	NC_010457.5	84534725	84745296	-	CCDC141	coiled-coil domain containing 141	GO:0051642:centrosome localization;GO:0021799:cerebral cortex radially oriented cell migration;	GO:0005813:centrosome;GO:0005737:cytoplasm;GO:0043005:neuron projection;	-	-	-
gene-CCDC88C	7432	230	1.85	271	2.06	213	1.98	473	4.18	465	3.94	483	3.82	603	5.17	511	4.71	729	5.08	400	3.83	463	4.06	436	4.02	434.7682084386	2.10211816271213	1.07184376728652	0.12007078260548	8.92676589614903	4.38644357762682e-19	1.65899075807795e-17	Ups	NC_010449.5	112917436	113030442	-	CCDC88C	coiled-coil domain containing 88C	GO:0003383:apical constriction;GO:0031122:cytoplasmic microtubule organization;GO:0030705:cytoskeleton-dependent intracellular transport;GO:0090090:negative regulation of canonical Wnt signaling pathway;GO:0035567:non-canonical Wnt signaling pathway;GO:0031648:protein destabilization;GO:0001932:regulation of protein phosphorylation;GO:0007264:small GTPase mediated signal transduction;GO:0031098:s…	GO:0070161:anchoring junction;GO:0030054:cell junction;GO:0005813:centrosome;GO:0005737:cytoplasm;	GO:0051959:dynein light intermediate chain binding;GO:0005109:frizzled binding;GO:0001965:G-protein alpha-subunit binding;GO:0005085:guanyl-nucleotide exchange factor activity;GO:0042802:identical protein binding;GO:0008017:microtubule binding;GO:0030165:PDZ domain binding;GO:0043621:protein self-association;	-	-
gene-PRUNE2	12795	3515	16.44	4049	17.90	3148	17.00	10152	52.11	10678	52.54	12072	55.46	20446	101.81	18374	98.42	22975	93.04	14420	80.17	14308	72.83	15386	82.34	12413.9099674033	4.30391381943542	2.10564918999539	0.236135892680723	8.91710771323704	4.78624110772471e-19	1.80610215917965e-17	Ups	NC_010443.5	229578444	229849222	-	PRUNE2	prune homolog 2	GO:0006915:apoptotic process;	GO:0005737:cytoplasm;GO:0005829:cytosol;GO:0005794:Golgi apparatus;GO:0005730:nucleolus;GO:0005654:nucleoplasm;	GO:0046872:metal ion binding;GO:0016462:pyrophosphatase activity;	K18449	-
gene-PPP2R3B	3645	187	3.07	221	3.43	103	1.95	808	14.56	836	14.44	925	14.92	2379	41.58	2142	40.28	2898	41.20	1583	30.89	1756	31.38	1790	33.63	1298.9858798175	10.0081076026772	3.32309730079612	0.373137048695363	8.90583583810562	5.29852891584848e-19	1.99040909431164e-17	Ups	NW_018084901.1	90843	172647	-	PPP2R3B	protein phosphatase 2 regulatory subunit B''beta%2C transcript variant X4	GO:0006470:protein dephosphorylation;GO:0051726:regulation of cell cycle;GO:0001754:eye photoreceptor cell differentiation;GO:0090090:negative regulation of canonical Wnt signaling pathway;GO:0090263:positive regulation of canonical Wnt signaling pathway;GO:0045732:positive regulation of protein catabolic process;GO:0090249:regulation of cell migration involved in somitogenic axis elongation;GO:0…	GO:0005829:cytosol;GO:0005654:nucleoplasm;GO:0005634:nucleus;GO:0000159:protein phosphatase type 2A complex;	GO:0005509:calcium ion binding;GO:0019888:protein phosphatase regulator activity;GO:0030674:protein-macromolecule adaptor activity;	K11583	ko03015 mRNA surveillance pathway;ko04071 Sphingolipid signaling pathway;ko04151 PI3K-Akt signaling pathway;ko04152 AMPK signaling pathway;ko04261 Adrenergic signaling in cardiomyocytes;ko04728 Dopaminergic synapse;ko05165 Human papillomavirus infection;;
gene-BACH2	14728	134	0.54	160	0.61	127	0.60	64	0.29	74	0.32	78	0.31	53	0.23	47	0.22	78	0.27	39	0.19	53	0.23	49	0.23	78.7211382903671	0.416761007588236	-1.26270779037696	0.141862949556677	-8.90089903193847	5.53961345381767e-19	2.0762969167691e-17	Down	NC_010443.5	57881203	58281740	-	BACH2	BTB domain and CNC homolog 2%2C transcript variant X9	GO:0051170:import into nucleus;GO:0000122:negative regulation of transcription by RNA polymerase II;GO:0090721:primary adaptive immune response involving T cells and B cells;GO:0006357:regulation of transcription by RNA polymerase II;	GO:0000785:chromatin;GO:0005829:cytosol;GO:0005654:nucleoplasm;GO:0005634:nucleus;GO:0090575:RNA polymerase II transcription regulator complex;	GO:0000981:DNA-binding transcription factor activity, RNA polymerase II-specific;GO:0001227:DNA-binding transcription repressor activity, RNA polymerase II-specific;GO:0000978:RNA polymerase II cis-regulatory region sequence-specific DNA binding;GO:1990837:sequence-specific double-stranded DNA binding;	K09042	-
gene-LURAP1L	1772	15	0.51	25	0.80	5	0.19	72	2.67	95	3.38	92	3.05	62	2.23	84	3.25	89	2.60	59	2.37	72	2.65	76	2.94	61.4869462032612	5.18734882403192	2.37499738720283	0.266867719557387	8.89953041582503	5.60834584297778e-19	2.09734529854319e-17	Ups	NC_010443.5	209621712	209668924	-	LURAP1L	leucine rich adaptor protein 1 like	GO:0043123:positive regulation of canonical NF-kappaB signal transduction;GO:0009966:regulation of signal transduction;	-	-	-	-
gene-COX8H	334	9	1.61	3	0.51	1	0.21	58	11.41	65	12.25	68	11.97	106	20.22	75	15.39	109	16.91	93	19.81	112	21.84	104	21.32	67.3886744930267	20.4976291701113	4.35738514694381	0.490006760912085	8.89250005210764	5.97491281935491e-19	2.22943111664476e-17	Ups	NC_010444.4	69199	70730	-	COX8H	COX8H protein	GO:0006123:mitochondrial electron transport, cytochrome c to oxygen;	GO:0005751:mitochondrial respiratory chain complex IV;GO:0045277:respiratory chain complex IV;	-	K02273	ko00190 Oxidative phosphorylation;ko01100 Metabolic pathways;ko04260 Cardiac muscle contraction;ko04714 Thermogenesis;ko04932 Non-alcoholic fatty liver disease;ko05010 Alzheimer disease;ko05012 Parkinson disease;ko05014 Amyotrophic lateral sclerosis;ko05016 Huntington disease;ko05020 Prion disease;ko05022 Pathways of neurodegeneration - multiple diseases;ko05208 Chemical carcinogenesis - reactive…
gene-ACSL3	5462	533	5.84	530	5.49	395	5.00	1311	15.76	1370	15.79	1452	15.63	2329	27.17	2316	29.06	2562	24.30	1578	20.55	1541	18.37	1480	18.55	1439.79287133578	3.62969002437739	1.85984634728757	0.209454786899107	8.87946451270865	6.71829939014041e-19	2.50121686446768e-17	Ups	NC_010457.5	124741986	124816955	+	ACSL3	acyl-CoA synthetase long-chain family member 3%2C transcript variant X3	GO:0006631:fatty acid metabolic process;GO:0044539:long-chain fatty acid import into cell;GO:0001676:long-chain fatty acid metabolic process;GO:0035338:long-chain fatty-acyl-CoA biosynthetic process;GO:0035336:long-chain fatty-acyl-CoA metabolic process;GO:0030182:neuron differentiation;GO:0042998:positive regulation of Golgi to plasma membrane protein transport;GO:2001247:positive regulation of …	GO:0005783:endoplasmic reticulum;GO:0005789:endoplasmic reticulum membrane;GO:0005794:Golgi apparatus;GO:0005811:lipid droplet;GO:0016020:membrane;GO:0005741:mitochondrial outer membrane;GO:0048471:perinuclear region of cytoplasm;GO:0005778:peroxisomal membrane;GO:0005886:plasma membrane;	GO:0047676:arachidonate-CoA ligase activity;GO:0005524:ATP binding;GO:0004467:long-chain fatty acid-CoA ligase activity;GO:0031956:medium-chain fatty acid-CoA ligase activity;GO:0090433:palmitoyl-CoA ligase activity;GO:0019904:protein domain specific binding;GO:0019901:protein kinase binding;	K01897	ko00061 Fatty acid biosynthesis;ko00071 Fatty acid degradation;ko01100 Metabolic pathways;ko01212 Fatty acid metabolism;ko03320 PPAR signaling pathway;ko04146 Peroxisome;ko04216 Ferroptosis;ko04714 Thermogenesis;ko04920 Adipocytokine signaling pathway;;
gene-RASSF6	4868	51	0.63	51	0.59	53	0.75	4	0.05	8	0.10	3	0.04	8	0.10	5	0.07	6	0.06	12	0.18	3	0.04	7	0.10	17.8172980905541	0.119519739294288	-3.0646791885623	0.345795920091157	-8.86268174521668	7.81123267918158e-19	2.88877050678646e-17	Down	NC_010450.4	69773526	69832158	-	RASSF6	Ras association domain family member 6%2C transcript variant X1	GO:0006915:apoptotic process;GO:0007165:signal transduction;	-	-	K09854	ko04390 Hippo signaling pathway;ko04392 Hippo signaling pathway - multiple species;;
gene-RGS16	2671	6	0.13	6	0.13	10	0.26	201	4.94	215	5.07	223	4.91	303	7.23	301	7.72	318	6.17	651	17.34	869	21.19	746	19.13	336.196918235643	59.4623207505272	5.89390386607	0.665460765455052	8.85687657639691	8.22875563880216e-19	3.03644724114118e-17	Ups	NC_010451.4	123913179	123919119	-	RGS16	regulator of G protein signaling 16	GO:0007186:G protein-coupled receptor signaling pathway;GO:0009968:negative regulation of signal transduction;GO:0043547:positive regulation of GTPase activity;	GO:0005737:cytoplasm;GO:0016020:membrane;	GO:0005096:GTPase activator activity;	K16449	-
gene-KIAA1324L	6143	139	1.35	128	1.18	94	1.06	43	0.46	35	0.36	50	0.48	23	0.24	35	0.39	39	0.33	32	0.37	42	0.45	21	0.23	56.3062337691576	0.293273440993962	-1.76968166914276	0.200000683542942	-8.84837810448178	8.88003533453082e-19	3.26953883763001e-17	Down	NC_010451.4	93540846	93724739	+	KIAA1324L	KIAA1324 like%2C transcript variant X2	GO:0051961:negative regulation of nervous system development;GO:0030513:positive regulation of BMP signaling pathway;GO:0045684:positive regulation of epidermis development;	GO:0016020:membrane;GO:0005886:plasma membrane;	GO:0070700:BMP receptor binding;	-	-
gene-LTBP1	5958	6196	62.24	6341	60.20	5428	62.96	2206	24.32	2079	21.97	2444	24.11	1121	11.99	1153	13.26	1432	12.45	1161	13.86	1270	13.88	1145	13.16	2646.80254588813	0.254856027799306	-1.9722456189314	0.222933354943488	-8.84679468189653	9.00688843051793e-19	3.30340085773668e-17	Down	NC_010445.4	106300748	106724538	-	LTBP1	latent transforming growth factor beta binding protein 1	GO:1901388:regulation of transforming growth factor beta activation;GO:0035583:sequestering of TGFbeta in extracellular matrix;	GO:0062023:collagen-containing extracellular matrix;GO:0005788:endoplasmic reticulum lumen;GO:0031012:extracellular matrix;GO:0005576:extracellular region;GO:0001527:microfibril;GO:0032991:protein-containing complex;	GO:0005509:calcium ion binding;GO:0050436:microfibril binding;GO:0050431:transforming growth factor beta binding;GO:0005024:transforming growth factor beta receptor activity;	K19559	ko04350 TGF-beta signaling pathway;;
gene-SPEG	9911	457	2.76	560	3.20	426	2.97	1067	7.07	1158	7.36	1371	8.13	1712	11.01	1396	9.65	1825	9.54	980	7.03	954	6.27	1037	7.16	1062.6864994111	2.61437222723063	1.38646456276642	0.156720461309996	8.84673610055272	9.01161574596913e-19	3.30340085773668e-17	Ups	NC_010457.5	121443976	121501453	+	SPEG	SPEG complex locus	GO:0042692:muscle cell differentiation;GO:0007517:muscle organ development;GO:0008285:negative regulation of cell population proliferation;GO:0006468:protein phosphorylation;	GO:0005634:nucleus;	GO:0005524:ATP binding;GO:0004672:protein kinase activity;GO:0106310:protein serine kinase activity;GO:0004674:protein serine/threonine kinase activity;	K08809	-
gene-CEMIP	12946	239	1.10	347	1.52	286	1.53	33	0.17	38	0.18	56	0.25	78	0.38	71	0.38	101	0.40	47	0.26	61	0.31	37	0.20	115.685637688459	0.195337371646759	-2.35596010505043	0.267479142087069	-8.80801428727299	1.27382203178948e-18	4.64903231252007e-17	Down	NC_010449.5	49622534	49792547	+	CEMIP	cell migration inducing hyaluronan binding protein%2C transcript variant X2	GO:0030213:hyaluronan biosynthetic process;GO:0030214:hyaluronan catabolic process;GO:0030335:positive regulation of cell migration;GO:0010800:positive regulation of peptidyl-threonine phosphorylation;GO:1900020:positive regulation of protein kinase C activity;GO:0090314:positive regulation of protein targeting to membrane;GO:0051281:positive regulation of release of sequestered calcium ion into …	GO:0045334:clathrin-coated endocytic vesicle;GO:0005905:clathrin-coated pit;GO:0030665:clathrin-coated vesicle membrane;GO:0005737:cytoplasm;GO:0005783:endoplasmic reticulum;GO:0005576:extracellular region;GO:0005634:nucleus;GO:0005886:plasma membrane;	GO:0032050:clathrin heavy chain binding;GO:0046923:ER retention sequence binding;GO:0005540:hyaluronic acid binding;GO:0004415:hyalurononglucosaminidase activity;	K19031	-
gene-SOCS3	2628	307	6.99	383	8.24	286	7.52	139	3.47	151	3.62	116	2.59	77	1.87	94	2.45	132	2.60	97	2.63	131	3.25	82	2.14	165.301097625497	0.344792537965148	-1.53619954307395	0.174480248988255	-8.80443231816663	1.31516529532229e-18	4.7894414761311e-17	Down	NC_010454.4	3643832	3647015	+	SOCS3	suppressor of cytokine signaling 3	GO:0060670:branching involved in labyrinthine layer morphogenesis;GO:0030154:cell differentiation;GO:0097398:cellular response to interleukin-17;GO:1990830:cellular response to leukemia inhibitory factor;GO:0035556:intracellular signal transduction;GO:0043066:negative regulation of apoptotic process;GO:0050728:negative regulation of inflammatory response;GO:0046627:negative regulation of insulin …	GO:0005829:cytosol;GO:0005942:phosphatidylinositol 3-kinase complex;	GO:0046935:1-phosphatidylinositol-3-kinase regulator activity;GO:0035198:miRNA binding;GO:0001784:phosphotyrosine residue binding;GO:0004860:protein kinase inhibitor activity;	K04696	ko04120 Ubiquitin mediated proteolysis;ko04380 Osteoclast differentiation;ko04630 JAK-STAT signaling pathway;ko04668 TNF signaling pathway;ko04910 Insulin signaling pathway;ko04917 Prolactin signaling pathway;ko04920 Adipocytokine signaling pathway;ko04930 Type II diabetes mellitus;ko04931 Insulin resistance;ko04932 Non-alcoholic fatty liver disease;ko04935 Growth hormone synthesis, secretion and…
gene-ZNF106	7661	2316	18.09	2529	18.67	2149	19.39	10910	93.54	10974	90.18	11773	90.33	20359	169.32	18835	168.50	24306	164.39	24437	226.89	27538	234.11	27648	247.13	15617.7393877975	8.57688842928413	3.10045435380601	0.352531179895285	8.79483725305363	1.4325546516236e-18	5.20557277438564e-17	Ups	NC_010443.5	128893965	128957334	+	ZNF106	zinc finger protein 106%2C transcript variant X3	GO:0008286:insulin receptor signaling pathway;	GO:0005829:cytosol;GO:0016020:membrane;GO:0016607:nuclear speck;GO:0005730:nucleolus;	GO:0046872:metal ion binding;GO:0003723:RNA binding;GO:0017124:SH3 domain binding;	-	-
gene-NID1	5991	9008	89.98	10196	96.27	8227	94.90	4968	54.47	5138	53.99	5435	53.33	3970	42.22	3508	40.13	4455	38.53	2953	35.06	3137	34.10	3322	37.97	5309.69161100047	0.440312301261447	-1.18340094463713	0.134566784950873	-8.79415336458518	1.44130599754475e-18	5.22598755066281e-17	Down	NC_010456.5	55239327	55346948	+	NID1	nidogen 1%2C transcript variant X2	GO:0071711:basement membrane organization;GO:0007160:cell-matrix adhesion;GO:0032836:glomerular basement membrane development;GO:0045785:positive regulation of cell adhesion;GO:0010811:positive regulation of cell-substrate adhesion;GO:2001046:positive regulation of integrin-mediated signaling pathway;GO:0051149:positive regulation of muscle cell differentiation;GO:0110011:regulation of basement m…	GO:0005604:basement membrane;GO:0062023:collagen-containing extracellular matrix;GO:0070062:extracellular exosome;GO:0005576:extracellular region;GO:0005886:plasma membrane;GO:0098637:protein complex involved in cell-matrix adhesion;	GO:0005509:calcium ion binding;GO:0005518:collagen binding;GO:0005201:extracellular matrix structural constituent;GO:0043236:laminin binding;GO:0043237:laminin-1 binding;GO:0043394:proteoglycan binding;	K06826	-
gene-SH3RF1	4253	222	3.12	250	3.33	199	3.23	127	1.96	124	1.84	92	1.27	88	1.32	76	1.22	125	1.52	74	1.24	91	1.39	84	1.35	128.327682414124	0.432002919653169	-1.21088703214002	0.13770116866756	-8.79358573247376	1.44860975376465e-18	5.24107637376152e-17	Down	NC_010456.5	20420618	20559273	+	SH3RF1	SH3 domain containing ring finger 1%2C transcript variant X2	GO:0043066:negative regulation of apoptotic process;GO:0043154:negative regulation of cysteine-type endopeptidase activity involved in apoptotic process;GO:2001237:negative regulation of extrinsic apoptotic signaling pathway;GO:0001764:neuron migration;GO:0046330:positive regulation of JNK cascade;GO:0032436:positive regulation of proteasomal ubiquitin-dependent protein catabolic process;GO:00518…	GO:0005829:cytosol;GO:0005794:Golgi apparatus;GO:0030027:lamellipodium;GO:0048471:perinuclear region of cytoplasm;	GO:0005078:MAP-kinase scaffold activity;GO:0046872:metal ion binding;GO:0061630:ubiquitin protein ligase activity;	K12171	-
gene-PRDM2	8898	365	2.45	410	2.61	284	2.21	661	4.88	743	5.26	720	4.76	832	5.96	720	5.55	956	5.57	811	6.48	757	5.54	764	5.88	667.568759161009	2.19687825428063	1.13545492128039	0.129170831557746	8.79033530702928	1.49114252694637e-18	5.38328272877457e-17	Ups	NC_010448.4	73135872	73240271	+	PRDM2	PR/SET domain 2	GO:0008340:determination of adult lifespan;GO:0016571:histone methylation;GO:0000122:negative regulation of transcription by RNA polymerase II;GO:0045944:positive regulation of transcription by RNA polymerase II;GO:0006355:regulation of DNA-templated transcription;GO:0010468:regulation of gene expression;GO:0006357:regulation of transcription by RNA polymerase II;	GO:0005794:Golgi apparatus;GO:0005654:nucleoplasm;GO:0005634:nucleus;	GO:0001228:DNA-binding transcription activator activity, RNA polymerase II-specific;GO:0003700:DNA-binding transcription factor activity;GO:0000981:DNA-binding transcription factor activity, RNA polymerase II-specific;GO:0001227:DNA-binding transcription repressor activity, RNA polymerase II-specific;GO:0140949:histone H3K9 trimethyltransferase activity;GO:0000977:RNA polymerase II transcription …	K11432	ko00310 Lysine degradation;ko01100 Metabolic pathways;;
gene-TOPBP1	5597	3433	36.71	3323	33.58	2812	34.72	1083	12.71	1167	13.13	1288	13.53	1485	16.90	1493	18.28	1659	15.36	1261	16.03	1489	17.33	1360	16.64	1821.39576573697	0.427297532711625	-1.22668710820997	0.140082801585989	-8.75687160965993	2.00744096141775e-18	7.23155675928437e-17	Down	NC_010455.5	74768251	74846377	-	TOPBP1	topoisomerase (DNA) II binding protein 1%2C transcript variant X5	GO:0006974:DNA damage response;GO:0006259:DNA metabolic process;GO:0006281:DNA repair;GO:0006270:DNA replication initiation;GO:0035825:homologous recombination;GO:0033314:mitotic DNA replication checkpoint signaling;GO:0007095:mitotic G2 DNA damage checkpoint signaling;GO:0010212:response to ionizing radiation;	GO:0015629:actin cytoskeleton;GO:0070532:BRCA1-B complex;GO:0005694:chromosome;GO:0000794:condensed nuclear chromosome;GO:0005737:cytoplasm;GO:0043231:intracellular membrane-bounded organelle;GO:0001673:male germ cell nucleus;GO:0005815:microtubule organizing center;GO:0016604:nuclear body;GO:0005654:nucleoplasm;GO:0005634:nucleus;GO:0005886:plasma membrane;GO:0016605:PML body;GO:0000922:spindle …	GO:0003677:DNA binding;GO:0042802:identical protein binding;GO:0008022:obsolete protein C-terminus binding;	K10728	ko03440 Homologous recombination;;
gene-NPAS2	6030	500	4.96	615	5.77	458	5.25	313	3.41	269	2.81	338	3.29	234	2.47	223	2.53	306	2.63	180	2.12	233	2.52	183	2.08	317.300367008066	0.475392686464719	-1.07280838614265	0.122561179508941	-8.75324789171428	2.07298659847891e-18	7.45158264569608e-17	Down	NC_010445.4	53298805	53490375	-	NPAS2	neuronal PAS domain protein 2%2C transcript variant X2	GO:0006974:DNA damage response;GO:0007417:central nervous system development;GO:0032922:circadian regulation of gene expression;GO:0060548:obsolete negative regulation of cell death;GO:2000987:positive regulation of behavioral fear response;GO:0045739:positive regulation of DNA repair;GO:0045893:positive regulation of DNA-templated transcription;GO:0045944:positive regulation of transcription by …	GO:0000785:chromatin;GO:1990513:CLOCK-BMAL transcription complex;GO:0005829:cytosol;GO:0005654:nucleoplasm;GO:0005634:nucleus;	GO:0003677:DNA binding;GO:0003700:DNA-binding transcription factor activity;GO:0000981:DNA-binding transcription factor activity, RNA polymerase II-specific;GO:0051879:Hsp90 protein binding;GO:0046872:metal ion binding;GO:0046983:protein dimerization activity;GO:0000978:RNA polymerase II cis-regulatory region sequence-specific DNA binding;GO:1990837:sequence-specific double-stranded DNA binding;	K09026	ko04710 Circadian rhythm;;
gene-DNAJA1	2833	2803	59.21	2487	49.66	2313	56.42	6192	143.56	6097	135.48	6530	135.49	6359	143.01	5815	140.68	7646	139.84	7377	185.22	8070	185.52	7419	179.32	5787.3926477233	2.70110558997832	1.43355003790707	0.164020069942899	8.74008917570967	2.32926494068174e-18	8.35479783777004e-17	Ups	NC_010452.4	33432529	33445556	-	DNAJA1	DnaJ heat shock protein family (Hsp40) member A1	GO:0030521:androgen receptor signaling pathway;GO:0030317:flagellated sperm motility;GO:0043066:negative regulation of apoptotic process;GO:1903748:negative regulation of establishment of protein localization to mitochondrion;GO:0043508:negative regulation of JUN kinase activity;GO:1905259:negative regulation of nitrosative stress-induced intrinsic apoptotic signaling pathway;GO:0031397:negative …	GO:0005737:cytoplasm;GO:0098554:cytoplasmic side of endoplasmic reticulum membrane;GO:0005829:cytosol;GO:0070062:extracellular exosome;GO:0016020:membrane;GO:0015630:microtubule cytoskeleton;GO:0005739:mitochondrion;GO:0005634:nucleus;GO:0048471:perinuclear region of cytoplasm;	GO:0005524:ATP binding;GO:0001671:ATPase activator activity;GO:0055131:C3HC4-type RING finger domain binding;GO:0051087:protein-folding chaperone binding;GO:0001664:G protein-coupled receptor binding;GO:0030544:Hsp70 protein binding;GO:0050750:low-density lipoprotein particle receptor binding;GO:0046872:metal ion binding;GO:0030957:Tat protein binding;GO:0031625:ubiquitin protein ligase binding;G…	K09502	ko04141 Protein processing in endoplasmic reticulum;;
gene-ARHGAP9	3671	22	0.36	28	0.43	26	0.49	145	2.59	174	2.98	165	2.64	139	2.41	128	2.39	169	2.39	226	4.38	263	4.67	250	4.66	147.216280589987	7.35982068344716	2.87967061651965	0.329637634864486	8.73586724314255	2.41793813767837e-18	8.6542468236776e-17	Ups	NC_010447.5	22747346	22762179	-	ARHGAP9	Rho GTPase activating protein 9%2C transcript variant X3	GO:0043087:regulation of GTPase activity;GO:0051056:regulation of small GTPase mediated signal transduction;GO:0007165:signal transduction;	GO:0005737:cytoplasm;GO:0005829:cytosol;GO:0005576:extracellular region;GO:0034774:secretory granule lumen;	GO:0005096:GTPase activator activity;GO:0005547:phosphatidylinositol-3,4,5-trisphosphate binding;	-	-
gene-WNT5B	2353	272	6.92	300	7.21	296	8.69	99	2.76	137	3.67	119	2.97	114	3.09	126	3.67	138	3.04	90	2.72	63	1.74	78	2.27	151.958457997929	0.361913254460501	-1.46628414994488	0.168197759073834	-8.71762000884459	2.84110607814494e-18	1.01470681536145e-16	Down	NC_010447.5	68627158	68731938	+	WNT5B	Wnt family member 5B	GO:0002062:chondrocyte differentiation;GO:0042692:muscle cell differentiation;GO:0030335:positive regulation of cell migration;GO:1904105:positive regulation of convergent extension involved in gastrulation;GO:2000052:positive regulation of non-canonical Wnt signaling pathway;GO:0016055:Wnt signaling pathway;	GO:0005576:extracellular region;	GO:0005102:signaling receptor binding;	K00444	ko04150 mTOR signaling pathway;ko04310 Wnt signaling pathway;ko04360 Axon guidance;ko04390 Hippo signaling pathway;ko04550 Signaling pathways regulating pluripotency of stem cells;ko04916 Melanogenesis;ko04934 Cushing syndrome;ko05010 Alzheimer disease;ko05022 Pathways of neurodegeneration - multiple diseases;ko05165 Human papillomavirus infection;ko05200 Pathways in cancer;ko05205 Proteoglycans …
gene-MSMO1	1943	638	19.65	636	18.52	588	20.91	2427	82.04	2318	75.10	2339	70.76	1503	49.29	1603	56.54	1676	44.70	2138	78.27	2444	81.92	2035	71.72	1704.15002508942	3.31057846454071	1.7270833242859	0.198195162902085	8.71405385982672	2.93196969067597e-18	1.04492142031591e-16	Ups	NC_010450.4	43726834	43745784	-	MSMO1	methylsterol monooxygenase 1	GO:0006695:cholesterol biosynthetic process;GO:0016126:sterol biosynthetic process;	GO:0005789:endoplasmic reticulum membrane;GO:0016020:membrane;	GO:0000254:C-4 methylsterol oxidase activity;GO:0005506:iron ion binding;GO:0016491:oxidoreductase activity;	K07750	ko00100 Steroid biosynthesis;ko01100 Metabolic pathways;;
gene-CCNB2	2043	782	22.91	671	18.58	612	20.70	119	3.83	137	4.22	103	2.96	204	6.36	228	7.65	215	5.45	154	5.36	180	5.74	123	4.12	294.421842439318	0.235486911888675	-2.08628121627231	0.239825203755638	-8.69917416352143	3.34308106346946e-18	1.18363785093248e-16	Down	NC_010443.5	112907047	112942218	-	CCNB2	cyclin B2	GO:0051301:cell division;GO:0044772:mitotic cell cycle phase transition;	-	GO:0016538:cyclin-dependent protein serine/threonine kinase regulator activity;	K05868	ko04068 FoxO signaling pathway;ko04110 Cell cycle;ko04114 Oocyte meiosis;ko04115 p53 signaling pathway;ko04218 Cellular senescence;ko04914 Progesterone-mediated oocyte maturation;ko05170 Human immunodeficiency virus 1 infection;;
gene-AP1S2	5067	1490	17.60	1509	16.85	1341	18.29	810	10.50	860	10.68	905	10.50	754	9.48	625	8.45	1015	10.38	544	7.64	538	6.92	533	7.20	898.977369575756	0.493097221046595	-1.02005597263765	0.117261916408031	-8.69895362351239	3.34958370190139e-18	1.18363785093248e-16	Down	NC_010461.5	12367785	12397672	-	AP1S2	adaptor related protein complex 1 sigma 2 subunit%2C transcript variant X2	GO:0006886:intracellular protein transport;GO:1903232:melanosome assembly;GO:0060155:platelet dense granule organization;GO:0016192:vesicle-mediated transport;	GO:0030121:AP-1 adaptor complex;GO:0030119:AP-type membrane coat adaptor complex;GO:0005905:clathrin-coated pit;GO:0030659:cytoplasmic vesicle membrane;GO:0005829:cytosol;GO:0005769:early endosome;GO:0005794:Golgi apparatus;GO:0000139:Golgi membrane;GO:0043231:intracellular membrane-bounded organelle;GO:0005765:lysosomal membrane;GO:0032588:trans-Golgi network membrane;	GO:0035615:clathrin adaptor activity;	K12394	ko04142 Lysosome;ko05170 Human immunodeficiency virus 1 infection;;
gene-ID1	998	1891	113.39	2178	123.45	1676	116.05	689	45.34	632	39.87	730	43.00	399	25.47	301	20.67	405	21.03	378	26.94	443	28.91	506	34.72	848.389519410506	0.257821236568602	-1.95555699243543	0.224819077413813	-8.69835876443857	3.36718549679504e-18	1.18734221778107e-16	Down	NC_010459.5	35316518	35317742	+	ID1	inhibitor of DNA binding 1%2C HLH protein	GO:0001525:angiogenesis;GO:0043534:blood vessel endothelial cell migration;GO:0048514:blood vessel morphogenesis;GO:0007420:brain development;GO:0030154:cell differentiation;GO:0036164:cell-abiotic substrate adhesion;GO:1903351:cellular response to dopamine;GO:0071364:cellular response to epidermal growth factor stimulus;GO:1990090:cellular response to nerve growth factor stimulus;GO:1901653:cell…	GO:0005813:centrosome;GO:0005794:Golgi apparatus;GO:0005654:nucleoplasm;GO:0005634:nucleus;	GO:0042802:identical protein binding;GO:0070628:proteasome binding;GO:0008022:obsolete protein C-terminus binding;GO:0046983:protein dimerization activity;GO:0047485:obsolete protein N-terminus binding;GO:0140416:transcription regulator inhibitor activity;	K04680	ko04015 Rap1 signaling pathway;ko04350 TGF-beta signaling pathway;ko04390 Hippo signaling pathway;ko04550 Signaling pathways regulating pluripotency of stem cells;;
gene-KIFC1	4735	442	5.59	479	5.72	418	6.10	98	1.36	103	1.37	93	1.15	157	2.11	121	1.75	195	2.13	129	1.94	124	1.71	153	2.21	209.555478219993	0.290114804350897	-1.78530417777728	0.205253359191626	-8.69805095911006	3.37632923193987e-18	1.18805475231065e-16	Down	NC_010449.5	29692775	29713716	+	KIFC1	kinesin family member C1%2C transcript variant X5	GO:0051301:cell division;GO:0007018:microtubule-based movement;GO:0007080:mitotic metaphase chromosome alignment;GO:0000070:mitotic sister chromatid segregation;GO:0090307:mitotic spindle assembly;	GO:0005769:early endosome;GO:0005871:kinesin complex;GO:0016020:membrane;GO:0005874:microtubule;GO:0005815:microtubule organizing center;GO:0072686:mitotic spindle;GO:0005634:nucleus;	GO:0005524:ATP binding;GO:0016887:ATP hydrolysis activity;GO:0008017:microtubule binding;GO:0003777:microtubule motor activity;	K10405	-
gene-RGS20	3740	53	0.85	54	0.82	48	0.89	15	0.26	10	0.17	13	0.20	12	0.20	17	0.31	12	0.17	13	0.25	9	0.16	8	0.15	22.0401107786462	0.231996700962206	-2.10782380479014	0.242399896348998	-8.69564647732097	3.44860608270548e-18	1.2109326495462e-16	Down	NC_010446.5	77141935	77185209	-	RGS20	regulator of G protein signaling 20	GO:0009968:negative regulation of signal transduction;	GO:0016020:membrane;GO:0005634:nucleus;GO:0005802:trans-Golgi network;	-	K16449	-
gene-BNIP3	1466	10347	422.39	12873	496.71	10086	475.45	4245	190.19	4563	195.94	5227	209.58	3754	163.15	2693	125.90	5475	193.51	2184	105.97	3505	155.71	2502	116.87	5538.01144841135	0.331349791798382	-1.59357308198135	0.183475469376869	-8.68548306426762	3.77136231962179e-18	1.32148218758344e-16	Down	NC_010456.5	140362123	140371951	-	BNIP3	BCL2 interacting protein 3	GO:0097345:mitochondrial outer membrane permeabilization;GO:0035694:mitochondrial protein catabolic process;GO:0043065:positive regulation of apoptotic process;GO:0043068:positive regulation of programmed cell death;GO:0019222:regulation of metabolic process;GO:0043067:regulation of programmed cell death;	GO:0005783:endoplasmic reticulum;GO:0005741:mitochondrial outer membrane;GO:0005739:mitochondrion;GO:0005635:nuclear envelope;GO:0005634:nucleus;	GO:0042802:identical protein binding;	K15464	ko04068 FoxO signaling pathway;ko04137 Mitophagy - animal;ko04140 Autophagy - animal;ko05131 Shigellosis;ko05134 Legionellosis;;
gene-HEY1	2563	72	1.68	69	1.52	45	1.21	328	8.41	319	7.84	350	8.03	378	9.40	331	8.85	461	9.32	658	18.26	579	14.71	663	17.71	362.702362364888	7.51853770808794	2.91045209721804	0.335584499647465	8.67278464969476	4.21678984345186e-18	1.47446200836339e-16	Ups	NC_010446.5	56859640	56863807	+	HEY1	hes related family bHLH transcription factor with YRPW motif 1%2C transcript variant X2	GO:0001525:angiogenesis;GO:0009952:anterior/posterior pattern specification;GO:0003180:aortic valve morphogenesis;GO:0060842:arterial endothelial cell differentiation;GO:0003190:atrioventricular valve formation;GO:0003161:cardiac conduction system development;GO:0060317:cardiac epithelial to mesenchymal transition;GO:0060411:cardiac septum morphogenesis;GO:0003208:cardiac ventricle morphogenesis;…	GO:0000785:chromatin;GO:0005737:cytoplasm;GO:0005654:nucleoplasm;GO:0005634:nucleus;	GO:0003700:DNA-binding transcription factor activity;GO:0000981:DNA-binding transcription factor activity, RNA polymerase II-specific;GO:0001227:DNA-binding transcription repressor activity, RNA polymerase II-specific;GO:0046983:protein dimerization activity;GO:0000978:RNA polymerase II cis-regulatory region sequence-specific DNA binding;GO:0061629:RNA polymerase II-specific DNA-binding transcrip…	K09091	ko04330 Notch signaling pathway;ko05165 Human papillomavirus infection;ko05200 Pathways in cancer;ko05224 Breast cancer;;
gene-DENND3	4987	201	2.41	252	2.86	214	2.97	117	1.54	117	1.48	127	1.50	86	1.10	82	1.13	125	1.30	65	0.93	86	1.12	72	0.99	127.296152055993	0.429336184283594	-1.21982032721083	0.140814190772572	-8.6626235645593	4.61028832078609e-18	1.60868198540567e-16	Down	NC_010446.5	2530640	2578104	-	DENND3	DENN domain containing 3	GO:0008333:endosome to lysosome transport;GO:0030163:protein catabolic process;GO:0032483:regulation of Rab protein signal transduction;	GO:0031410:cytoplasmic vesicle;GO:0005829:cytosol;	GO:0005085:guanyl-nucleotide exchange factor activity;	-	-
gene-LRRC8D	30941	1174	2.27	1242	2.27	1007	2.25	711	1.51	671	1.37	729	1.38	529	1.09	544	1.20	673	1.13	459	1.06	444	0.93	418	0.93	709.744311931769	0.496146181090174	-1.01116284592334	0.116825225242586	-8.6553468553018	4.91414916067753e-18	1.71112930795283e-16	Down	NC_010446.5	126751720	126883344	-	LRRC8D	leucine rich repeat containing 8 family member D%2C transcript variant X6	GO:0098656:monoatomic anion transmembrane transport;GO:0015810:aspartate transmembrane transport;GO:0001678:intracellular glucose homeostasis;GO:0071470:cellular response to osmotic stress;GO:0034214:protein hexamerization;GO:0015734:taurine transport;	GO:0005737:cytoplasm;GO:0005789:endoplasmic reticulum membrane;GO:0034702:monoatomic ion channel complex;GO:0016020:membrane;GO:0005886:plasma membrane;	GO:0005225:volume-sensitive anion channel activity;	-	-
gene-TKT	2229	2256	60.57	2408	61.11	2014	62.44	853	25.13	941	26.58	907	23.92	495	14.15	502	15.44	593	13.78	659	21.03	719	21.01	606	18.62	1077.85782953435	0.311216271763405	-1.68401060211253	0.194703679535244	-8.64909490222399	5.19094811598165e-18	1.801735767198e-16	Down	NC_010455.5	35348921	35377518	-	TKT	transketolase	-	-	GO:0046872:metal ion binding;GO:0004802:transketolase activity;	K00615	ko00030 Pentose phosphate pathway;ko01100 Metabolic pathways;ko01200 Carbon metabolism;ko01230 Biosynthesis of amino acids;;
gene-ANPEP	3818	357	5.60	455	6.74	359	6.50	167	2.87	161	2.65	184	2.83	142	2.37	134	2.41	144	1.95	146	2.72	198	3.38	120	2.15	213.872770270447	0.395588719241953	-1.33792680864306	0.154691777213657	-8.64898466319345	5.19596441046969e-18	1.801735767198e-16	Down	NC_010449.5	55351081	55373856	-	ANPEP	alanyl aminopeptidase%2C membrane	GO:0001525:angiogenesis;GO:0030154:cell differentiation;GO:0043171:peptide catabolic process;GO:0006508:proteolysis;GO:0008217:regulation of blood pressure;GO:0007165:signal transduction;	GO:0005737:cytoplasm;GO:0005886:plasma membrane;	GO:0070006:metalloaminopeptidase activity;GO:0042277:peptide binding;GO:0001618:virus receptor activity;GO:0008270:zinc ion binding;	K11140	ko00480 Glutathione metabolism;ko01100 Metabolic pathways;ko04614 Renin-angiotensin system;ko04640 Hematopoietic cell lineage;;
gene-TESK1	2499	383	9.17	411	9.30	344	9.51	1161	30.51	1229	30.96	1329	31.26	1295	33.02	1146	31.43	1448	30.02	670	19.07	675	17.59	790	21.65	887.640533783592	2.78293270948276	1.47660602513765	0.171170824004464	8.62650532721123	6.32550566603374e-18	2.17981630173093e-16	Ups	NC_010443.5	236341160	236345964	+	TESK1	testis-specific kinase 1%2C transcript variant X3	GO:0030036:actin cytoskeleton organization;GO:0051650:establishment of vesicle localization;GO:1902018:negative regulation of cilium assembly;GO:0042326:negative regulation of phosphorylation;GO:0031953:negative regulation of protein autophosphorylation;GO:0071901:negative regulation of protein serine/threonine kinase activity;GO:0090521:podocyte cell migration;GO:1900182:positive regulation of p…	GO:0005813:centrosome;GO:0005737:cytoplasm;GO:0031410:cytoplasmic vesicle;GO:0005829:cytosol;GO:0030027:lamellipodium;GO:0005634:nucleus;GO:0048471:perinuclear region of cytoplasm;	GO:0005524:ATP binding;GO:0046872:metal ion binding;GO:0008022:obsolete protein C-terminus binding;GO:0004672:protein kinase activity;GO:0019901:protein kinase binding;GO:0106310:protein serine kinase activity;GO:0004674:protein serine/threonine kinase activity;GO:0004712:protein serine/threonine/tyrosine kinase activity;GO:0004713:protein tyrosine kinase activity;	K08841	-
gene-HMOX1	1549	2506	96.82	2518	91.95	2124	94.76	692	29.34	703	28.57	740	28.08	473	19.46	365	16.15	466	15.59	660	30.31	693	29.14	686	30.33	1055.82757296424	0.256676596587587	-1.96197633588972	0.227771944874315	-8.6137752257959	7.06932296932565e-18	2.42611600422598e-16	Down	NW_018084968.1	1954828	1963836	+	HMOX1	heme oxygenase 1	GO:0006915:apoptotic process;GO:0006879:intracellular iron ion homeostasis;GO:0071243:cellular response to arsenic-containing substance;GO:0071276:cellular response to cadmium ion;GO:0034101:erythrocyte homeostasis;GO:0042167:heme catabolic process;GO:0042168:heme metabolic process;GO:0006788:heme oxidation;GO:0055072:obsolete iron ion homeostasis;GO:0043922:negative regulation by host of viral t…	GO:0005783:endoplasmic reticulum;GO:0005789:endoplasmic reticulum membrane;GO:0005634:nucleus;GO:0048471:perinuclear region of cytoplasm;	GO:0020037:heme binding;GO:0004392:heme oxygenase (decyclizing) activity;GO:0042802:identical protein binding;GO:0046872:metal ion binding;GO:0042803:protein homodimerization activity;	K00510	ko00860 Porphyrin metabolism;ko01100 Metabolic pathways;ko04066 HIF-1 signaling pathway;ko04216 Ferroptosis;ko04978 Mineral absorption;ko05200 Pathways in cancer;ko05206 MicroRNAs in cancer;ko05208 Chemical carcinogenesis - reactive oxygen species;ko05225 Hepatocellular carcinoma;ko05418 Fluid shear stress and atherosclerosis;;
gene-ATP8B1	8318	453	3.26	509	3.46	421	3.50	230	1.82	255	1.93	253	1.79	169	1.29	149	1.23	274	1.71	192	1.64	229	1.79	173	1.42	273.652572915826	0.457060610610144	-1.12954260175159	0.131135957672372	-8.61352310838822	7.08489387468392e-18	2.42646704180397e-16	Down	NC_010443.5	162936209	163063040	+	ATP8B1	ATPase phospholipid transporting 8B1%2C transcript variant X2	GO:0045176:apical protein localization;GO:0015721:bile acid and bile salt transport;GO:0008206:bile acid metabolic process;GO:0007030:Golgi organization;GO:0060119:inner ear receptor cell development;GO:0034220:monoatomic ion transmembrane transport;GO:0045892:negative regulation of DNA-templated transcription;GO:0045332:phospholipid translocation;GO:2001225:regulation of chloride transport;GO:00…	GO:0016324:apical plasma membrane;GO:0005829:cytosol;GO:0005783:endoplasmic reticulum;GO:0005794:Golgi apparatus;GO:0016604:nuclear body;GO:0005654:nucleoplasm;GO:1990531:phospholipid-translocating ATPase complex;GO:0005886:plasma membrane;GO:0032420:stereocilium;GO:0005802:trans-Golgi network;	GO:0005524:ATP binding;GO:0016887:ATP hydrolysis activity;GO:0140326:ATPase-coupled intramembrane lipid transporter activity;GO:1901612:cardiolipin binding;GO:0000287:magnesium ion binding;GO:0140345:phosphatidylcholine flippase activity;GO:0090554:phosphatidylcholine floppase activity;GO:0140346:phosphatidylserine flippase activity;GO:0090556:phosphatidylserine floppase activity;	K01530	-
gene-CASQ2	2691	445	9.90	432	9.08	387	9.94	2783	67.93	2996	70.09	3350	73.18	15781	373.64	14370	365.98	19424	374.01	13037	344.61	13961	337.89	13193	335.71	8439.14524812426	26.2910101586486	4.71649766943652	0.548551620416601	8.59809267513338	8.10518371941004e-18	2.7645472240499e-16	Ups	NC_010446.5	104918204	104984019	+	CASQ2	calsequestrin 2	GO:0060315:negative regulation of ryanodine-sensitive calcium-release channel activity;GO:0010881:regulation of cardiac muscle contraction by regulation of the release of sequestered calcium ion;GO:0051279:regulation of release of sequestered calcium ion into cytosol;GO:0010880:regulation of release of sequestered calcium ion into cytosol by sarcoplasmic reticulum;	GO:0016529:sarcoplasmic reticulum;GO:0033018:sarcoplasmic reticulum lumen;GO:0030018:Z disc;	GO:0005509:calcium ion binding;	-	-
gene-RRM2	4356	3222	44.27	3449	44.79	2795	44.34	689	10.39	710	10.26	830	11.20	864	12.64	1005	15.81	1179	14.02	1086	17.73	1086	16.24	1034	16.25	1501.1517534686	0.300611558334152	-1.73402761380746	0.202097092571962	-8.58017100463734	9.47322019797261e-18	3.22456815677521e-16	Down	NC_010445.4	126357198	126367145	-	RRM2	ribonucleotide reductase regulatory subunit M2%2C transcript variant X1	GO:0009265:2'-deoxyribonucleotide biosynthetic process;GO:0001824:blastocyst development;GO:0009263:deoxyribonucleotide biosynthetic process;GO:0006260:DNA replication;GO:1900087:positive regulation of G1/S transition of mitotic cell cycle;GO:0051290:protein heterotetramerization;GO:0009185:ribonucleoside diphosphate metabolic process;	GO:0005829:cytosol;GO:0005634:nucleus;GO:0005971:ribonucleoside-diphosphate reductase complex;	GO:0008199:ferric iron binding;GO:0042803:protein homodimerization activity;GO:0004748:ribonucleoside-diphosphate reductase activity, thioredoxin disulfide as acceptor;	K10808	ko00230 Purine metabolism;ko00240 Pyrimidine metabolism;ko00480 Glutathione metabolism;ko00983 Drug metabolism - other enzymes;ko01100 Metabolic pathways;ko01232 Nucleotide metabolism;ko04115 p53 signaling pathway;;
gene-SLC4A4	9439	2209	14.01	2350	14.08	1991	14.58	1236	8.60	1192	7.95	1347	8.39	1271	8.58	918	6.67	1481	8.13	718	5.41	861	5.94	870	6.31	1353.21096771417	0.491739598194828	-1.02403355949887	0.119353365950376	-8.57984650323676	9.49998265650132e-18	3.22709186818301e-16	Down	NC_010450.4	67768955	68177213	+	SLC4A4	solute carrier family 4 member 4	GO:0015701:bicarbonate transport;GO:0050801:monoatomic ion homeostasis;GO:0051453:regulation of intracellular pH;GO:0006814:sodium ion transport;GO:0055085:transmembrane transport;	GO:0016323:basolateral plasma membrane;GO:0005886:plasma membrane;	GO:0008510:sodium:bicarbonate symporter activity;GO:0005452:solute:inorganic anion antiporter activity;GO:0022857:transmembrane transporter activity;	K13575	ko04964 Proximal tubule bicarbonate reclamation;ko04972 Pancreatic secretion;ko04976 Bile secretion;;
gene-MID1	8216	477	3.47	477	3.28	356	2.99	1151	9.20	1191	9.13	1180	8.44	2003	15.53	1912	15.95	2325	14.66	1494	12.93	1492	11.83	1693	14.11	1309.8450477521	3.67864197466237	1.87917327225717	0.219275577233748	8.56991597497414	1.03560575485722e-17	3.5075064705646e-16	Ups	NC_010461.5	7235386	7906049	-	MID1	midline 1%2C transcript variant X9	GO:0000226:microtubule cytoskeleton organization;GO:0007026:negative regulation of microtubule depolymerization;GO:0007389:pattern specification process;GO:0032874:positive regulation of stress-activated MAPK cascade;GO:0035372:protein localization to microtubule;GO:0070507:regulation of microtubule cytoskeleton organization;GO:0045087:innate immune response;GO:0046597:negative regulation of vira…	GO:0034451:centriolar satellite;GO:0005737:cytoplasm;GO:0005829:cytosol;GO:0005794:Golgi apparatus;GO:0005874:microtubule;GO:0005875:microtubule associated complex;GO:0005819:spindle;	GO:0019899:enzyme binding;GO:0042802:identical protein binding;GO:0008017:microtubule binding;GO:0051219:phosphoprotein binding;GO:0042803:protein homodimerization activity;GO:0016740:transferase activity;GO:0031625:ubiquitin protein ligase binding;GO:0008270:zinc ion binding;GO:0003713:transcription coactivator activity;	K08285	ko04120 Ubiquitin mediated proteolysis;;
gene-DAG1	7242	5753	47.54	6674	52.13	5169	49.33	17397	157.78	19193	166.84	20437	165.88	24136	212.34	22130	209.43	29047	207.83	11779	115.69	12416	111.66	13312	125.87	15270.73237394	3.13971232331888	1.65063237799135	0.192610633062988	8.56978844699375	1.03675321661272e-17	3.5075064705646e-16	Ups	NC_010455.5	32028019	32092450	+	DAG1	dystroglycan 1%2C transcript variant X9	GO:0007411:axon guidance;GO:0002009:morphogenesis of an epithelium;GO:0016203:muscle attachment;GO:0021675:nerve development;	GO:0005604:basement membrane;GO:0005737:cytoplasm;GO:0005856:cytoskeleton;GO:0016011:dystroglycan complex;GO:0005615:extracellular space;GO:0005654:nucleoplasm;GO:0045211:postsynaptic membrane;GO:0042383:sarcolemma;	GO:0005509:calcium ion binding;GO:0043236:laminin binding;	K06265	ko04512 ECM-receptor interaction;ko05410 Hypertrophic cardiomyopathy;ko05412 Arrhythmogenic right ventricular cardiomyopathy;ko05414 Dilated cardiomyopathy;ko05416 Viral myocarditis;;
gene-SLC15A2	4664	13	0.17	17	0.21	5	0.07	189	2.66	237	3.20	213	2.68	1363	18.62	1343	19.73	1706	18.95	912	13.91	985	13.75	1054	15.47	673.0230809967	78.52743094526	6.29512479444415	0.735815997130946	8.55529754583993	1.17565089537768e-17	3.96066085001309e-16	Ups	NC_010455.5	138595942	138634473	-	SLC15A2	solute carrier family 15 member 2	GO:0140206:dipeptide import across plasma membrane;GO:0042938:dipeptide transport;GO:0045087:innate immune response;GO:0006811:monoatomic ion transport;GO:0015835:peptidoglycan transport;GO:0015031:protein transport;GO:0070424:regulation of nucleotide-binding oligomerization domain containing signaling pathway;GO:0070293:renal absorption;GO:0055085:transmembrane transport;GO:0150104:transport acr…	GO:0016324:apical plasma membrane;GO:0070062:extracellular exosome;GO:0016020:membrane;GO:0005886:plasma membrane;	GO:0071916:dipeptide transmembrane transporter activity;GO:0015333:peptide:proton symporter activity;GO:0022857:transmembrane transporter activity;	K14637	-
gene-ANKRD1	1887	2121	67.27	2443	73.23	1818	66.58	10790	375.57	11167	372.54	12592	392.25	37607	1269.79	35514	1289.86	50350	1382.57	27896	1051.55	32161	1110.02	31914	1158.11	21396.8555455276	13.1046894536835	3.71201126092003	0.433895320063759	8.55508480795453	1.17782108136369e-17	3.96066085001309e-16	Ups	NC_010456.5	102603777	102612857	-	ANKRD1	ankyrin repeat domain 1	GO:0006357:regulation of transcription by RNA polymerase II;	GO:0005737:cytoplasm;GO:0005634:nucleus;GO:0048471:perinuclear region of cytoplasm;	GO:0003779:actin binding;GO:0061629:RNA polymerase II-specific DNA-binding transcription factor binding;GO:0031432:titin binding;	-	-
gene-PKD2	5784	4844	50.12	4913	48.05	4007	47.88	2339	26.56	2523	27.46	2771	28.16	1729	19.05	1631	19.33	2312	20.71	1385	17.03	1628	18.33	1418	16.79	2593.61440839173	0.42048198300807	-1.24988411029703	0.146161933946388	-8.55136543797703	1.21640830048842e-17	4.0821879363876e-16	Down	NC_010450.4	131002973	131058932	-	PKD2	polycystin 2%2C transient receptor potential cation channel	GO:0070588:calcium ion transmembrane transport;GO:0198738:cell-cell signaling by wnt;GO:0071277:cellular response to calcium ion;GO:0050982:detection of mechanical stimulus;GO:0098662:inorganic cation transmembrane transport;GO:0071805:potassium ion transmembrane transport;GO:0051290:protein heterotetramerization;GO:0051262:protein tetramerization;GO:0034765:regulation of monoatomic ion transmemb…	GO:0016323:basolateral plasma membrane;GO:0034703:cation channel complex;GO:0060170:ciliary membrane;GO:0005929:cilium;GO:0030659:cytoplasmic vesicle membrane;GO:0005783:endoplasmic reticulum;GO:0005789:endoplasmic reticulum membrane;GO:0005794:Golgi apparatus;GO:0016020:membrane;GO:0005886:plasma membrane;GO:0002133:polycystin complex;	GO:0005262:calcium channel activity;GO:0005509:calcium ion binding;GO:0005261:monoatomic cation channel activity;GO:0051371:muscle alpha-actinin binding;GO:0015271:outward rectifier potassium channel activity;GO:0005267:potassium channel activity;GO:0005102:signaling receptor binding;GO:0005245:voltage-gated calcium channel activity;GO:0005248:voltage-gated sodium channel activity;	K04986	-
gene-PIR	2914	177	3.64	175	3.40	151	3.58	81	1.83	89	1.92	90	1.82	66	1.44	57	1.34	67	1.19	44	1.07	62	1.39	68	1.60	93.3548470432871	0.408222767620111	-1.29257144750782	0.15166241406339	-8.52268807331241	1.55892219161389e-17	5.21067399477516e-16	Down	NC_010461.5	11934157	12034629	-	PIR	pirin%2C transcript variant X5	GO:0007586:digestion;GO:0030224:monocyte differentiation;GO:0006366:transcription by RNA polymerase II;	GO:0005737:cytoplasm;GO:0005829:cytosol;GO:0005654:nucleoplasm;GO:0005634:nucleus;	GO:0046872:metal ion binding;GO:0008127:quercetin 2,3-dioxygenase activity;GO:0003712:transcription coregulator activity;	K06911	-
gene-WNT10A	2344	2	0.05	1	0.02	9	0.27	73	2.05	89	2.39	84	2.11	88	2.39	79	2.31	44	0.97	69	2.09	72	2.00	57	1.67	55.8921966484379	17.8986147180618	4.16177602781153	0.48842424006554	8.52082203629589	1.58424810084439e-17	5.28473481479672e-16	Ups	NC_010457.5	120925204	120939032	+	WNT10A	Wnt family member 10A	GO:0009887:animal organ morphogenesis;GO:0060070:canonical Wnt signaling pathway;GO:0045165:cell fate commitment;GO:0007267:cell-cell signaling;GO:0071560:cellular response to transforming growth factor beta stimulus;GO:0048730:epidermis morphogenesis;GO:0001942:hair follicle development;GO:0031069:hair follicle morphogenesis;GO:0014033:neural crest cell differentiation;GO:0030182:neuron differen…	GO:0005615:extracellular space;	GO:0005125:cytokine activity;GO:0005109:frizzled binding;GO:0048018:receptor ligand activity;GO:0005102:signaling receptor binding;	K01357	ko04150 mTOR signaling pathway;ko04310 Wnt signaling pathway;ko04390 Hippo signaling pathway;ko04550 Signaling pathways regulating pluripotency of stem cells;ko04916 Melanogenesis;ko04934 Cushing syndrome;ko05010 Alzheimer disease;ko05022 Pathways of neurodegeneration - multiple diseases;ko05165 Human papillomavirus infection;ko05200 Pathways in cancer;ko05205 Proteoglycans in cancer;ko05217 Basa…
gene-PGM5	3632	536	8.83	536	8.35	515	9.80	2044	36.96	2194	38.03	2242	36.29	3184	55.85	2830	53.40	3718	53.04	1333	26.11	1353	24.26	1466	27.64	1783.93352669452	4.13651049334575	2.0484142419321	0.240545434536064	8.51570617369164	1.655781725225e-17	5.51233201497559e-16	Ups	NC_010443.5	221634516	221837764	+	PGM5	phosphoglucomutase 5	GO:0005975:carbohydrate metabolic process;GO:0007155:cell adhesion;GO:0030239:myofibril assembly;GO:0014706:striated muscle tissue development;	GO:0005912:adherens junction;GO:0030055:cell-substrate junction;GO:0043034:costamere;GO:0009898:cytoplasmic side of plasma membrane;GO:0005829:cytosol;GO:0016010:dystrophin-associated glycoprotein complex;GO:0005925:focal adhesion;GO:0014704:intercalated disc;GO:0042383:sarcolemma;GO:0005914:spot adherens junction;GO:0001725:stress fiber;GO:0030018:Z disc;	GO:0000287:magnesium ion binding;	K15636	-
gene-TNNT2	840	500	35.62	516	34.75	379	31.18	3317	259.36	3374	252.86	3939	275.64	19226	1458.29	18443	1504.76	23750	1465.02	19954	1689.70	19451	1508.11	19474	1587.51	11258.8405826011	32.0668520892132	5.0030108303886	0.587929589971268	8.50954079489876	1.74623547772154e-17	5.80188476751347e-16	Ups	NC_010452.4	23749528	23759696	-	TNNT2	troponin T2%2C cardiac type	GO:0051764:actin crosslink formation;GO:0060048:cardiac muscle contraction;GO:0006936:muscle contraction;GO:0030049:muscle filament sliding;GO:0032780:negative regulation of ATP-dependent activity;GO:0032781:positive regulation of ATP-dependent activity;GO:0008016:regulation of heart contraction;GO:0032972:regulation of muscle filament sliding speed;GO:0051592:response to calcium ion;GO:0045214:s…	GO:0097512:cardiac myofibril;GO:1990584:cardiac Troponin complex;GO:0005829:cytosol;GO:0030017:sarcomere;GO:0005865:striated muscle thin filament;GO:0005861:troponin complex;	GO:0003779:actin binding;GO:0042802:identical protein binding;GO:0044877:protein-containing complex binding;GO:0030674:protein-macromolecule adaptor activity;GO:0005523:tropomyosin binding;GO:0030172:troponin C binding;GO:0031013:troponin I binding;	K12045	ko04260 Cardiac muscle contraction;ko04261 Adrenergic signaling in cardiomyocytes;ko05410 Hypertrophic cardiomyopathy;ko05414 Dilated cardiomyopathy;;
gene-UAP1	2365	4284	108.40	4735	113.25	3893	113.76	1510	41.94	1534	40.83	1671	41.53	970	26.13	869	25.18	1360	29.80	1269	38.17	1797	49.49	1209	35.01	2089.63716280245	0.313130528274561	-1.67516392578067	0.197085803798828	-8.49966813180801	1.90133484414838e-17	6.30464490368805e-16	Down	NC_010446.5	87960056	87994032	-	UAP1	UDP-N-acetylglucosamine pyrophosphorylase 1%2C transcript variant X4	GO:0006048:UDP-N-acetylglucosamine biosynthetic process;	GO:0005829:cytosol;GO:0005654:nucleoplasm;GO:0005886:plasma membrane;	GO:0042802:identical protein binding;GO:0052630:UDP-N-acetylgalactosamine diphosphorylase activity;GO:0003977:UDP-N-acetylglucosamine diphosphorylase activity;	K00972	ko00520 Amino sugar and nucleotide sugar metabolism;ko01100 Metabolic pathways;ko01250 Biosynthesis of nucleotide sugars;;
gene-FOXL1	4231	213	3.01	239	3.20	209	3.41	73	1.13	73	1.09	59	0.82	55	0.83	40	0.65	68	0.83	53	0.89	98	1.51	48	0.78	102.373150386944	0.283355092430772	-1.81931696422887	0.214250263012918	-8.49155066903781	2.0389799577003e-17	6.74764815763559e-16	Down	NC_010448.4	2540748	2544978	-	FOXL1	forkhead box L1	GO:0009653:anatomical structure morphogenesis;GO:0030154:cell differentiation;GO:0007507:heart development;GO:0061146:Peyer's patch morphogenesis;GO:0030166:proteoglycan biosynthetic process;GO:0006357:regulation of transcription by RNA polymerase II;GO:0030111:regulation of Wnt signaling pathway;GO:0007495:visceral mesoderm-endoderm interaction involved in midgut development;	GO:0000785:chromatin;GO:0005634:nucleus;	GO:0003677:DNA binding;GO:0008301:DNA binding, bending;GO:0003700:DNA-binding transcription factor activity;GO:0000981:DNA-binding transcription factor activity, RNA polymerase II-specific;GO:0000978:RNA polymerase II cis-regulatory region sequence-specific DNA binding;GO:0043565:sequence-specific DNA binding;	K09405	-
gene-SLC31A2	2740	51	1.11	51	1.05	30	0.76	238	5.71	240	5.51	266	5.71	741	17.23	755	18.88	939	17.76	683	17.73	694	16.50	796	19.89	462.596696226822	13.8259851750091	3.78931037870799	0.447544859297254	8.46688393350793	2.52045022839338e-17	8.27531286601833e-16	Ups	NC_010443.5	253795005	253805287	+	SLC31A2	solute carrier family 31 member 2%2C transcript variant X1	GO:0006878:intracellular copper ion homeostasis;GO:0006825:copper ion transport;GO:1902311:regulation of copper ion transmembrane transport;	GO:0005770:late endosome;GO:0005886:plasma membrane;GO:0055037:recycling endosome;	GO:0005375:copper ion transmembrane transporter activity;	K14687	-
gene-TNNT3	1609	10	0.37	10	0.35	16	0.69	445	18.17	456	17.84	451	16.48	5219	206.66	4504	191.85	6467	208.26	14252	630.06	15293	619.02	14806	630.12	5530.58624037778	598.460031856006	9.22511108979469	1.09318330870837	8.43875955323031	3.20723093460089e-17	1.04889028937663e-15	Ups	NC_010444.4	1297826	1316865	+	TNNT3	troponin T3%2C fast skeletal type	GO:0006936:muscle contraction;GO:1903612:positive regulation of calcium-dependent ATPase activity;GO:0006942:regulation of striated muscle contraction;GO:0045214:sarcomere organization;GO:0003009:skeletal muscle contraction;GO:0006937:regulation of muscle contraction;	GO:0005861:troponin complex;	GO:0003779:actin binding;GO:0048306:calcium-dependent protein binding;GO:0005523:tropomyosin binding;GO:0030172:troponin C binding;GO:0031013:troponin I binding;	K12046	-
gene-PROB1	6367	58	0.55	60	0.53	52	0.56	266	2.74	249	2.46	339	3.13	882	8.83	722	7.77	897	7.30	667	7.45	717	7.33	799	8.59	480.910633349203	10.9527970545863	3.45322743790859	0.409549951840737	8.43176130869493	3.40500957947601e-17	1.11139246137144e-15	Ups	NC_010444.4	141280252	141286618	-	PROB1	proline rich basic protein 1	-	GO:0005654:nucleoplasm;	-	-	-
gene-XK	4895	15	0.18	26	0.30	16	0.23	96	1.29	101	1.30	98	1.18	123	1.60	103	1.44	135	1.43	65	0.94	57	0.76	65	0.91	73.4116948199015	4.84301987794868	2.27590692442604	0.270291158127148	8.42020486425026	3.75826538632598e-17	1.21953518246169e-15	Ups	NC_010461.5	33544287	33602576	+	XK	X-linked Kx blood group	GO:0006865:amino acid transport;GO:0006874:intracellular calcium ion homeostasis;GO:0010961:intracellular magnesium ion homeostasis;GO:0042552:myelination;GO:0031133:regulation of axon diameter;GO:0008361:regulation of cell size;GO:0048741:skeletal muscle fiber development;	GO:0005789:endoplasmic reticulum membrane;GO:0016020:membrane;GO:0005886:plasma membrane;	GO:0030674:protein-macromolecule adaptor activity;	K19522	-
gene-SERPINF1	1606	3849	143.43	4026	141.80	3417	147.03	9288	379.85	10018	392.69	10807	395.55	9658	383.16	9393	400.84	11897	383.84	5873	260.12	6180	250.62	6251	266.53	7408.27131375034	2.28612260867266	1.19290277983435	0.141765546094568	8.41461703987372	3.94180537186453e-17	1.27635908133998e-15	Ups	NC_010454.4	47949004	47959471	+	SERPINF1	serpin family F member 1%2C transcript variant X2	GO:0060767:epithelial cell proliferation involved in prostate gland development;GO:0016525:negative regulation of angiogenesis;GO:0010951:negative regulation of endopeptidase activity;GO:0060770:negative regulation of epithelial cell proliferation involved in prostate gland development;GO:0050769:positive regulation of neurogenesis;	GO:0005576:extracellular region;GO:0005615:extracellular space;GO:0042470:melanosome;	GO:0004867:serine-type endopeptidase inhibitor activity;	K19614	ko04310 Wnt signaling pathway;;
gene-WWTR1	4418	1602	21.70	1853	23.72	1490	23.31	3859	57.37	3893	55.47	4329	57.60	5878	84.77	5489	85.15	7502	87.99	5658	91.10	5341	78.74	5541	85.88	4371.05559298015	3.1988933930067	1.67757291369668	0.199368986794351	8.4144125958121	3.94868568841916e-17	1.27635908133998e-15	Ups	NC_010455.5	89742980	89889547	-	WWTR1	WW domain containing transcription regulator 1	GO:0060271:cilium assembly;GO:0032835:glomerulus development;GO:0003015:heart process;GO:0035329:hippo signaling;GO:0060993:kidney morphogenesis;GO:0048762:mesenchymal cell differentiation;GO:0035264:multicellular organism growth;GO:0090090:negative regulation of canonical Wnt signaling pathway;GO:0045599:negative regulation of fat cell differentiation;GO:0006469:negative regulation of protein ki…	GO:0005737:cytoplasm;GO:0005829:cytosol;GO:0016604:nuclear body;GO:0005654:nucleoplasm;GO:0005634:nucleus;GO:0005886:plasma membrane;GO:0005667:transcription regulator complex;	GO:0042803:protein homodimerization activity;GO:0003713:transcription coactivator activity;GO:0003714:transcription corepressor activity;	K16820	ko04390 Hippo signaling pathway;ko04392 Hippo signaling pathway - multiple species;;
gene-RCAN1	2769	5796	125.27	6423	131.21	5150	128.53	2934	69.59	3180	72.30	3256	69.12	1975	45.44	1777	43.98	2690	50.34	1956	50.25	2358	55.46	1923	47.56	3257.52893089775	0.416612798144841	-1.26322093593009	0.150231267808457	-8.40850879019859	4.1525629582342e-17	1.33966339613904e-15	Down	NC_010455.5	198106256	198205727	-	RCAN1	regulator of calcineurin 1	GO:0019722:calcium-mediated signaling;GO:0070885:negative regulation of calcineurin-NFAT signaling cascade;GO:0033173:calcineurin-NFAT signaling cascade;GO:0031987:locomotion involved in locomotory behavior;GO:0043666:regulation of phosphoprotein phosphatase activity;GO:0002931:response to ischemia;GO:0006979:response to oxidative stress;GO:0007614:short-term memory;GO:0048741:skeletal muscle fib…	GO:0005737:cytoplasm;GO:0005634:nucleus;	GO:0008597:calcium-dependent protein serine/threonine phosphatase regulator activity;GO:0003676:nucleic acid binding;GO:0042802:identical protein binding;	K17901	ko04919 Thyroid hormone signaling pathway;ko04921 Oxytocin signaling pathway;ko05167 Kaposi sarcoma-associated herpesvirus infection;;
gene-CARNS1	4007	288	4.30	267	3.77	236	4.07	1131	18.54	1164	18.29	1332	19.54	2155	34.27	2113	36.14	2393	30.94	791	14.04	930	15.12	916	15.65	1116.34456006645	5.30157213036356	2.40642024049726	0.286217734718205	8.40765595069258	4.18285996329487e-17	1.34683245806554e-15	Ups	NC_010444.4	5097238	5105697	-	CARNS1	carnosine synthase 1%2C transcript variant X1	GO:0035499:carnosine biosynthetic process;GO:0006548:histidine catabolic process;	GO:0005829:cytosol;	GO:0005524:ATP binding;GO:0016887:ATP hydrolysis activity;GO:0047730:carnosine synthase activity;GO:0102102:homocarnosine synthase activity;GO:0046872:metal ion binding;	K14755	ko00330 Arginine and proline metabolism;ko00340 Histidine metabolism;ko00410 beta-Alanine metabolism;ko01100 Metabolic pathways;;
gene-TTK	4874	1041	12.78	1017	11.80	892	12.65	150	2.02	159	2.05	174	2.10	293	3.83	257	3.61	295	3.14	263	3.84	286	3.82	240	3.37	424.248192844218	0.240280377071854	-2.05720926188809	0.244693193541292	-8.40730071856673	4.19554376589258e-17	1.34831357362856e-15	Down	NC_010443.5	86076576	86125334	-	TTK	TTK protein kinase%2C transcript variant X3	GO:0007059:chromosome segregation;GO:0016321:female meiosis chromosome segregation;GO:0033316:meiotic spindle assembly checkpoint signaling;GO:0007094:mitotic spindle assembly checkpoint signaling;GO:0007052:mitotic spindle organization;GO:0018105:peptidyl-serine phosphorylation;GO:0018107:peptidyl-threonine phosphorylation;GO:0008284:positive regulation of cell population proliferation;GO:001086…	GO:0005737:cytoplasm;GO:0000776:kinetochore;GO:0016020:membrane;GO:0005634:nucleus;GO:0005819:spindle;	GO:0005524:ATP binding;GO:0042802:identical protein binding;GO:0043515:kinetochore binding;GO:0106310:protein serine kinase activity;GO:0004674:protein serine/threonine kinase activity;GO:0004712:protein serine/threonine/tyrosine kinase activity;GO:0004713:protein tyrosine kinase activity;	K08866	ko04110 Cell cycle;;
gene-PFKP	2700	1906	42.25	2271	47.58	1704	43.61	953	23.18	1069	24.92	1066	23.21	735	17.34	591	15.00	951	18.25	741	19.52	960	23.16	716	18.16	1131.03484366189	0.436995910433261	-1.19430831636346	0.142088607152531	-8.40537704111196	4.26489181282058e-17	1.3679640489622e-15	Down	NC_010452.4	67022652	67082336	-	PFKP	phosphofructokinase%2C platelet	GO:0061621:canonical glycolysis;GO:1990830:cellular response to leukemia inhibitory factor;GO:0030388:fructose 1,6-bisphosphate metabolic process;GO:0006002:fructose 6-phosphate metabolic process;	GO:0005945:6-phosphofructokinase complex;GO:0005737:cytoplasm;GO:0005829:cytosol;GO:0070062:extracellular exosome;GO:0016020:membrane;GO:0005634:nucleus;	GO:0003872:6-phosphofructokinase activity;GO:0016208:AMP binding;GO:0005524:ATP binding;GO:0045296:cadherin binding;GO:0070095:fructose-6-phosphate binding;GO:0042802:identical protein binding;GO:0046872:metal ion binding;GO:0048029:monosaccharide binding;GO:0044877:protein-containing complex binding;	K00850	ko00010 Glycolysis / Gluconeogenesis;ko00030 Pentose phosphate pathway;ko00051 Fructose and mannose metabolism;ko00052 Galactose metabolism;ko01100 Metabolic pathways;ko01200 Carbon metabolism;ko01230 Biosynthesis of amino acids;ko03018 RNA degradation;ko04066 HIF-1 signaling pathway;ko04152 AMPK signaling pathway;ko04919 Thyroid hormone signaling pathway;ko04922 Glucagon signaling pathway;ko0523…
gene-TULP4	11314	204	1.08	202	1.01	184	1.12	591	3.43	594	3.31	691	3.59	740	4.17	698	4.23	902	4.13	383	2.41	374	2.15	443	2.68	489.796459632096	2.97743131553149	1.57406822785932	0.18739812494985	8.39959433041583	4.480236923141e-17	1.4287929568082e-15	Ups	NC_010443.5	8650811	8891596	-	TULP4	tubby like protein 4	GO:0016567:protein ubiquitination;	GO:0005737:cytoplasm;GO:0005829:cytosol;	-	-	-
gene-ARL13B	3085	452	8.77	457	8.38	359	8.04	261	5.56	211	4.31	237	4.52	189	3.90	167	3.71	196	3.29	186	4.29	199	4.20	191	4.24	258.101930491766	0.480983864899027	-1.05593959677686	0.125808769497087	-8.39321138739309	4.73039974711672e-17	1.5028254739459e-15	Down	NC_010455.5	165829772	165910959	-	ARL13B	ADP ribosylation factor like GTPase 13B%2C transcript variant X6	GO:0060271:cilium assembly;GO:0009953:dorsal/ventral pattern formation;GO:0021943:formation of radial glial scaffolds;GO:0001947:heart looping;GO:0021830:interneuron migration from the subpallium to the cortex;GO:0070986:left/right axis specification;GO:0021532:neural tube patterning;GO:1905515:non-motile cilium assembly;GO:0097500:receptor localization to non-motile cilium;GO:0010226:response to…	GO:0005930:axoneme;GO:0060170:ciliary membrane;GO:0005929:cilium;GO:0005829:cytosol;GO:0031514:motile cilium;GO:0097730:non-motile cilium;	GO:0005525:GTP binding;GO:0003924:GTPase activity;	K07962	-
gene-MAMSTR	3458	83	1.44	93	1.52	86	1.72	180	3.42	213	3.88	212	3.60	202	3.72	217	4.30	320	4.79	175	3.60	251	4.73	208	4.12	185.120815707483	2.48076130723804	1.31078292933344	0.156511626323856	8.37498759754211	5.52296878517719e-17	1.74796198041689e-15	Ups	NC_010448.4	54039877	54058059	-	MAMSTR	MEF2 activating motif and SAP domain containing transcriptional regulator%2C transcript variant X7	GO:0010831:positive regulation of myotube differentiation;GO:0045944:positive regulation of transcription by RNA polymerase II;GO:0006357:regulation of transcription by RNA polymerase II;	GO:0005634:nucleus;	GO:0003712:transcription coregulator activity;	-	-
gene-EPHA10	6229	164	1.58	229	2.08	161	1.79	18	0.19	19	0.19	37	0.35	9	0.09	2	0.02	20	0.17	6	0.07	9	0.09	10	0.11	56.3087352692524	0.0750848658628411	-3.73533404295274	0.446097856062183	-8.37335125509338	5.60023599618695e-17	1.7679929648841e-15	Down	NC_010448.4	93764732	93804069	-	EPHA10	EPH receptor A10	GO:0007411:axon guidance;GO:0033674:positive regulation of kinase activity;GO:0007169:transmembrane receptor protein tyrosine kinase signaling pathway;	GO:0005576:extracellular region;GO:0016020:membrane;GO:0043005:neuron projection;GO:0005886:plasma membrane;GO:0043235:receptor complex;	GO:0005524:ATP binding;GO:0004714:transmembrane receptor protein tyrosine kinase activity;GO:0005005:transmembrane-ephrin receptor activity;	K08897	-
gene-RGS17	4779	1289	16.14	1373	16.25	1284	18.57	381	5.24	436	5.74	468	5.76	198	2.64	173	2.48	244	2.65	295	4.39	240	3.27	270	3.87	554.047286374158	0.22498932661349	-2.1520715325874	0.257745610638816	-8.34959527440077	6.84972740689114e-17	2.15559629093467e-15	Down	NC_010443.5	13340253	13442058	+	RGS17	regulator of G protein signaling 17%2C transcript variant X1	GO:0007186:G protein-coupled receptor signaling pathway;GO:0009968:negative regulation of signal transduction;	GO:0005737:cytoplasm;GO:0043005:neuron projection;GO:0005634:nucleus;GO:0005886:plasma membrane;GO:0045202:synapse;	GO:0005096:GTPase activator activity;GO:0003924:GTPase activity;	K16449	-
gene-TBC1D17	3083	202	3.92	217	3.98	194	4.35	462	9.84	519	10.60	522	9.95	487	10.06	437	9.71	510	8.57	293	6.76	355	7.50	317	7.04	370.762277956178	2.08032007316442	1.0568055151173	0.126573629399492	8.3493340605871	6.86489193933181e-17	2.156300050021e-15	Ups	NC_010448.4	54890002	54906144	+	TBC1D17	TBC1 domain family member 17%2C transcript variant X1	GO:0090630:activation of GTPase activity;GO:0006914:autophagy;GO:0015031:protein transport;GO:0042147:retrograde transport, endosome to Golgi;	GO:0005776:autophagosome;GO:0005829:cytosol;GO:0055037:recycling endosome;	GO:0005096:GTPase activator activity;	-	-
gene-PRR5L	5579	242	2.60	316	3.20	256	3.17	81	0.95	97	1.09	113	1.19	72	0.82	38	0.47	70	0.65	42	0.54	56	0.65	43	0.53	117.60696052832	0.244073027626779	-2.03461522237841	0.243957705856153	-8.34003261031687	7.42700498439969e-17	2.32847774689478e-15	Down	NC_010444.4	24646865	24812642	-	PRR5L	proline rich 5 like%2C transcript variant X7	GO:0034599:cellular response to oxidative stress;GO:0001933:negative regulation of protein phosphorylation;GO:0009968:negative regulation of signal transduction;GO:0090316:positive regulation of intracellular protein transport;GO:0061014:positive regulation of mRNA catabolic process;GO:0010762:regulation of fibroblast migration;GO:0038203:TORC2 signaling;GO:0014065:obsolete phosphatidylinositol 3…	GO:0031932:TORC2 complex;	GO:0031625:ubiquitin protein ligase binding;	-	-
gene-RGMB	4982	675	8.11	663	7.53	556	7.71	2493	32.87	2474	31.26	2656	31.34	6473	82.78	6166	84.82	8423	87.60	3584	51.17	3866	50.54	4165	57.25	3474.43570590568	6.9992398729125	2.80719825189685	0.336998788881169	8.32999507569956	8.08457175058542e-17	2.52514180202274e-15	Ups	NC_010444.4	105042479	105070428	+	RGMB	repulsive guidance molecule family member b	GO:0030509:BMP signaling pathway;GO:0007155:cell adhesion;GO:0045893:positive regulation of DNA-templated transcription;GO:0007165:signal transduction;	GO:0005793:endoplasmic reticulum-Golgi intermediate compartment;GO:0045121:membrane raft;GO:0005886:plasma membrane;	GO:0015026:coreceptor activity;GO:0042802:identical protein binding;	K06847	ko04350 TGF-beta signaling pathway;;
gene-IVNS1ABP	3958	13160	198.98	14509	207.36	12076	210.85	6079	100.88	6035	95.99	6907	102.58	3836	61.75	3302	57.18	4987	65.29	3936	70.74	4899	80.61	3883	67.18	6922.3465257396	0.36213296795799	-1.46540857163742	0.175928747202001	-8.32955724941781	8.11452498315671e-17	2.52976004101067e-15	Down	NC_010451.4	126459542	126480126	-	IVNS1ABP	influenza virus NS1A binding protein	GO:0097193:intrinsic apoptotic signaling pathway;GO:2001243:negative regulation of intrinsic apoptotic signaling pathway;GO:0031397:negative regulation of protein ubiquitination;GO:0009615:response to virus;GO:0008380:RNA splicing;GO:0006383:transcription by RNA polymerase III;	GO:0005856:cytoskeleton;GO:0005829:cytosol;GO:0005654:nucleoplasm;GO:0005681:spliceosomal complex;GO:0005667:transcription regulator complex;	-	K15046	-
gene-NEDD9	13207	1216	5.51	1539	6.59	1154	6.04	441	2.19	468	2.23	477	2.12	301	1.45	295	1.53	439	1.72	439	2.36	557	2.75	431	2.23	646.683497402384	0.328700191408057	-1.60515579836152	0.192737829572351	-8.32818239119461	8.20929707600297e-17	2.55453108079577e-15	Down	NC_010449.5	7807042	8093553	-	NEDD9	neural precursor cell expressed%2C developmentally down-regulated 9%2C transcript variant X5	GO:0090630:activation of GTPase activity;GO:0007155:cell adhesion;GO:0007049:cell cycle;GO:0051301:cell division;GO:0061523:cilium disassembly;GO:0007611:learning or memory;GO:0097021:lymphocyte migration into lymphoid organs;GO:0030336:negative regulation of cell migration;GO:1902952:positive regulation of dendritic spine maintenance;GO:2000522:positive regulation of immunological synapse format…	GO:0016323:basolateral plasma membrane;GO:0005938:cell cortex;GO:0036064:ciliary basal body;GO:0005829:cytosol;GO:0005925:focal adhesion;GO:0005794:Golgi apparatus;GO:0001772:immunological synapse;GO:0030027:lamellipodium;GO:0072686:mitotic spindle;GO:0005654:nucleoplasm;GO:0000922:spindle pole;	GO:1990782:protein tyrosine kinase binding;	K16832	-
gene-INCENP	5455	447	4.90	494	5.12	344	4.36	164	1.97	171	1.97	187	2.02	210	2.45	224	2.81	222	2.11	187	2.44	198	2.36	194	2.44	253.17468535773	0.456991238284964	-1.12976158956902	0.135780666443788	-8.32048935359093	8.76008810937914e-17	2.72084747814404e-15	Down	NC_010444.4	9411942	9445825	-	INCENP	inner centromere protein	GO:0007059:chromosome segregation;GO:0051257:meiotic spindle midzone assembly;GO:0051310:metaphase chromosome alignment;GO:0000278:mitotic cell cycle;GO:0000281:mitotic cytokinesis;GO:0051256:mitotic spindle midzone assembly;GO:0007052:mitotic spindle organization;GO:1902425:positive regulation of attachment of mitotic spindle microtubules to kinetochore;GO:0090267:positive regulation of mitotic …	GO:0000801:central element;GO:0010369:chromocenter;GO:0032133:chromosome passenger complex;GO:0000775:chromosome, centromeric region;GO:0005829:cytosol;GO:0000776:kinetochore;GO:0000800:lateral element;GO:1990385:meiotic spindle midzone;GO:0005874:microtubule;GO:0015630:microtubule cytoskeleton;GO:0030496:midbody;GO:0016604:nuclear body;GO:0005654:nucleoplasm;GO:0005634:nucleus;GO:0005721:pericen…	GO:0140677:molecular function activator activity;GO:0043539:protein serine/threonine kinase activator activity;	K11515	-
gene-ZBTB47	5817	350	3.60	371	3.61	320	3.80	704	7.95	775	8.39	826	8.35	1072	11.74	877	10.33	1288	11.47	988	12.08	945	10.58	984	11.58	791.055325372606	2.69763000971187	1.43169249070375	0.172083429871225	8.31975799049984	8.81430988282091e-17	2.73259989843067e-15	Ups	NC_010455.5	26181268	26195282	+	ZBTB47	zinc finger and BTB domain containing 47%2C transcript variant X2	GO:0006357:regulation of transcription by RNA polymerase II;	GO:0005634:nucleus;	GO:0000981:DNA-binding transcription factor activity, RNA polymerase II-specific;GO:0046872:metal ion binding;GO:0000978:RNA polymerase II cis-regulatory region sequence-specific DNA binding;	K10518	-
gene-ERICH5	3362	64	1.14	54	0.91	60	1.23	21	0.41	15	0.28	10	0.17	12	0.23	11	0.22	10	0.15	12	0.25	16	0.31	13	0.26	25.0572626576392	0.222369036486364	-2.16897217920679	0.261076595592081	-8.30780014687987	9.74925447774428e-17	3.00568974924763e-15	Down	NC_010446.5	38669327	38702114	-	ERICH5	glutamate rich 5%2C transcript variant X5	-	-	-	-	-
gene-PLEKHA2	5389	1885	20.93	2200	23.09	1806	23.16	734	8.95	925	10.81	1122	12.24	638	7.54	502	6.38	678	6.52	566	7.47	759	9.17	579	7.36	1026.31604127537	0.362313655943573	-1.46468891153396	0.176379083071522	-8.30420980780371	1.00485941786839e-16	3.09226019015257e-15	Down	NC_010457.5	47626107	47697238	-	PLEKHA2	pleckstrin homology domain containing A2	-	GO:0005737:cytoplasm;GO:0016020:membrane;GO:0005634:nucleus;GO:0005886:plasma membrane;	GO:0008289:lipid binding;GO:0030165:PDZ domain binding;GO:0043325:phosphatidylinositol-3,4-bisphosphate binding;	-	-
gene-MKRN2	5910	336	3.40	327	3.13	299	3.50	688	7.65	727	7.74	745	7.41	889	9.58	911	10.56	1144	10.03	856	10.30	1014	11.17	951	11.02	742.027364658368	2.73955422842269	1.45394116152021	0.175177287112892	8.29982690954234	1.04263187902745e-16	3.1967016746873e-15	Ups	NC_010455.5	68546482	68584341	+	MKRN2	makorin ring finger protein 2	GO:0030154:cell differentiation;GO:0006351:DNA-templated transcription;GO:0002862:negative regulation of inflammatory response to antigenic stimulus;GO:1901223:negative regulation of non-canonical NF-kappaB signal transduction;GO:0045944:positive regulation of transcription by RNA polymerase II;GO:0043491:phosphatidylinositol 3-kinase/protein kinase B signal transduction;GO:0000209:protein polyub…	GO:0005737:cytoplasm;GO:0005634:nucleus;	GO:0046872:metal ion binding;GO:0003723:RNA binding;GO:0061630:ubiquitin protein ligase activity;	K15687	-
gene-MYPN	8555	439	3.07	453	3.00	363	2.93	2380	18.27	2537	18.67	2681	18.42	9180	68.37	8267	66.23	11423	69.19	9839	81.81	11577	88.13	11125	89.05	5987.13871758167	18.7570036943964	4.22935748028423	0.509587397366826	8.29957236410956	1.04486809993587e-16	3.19767982363859e-15	Ups	NC_010456.5	71283271	71388591	+	MYPN	myopalladin%2C transcript variant X5	GO:0007411:axon guidance;GO:0070593:dendrite self-avoidance;GO:0007156:homophilic cell adhesion via plasma membrane adhesion molecules;GO:0045214:sarcomere organization;	GO:0030424:axon;GO:0031674:I band;GO:0005634:nucleus;GO:0005886:plasma membrane;GO:0030018:Z disc;	GO:0003779:actin binding;GO:0098632:cell-cell adhesion mediator activity;GO:0008092:cytoskeletal protein binding;GO:0051371:muscle alpha-actinin binding;GO:0017124:SH3 domain binding;	-	-
gene-KLHDC8B	2850	82	1.72	110	2.18	67	1.62	440	10.14	435	9.61	414	8.54	871	19.47	747	17.96	923	16.78	304	7.59	327	7.47	363	8.72	413.671566914174	6.10263614877252	2.60943257664598	0.31479924605937	8.28919576304781	1.14016756102461e-16	3.47657308049897e-15	Ups	NC_010455.5	31775339	31780483	+	KLHDC8B	kelch domain containing 8B%2C transcript variant X3	GO:1902410:mitotic cytokinetic process;GO:0140014:mitotic nuclear division;GO:0098813:nuclear chromosome segregation;	GO:0110070:cellularization cleavage furrow;GO:0005737:cytoplasm;GO:0045171:intercellular bridge;GO:0030496:midbody;	-	-	-
gene-CTC1	4592	183	2.38	233	2.87	195	2.93	75	1.07	62	0.85	94	1.20	86	1.19	95	1.42	130	1.47	60	0.93	77	1.09	71	1.06	112.509814469764	0.401748666755399	-1.31563485871211	0.158756638100062	-8.28711715275102	1.16026340709172e-16	3.5249605404158e-15	Down	NC_010454.4	53427807	53454149	-	CTC1	CST telomere replication complex component 1	GO:0007568:obsolete aging;GO:0048539:bone marrow development;GO:0006974:DNA damage response;GO:0071425:hematopoietic stem cell proliferation;GO:0035264:multicellular organism growth;GO:0032211:negative regulation of telomere maintenance via telomerase;GO:0045740:positive regulation of DNA replication;GO:0048146:positive regulation of fibroblast proliferation;GO:0010389:regulation of G2/M transiti…	GO:0000781:chromosome, telomeric region;GO:1990879:CST complex;GO:0005829:cytosol;GO:0005654:nucleoplasm;GO:0005634:nucleus;	GO:0098505:G-rich strand telomeric DNA binding;GO:0003697:single-stranded DNA binding;GO:0042162:telomeric DNA binding;	-	-
gene-NUP210	6994	342	2.93	349	2.82	305	3.01	87	0.82	65	0.59	95	0.80	94	0.86	127	1.24	125	0.93	102	1.04	104	0.97	125	1.22	160.713274732514	0.30931998860503	-1.6928280298741	0.204437964844484	-8.28039953910632	1.22762695831519e-16	3.71607804677661e-15	Down	NC_010455.5	70917464	71007273	+	NUP210	nucleoporin 210	GO:0051028:mRNA transport;GO:0006913:nucleocytoplasmic transport;GO:0015031:protein transport;	GO:0005789:endoplasmic reticulum membrane;GO:0016020:membrane;GO:0005635:nuclear envelope;GO:0031965:nuclear membrane;GO:0005643:nuclear pore;	-	K14314	ko03013 Nucleocytoplasmic transport;ko05014 Amyotrophic lateral sclerosis;;
gene-LOC110260879	3947	0	0.00	2	0.03	5	0.09	169	2.81	186	2.97	210	3.13	966	15.59	772	13.40	875	11.49	180	3.24	206	3.40	240	4.16	308.439410517864	169.184935847859	7.40245730702037	0.894034960487621	8.2798297988067	1.23351454949834e-16	3.72039587180522e-15	Ups	NC_010448.4	825399	831386	-	LOC110260879	vegetative cell wall protein gp1-like	-	-	-	-	-
gene-HCN2	3355	54	0.96	103	1.74	70	1.44	314	6.15	297	5.57	314	5.50	212	4.03	171	3.49	325	5.02	177	3.75	193	3.75	217	4.43	200.013192555809	3.19757418342188	1.67697782988514	0.20296431302098	8.26242704899454	1.42739973758799e-16	4.29740076231589e-15	Ups	NC_010444.4	77708159	77730881	-	HCN2	hyperpolarization activated cyclic nucleotide gated potassium channel 2	GO:0007267:cell-cell signaling;GO:0071320:cellular response to cAMP;GO:0071321:cellular response to cGMP;GO:0086012:membrane depolarization during cardiac muscle cell action potential;GO:1990573:potassium ion import across plasma membrane;GO:0071805:potassium ion transmembrane transport;GO:2001257:regulation of cation channel activity;GO:0086091:regulation of heart rate by cardiac conduction;GO:0…	GO:0030424:axon;GO:0030425:dendrite;GO:0098855:HCN channel complex;GO:0005886:plasma membrane;GO:0008076:voltage-gated potassium channel complex;	GO:0030552:cAMP binding;GO:0042802:identical protein binding;GO:0005222:intracellular cAMP-activated cation channel activity;GO:0005249:voltage-gated potassium channel activity;GO:0005248:voltage-gated sodium channel activity;	K04955	ko04024 cAMP signaling pathway;ko04929 GnRH secretion;;
gene-TNC	8059	48685	361.53	57680	404.85	42221	362.05	7907	64.44	8424	65.80	9580	69.88	4372	34.56	3266	27.77	6008	38.63	9172	80.95	9887	79.90	9174	77.95	18059.403008482	0.153986802727616	-2.69912138328721	0.326684367366501	-8.26216878709446	1.43049231787434e-16	4.29895159816687e-15	Down	NC_010443.5	255533235	255630381	-	TNC	tenascin C	GO:0007155:cell adhesion;GO:0060739:mesenchymal-epithelial cell signaling involved in prostate gland development;GO:0002009:morphogenesis of an epithelium;GO:0007528:neuromuscular junction development;GO:0031175:neuron projection development;GO:0001649:osteoblast differentiation;GO:0014012:peripheral nervous system axon regeneration;GO:0008284:positive regulation of cell population proliferation;…	GO:0062023:collagen-containing extracellular matrix;GO:0005615:extracellular space;GO:0005604:basement membrane;GO:0005788:endoplasmic reticulum lumen;GO:0005576:extracellular region;GO:0005925:focal adhesion;GO:0005614:interstitial matrix;GO:0016020:membrane;GO:0098966:perisynaptic extracellular matrix;GO:0090733:tenascin complex;GO:0031012:extracellular matrix;	GO:0005102:signaling receptor binding;GO:0005201:extracellular matrix structural constituent;GO:0045545:syndecan binding;GO:0001968:fibronectin binding;	K06252	ko04151 PI3K-Akt signaling pathway;ko04510 Focal adhesion;ko04512 ECM-receptor interaction;ko05165 Human papillomavirus infection;ko05206 MicroRNAs in cancer;;
gene-TTN	104486	3492	2.00	4380	2.37	3283	2.17	20759	13.05	22202	13.38	24751	13.92	108758	66.32	89551	58.74	119465	59.24	63804	43.44	59808	37.28	67134	44.00	48876.2081855751	17.2089390715461	4.10508625307903	0.497568922792366	8.25028667393696	1.58015009747589e-16	4.73165592025141e-15	Ups	NC_010457.5	84226953	84501320	-	TTN	titin	GO:0055013:cardiac muscle cell development;GO:0060048:cardiac muscle contraction;GO:0003300:cardiac muscle hypertrophy;GO:0055008:cardiac muscle tissue morphogenesis;GO:0055003:cardiac myofibril assembly;GO:0035995:detection of muscle stretch;GO:0007076:mitotic chromosome condensation;GO:0006936:muscle contraction;GO:0010628:positive regulation of gene expression;GO:0050714:positive regulation of…	GO:0000794:condensed nuclear chromosome;GO:0005829:cytosol;GO:0070062:extracellular exosome;GO:0005576:extracellular region;GO:0031674:I band;GO:0031430:M band;GO:0005865:striated muscle thin filament;GO:1990733:titin-telethonin complex;GO:0030018:Z disc;	GO:0051015:actin filament binding;GO:0042805:actinin binding;GO:0005524:ATP binding;GO:0005509:calcium ion binding;GO:0005516:calmodulin binding;GO:0019899:enzyme binding;GO:0042802:identical protein binding;GO:0051371:muscle alpha-actinin binding;GO:0002020:protease binding;GO:0019901:protein kinase binding;GO:0043621:protein self-association;GO:0106310:protein serine kinase activity;GO:0004674:…	K12567	ko05410 Hypertrophic cardiomyopathy;ko05414 Dilated cardiomyopathy;;
gene-ZBED2	2042	1309	38.36	1243	34.43	1036	35.06	305	9.81	299	9.22	324	9.33	137	4.27	117	3.93	131	3.32	138	4.81	128	4.08	102	3.42	436.02692501866	0.152817241947817	-2.71012076702891	0.328581823850262	-8.24793269229627	1.61158090499431e-16	4.81281390508879e-15	Down	NC_010455.5	148156510	148158769	+	ZBED2	zinc finger BED-type containing 2	GO:0000122:negative regulation of transcription by RNA polymerase II;GO:0045618:positive regulation of keratinocyte differentiation;GO:0006357:regulation of transcription by RNA polymerase II;	GO:0000785:chromatin;GO:0005634:nucleus;	GO:0000981:DNA-binding transcription factor activity, RNA polymerase II-specific;GO:0001227:DNA-binding transcription repressor activity, RNA polymerase II-specific;GO:0046872:metal ion binding;GO:0000977:RNA polymerase II transcription regulatory region sequence-specific DNA binding;GO:0000976:transcription cis-regulatory region binding;	K06517	-
gene-TSR1	4918	586	7.13	507	5.83	433	6.08	892	11.91	940	12.03	1074	12.84	1121	14.52	1028	14.33	1288	13.57	1070	15.48	1133	15.00	1040	14.48	925.188007938789	2.09072904438975	1.06400610274788	0.129007777913762	8.24761204288889	1.61590969893262e-16	4.81281390508879e-15	Ups	NC_010454.4	48404306	48417622	-	TSR1	TSR1%2C ribosome maturation factor%2C transcript variant X2	GO:0000479:endonucleolytic cleavage of tricistronic rRNA transcript (SSU-rRNA, 5.8S rRNA, LSU-rRNA);GO:0000462:maturation of SSU-rRNA from tricistronic rRNA transcript (SSU-rRNA, 5.8S rRNA, LSU-rRNA);	GO:0005829:cytosol;GO:0005730:nucleolus;GO:0005654:nucleoplasm;GO:0030688:preribosome, small subunit precursor;	GO:0005525:GTP binding;GO:0003924:GTPase activity;GO:0003723:RNA binding;GO:0034511:U3 snoRNA binding;	K14799	-
gene-FAM213B	939	86	5.48	81	4.88	50	3.68	326	22.80	360	24.14	378	23.66	787	53.40	693	50.58	900	49.66	331	25.07	294	20.39	348	25.38	377.4454575884	6.68991866379798	2.7419886706502	0.332794909636887	8.23927467412885	1.73257772481104e-16	5.14193307333156e-15	Ups	NC_010448.4	64432187	64435328	+	FAM213B	family with sequence similarity 213 member B	GO:0001516:prostaglandin biosynthetic process;	GO:0005737:cytoplasm;GO:0005829:cytosol;GO:0005783:endoplasmic reticulum;GO:0043209:myelin sheath;	GO:0016209:antioxidant activity;GO:0016616:oxidoreductase activity, acting on the CH-OH group of donors, NAD or NADP as acceptor;GO:0047017:prostaglandin-F synthase activity;	K15717	ko00590 Arachidonic acid metabolism;ko01100 Metabolic pathways;;
gene-ATP1A2	3082	5	0.10	4	0.07	4	0.09	55	1.17	59	1.21	77	1.47	100	2.07	73	1.62	138	2.32	53	1.22	51	1.08	36	0.80	52.8151455950091	15.9420147867257	3.99476206669573	0.485579790607238	8.22678814886449	1.92300129618229e-16	5.6868330884795e-15	Ups	NC_010446.5	90341316	90371040	-	ATP1A2	ATPase Na+/K+ transporting subunit alpha 2	GO:0030007:intracellular potassium ion homeostasis;GO:0006883:intracellular sodium ion homeostasis;GO:1990573:potassium ion import across plasma membrane;GO:1902600:proton transmembrane transport;GO:0036376:sodium ion export across plasma membrane;	GO:0042995:cell projection;GO:0005886:plasma membrane;GO:0005890:sodium:potassium-exchanging ATPase complex;	GO:0005524:ATP binding;GO:0016887:ATP hydrolysis activity;GO:0019829:ATPase-coupled monoatomic cation transmembrane transporter activity;GO:0046872:metal ion binding;GO:0005391:P-type sodium:potassium-exchanging transporter activity;	K01539	ko04022 cGMP-PKG signaling pathway;ko04024 cAMP signaling pathway;ko04260 Cardiac muscle contraction;ko04261 Adrenergic signaling in cardiomyocytes;ko04911 Insulin secretion;ko04918 Thyroid hormone synthesis;ko04919 Thyroid hormone signaling pathway;ko04925 Aldosterone synthesis and secretion;ko04960 Aldosterone-regulated sodium reabsorption;ko04961 Endocrine and other factor-regulated calcium re…
gene-PRSS8	1931	33	1.02	43	1.26	29	1.04	110	3.74	157	5.12	170	5.17	273	9.01	203	7.20	292	7.84	126	4.64	129	4.35	138	4.89	139.066626600719	4.98447091482559	2.31744037542242	0.282163374434312	8.21311546925068	2.15522110391075e-16	6.33984705328524e-15	Ups	NC_010445.4	17357793	17362223	+	PRSS8	protease%2C serine 8	GO:0001942:hair follicle development;GO:1902307:positive regulation of sodium ion transmembrane transport;GO:0010765:positive regulation of sodium ion transport;GO:0006508:proteolysis;GO:0051385:response to mineralocorticoid;GO:0043434:response to peptide hormone;GO:0009410:response to xenobiotic stimulus;GO:0070633:transepithelial transport;	GO:0005615:extracellular space;GO:0019897:extrinsic component of plasma membrane;GO:0045121:membrane raft;GO:0005886:plasma membrane;	GO:0004252:serine-type endopeptidase activity;GO:0017080:sodium channel regulator activity;	K08664	-
gene-LOC100517166	1476	2066	83.77	2327	89.18	1827	85.54	1211	53.89	1246	53.14	1344	53.52	991	42.78	877	40.72	1263	44.34	666	32.10	921	40.64	752	34.89	1274.53383869145	0.486794603368354	-1.03861492054334	0.126786598544252	-8.19183519763592	2.57272758028502e-16	7.5413924976404e-15	Down	NC_010449.5	7462187	7530881	+	LOC100517166	transmembrane protein 14C%2C transcript variant X4	GO:0030218:erythrocyte differentiation;GO:0006783:heme biosynthetic process;GO:0006839:mitochondrial transport;GO:0071705:nitrogen compound transport;GO:0071702:organic substance transport;GO:0070453:regulation of heme biosynthetic process;	GO:0005743:mitochondrial inner membrane;GO:0031966:mitochondrial membrane;GO:0005739:mitochondrion;	GO:0042802:identical protein binding;	-	-
gene-SIPA1L2	8312	103	0.74	140	0.95	94	0.78	341	2.69	393	2.98	402	2.84	512	3.92	402	3.31	636	3.96	608	5.20	698	5.47	614	5.06	415.93155345062	4.61970232731869	2.2077998939061	0.269700982027278	8.18610253959994	2.69821861594419e-16	7.8953663676023e-15	Ups	NC_010456.5	58116906	58352507	+	SIPA1L2	signal induced proliferation associated 1 like 2%2C transcript variant X9	GO:0090630:activation of GTPase activity;GO:0051056:regulation of small GTPase mediated signal transduction;	GO:0005737:cytoplasm;	GO:0005096:GTPase activator activity;	K17702	ko04015 Rap1 signaling pathway;;
gene-TMEM74B	3939	37	0.56	45	0.65	45	0.79	3	0.05	4	0.06	6	0.09	0	0.00	1	0.02	3	0.04	1	0.02	8	0.13	4	0.07	13.1696528260803	0.0772609445401695	-3.69411687468108	0.452195891171669	-8.16928447781642	3.10223854671471e-16	9.03005876451216e-15	Down	NC_010459.5	34099511	34107077	+	TMEM74B	transmembrane protein 74B	-	GO:0016020:membrane;	-	-	-
gene-SPARCL1	3551	86	1.45	102	1.62	66	1.28	234	4.33	229	4.06	269	4.45	425	7.63	404	7.80	515	7.51	324	6.49	321	5.89	360	6.94	276.980237877211	4.05131615379939	2.01839067345218	0.247140181708361	8.1669870900799	3.16186719926265e-16	9.18759286001773e-15	Ups	NC_010450.4	131386804	131431427	+	SPARCL1	SPARC like 1	GO:0048856:anatomical structure development;GO:0007165:signal transduction;GO:0099560:synaptic membrane adhesion;	GO:0062023:collagen-containing extracellular matrix;GO:0005788:endoplasmic reticulum lumen;GO:0005576:extracellular region;GO:0005615:extracellular space;GO:0098978:glutamatergic synapse;	GO:0005509:calcium ion binding;GO:0005518:collagen binding;GO:0050840:extracellular matrix binding;	-	-
gene-SCN3B	6193	58	0.56	60	0.55	60	0.67	523	5.55	610	6.20	607	5.76	2071	21.31	1967	21.77	2449	20.49	2566	29.47	3009	31.64	2745	30.35	1436.38626225276	31.6890325644199	4.9859117111926	0.610620845810253	8.1653152613495	3.20596823851969e-16	9.29953813048171e-15	Ups	NC_010451.4	50508194	50532432	-	SCN3B	sodium voltage-gated channel beta subunit 3%2C transcript variant X1	GO:0086014:atrial cardiac muscle cell action potential;GO:0086002:cardiac muscle cell action potential involved in contraction;GO:0010460:positive regulation of heart rate;GO:0010765:positive regulation of sodium ion transport;GO:0072659:protein localization to plasma membrane;GO:0060371:regulation of atrial cardiac muscle cell membrane depolarization;GO:0086091:regulation of heart rate by cardia…	GO:0001518:voltage-gated sodium channel complex;GO:0030018:Z disc;	GO:0019871:sodium channel inhibitor activity;GO:0044325:transmembrane transporter binding;GO:0005244:voltage-gated monoatomic ion channel activity;GO:0086006:voltage-gated sodium channel activity involved in cardiac muscle cell action potential;	K04847	-
gene-CHRNA1	3717	2587	41.65	2777	42.26	2219	41.26	10674	188.61	11036	186.91	12097	191.30	32785	561.97	30342	559.46	42082	586.63	27138	519.33	30829	540.18	29276	539.34	19600.2848750986	10.0067551961153	3.32290233465894	0.407150583176974	8.16135963439011	3.31274207261565e-16	9.57594887853665e-15	Ups	NC_010457.5	80673072	80692256	-	CHRNA1	cholinergic receptor nicotinic alpha 1 subunit	GO:0007268:chemical synaptic transmission;GO:0034220:monoatomic ion transmembrane transport;GO:0046716:muscle cell cellular homeostasis;GO:0050877:nervous system process;GO:0007528:neuromuscular junction development;GO:0007274:neuromuscular synaptic transmission;GO:0070050:neuron cellular homeostasis;GO:0019228:neuronal action potential;GO:0042391:regulation of membrane potential;GO:0007165:signa…	GO:0005892:acetylcholine-gated channel complex;GO:0009986:cell surface;GO:0031594:neuromuscular junction;GO:0043005:neuron projection;GO:0005886:plasma membrane;GO:0099634:postsynaptic specialization membrane;GO:0045202:synapse;	GO:0042166:acetylcholine binding;GO:0015464:acetylcholine receptor activity;GO:0022848:acetylcholine-gated monoatomic cation-selective channel activity;GO:0005231:excitatory extracellular ligand-gated monoatomic ion channel activity;GO:0030594:neurotransmitter receptor activity;GO:1904315:transmitter-gated monoatomic ion channel activity involved in regulation of postsynaptic membrane potential;	K04803	ko04080 Neuroactive ligand-receptor interaction;;
gene-CFAP20	1231	228	11.08	200	9.19	187	10.50	381	20.33	386	19.74	441	21.06	397	20.55	413	22.99	453	19.07	383	22.13	462	24.44	412	22.92	362.027285154811	2.01134928259742	1.00816363585277	0.123547212102638	8.16014881028017	3.34612086080718e-16	9.65570066391055e-15	Ups	NC_010448.4	19954698	19969383	-	CFAP20	cilia and flagella associated protein 20	GO:0060271:cilium assembly;GO:2000147:positive regulation of cell motility;GO:2000253:positive regulation of feeding behavior;GO:0018095:protein polyglutamylation;GO:0060296:regulation of cilium beat frequency involved in ciliary motility;	GO:0005879:axonemal microtubule;GO:0005814:centriole;GO:0036064:ciliary basal body;GO:0005929:cilium;GO:0031514:motile cilium;GO:0005654:nucleoplasm;	-	-	-
gene-TMEM254	2324	2971	76.51	2971	72.31	2653	78.89	1277	36.09	1289	34.92	1424	36.02	783	21.47	768	22.65	1039	23.17	653	19.99	794	22.25	596	17.56	1420.72771009335	0.325777460466102	-1.61804130317449	0.198301345835205	-8.15950742219944	3.36393608246168e-16	9.69034368210336e-15	Down	NC_010456.5	81931294	81940443	-	TMEM254	transmembrane protein 254	-	GO:0016020:membrane;	-	-	-
gene-MEF2D	6326	942	8.91	1065	9.52	818	8.94	1782	18.50	2061	20.51	2233	20.75	2982	30.03	2741	29.70	3768	30.86	2115	23.78	2536	26.11	2225	24.08	2086.94149200139	2.62449366402608	1.39203911464178	0.170700161697649	8.15487871128919	3.49530475786565e-16	1.00514117338692e-14	Ups	NC_010446.5	93581563	93616980	+	MEF2D	myocyte enhancer factor 2D%2C transcript variant X2	GO:0007512:adult heart development;GO:0006915:apoptotic process;GO:0030154:cell differentiation;GO:0002062:chondrocyte differentiation;GO:0001958:endochondral ossification;GO:0007517:muscle organ development;GO:0007399:nervous system development;GO:0001649:osteoblast differentiation;GO:0045944:positive regulation of transcription by RNA polymerase II;GO:1904707:positive regulation of vascular ass…	GO:0000785:chromatin;GO:0005737:cytoplasm;GO:0043231:intracellular membrane-bounded organelle;GO:0005654:nucleoplasm;GO:0005634:nucleus;	GO:0001228:DNA-binding transcription activator activity, RNA polymerase II-specific;GO:0003700:DNA-binding transcription factor activity;GO:0000981:DNA-binding transcription factor activity, RNA polymerase II-specific;GO:0140297:DNA-binding transcription factor binding;GO:0042826:histone deacetylase binding;GO:0046982:protein heterodimerization activity;GO:0042803:protein homodimerization activit…	K09262	ko04022 cGMP-PKG signaling pathway;ko04371 Apelin signaling pathway;ko04928 Parathyroid hormone synthesis, secretion and action;;
gene-CALM2	1425	6985	293.35	6736	267.39	5889	285.59	3766	173.58	3637	160.67	3984	164.34	2979	133.20	3004	144.48	3673	133.56	2133	106.47	2256	103.11	2214	106.39	3895.55247241174	0.459711113284139	-1.12120055188662	0.13754417456609	-8.15156698147093	3.59238611119954e-16	1.03128068758515e-14	Down	NC_010445.4	93371765	93386378	+	CALM2	calmodulin 2	GO:0016240:autophagosome membrane docking;GO:0005513:detection of calcium ion;GO:0007186:G protein-coupled receptor signaling pathway;GO:0000086:G2/M transition of mitotic cell cycle;GO:1990456:mitochondrion-endoplasmic reticulum membrane tethering;GO:1905913:negative regulation of calcium ion export across plasma membrane;GO:1901842:negative regulation of high voltage-gated calcium channel activ…	GO:0034704:calcium channel complex;GO:1902494:catalytic complex;GO:0005813:centrosome;GO:0005737:cytoplasm;GO:0005829:cytosol;GO:0005576:extracellular region;GO:0043209:myelin sheath;GO:0005654:nucleoplasm;GO:0005634:nucleus;GO:0005886:plasma membrane;GO:0032991:protein-containing complex;GO:0030017:sarcomere;GO:0097225:sperm midpiece;GO:0005876:spindle microtubule;GO:0000922:spindle pole;GO:0031…	GO:0010856:adenylate cyclase activator activity;GO:0008179:adenylate cyclase binding;GO:0019855:calcium channel inhibitor activity;GO:0005509:calcium ion binding;GO:0048306:calcium-dependent protein binding;GO:0097718:disordered domain specific binding;GO:0030234:enzyme regulator activity;GO:0031997:obsolete N-terminal myristoylation domain binding;GO:0019904:protein domain specific binding;GO:00…	K02183	ko04014 Ras signaling pathway;ko04015 Rap1 signaling pathway;ko04020 Calcium signaling pathway;ko04022 cGMP-PKG signaling pathway;ko04024 cAMP signaling pathway;ko04070 Phosphatidylinositol signaling system;ko04114 Oocyte meiosis;ko04218 Cellular senescence;ko04261 Adrenergic signaling in cardiomyocytes;ko04270 Vascular smooth muscle contraction;ko04371 Apelin signaling pathway;ko04625 C-type lec…
[truncated: 2,353 more rows]
