# Supplementary material for: Transcriptomic Insights Reveal PRTFDC1 as a Novel Regulator of Myogenic Differentiation in Sujiang Pig Satellite Cells
Source: Vet Sci. 2025 Dec 14;12(12):1197. doi: 10.3390/vetsci12121197 (PMC12737788; doi:10.3390/vetsci12121197)
Supplement: Supplementary file 1 [file vetsci-12-01197-s001.zip › Table S4 Group_DM1-VS-GM_DE_significant_anno.xls]

geneID	length	PSC-11d-D0-1.rawreads	PSC-11d-D0-1.FPKM	PSC-11d-D0-2.rawreads	PSC-11d-D0-2.FPKM	PSC-11d-D0-3.rawreads	PSC-11d-D0-3.FPKM	PSC-11d-D1-1.rawreads	PSC-11d-D1-1.FPKM	PSC-11d-D1-2.rawreads	PSC-11d-D1-2.FPKM	PSC-11d-D1-3.rawreads	PSC-11d-D1-3.FPKM	baseMean	foldchange	log2FoldChange	lfcSE	stat	pvalue	padj	Regulation	Chr	Start	End	Strand	GeneSymbol	Description	GO_BP	GO_CC	GO_MF	KO	Pathway
gene-ACSL4	5816	27986	287.97	28215	274.42	24713	293.64	6985	78.88	6981	75.56	7624	77.05	17320.57538	0.250287531	-1.998341676	0.0305849	-65.33752584	0	0	Down	NC_010461.5	89760863	89838103	-	ACSL4	acyl-CoA synthetase long-chain family member 4%2C transcript variant X7	GO:0060996:dendritic spine development;GO:0060136:embryonic process involved in female pregnancy;GO:0006631:fatty acid metabolic process;GO:0015908:fatty acid transport;GO:0006629:lipid metabolic process;GO:0001676:long-chain fatty acid metabolic process;GO:0035338:long-chain fatty-acyl-CoA biosynthetic process;GO:0035336:long-chain fatty-acyl-CoA metabolic process;GO:0030182:neuron differentiati…	GO:0005737:cytoplasm;GO:0005783:endoplasmic reticulum;GO:0005789:endoplasmic reticulum membrane;GO:0005811:lipid droplet;GO:0016020:membrane;GO:0044233:mitochondria-associated endoplasmic reticulum membrane;GO:0031966:mitochondrial membrane;GO:0005741:mitochondrial outer membrane;GO:0005739:mitochondrion;GO:0043025:neuronal cell body;GO:0005778:peroxisomal membrane;GO:0005777:peroxisome;GO:000588…	GO:0047676:arachidonate-CoA ligase activity;GO:0005524:ATP binding;GO:0004467:long-chain fatty acid-CoA ligase activity;GO:0031957:very long-chain fatty acid-CoA ligase activity;	K01897	ko00061 Fatty acid biosynthesis;ko00071 Fatty acid degradation;ko01100 Metabolic pathways;ko01212 Fatty acid metabolism;ko03320 PPAR signaling pathway;ko04146 Peroxisome;ko04216 Ferroptosis;ko04714 Thermogenesis;ko04920 Adipocytokine signaling pathway;;
gene-ACTC1	1559	2782	106.79	2978	108.05	2466	109.31	42970	1810.33	45209	1825.55	50761	1913.92	23687.95207	15.8470113	3.986138872	0.032870907	121.2664691	0	0	Ups	NC_010443.5	136281119	136286551	+	ACTC1	actin%2C alpha%2C cardiac muscle 1	GO:0007015:actin filament organization;GO:0030048:actin filament-based movement;GO:0070252:actin-mediated cell contraction;GO:0033275:actin-myosin filament sliding;GO:0031032:actomyosin structure organization;GO:0060048:cardiac muscle contraction;GO:0055008:cardiac muscle tissue morphogenesis;GO:0055003:cardiac myofibril assembly;GO:0060047:heart contraction;GO:0090131:mesenchyme migration;GO:004…	GO:0005884:actin filament;GO:0044297:cell body;GO:0005737:cytoplasm;GO:0005869:dynactin complex;GO:0030175:filopodium;GO:0098978:glutamatergic synapse;GO:0031674:I band;GO:0030027:lamellipodium;GO:0030017:sarcomere;GO:0045202:synapse;	GO:0005524:ATP binding;GO:0016787:hydrolase activity;GO:0000146:microfilament motor activity;GO:0017022:myosin binding;	K12314	ko04260 Cardiac muscle contraction;ko04261 Adrenergic signaling in cardiomyocytes;ko05410 Hypertrophic cardiomyopathy;ko05414 Dilated cardiomyopathy;;
gene-ACTN2	4759	158	1.99	133	1.58	119	1.73	2072	28.6	2254	29.82	2436	30.09	1154.74137	15.48321673	3.952633326	0.087620647	45.11075268	0	0	Ups	NC_010456.5	54670727	54742717	-	ACTN2	actinin alpha 2	GO:0030035:microspike assembly;	GO:0030175:filopodium;GO:0030018:Z disc;	GO:0003779:actin binding;GO:0005509:calcium ion binding;	K05699	ko04510 Focal adhesion;ko04520 Adherens junction;ko04530 Tight junction;ko04670 Leukocyte transendothelial migration;ko04810 Regulation of actin cytoskeleton;ko05131 Shigellosis;ko05146 Amoebiasis;ko05203 Viral carcinogenesis;ko05322 Systemic lupus erythematosus;;
gene-AKR1B1	1761	3863	131.28	4131	132.69	3317	130.17	11714	436.9	12300	439.7	13550	452.29	7958.117676	3.119630746	1.641375275	0.032276511	50.85355263	0	0	Ups	NC_010460.4	14593516	14752316	+	AKR1B1	aldo-keto reductase family 1 member B	GO:0001523:retinoid metabolic process;	GO:0005829:cytosol;	GO:0004032:alditol:NADP+ 1-oxidoreductase activity;GO:0047655:allyl-alcohol dehydrogenase activity;GO:0047956:glycerol dehydrogenase [NADP+] activity;GO:0052650:NADP-retinol dehydrogenase activity;GO:0036130:prostaglandin H2 endoperoxidase reductase activity;GO:0001758:retinal dehydrogenase activity;	K00011	ko00040 Pentose and glucuronate interconversions;ko00051 Fructose and mannose metabolism;ko00052 Galactose metabolism;ko00561 Glycerolipid metabolism;ko00790 Folate biosynthesis;ko01100 Metabolic pathways;;
gene-ANKRD1	1887	2121	67.27	2443	73.23	1818	66.58	10790	375.57	11167	372.54	12592	392.25	6629.212697	5.090714325	2.347868108	0.04106657	57.17224802	0	0	Ups	NC_010456.5	102603777	102612857	-	ANKRD1	ankyrin repeat domain 1	GO:0006357:regulation of transcription by RNA polymerase II;	GO:0005737:cytoplasm;GO:0005634:nucleus;GO:0048471:perinuclear region of cytoplasm;	GO:0003779:actin binding;GO:0061629:RNA polymerase II-specific DNA-binding transcription factor binding;GO:0031432:titin binding;	-	-
gene-ANLN	7243	5321	43.96	5128	40.05	4275	40.79	907	8.22	850	7.39	922	7.48	2945.548157	0.171139926	-2.54675172	0.050196888	-50.73525129	0	0	Down	NC_010460.4	37647952	37710939	-	ANLN	anillin actin binding protein%2C transcript variant X2	GO:0000915:actomyosin contractile ring assembly;GO:0002244:hematopoietic progenitor cell differentiation;GO:0000281:mitotic cytokinesis;GO:0090521:podocyte cell migration;GO:1904172:positive regulation of bleb assembly;GO:0007096:regulation of exit from mitosis;GO:0000921:septin ring assembly;GO:0031106:septin ring organization;	GO:0015629:actin cytoskeleton;GO:0005826:actomyosin contractile ring;GO:0032059:bleb;GO:0005938:cell cortex;GO:0005829:cytosol;GO:0030496:midbody;GO:0005654:nucleoplasm;	GO:0003779:actin binding;GO:0045296:cadherin binding;	K18621	-
gene-ANXA1	1516	15062	594.58	14487	540.55	12433	566.76	5384	233.26	5361	222.62	5853	226.94	9843.635189	0.371353115	-1.429136414	0.034502027	-41.42180988	0	0	Down	NC_010443.5	226414200	226431963	+	ANXA1	annexin A1	GO:0031532:obsolete actin cytoskeleton reorganization;GO:0002250:adaptive immune response;GO:0071385:cellular response to glucocorticoid stimulus;GO:0007187:G protein-coupled receptor signaling pathway, coupled to cyclic nucleotide second messenger;GO:0071621:granulocyte chemotaxis;GO:0006954:inflammatory response;GO:0045087:innate immune response;GO:0002548:monocyte chemotaxis;GO:0045920:negativ…	GO:0016324:apical plasma membrane;GO:0016323:basolateral plasma membrane;GO:0031901:early endosome membrane;GO:0070062:extracellular exosome;GO:0005615:extracellular space;GO:0031313:extrinsic component of endosome membrane;GO:0031232:extrinsic component of external side of plasma membrane;GO:0016328:lateral plasma membrane;GO:0031514:motile cilium;GO:0005634:nucleus;GO:0001891:phagocytic cup;GO:…	GO:0005509:calcium ion binding;GO:0005544:calcium-dependent phospholipid binding;GO:0019834:phospholipase A2 inhibitor activity;	K17091	-
gene-AREG	1209	2244	111.08	1964	91.89	1877	107.29	127	6.9	121	6.3	168	8.17	1109.867079	0.063977637	-3.966288482	0.096123568	-41.26239363	0	0	Down	NC_010450.4	70417935	70428106	+	AREG	amphiregulin	GO:0007267:cell-cell signaling;GO:0060598:dichotomous subdivision of terminal units involved in mammary gland duct morphogenesis;GO:0007173:epidermal growth factor receptor signaling pathway;GO:0060750:epithelial cell proliferation involved in mammary gland duct elongation;GO:0038134:ERBB2-EGFR signaling pathway;GO:0007186:G protein-coupled receptor signaling pathway;GO:0014009:glial cell prolife…	GO:0009986:cell surface;GO:0030669:clathrin-coated endocytic vesicle membrane;GO:0005789:endoplasmic reticulum membrane;GO:0033116:endoplasmic reticulum-Golgi intermediate compartment membrane;GO:0012507:ER to Golgi transport vesicle membrane;GO:0005576:extracellular region;GO:0005615:extracellular space;GO:0005634:nucleus;	GO:0005125:cytokine activity;GO:0005154:epidermal growth factor receptor binding;GO:0008083:growth factor activity;GO:0048018:receptor ligand activity;GO:0030297:transmembrane receptor protein tyrosine kinase activator activity;	K09782	ko04010 koK signaling pathway;ko04012 ErbB signaling pathway;ko04151 PI3K-Akt signaling pathway;ko04390 Hippo signaling pathway;ko05210 Colorectal cancer;;
gene-ARNTL2	7905	4451	33.7	4710	33.7	4251	37.16	1026	8.52	1120	8.92	1135	8.44	2827.290673	0.229166139	-2.125534205	0.05069846	-41.92502488	0	0	Down	NC_010447.5	46289873	46482369	-	ARNTL2	aryl hydrocarbon receptor nuclear translocator like 2%2C transcript variant X8	GO:0032922:circadian regulation of gene expression;GO:0007623:circadian rhythm;GO:0009649:entrainment of circadian clock;GO:0042753:positive regulation of circadian rhythm;GO:0045893:positive regulation of DNA-templated transcription;GO:0045944:positive regulation of transcription by RNA polymerase II;GO:0006355:regulation of DNA-templated transcription;GO:0006357:regulation of transcription by R…	GO:0034751:aryl hydrocarbon receptor complex;GO:0000785:chromatin;GO:1990513:CLOCK-BMAL transcription complex;GO:0005737:cytoplasm;GO:0005730:nucleolus;GO:0005654:nucleoplasm;GO:0005634:nucleus;	GO:0003700:DNA-binding transcription factor activity;GO:0000981:DNA-binding transcription factor activity, RNA polymerase II-specific;GO:0070888:E-box binding;GO:0046983:protein dimerization activity;GO:0000978:RNA polymerase II cis-regulatory region sequence-specific DNA binding;	K09099	-
gene-ASPM	13268	1932	8.71	2154	9.18	1691	8.81	245	1.21	288	1.37	319	1.41	1122.61722	0.138556763	-2.851450969	0.072282606	-39.4486466	0	0	Down	NC_010452.4	19971516	20039680	-	ASPM	abnormal spindle microtubule assembly	GO:0051301:cell division;GO:0051295:establishment of meiotic spindle localization;GO:0000278:mitotic cell cycle;GO:0007051:spindle organization;	GO:0005737:cytoplasm;GO:0005634:nucleus;GO:0000922:spindle pole;	GO:0005516:calmodulin binding;	K16743	-
gene-BUB1B	3749	1895	30.25	1973	29.77	1611	29.7	275	4.82	256	4.3	285	4.47	1067.094028	0.140004765	-2.83645217	0.071252873	-39.80824997	0	0	Down	NC_010443.5	131093026	131143840	-	BUB1B	BUB1 mitotic checkpoint serine/threonine kinase B%2C transcript variant X2	GO:0006915:apoptotic process;GO:0051301:cell division;GO:0051754:meiotic sister chromatid cohesion, centromeric;GO:0007091:metaphase/anaphase transition of mitotic cell cycle;GO:0007094:mitotic spindle assembly checkpoint signaling;GO:0051444:negative regulation of ubiquitin-protein transferase activity;GO:0016310:phosphorylation;GO:0071459:protein localization to chromosome, centromeric region;	GO:0005680:anaphase-promoting complex;GO:0005737:cytoplasm;GO:0005829:cytosol;GO:0000776:kinetochore;GO:0005815:microtubule organizing center;GO:0033597:mitotic checkpoint complex;GO:0000940:outer kinetochore;GO:0048471:perinuclear region of cytoplasm;GO:0005819:spindle;	GO:0005524:ATP binding;GO:0004672:protein kinase activity;GO:0106310:protein serine kinase activity;GO:0004674:protein serine/threonine kinase activity;	K06637	ko04110 Cell cycle;ko05166 Human T-cell leukemia virus 1 infection;;
gene-C1QTNF3	3397	216	3.81	187	3.11	202	4.11	4160	80.43	4470	82.84	4704	81.4	2244.56805	20.67459262	4.369786997	0.071779217	60.87816435	0	0	Ups	NC_010458.4	20032973	20059905	-	C1QTNF3	C1q and TNF related 3	GO:0035356:intracellular triglyceride homeostasis;GO:0045444:fat cell differentiation;GO:0010629:negative regulation of gene expression;GO:0045721:negative regulation of gluconeogenesis;GO:0050728:negative regulation of inflammatory response;GO:0032715:negative regulation of interleukin-6 production;GO:0071638:negative regulation of monocyte chemotactic protein-1 production;GO:1901223:negative re…	GO:0005581:collagen trimer;GO:0070062:extracellular exosome;GO:0005615:extracellular space;GO:0016020:membrane;GO:0005576:extracellular region;GO:0032991:protein-containing complex;	GO:0042802:identical protein binding;	-	-
gene-CALCOCO2	2380	12010	301.99	12863	305.72	10410	302.27	4138	114.2	4169	110.27	4431	109.44	8073.610321	0.339447891	-1.558737973	0.031564237	-49.38303932	0	0	Down	NC_010454.4	25050008	25080230	+	CALCOCO2	calcium binding and coiled-coil domain 2	GO:1901098:positive regulation of autophagosome maturation;GO:0098792:xenophagy;	GO:0005776:autophagosome;GO:0000421:autophagosome membrane;GO:0031410:cytoplasmic vesicle;GO:0005856:cytoskeleton;GO:0048471:perinuclear region of cytoplasm;GO:0016605:PML body;	GO:0046872:metal ion binding;	-	-
gene-CAP2	3321	236	4.25	290	4.94	279	5.81	2327	46.02	2492	47.24	2706	47.9	1345.912315	8.754816016	3.130076861	0.0737612	42.43527555	0	0	Ups	NC_010449.5	13211110	13350966	+	CAP2	CAP%2C adenylate cyclase-associated protein%2C 2 (yeast)	GO:0007190:activation of adenylate cyclase activity;GO:0019933:cAMP-mediated signaling;GO:0000902:cell morphogenesis;GO:0007163:establishment or maintenance of cell polarity;GO:0099140:presynaptic actin cytoskeleton organization;GO:0045761:regulation of adenylate cyclase activity;GO:0007165:signal transduction;	GO:0005737:cytoplasm;GO:0005886:plasma membrane;GO:0014069:postsynaptic density;	GO:0003779:actin binding;GO:0008179:adenylate cyclase binding;GO:0042802:identical protein binding;	K17261	-
gene-CASQ2	2691	445	9.9	432	9.08	387	9.94	2783	67.93	2996	70.09	3350	73.18	1680.08272	6.772458384	2.759679623	0.06124157	45.06219577	0	0	Ups	NC_010446.5	104918204	104984019	+	CASQ2	calsequestrin 2	GO:0060315:negative regulation of ryanodine-sensitive calcium-release channel activity;GO:0010881:regulation of cardiac muscle contraction by regulation of the release of sequestered calcium ion;GO:0051279:regulation of release of sequestered calcium ion into cytosol;GO:0010880:regulation of release of sequestered calcium ion into cytosol by sarcoplasmic reticulum;	GO:0016529:sarcoplasmic reticulum;GO:0033018:sarcoplasmic reticulum lumen;GO:0030018:Z disc;	GO:0005509:calcium ion binding;	-	-
gene-CCNB1	2045	2270	66.43	2120	58.64	1706	57.65	294	9.44	289	8.9	301	8.65	1181.5607	0.136553086	-2.87246618	0.07425584	-38.68337066	0	0	Down	NC_010458.4	47338239	47348385	+	CCNB1	cyclin B1	GO:0051301:cell division;GO:0044772:mitotic cell cycle phase transition;GO:0007080:mitotic metaphase chromosome alignment;GO:0000079:regulation of cyclin-dependent protein serine/threonine kinase activity;	GO:0005813:centrosome;GO:0097125:cyclin B1-CDK1 complex;GO:0000307:cyclin-dependent protein kinase holoenzyme complex;GO:0005737:cytoplasm;GO:0005634:nucleus;	GO:0016538:cyclin-dependent protein serine/threonine kinase regulator activity;	K05868	ko04068 FoxO signaling pathway;ko04110 Cell cycle;ko04114 Oocyte meiosis;ko04115 p53 signaling pathway;ko04218 Cellular senescence;ko04914 Progesterone-mediated oocyte maturation;ko05170 Human immunodeficiency virus 1 infection;;
gene-CDKN1C	1891	118	3.73	117	3.5	63	2.3	1706	59.26	1757	58.49	1921	59.71	914.3315039	17.01162144	4.088448751	0.101023311	40.4703501	0	0	Ups	NC_010444.4	2019391	2022092	-	CDKN1C	cyclin dependent kinase inhibitor 1C	GO:0030325:adrenal gland development;GO:0007568:obsolete aging;GO:0043010:camera-type eye development;GO:0007049:cell cycle;GO:0055123:digestive system development;GO:0060669:embryonic placenta morphogenesis;GO:0071514:genomic imprinting;GO:0001822:kidney development;GO:0035264:multicellular organism growth;GO:0030099:myeloid cell differentiation;GO:1904030:negative regulation of cyclin-dependent…	GO:0005737:cytoplasm;GO:0005634:nucleus;	GO:0004861:cyclin-dependent protein serine/threonine kinase inhibitor activity;GO:0140678:molecular function inhibitor activity;GO:0004860:protein kinase inhibitor activity;GO:0044877:protein-containing complex binding;	K09993	ko04110 Cell cycle;;
gene-CENPE	8765	3063	20.91	3310	21.36	2693	21.23	423	3.17	431	3.1	540	3.62	1772.347712	0.144312303	-2.7927338	0.059809997	-46.69342812	0	0	Down	NC_010450.4	117888968	117965325	+	CENPE	centromere protein E%2C transcript variant X11	GO:0051315:attachment of mitotic spindle microtubules to kinetochore;GO:0051301:cell division;GO:0007059:chromosome segregation;GO:0051382:kinetochore assembly;GO:0099607:lateral attachment of mitotic spindle microtubules to kinetochore;GO:0051310:metaphase chromosome alignment;GO:0099606:microtubule plus-end directed mitotic chromosome migration;GO:0007018:microtubule-based movement;GO:0000278:m…	GO:0005694:chromosome;GO:0000775:chromosome, centromeric region;GO:0000779:condensed chromosome, centromeric region;GO:0005829:cytosol;GO:0045171:intercellular bridge;GO:0043231:intracellular membrane-bounded organelle;GO:0000776:kinetochore;GO:0005828:kinetochore microtubule;GO:0016020:membrane;GO:0005874:microtubule;GO:0015630:microtubule cytoskeleton;GO:0030496:midbody;GO:0072686:mitotic spind…	GO:0005524:ATP binding;GO:0043515:kinetochore binding;GO:0008017:microtubule binding;GO:0003777:microtubule motor activity;GO:0008574:plus-end-directed microtubule motor activity;	K11498	-
gene-CENPF	10201	5268	30.91	5737	31.81	4451	30.15	742	4.78	764	4.71	800	4.61	3007.048167	0.1404109	-2.832273155	0.048147109	-58.82540486	0	0	Down	NC_010451.4	128948386	129012241	-	CENPF	centromere protein F	GO:0030154:cell differentiation;GO:0051301:cell division;GO:0007059:chromosome segregation;GO:0071897:DNA biosynthetic process;GO:0001822:kidney development;GO:0051382:kinetochore assembly;GO:0051310:metaphase chromosome alignment;GO:0000278:mitotic cell cycle;GO:0007094:mitotic spindle assembly checkpoint signaling;GO:0007517:muscle organ development;GO:0045892:negative regulation of DNA-templat…	GO:0005930:axoneme;GO:0005813:centrosome;GO:0000775:chromosome, centromeric region;GO:0036064:ciliary basal body;GO:0097539:ciliary transition fiber;GO:0005737:cytoplasm;GO:0005829:cytosol;GO:0000776:kinetochore;GO:0030496:midbody;GO:0005635:nuclear envelope;GO:0016363:nuclear matrix;GO:0005654:nucleoplasm;GO:0005634:nucleus;GO:0000940:outer kinetochore;GO:0048471:perinuclear region of cytoplasm;…	GO:0003682:chromatin binding;GO:0140297:DNA-binding transcription factor binding;GO:0070840:dynein complex binding;GO:0008017:microtubule binding;GO:0008022:obsolete protein C-terminus binding;GO:0042803:protein homodimerization activity;	K11499	-
gene-CHRNA1	3717	2587	41.65	2777	42.26	2219	41.26	10674	188.61	11036	186.91	12097	191.3	6720.422565	4.189297758	2.066708429	0.033673946	61.37410838	0	0	Ups	NC_010457.5	80673072	80692256	-	CHRNA1	cholinergic receptor nicotinic alpha 1 subunit	GO:0007268:chemical synaptic transmission;GO:0034220:monoatomic ion transmembrane transport;GO:0046716:muscle cell cellular homeostasis;GO:0050877:nervous system process;GO:0007528:neuromuscular junction development;GO:0007274:neuromuscular synaptic transmission;GO:0070050:neuron cellular homeostasis;GO:0019228:neuronal action potential;GO:0042391:regulation of membrane potential;GO:0007165:signa…	GO:0005892:acetylcholine-gated channel complex;GO:0009986:cell surface;GO:0031594:neuromuscular junction;GO:0043005:neuron projection;GO:0005886:plasma membrane;GO:0099634:postsynaptic specialization membrane;GO:0045202:synapse;	GO:0042166:acetylcholine binding;GO:0015464:acetylcholine receptor activity;GO:0022848:acetylcholine-gated monoatomic cation-selective channel activity;GO:0005231:excitatory extracellular ligand-gated monoatomic ion channel activity;GO:0030594:neurotransmitter receptor activity;GO:1904315:transmitter-gated monoatomic ion channel activity involved in regulation of postsynaptic membrane potential;	K04803	ko04080 Neuroactive ligand-receptor interaction;;
gene-CHRNG	4365	168	2.3	174	2.25	111	1.76	1901	28.6	2008	28.96	2406	32.4	1088.045903	13.10072962	3.711575257	0.090839153	40.85876113	0	0	Ups	NC_010457.5	133051668	133059935	+	CHRNG	cholinergic receptor nicotinic gamma subunit%2C transcript variant X2	GO:0007268:chemical synaptic transmission;GO:0034220:monoatomic ion transmembrane transport;GO:0050877:nervous system process;GO:0042391:regulation of membrane potential;GO:0007165:signal transduction;	GO:0031594:neuromuscular junction;GO:0043005:neuron projection;GO:0005886:plasma membrane;GO:0045211:postsynaptic membrane;GO:0045202:synapse;	GO:0022848:acetylcholine-gated monoatomic cation-selective channel activity;GO:0005231:excitatory extracellular ligand-gated monoatomic ion channel activity;GO:0030594:neurotransmitter receptor activity;GO:0004888:transmembrane signaling receptor activity;GO:1904315:transmitter-gated monoatomic ion channel activity involved in regulation of postsynaptic membrane potential;	K04818	ko04080 Neuroactive ligand-receptor interaction;;
gene-CLU	2508	6063	144.67	6902	155.67	5884	162.13	20801	544.75	22748	570.99	22587	529.39	13853.66946	3.291915868	1.718927465	0.040470585	42.47350219	0	0	Ups	NC_010456.5	11336585	11352569	-	CLU	clusterin%2C transcript variant X4	GO:0061077:chaperone-mediated protein folding;GO:0002434:immune complex clearance;GO:0097193:intrinsic apoptotic signaling pathway;GO:1905907:negative regulation of amyloid fibril formation;GO:1902230:negative regulation of intrinsic apoptotic signaling pathway in response to DNA damage;GO:0031333:negative regulation of protein-containing complex assembly;GO:0043065:positive regulation of apoptot…	GO:0042583:chromaffin granule;GO:0005737:cytoplasm;GO:0005829:cytosol;GO:0005615:extracellular space;GO:0043231:intracellular membrane-bounded organelle;GO:0005743:mitochondrial inner membrane;GO:0005739:mitochondrion;GO:0005634:nucleus;GO:0099020:perinuclear endoplasmic reticulum lumen;GO:0048471:perinuclear region of cytoplasm;GO:0034366:spherical high-density lipoprotein particle;	GO:0051787:misfolded protein binding;GO:0031625:ubiquitin protein ligase binding;GO:0051082:unfolded protein binding;	K17252	ko04610 Complement and coagulation cascades;;
gene-COL5A3	6588	349	3.17	397	3.41	259	2.72	2707	26.99	3169	30.28	3258	29.07	1635.348152	8.555880469	3.096916327	0.070622537	43.85167209	0	0	Ups	NC_010444.4	68828197	68869914	-	COL5A3	collagen type V alpha 3 chain%2C transcript variant X3	GO:0007160:cell-matrix adhesion;GO:0030199:collagen fibril organization;GO:0030198:extracellular matrix organization;GO:0043588:skin development;	GO:0005588:collagen type V trimer;GO:0062023:collagen-containing extracellular matrix;GO:0005788:endoplasmic reticulum lumen;GO:0031012:extracellular matrix;GO:0005576:extracellular region;GO:0005615:extracellular space;	GO:0005518:collagen binding;GO:0005201:extracellular matrix structural constituent;GO:0030020:extracellular matrix structural constituent conferring tensile strength;GO:0008201:heparin binding;GO:0043394:proteoglycan binding;	K19721	ko04974 Protein digestion and absorption;;
gene-CSF1	4290	17130	238.96	17696	233.33	13523	217.84	6496	99.46	6727	98.71	7433	101.85	11552.69035	0.402269174	-1.313766908	0.034704043	-37.85630688	0	0	Down	NC_010446.5	110178466	110198232	-	CSF1	colony stimulating factor 1	GO:0060444:branching involved in mammary gland duct morphogenesis;GO:0071374:cellular response to parathyroid hormone stimulus;GO:0003006:developmental process involved in reproduction;GO:0048873:homeostasis of number of cells within a tissue;GO:0006954:inflammatory response;GO:0045087:innate immune response;GO:0038145:macrophage colony-stimulating factor signaling pathway;GO:0030225:macrophage d…	GO:1990682:CSF1-CSF1R complex;GO:0005788:endoplasmic reticulum lumen;GO:0005576:extracellular region;GO:0005615:extracellular space;GO:0016020:membrane;GO:0016604:nuclear body;GO:0048471:perinuclear region of cytoplasm;GO:0005886:plasma membrane;	GO:0005125:cytokine activity;GO:0008083:growth factor activity;GO:0042802:identical protein binding;GO:0005157:macrophage colony-stimulating factor receptor binding;GO:0042803:protein homodimerization activity;	K05453	ko04010 koK signaling pathway;ko04014 Ras signaling pathway;ko04015 Rap1 signaling pathway;ko04060 Cytokine-cytokine receptor interaction;ko04061 Viral protein interaction with cytokine and cytokine receptor;ko04151 PI3K-Akt signaling pathway;ko04380 Osteoclast differentiation;ko04640 Hematopoietic cell lineage;ko04668 TNF signaling pathway;ko05010 Alzheimer disease;ko05022 Pathways of neurodegen…
gene-CTGF	2349	18837	479.91	19837	477.69	15356	451.77	4579	128.03	4531	121.43	5252	131.43	11516.6198	0.250096357	-1.999444052	0.03534971	-56.56182409	0	0	Down	NC_010443.5	31674398	31677697	+	CTGF	connective tissue growth factor	GO:0007155:cell adhesion;GO:0071897:DNA biosynthetic process;GO:0060548:obsolete negative regulation of cell death;GO:0007165:signal transduction;	GO:0031012:extracellular matrix;GO:0005576:extracellular region;	GO:0008201:heparin binding;GO:0005178:integrin binding;	K06827	ko04371 Apelin signaling pathway;ko04390 Hippo signaling pathway;;
gene-DAG1	7242	5753	47.54	6674	52.13	5169	49.33	17397	157.78	19193	166.84	20437	165.88	12151.6081	3.045370825	1.606617911	0.038092159	42.17712961	0	0	Ups	NC_010455.5	32028019	32092450	+	DAG1	dystroglycan 1%2C transcript variant X9	GO:0007411:axon guidance;GO:0002009:morphogenesis of an epithelium;GO:0016203:muscle attachment;GO:0021675:nerve development;	GO:0005604:basement membrane;GO:0005737:cytoplasm;GO:0005856:cytoskeleton;GO:0016011:dystroglycan complex;GO:0005615:extracellular space;GO:0005654:nucleoplasm;GO:0045211:postsynaptic membrane;GO:0042383:sarcolemma;	GO:0005509:calcium ion binding;GO:0043236:laminin binding;	K06265	ko04512 ECM-receptor interaction;ko05410 Hypertrophic cardiomyopathy;ko05412 Arrhythmogenic right ventricular cardiomyopathy;ko05414 Dilated cardiomyopathy;ko05416 Viral myocarditis;;
gene-DCLK1	19783	5424	16.41	5890	16.84	4703	16.43	16871	56.01	17907	56.98	19888	59.09	11502.50545	3.205222657	1.68042458	0.032285756	52.04848119	0	0	Ups	NC_010453.5	11815258	12159085	-	DCLK1	doublecortin like kinase 1%2C transcript variant X8	GO:0048675:axon extension;GO:0007417:central nervous system development;GO:0021952:central nervous system projection neuron axonogenesis;GO:0048813:dendrite morphogenesis;GO:0016197:endosomal transport;GO:0030900:forebrain development;GO:0035556:intracellular signal transduction;GO:1900181:negative regulation of protein localization to nucleus;GO:0007399:nervous system development;GO:0001764:neur…	GO:0005886:plasma membrane;GO:0014069:postsynaptic density;	GO:0005524:ATP binding;GO:0004672:protein kinase activity;GO:0106310:protein serine kinase activity;GO:0004674:protein serine/threonine kinase activity;	K08805	-
gene-DES	2441	3102	76.05	3370	78.09	2683	75.96	11166	300.45	11822	304.89	12675	305.23	7287.030981	3.660766433	1.872145729	0.032883618	56.93247373	0	0	Ups	NC_010457.5	121428539	121435426	+	DES	desmin	GO:0045109:intermediate filament organization;GO:0060538:skeletal muscle organ development;	GO:0097512:cardiac myofibril;GO:0005911:cell-cell junction;GO:0005737:cytoplasm;GO:0005916:fascia adherens;GO:0014704:intercalated disc;GO:0005882:intermediate filament;GO:0031594:neuromuscular junction;GO:0005634:nucleus;GO:0042383:sarcolemma;GO:0030018:Z disc;	GO:0008092:cytoskeletal protein binding;GO:0042802:identical protein binding;GO:0005200:structural constituent of cytoskeleton;	K07610	ko05410 Hypertrophic cardiomyopathy;ko05412 Arrhythmogenic right ventricular cardiomyopathy;ko05414 Dilated cardiomyopathy;;
gene-DLGAP5	3103	2598	50.11	2448	44.63	2064	45.97	269	5.69	302	6.13	327	6.19	1358.506999	0.118640936	-3.075326206	0.070050987	-43.90125456	0	0	Down	NC_010443.5	184500791	184550028	-	DLGAP5	DLG associated protein 5%2C transcript variant X2	GO:0051642:centrosome localization;GO:0007059:chromosome segregation;GO:0051382:kinetochore assembly;GO:0007079:mitotic chromosome movement towards spindle pole;GO:0007052:mitotic spindle organization;GO:0045842:positive regulation of mitotic metaphase/anaphase transition;GO:0007346:regulation of mitotic cell cycle;GO:0023052:signaling;	GO:0034451:centriolar satellite;GO:0005737:cytoplasm;GO:0005829:cytosol;GO:0005739:mitochondrion;GO:0005634:nucleus;GO:0031616:spindle pole centrosome;	GO:0008017:microtubule binding;	K16804	-
gene-DTX4	7765	352	2.71	342	2.49	308	2.74	2291	19.38	2630	21.32	2757	20.87	1402.947378	7.186616323	2.845312666	0.06793829	41.88084046	0	0	Ups	NC_010444.4	12197943	12237884	-	DTX4	deltex E3 ubiquitin ligase 4%2C transcript variant X2	GO:0007219:Notch signaling pathway;GO:0016567:protein ubiquitination;GO:0032479:regulation of type I interferon production;	GO:0005829:cytosol;GO:0005654:nucleoplasm;	GO:0061630:ubiquitin protein ligase activity;GO:0004842:ubiquitin-protein transferase activity;GO:0008270:zinc ion binding;	K06058	ko04330 Notch signaling pathway;;
gene-EHD3	4007	2794	41.73	2889	40.78	2296	39.6	683	11.2	676	10.62	736	10.8	1698.033665	0.247000474	-2.017414284	0.053277786	-37.86595554	0	0	Down	NC_010445.4	108103631	108135161	-	EHD3	EH domain containing 3	GO:0060271:cilium assembly;GO:0034498:early endosome to Golgi transport;GO:0032456:endocytic recycling;GO:0006897:endocytosis;GO:0016197:endosomal transport;GO:0090160:Golgi to lysosome transport;GO:1901387:positive regulation of voltage-gated calcium channel activity;GO:0051260:protein homooligomerization;GO:0072659:protein localization to plasma membrane;GO:0015031:protein transport;GO:0001881:…	GO:0020018:ciliary pocket membrane;GO:0005737:cytoplasm;GO:0005829:cytosol;GO:0005769:early endosome;GO:0030139:endocytic vesicle;GO:0010008:endosome membrane;GO:0005925:focal adhesion;GO:0043231:intracellular membrane-bounded organelle;GO:0005634:nucleus;GO:0048471:perinuclear region of cytoplasm;GO:0055038:recycling endosome membrane;	GO:0005524:ATP binding;GO:0005509:calcium ion binding;GO:0005525:GTP binding;GO:0003676:nucleic acid binding;	K12476	ko04144 Endocytosis;;
gene-ESM1	2753	7093	154.19	7826	160.8	6336	159.05	1115	26.6	1109	25.36	1205	25.73	4182.951241	0.151601557	-2.721643521	0.042853245	-63.51079137	0	0	Down	NC_010458.4	34184255	34193877	-	ESM1	endothelial cell specific molecule 1%2C transcript variant X1	GO:0001525:angiogenesis;GO:0008284:positive regulation of cell population proliferation;GO:1902204:positive regulation of hepatocyte growth factor receptor signaling pathway;GO:0002040:sprouting angiogenesis;	GO:0005576:extracellular region;	GO:0005171:hepatocyte growth factor receptor binding;GO:0005178:integrin binding;	-	-
gene-EVI5	7891	10515	79.75	11250	80.64	9271	81.19	4094	34.08	4146	33.08	4333	32.28	7325.665756	0.380750665	-1.393081537	0.032722769	-42.57223836	0	0	Down	NC_010446.5	124367778	124600585	+	EVI5	ecotropic viral integration site 5%2C transcript variant X14	GO:0090630:activation of GTPase activity;GO:1902018:negative regulation of cilium assembly;GO:0043547:positive regulation of GTPase activity;GO:0007049:cell cycle;GO:0051301:cell division;GO:0042147:retrograde transport, endosome to Golgi;	GO:0005829:cytosol;GO:0005815:microtubule organizing center;GO:0005634:nucleus;GO:0005819:spindle;	GO:0005096:GTPase activator activity;GO:0031267:small GTPase binding;	-	-
gene-GABRP	3400	3164	55.69	3092	51.44	2571	52.26	223	4.31	255	4.72	288	4.98	1630.412195	0.081505794	-3.616953573	0.069608272	-51.96154808	0	0	Down	NC_010458.4	53205616	53228765	-	GABRP	gamma-aminobutyric acid type A receptor pi subunit%2C transcript variant X2	GO:0007268:chemical synaptic transmission;GO:1902476:chloride transmembrane transport;GO:0034220:monoatomic ion transmembrane transport;GO:0050877:nervous system process;GO:0042391:regulation of membrane potential;GO:0007165:signal transduction;	GO:0034707:chloride channel complex;GO:1902711:GABA-A receptor complex;GO:0043005:neuron projection;GO:0005886:plasma membrane;GO:0045211:postsynaptic membrane;GO:0045202:synapse;	GO:0005254:chloride channel activity;GO:0005231:excitatory extracellular ligand-gated monoatomic ion channel activity;GO:0004890:GABA-A receptor activity;GO:0030594:neurotransmitter receptor activity;GO:1904315:transmitter-gated monoatomic ion channel activity involved in regulation of postsynaptic membrane potential;	K05189	ko04080 Neuroactive ligand-receptor interaction;ko04723 Retrograde endocannabinoid signaling;ko04727 GABAergic synapse;ko05032 Morphine addiction;ko05033 Nicotine addiction;;
gene-HMGCS1	5255	1033	11.76	936	10.08	826	10.86	4392	54.89	4399	52.7	4446	49.73	2606.8341	4.453963077	2.155089598	0.0532132	40.49915409	0	0	Ups	NC_010458.4	27936225	27957261	-	HMGCS1	3-hydroxy-3-methylglutaryl-CoA synthase 1	GO:0006084:acetyl-CoA metabolic process;GO:0006695:cholesterol biosynthetic process;GO:0010142:farnesyl diphosphate biosynthetic process, mevalonate pathway;GO:0006629:lipid metabolic process;	GO:0005737:cytoplasm;GO:0005829:cytosol;	GO:0004421:hydroxymethylglutaryl-CoA synthase activity;GO:0042803:protein homodimerization activity;	K01641	ko00280 Valine, leucine and isoleucine degradation;ko00650 Butanoate metabolism;ko00900 Terpenoid backbone biosynthesis;ko01100 Metabolic pathways;ko03320 PPAR signaling pathway;;
gene-HSPB8	2061	1413	41.03	1590	43.64	1418	47.55	5293	168.68	5578	170.38	5983	170.64	3463.706629	3.572276887	1.836843908	0.046717173	39.31838739	0	0	Ups	NC_010456.5	33626125	33639824	-	HSPB8	heat shock protein family B (small) member 8	GO:0034620:cellular response to unfolded protein;GO:1905337:positive regulation of aggrephagy;	GO:0101031:protein folding chaperone complex;GO:0005737:cytoplasm;GO:0005829:cytosol;GO:0005654:nucleoplasm;GO:0005634:nucleus;	GO:0042803:protein homodimerization activity;	K08879	-
gene-IL18	891	1543	103.64	1629	103.42	1431	110.99	4837	356.56	4981	351.93	5310	350.31	3217.988052	3.084015686	1.624810103	0.041959793	38.7230248	0	0	Ups	NC_010451.4	39839959	39861258	-	IL18	interleukin 18%2C transcript variant X2	GO:0001525:angiogenesis;GO:0050830:defense response to Gram-positive bacterium;GO:0061436:establishment of skin barrier;GO:0008625:extrinsic apoptotic signaling pathway via death domain receptors;GO:0006955:immune response;GO:0006954:inflammatory response;GO:0035655:interleukin-18-mediated signaling pathway;GO:0042104:positive regulation of activated T cell proliferation;GO:0008284:positive regul…	GO:0005737:cytoplasm;GO:0005615:extracellular space;	GO:0005125:cytokine activity;GO:0045515:interleukin-18 receptor binding;	K05482	ko04060 Cytokine-cytokine receptor interaction;ko04061 Viral protein interaction with cytokine and cytokine receptor;ko04621 NOD-like receptor signaling pathway;ko04623 Cytosolic DNA-sensing pathway;ko05130 Pathogenic Escherichia coli infection;ko05131 Shigellosis;ko05132 Salmonella infection;ko05134 Legionellosis;ko05135 Yersinia infection;ko05143 African trypanosomiasis;ko05144 Malaria;ko05152 …
gene-IL33	7928	21052	158.91	23908	170.58	19888	173.36	7838	64.94	8195	65.07	8323	61.71	15010.85902	0.352698377	-1.503493157	0.037178265	-40.44011098	0	0	Down	NC_010443.5	215899830	215941944	-	IL33	interleukin 33	GO:0030225:macrophage differentiation;GO:0001819:positive regulation of cytokine production;GO:0050729:positive regulation of inflammatory response;	GO:0005694:chromosome;GO:0005615:extracellular space;GO:0005634:nucleus;GO:0030133:transport vesicle;	GO:0005125:cytokine activity;	K12967	ko04060 Cytokine-cytokine receptor interaction;ko04217 Necroptosis;ko04623 Cytosolic DNA-sensing pathway;ko05164 Influenza A;;
gene-KIF11	4776	2722	34.11	2647	31.35	2396	34.67	395	5.43	366	4.82	480	5.91	1529.32665	0.14967951	-2.740051355	0.066627464	-41.12495321	0	0	Down	NC_010456.5	104125839	104177381	+	KIF11	kinesin family member 11	GO:0051301:cell division;GO:0007018:microtubule-based movement;GO:0000278:mitotic cell cycle;GO:0007100:mitotic centrosome separation;GO:0000070:mitotic sister chromatid segregation;GO:0090307:mitotic spindle assembly;GO:0007052:mitotic spindle organization;GO:0046602:regulation of mitotic centrosome separation;GO:0051231:spindle elongation;GO:0007051:spindle organization;	GO:0005829:cytosol;GO:0005871:kinesin complex;GO:0016020:membrane;GO:0005874:microtubule;GO:0072686:mitotic spindle;GO:0005634:nucleus;GO:0032991:protein-containing complex;GO:0005819:spindle;GO:0000922:spindle pole;	GO:0005524:ATP binding;GO:0008017:microtubule binding;GO:0003777:microtubule motor activity;GO:0008574:plus-end-directed microtubule motor activity;GO:0019901:protein kinase binding;	K10398	-
gene-KIF20A	5388	2026	22.5	2077	21.81	1673	21.46	269	3.28	287	3.35	335	3.65	1128.749959	0.14494519	-2.786420637	0.069589919	-40.04057891	0	0	Down	NC_010444.4	140202316	140213144	+	KIF20A	kinesin family member 20A%2C transcript variant X3	GO:0001578:microtubule bundle formation;GO:0007018:microtubule-based movement;GO:0061952:midbody abscission;GO:0000281:mitotic cytokinesis;GO:0015031:protein transport;GO:0032465:regulation of cytokinesis;	GO:0005794:Golgi apparatus;GO:0045171:intercellular bridge;GO:0005871:kinesin complex;GO:0005874:microtubule;GO:0030496:midbody;GO:0005654:nucleoplasm;GO:0005634:nucleus;GO:0005819:spindle;	GO:0005524:ATP binding;GO:0016887:ATP hydrolysis activity;GO:0008017:microtubule binding;GO:0003777:microtubule motor activity;GO:0019901:protein kinase binding;	K10402	-
gene-KLHL41	2696	2772	61.53	3113	65.32	2558	65.57	12735	310.25	13291	310.35	14755	321.71	7986.183499	4.532618986	2.180344893	0.036339923	59.99861048	0	0	Ups	NC_010457.5	75875694	75893789	+	KLHL41	kelch like family member 41	GO:0030239:myofibril assembly;GO:0016567:protein ubiquitination;GO:0031269:pseudopodium assembly;GO:0045661:regulation of myoblast differentiation;GO:2000291:regulation of myoblast proliferation;GO:2001014:regulation of skeletal muscle cell differentiation;GO:0035914:skeletal muscle cell differentiation;GO:0006941:striated muscle contraction;	GO:0031463:Cul3-RING ubiquitin ligase complex;GO:0005737:cytoplasm;GO:0005856:cytoskeleton;GO:0005829:cytosol;GO:0005789:endoplasmic reticulum membrane;GO:0031430:M band;GO:0005654:nucleoplasm;GO:0005886:plasma membrane;GO:0031143:pseudopodium;GO:0001726:ruffle;GO:0033017:sarcoplasmic reticulum membrane;	-	K10473	-
gene-LDLR	5838	996	10.21	1120	10.85	898	10.63	4353	48.97	4817	51.94	5170	52.06	2814.871532	4.466695614	2.159207944	0.048062995	44.92453963	0	0	Ups	NC_010444.4	69828348	69864823	+	LDLR	low density lipoprotein receptor%2C transcript variant X2	GO:0042632:cholesterol homeostasis;GO:0008203:cholesterol metabolic process;GO:0006898:receptor-mediated endocytosis;GO:0090118:receptor-mediated endocytosis involved in cholesterol transport;GO:0045056:transcytosis;	GO:0009986:cell surface;GO:0005905:clathrin-coated pit;GO:0005769:early endosome;GO:0005794:Golgi apparatus;GO:0005770:late endosome;GO:0034362:low-density lipoprotein particle;GO:0005764:lysosome;GO:0005886:plasma membrane;	GO:0005509:calcium ion binding;GO:0071813:lipoprotein particle binding;GO:0005041:low-density lipoprotein particle receptor activity;	K12473	ko04144 Endocytosis;ko04913 Ovarian steroidogenesis;ko04925 Aldosterone synthesis and secretion;ko04927 Cortisol synthesis and secretion;ko04934 Cushing syndrome;ko04976 Bile secretion;ko04979 Cholesterol metabolism;ko05145 Toxoplasmosis;ko05160 Hepatitis C;ko05417 Lipid and atherosclerosis;;
gene-LOC100513296	5791	10703	110.61	10238	100	9386	112.01	2624	29.76	2642	28.72	2852	28.95	6501.694581	0.250878103	-1.99494154	0.041294896	-48.30963919	0	0	Down	NC_010450.4	65736773	65824629	-	LOC100513296	transmembrane protease serine 11F%2C transcript variant X3	GO:0006508:proteolysis;GO:0033561:obsolete regulation of water loss via skin;	GO:0009986:cell surface;GO:0005576:extracellular region;GO:0005886:plasma membrane;	GO:0004252:serine-type endopeptidase activity;	K09752	-
gene-LOC110255887	6014	404	4.02	391	3.68	304	3.49	6237	68.12	6419	67.19	7315	71.5	3390.129168	17.0702724	4.093414176	0.058091945	70.46440242	0	0	Ups	NC_010454.4	55135651	55166983	-	LOC110255887	myosin-8%2C transcript variant X3	GO:0006936:muscle contraction;	GO:0030016:myofibril;GO:0032982:myosin filament;GO:0016460:myosin II complex;	GO:0051015:actin filament binding;GO:0005524:ATP binding;GO:0005516:calmodulin binding;GO:0000146:microfilament motor activity;	K10352	ko04270 Vascular smooth muscle contraction;ko04530 Tight junction;ko04810 Regulation of actin cytoskeleton;ko05130 Pathogenic Escherichia coli infection;;
gene-LOC396711	6073	2858	28.16	3209	29.89	2539	28.89	9214	99.65	9807	101.66	11463	110.95	6353.513933	3.323201572	1.732573804	0.043805103	39.55187173	0	0	Ups	NC_010454.4	55351152	55373236	-	LOC396711	myosin-3	GO:0070252:actin-mediated cell contraction;GO:0006936:muscle contraction;GO:0001778:plasma membrane repair;GO:0014823:response to activity;	GO:0031672:A band;GO:0005826:actomyosin contractile ring;GO:0005911:cell-cell junction;GO:0005794:Golgi apparatus;GO:0032982:myosin filament;GO:0016460:myosin II complex;	GO:0051015:actin filament binding;GO:0005524:ATP binding;GO:0005516:calmodulin binding;GO:0000146:microfilament motor activity;	K10352	ko04270 Vascular smooth muscle contraction;ko04530 Tight junction;ko04810 Regulation of actin cytoskeleton;ko05130 Pathogenic Escherichia coli infection;;
gene-MEGF10	8401	869	6.19	926	6.23	678	5.58	7375	57.66	7673	57.5	8314	58.17	4170.680526	8.887629982	3.151798754	0.045015634	70.0156469	0	0	Ups	NC_010444.4	130226222	130403960	+	MEGF10	multiple EGF like domains 10	GO:0043277:apoptotic cell clearance;GO:1902742:apoptotic process involved in development;GO:0043652:engulfment of apoptotic cell;GO:0034109:homotypic cell-cell adhesion;GO:0055001:muscle cell development;GO:0033002:muscle cell proliferation;GO:0048627:myoblast development;GO:0051451:myoblast migration;GO:0022409:positive regulation of cell-cell adhesion;GO:2000288:positive regulation of myoblast …	GO:0042995:cell projection;GO:0001891:phagocytic cup;GO:0005886:plasma membrane;	GO:0001849:complement component C1q complex binding;GO:0005112:Notch binding;GO:0005044:scavenger receptor activity;	-	-
gene-MGP	588	3156	321.21	3216	309.38	2714	318.97	11076	1237.21	11550	1236.57	11800	1179.63	7085.444157	3.561019534	1.83229035	0.034101136	53.73106525	0	0	Ups	NC_010447.5	57665272	57669360	+	MGP	matrix Gla protein	GO:0051216:cartilage development;GO:0030154:cell differentiation;GO:0001503:ossification;GO:0030500:regulation of bone mineralization;	GO:0062023:collagen-containing extracellular matrix;GO:0031012:extracellular matrix;GO:0005576:extracellular region;	GO:0005509:calcium ion binding;	K19481	-
gene-MYL1	854	1332	93.34	1202	79.62	1101	89.09	5962	458.54	6201	457.11	6716	462.27	3652.808119	4.872774586	2.284743485	0.045795715	49.88989618	0	0	Ups	NC_010457.5	113038083	113051315	-	MYL1	myosin light chain 1	GO:0006936:muscle contraction;	GO:0043292:contractile fiber;GO:0030016:myofibril;GO:0016460:myosin II complex;	GO:0005509:calcium ion binding;GO:0008307:structural constituent of muscle;	K05738	-
gene-MYLPF	795	675	50.81	712	50.66	581	50.5	3298	272.47	3378	267.49	3780	279.49	2013.866748	4.989758591	2.318970018	0.051847081	44.72710857	0	0	Ups	NC_010445.4	17938129	17941071	-	MYLPF	myosin light chain%2C phosphorylatable%2C fast skeletal muscle%2C transcript variant X1	GO:0006955:immune response;GO:0006936:muscle contraction;GO:0007519:skeletal muscle tissue development;	GO:0005737:cytoplasm;GO:0016459:myosin complex;	GO:0005509:calcium ion binding;GO:0008307:structural constituent of muscle;	K12758	ko04510 Focal adhesion;ko04670 Leukocyte transendothelial migration;ko04810 Regulation of actin cytoskeleton;ko05131 Shigellosis;ko05132 Salmonella infection;;
gene-MYOG	675	337	29.88	358	30	312	31.94	10363	1008.37	10838	1010.79	12270	1068.52	5539.798824	31.179994	4.962548745	0.057293377	86.61644643	0	0	Ups	NC_010451.4	113783233	113785312	-	MYOG	myogenin	GO:0007049:cell cycle;GO:0071392:cellular response to estradiol stimulus;GO:0008285:negative regulation of cell population proliferation;GO:0014737:positive regulation of muscle atrophy;GO:0045663:positive regulation of myoblast differentiation;GO:0010831:positive regulation of myotube differentiation;GO:0048743:positive regulation of skeletal muscle fiber development;GO:0045944:positive regulati…	GO:0005634:nucleus;GO:0032993:protein-DNA complex;	GO:0001216:DNA-binding transcription activator activity;GO:0003700:DNA-binding transcription factor activity;GO:0000981:DNA-binding transcription factor activity, RNA polymerase II-specific;GO:0070888:E-box binding;GO:0046983:protein dimerization activity;GO:0000978:RNA polymerase II cis-regulatory region sequence-specific DNA binding;	K18483	-
gene-MYOM1	5766	704	7.31	743	7.29	611	7.32	5007	57.04	5185	56.61	5758	58.7	2910.782523	7.277581841	2.863459159	0.048238009	59.36105633	0	0	Ups	NC_010448.4	103451206	103593093	+	MYOM1	myomesin 1%2C transcript variant X2	GO:0010628:positive regulation of gene expression;GO:0050714:positive regulation of protein secretion;GO:0010737:protein kinase A signaling;	GO:0031430:M band;GO:0005863:striated muscle myosin thick filament;	GO:0051015:actin filament binding;GO:0042802:identical protein binding;GO:0019900:kinase binding;GO:0042803:protein homodimerization activity;GO:0008307:structural constituent of muscle;	-	-
gene-MYPN	8555	439	3.07	453	3	363	2.93	2380	18.27	2537	18.67	2681	18.42	1433.888018	5.689706173	2.508354151	0.060325818	41.58010975	0	0	Ups	NC_010456.5	71283271	71388591	+	MYPN	myopalladin%2C transcript variant X5	GO:0007411:axon guidance;GO:0070593:dendrite self-avoidance;GO:0007156:homophilic cell adhesion via plasma membrane adhesion molecules;GO:0045214:sarcomere organization;	GO:0030424:axon;GO:0031674:I band;GO:0005634:nucleus;GO:0005886:plasma membrane;GO:0030018:Z disc;	GO:0003779:actin binding;GO:0098632:cell-cell adhesion mediator activity;GO:0008092:cytoskeletal protein binding;GO:0051371:muscle alpha-actinin binding;GO:0017124:SH3 domain binding;	-	-
gene-NEB	22966	2055	5.35	2459	6.06	1954	5.88	15911	45.5	17930	49.15	18699	47.86	9534.411056	7.625479616	2.930828081	0.043911241	66.74436845	0	0	Ups	NC_010457.5	546187	766131	+	NEB	nebulin	GO:0071691:cardiac muscle thin filament assembly;GO:0007517:muscle organ development;GO:0030832:regulation of actin filament length;GO:0007525:somatic muscle development;	GO:0015629:actin cytoskeleton;GO:0005829:cytosol;GO:0070062:extracellular exosome;GO:0030018:Z disc;	GO:0051015:actin filament binding;GO:0008307:structural constituent of muscle;	K18267	-
gene-NES	5584	15533	166.47	16875	170.94	13839	171.27	38949	458.13	41814	471.4	45240	476.23	28120.60937	2.557326422	1.35463632	0.02813597	48.14606745	0	0	Ups	NC_010446.5	93412660	93421899	+	NES	nestin	GO:0007420:brain development;GO:0048858:cell projection morphogenesis;GO:0007417:central nervous system development;GO:0031076:embryonic camera-type eye development;GO:0000086:G2/M transition of mitotic cell cycle;GO:0043086:negative regulation of catalytic activity;GO:0043524:negative regulation of neuron apoptotic process;GO:0032091:negative regulation of protein binding;GO:0051402:neuron apopt…	GO:0005737:cytoplasm;GO:0005882:intermediate filament;GO:0045111:intermediate filament cytoskeleton;	GO:0031730:CCR5 chemokine receptor binding;GO:0019215:intermediate filament binding;	K07609	-
gene-NT5E	4137	7169	103.71	7326	100.17	5952	99.43	1769	28.09	1748	26.6	1821	25.87	4349.596908	0.245623164	-2.025481473	0.039454812	-51.33674166	0	0	Down	NC_010443.5	54400786	54450743	+	NT5E	5'-nucleotidase ecto	GO:0009166:nucleotide catabolic process;	GO:0016020:membrane;GO:0005886:plasma membrane;	GO:0008253:5'-nucleotidase activity;GO:0050484:GMP 5'-nucleotidase activity;GO:0042802:identical protein binding;GO:0050483:IMP 5'-nucleotidase activity;GO:0046872:metal ion binding;GO:0000166:nucleotide binding;GO:0050340:thymidylate 5'-phosphatase activity;GO:0106411:XMP 5'-nucleosidase activity;	K01081	ko00230 Purine metabolism;ko00240 Pyrimidine metabolism;ko00760 Nicotinate and nicotinamide metabolism;ko01100 Metabolic pathways;ko01232 Nucleotide metabolism;;
gene-OLFML2A	6371	2824	26.53	3278	29.1	2647	28.71	22048	227.3	24893	245.97	25432	234.65	13110.75115	7.766441083	2.957253645	0.040283161	73.41165847	0	0	Ups	NC_010443.5	265577250	265604365	+	OLFML2A	olfactomedin like 2A	GO:0007165:signal transduction;	GO:0005615:extracellular space;	-	-	-
gene-OLFML2B	3288	832	15.14	859	14.78	635	13.35	4805	95.98	5137	98.35	5470	97.79	2869.394162	6.234126326	2.64018739	0.048680971	54.23448537	0	0	Ups	NC_010446.5	88522171	88560305	+	OLFML2B	olfactomedin like 2B%2C transcript variant X2	GO:0030198:extracellular matrix organization;GO:0007165:signal transduction;	GO:0031012:extracellular matrix;GO:0005615:extracellular space;	GO:0050840:extracellular matrix binding;GO:0042802:identical protein binding;	-	-
gene-PDLIM3	2283	84	2.2	109	2.7	85	2.57	3199	92.03	3103	85.56	3446	88.73	1613.178108	32.95533071	5.042439943	0.098042613	51.43110513	0	0	Ups	NC_010457.5	46516178	46546658	-	PDLIM3	PDZ and LIM domain 3	GO:0030036:actin cytoskeleton organization;GO:0007507:heart development;GO:0061061:muscle structure development;GO:0007015:actin filament organization;	GO:0005912:adherens junction;GO:0005829:cytosol;GO:0031941:filamentous actin;GO:0001725:stress fiber;GO:0030018:Z disc;GO:0015629:actin cytoskeleton;	GO:0003779:actin binding;GO:0046872:metal ion binding;GO:0051371:muscle alpha-actinin binding;GO:0042805:actinin binding;GO:0008092:cytoskeletal protein binding;GO:0008307:structural constituent of muscle;	-	-
gene-PLXNA1	8787	1780	12.12	1840	11.84	1549	12.18	5301	39.62	5602	40.13	5795	38.77	3565.873729	3.034904645	1.601651189	0.039339229	40.71384284	0	0	Ups	NC_010455.5	73054434	73098786	-	PLXNA1	plexin A1%2C transcript variant X2	GO:0060666:dichotomous subdivision of terminal units involved in salivary gland branching;GO:0021828:gonadotrophin-releasing hormone neuronal migration to the hypothalamus;GO:0007162:negative regulation of cell adhesion;GO:1990138:neuron projection extension;GO:0021628:olfactory nerve formation;GO:0050772:positive regulation of axonogenesis;GO:0030334:regulation of cell migration;GO:0008360:regul…	GO:0005829:cytosol;GO:0070062:extracellular exosome;GO:0005654:nucleoplasm;GO:0005886:plasma membrane;GO:0002116:semaphorin receptor complex;	GO:0017154:semaphorin receptor activity;	K06820	ko04360 Axon guidance;;
gene-PRUNE2	12795	3515	16.44	4049	17.9	3148	17	10152	52.11	10678	52.54	12072	55.46	7104.36016	2.884776602	1.528459601	0.03999553	38.21576082	0	0	Ups	NC_010443.5	229578444	229849222	-	PRUNE2	prune homolog 2	GO:0006915:apoptotic process;	GO:0005737:cytoplasm;GO:0005829:cytosol;GO:0005794:Golgi apparatus;GO:0005730:nucleolus;GO:0005654:nucleoplasm;	GO:0046872:metal ion binding;GO:0016462:pyrophosphatase activity;	K18449	-
gene-PURB	8956	2801	18.72	2761	17.44	2328	17.96	7623	55.91	8075	56.76	8993	59.02	5308.39956	2.93703338	1.554359662	0.037653527	41.28058583	0	0	Ups	NC_010460.4	50510010	50518965	+	PURB	purine rich element binding protein B	GO:0045637:regulation of myeloid cell differentiation;GO:0006357:regulation of transcription by RNA polymerase II;	GO:0005654:nucleoplasm;GO:0005634:nucleus;	GO:0000981:DNA-binding transcription factor activity, RNA polymerase II-specific;GO:0140297:DNA-binding transcription factor binding;GO:0001227:DNA-binding transcription repressor activity, RNA polymerase II-specific;GO:0003729:mRNA binding;GO:0032422:purine-rich negative regulatory element binding;GO:0003723:RNA binding;GO:0000977:RNA polymerase II transcription regulatory region sequence-specif…	K11251	ko04217 Necroptosis;ko04613 Neutrophil extracellular trap formation;ko05034 Alcoholism;ko05322 Systemic lupus erythematosus;;
gene-RALGPS2	8787	853	5.81	912	5.87	675	5.31	3208	23.98	3241	23.22	3674	24.58	2039.579822	3.902674951	1.964463308	0.052081105	37.71930906	0	0	Ups	NC_010451.4	120562294	120725275	+	RALGPS2	Ral GEF with PH domain and SH3 binding motif 2%2C transcript variant X2	GO:0043547:positive regulation of GTPase activity;GO:0007265:Ras protein signal transduction;GO:0007264:small GTPase mediated signal transduction;	GO:0005737:cytoplasm;GO:0005886:plasma membrane;	GO:0005085:guanyl-nucleotide exchange factor activity;	-	-
gene-RRM2	4356	3222	44.27	3449	44.79	2795	44.34	689	10.39	710	10.26	830	11.2	1974.393693	0.221128244	-2.177044789	0.051774007	-42.04899146	0	0	Down	NC_010445.4	126357198	126367145	-	RRM2	ribonucleotide reductase regulatory subunit M2%2C transcript variant X1	GO:0009265:2'-deoxyribonucleotide biosynthetic process;GO:0001824:blastocyst development;GO:0009263:deoxyribonucleotide biosynthetic process;GO:0006260:DNA replication;GO:1900087:positive regulation of G1/S transition of mitotic cell cycle;GO:0051290:protein heterotetramerization;GO:0009185:ribonucleoside diphosphate metabolic process;	GO:0005829:cytosol;GO:0005634:nucleus;GO:0005971:ribonucleoside-diphosphate reductase complex;	GO:0008199:ferric iron binding;GO:0042803:protein homodimerization activity;GO:0004748:ribonucleoside-diphosphate reductase activity, thioredoxin disulfide as acceptor;	K10808	ko00230 Purine metabolism;ko00240 Pyrimidine metabolism;ko00480 Glutathione metabolism;ko00983 Drug metabolism - other enzymes;ko01100 Metabolic pathways;ko01232 Nucleotide metabolism;ko04115 p53 signaling pathway;;
gene-RYR1	15364	110	0.43	143	0.53	117	0.53	2667	11.4	2816	11.54	2815	10.77	1397.042911	21.08333511	4.398031195	0.089481321	49.15027118	0	0	Ups	NC_010448.4	47339759	47458457	+	RYR1	ryanodine receptor 1	GO:0070588:calcium ion transmembrane transport;GO:0006874:intracellular calcium ion homeostasis;GO:0071313:cellular response to caffeine;GO:0071277:cellular response to calcium ion;GO:0006936:muscle contraction;GO:0043931:ossification involved in bone maturation;GO:0003151:outflow tract morphogenesis;GO:0051289:protein homotetramerization;GO:0051209:release of sequestered calcium ion into cytosol…	GO:0034704:calcium channel complex;GO:0030659:cytoplasmic vesicle membrane;GO:0031090:organelle membrane;GO:0005886:plasma membrane;GO:1990425:ryanodine receptor complex;GO:0042383:sarcolemma;GO:0016529:sarcoplasmic reticulum;GO:0033017:sarcoplasmic reticulum membrane;GO:0005790:smooth endoplasmic reticulum;GO:0014802:terminal cisterna;GO:0030018:Z disc;	GO:0005524:ATP binding;GO:0005262:calcium channel activity;GO:0005509:calcium ion binding;GO:0048763:calcium-induced calcium release activity;GO:0005516:calmodulin binding;GO:0005219:ryanodine-sensitive calcium-release channel activity;GO:0005245:voltage-gated calcium channel activity;	K04961	ko04020 Calcium signaling pathway;ko04371 Apelin signaling pathway;ko04713 Circadian entrainment;ko04730 Long-term depression;ko04921 Oxytocin signaling pathway;ko05017 Spinocerebellar ataxia;ko05020 Prion disease;ko05022 Pathways of neurodegeneration - multiple diseases;;
gene-SELENOP	2092	1073	30.69	1120	30.28	1015	33.53	4478	140.59	4648	139.87	4842	136.05	2794.009131	4.085255987	2.030426482	0.046530884	43.63610411	0	0	Ups	NC_010458.4	27537885	27547863	-	SELENOP	selenoprotein P	GO:0001887:selenium compound metabolic process;	GO:0005576:extracellular region;	GO:0008430:selenium binding;	-	-
gene-SERPINE1	2958	34609	700.2	42998	822.25	31869	744.54	1573	34.93	1675	35.65	2014	40.02	19512.40832	0.045137654	-4.469524744	0.097508159	-45.83744388	0	0	Down	NC_010445.4	8863738	8871572	+	SERPINE1	serpin family E member 1	GO:0010951:negative regulation of endopeptidase activity;GO:0010757:negative regulation of plasminogen activation;GO:0061044:negative regulation of vascular wound healing;GO:0090399:replicative senescence;	GO:0005615:extracellular space;	GO:0004867:serine-type endopeptidase inhibitor activity;	K03982	ko04066 HIF-1 signaling pathway;ko04115 p53 signaling pathway;ko04218 Cellular senescence;ko04371 Apelin signaling pathway;ko04390 Hippo signaling pathway;ko04610 Complement and coagulation cascades;ko04933 AGE-RAGE signaling pathway in diabetic complications;ko05142 Chagas disease;;
gene-SERPINE2	1938	43142	1332.22	45957	1341.38	37390	1333.28	16030	543.27	16417	533.28	18069	548.05	29718.26109	0.375192868	-1.41429569	0.024813813	-56.99630731	0	0	Down	NC_010457.5	125748383	125777788	-	SERPINE2	serpin family E member 2	GO:0030154:cell differentiation;GO:0021683:cerebellar granular layer morphogenesis;GO:0050974:detection of mechanical stimulus involved in sensory perception;GO:0060384:innervation;GO:0060291:long-term synaptic potentiation;GO:0042628:mating plug formation;GO:0030195:negative regulation of blood coagulation;GO:0030308:negative regulation of cell growth;GO:0008285:negative regulation of cell popul…	GO:0062023:collagen-containing extracellular matrix;GO:0005829:cytosol;GO:0005576:extracellular region;GO:0005615:extracellular space;GO:1903561:extracellular vesicle;GO:0031232:extrinsic component of external side of plasma membrane;GO:0031594:neuromuscular junction;GO:0031091:platelet alpha granule;	GO:0005539:glycosaminoglycan binding;GO:0008201:heparin binding;GO:0004867:serine-type endopeptidase inhibitor activity;GO:0005102:signaling receptor binding;	K16643	-
gene-SERPINF1	1606	3849	143.43	4026	141.8	3417	147.03	9288	379.85	10018	392.69	10807	395.55	6762.967381	2.501883301	1.323014497	0.033783001	39.16213635	0	0	Ups	NC_010454.4	47949004	47959471	+	SERPINF1	serpin family F member 1%2C transcript variant X2	GO:0060767:epithelial cell proliferation involved in prostate gland development;GO:0016525:negative regulation of angiogenesis;GO:0010951:negative regulation of endopeptidase activity;GO:0060770:negative regulation of epithelial cell proliferation involved in prostate gland development;GO:0050769:positive regulation of neurogenesis;	GO:0005576:extracellular region;GO:0005615:extracellular space;GO:0042470:melanosome;	GO:0004867:serine-type endopeptidase inhibitor activity;	K19614	ko04310 Wnt signaling pathway;;
gene-SHAS2	2966	2233	45.06	2406	45.89	1993	46.44	252	5.58	271	5.75	308	6.1	1267.178566	0.117615922	-3.087844714	0.069303765	-44.55522335	0	0	Down	NC_010446.5	17583154	17613524	+	SHAS2	hyaluronan synthase 2	GO:0036302:atrioventricular canal development;GO:0060349:bone morphogenesis;GO:0071498:cellular response to fluid shear stress;GO:0071347:cellular response to interleukin-1;GO:0036120:cellular response to platelet-derived growth factor stimulus;GO:0071356:cellular response to tumor necrosis factor;GO:0090500:endocardial cushion to mesenchymal transition;GO:0044849:estrous cycle;GO:0085029:extrace…	GO:0031410:cytoplasmic vesicle;GO:0005789:endoplasmic reticulum membrane;GO:1903561:extracellular vesicle;GO:0005794:Golgi apparatus;GO:0000139:Golgi membrane;GO:0005764:lysosome;GO:0005886:plasma membrane;GO:0044853:plasma membrane raft;	GO:0050501:hyaluronan synthase activity;GO:0042802:identical protein binding;	K00752	-
gene-SLC7A11	9345	5335	34.17	5271	31.91	4573	33.82	1480	10.4	1437	9.68	1503	9.45	3307.955452	0.273540072	-1.870175903	0.044461474	-42.06284033	0	0	Down	NC_010450.4	88608083	88690589	+	SLC7A11	solute carrier family 7 member 11	GO:0030534:adult behavior;GO:0090461:intracellular glutamate homeostasis;GO:0034599:cellular response to oxidative stress;GO:0140206:dipeptide import across plasma membrane;GO:0006749:glutathione metabolic process;GO:0034775:glutathione transmembrane transport;GO:0015811:L-cystine transport;GO:0098712:L-glutamate import across plasma membrane;GO:0015813:L-glutamate transmembrane transport;GO:0140…	GO:0045177:apical part of cell;GO:0097449:astrocyte projection;GO:0031526:brush border membrane;GO:0009986:cell surface;GO:0005856:cytoskeleton;GO:0016020:membrane;GO:0005886:plasma membrane;GO:0005791:rough endoplasmic reticulum;	GO:0015327:cystine:glutamate antiporter activity;GO:0015179:L-amino acid transmembrane transporter activity;GO:0140926:L-kynurenine transmembrane transporter activity;	K13869	ko04216 Ferroptosis;;
gene-SMC4	8170	4583	33.57	4489	31.08	3953	33.44	1147	9.22	1140	8.78	1152	8.29	2782.821074	0.247962932	-2.011803629	0.048179664	-41.75628141	0	0	Down	NC_010455.5	100078149	100120907	+	SMC4	structural maintenance of chromosomes 4%2C transcript variant X4	GO:0051301:cell division;GO:0051383:kinetochore organization;GO:0010032:meiotic chromosome condensation;GO:0045132:meiotic chromosome segregation;GO:0007076:mitotic chromosome condensation;GO:0000070:mitotic sister chromatid segregation;GO:1905821:positive regulation of chromosome condensation;GO:0051984:positive regulation of chromosome segregation;GO:1905820:positive regulation of chromosome se…	GO:0000775:chromosome, centromeric region;GO:0000794:condensed nuclear chromosome;GO:0000796:condensin complex;GO:0005829:cytosol;GO:0016607:nuclear speck;GO:0005654:nucleoplasm;GO:0005634:nucleus;	GO:0005524:ATP binding;GO:0016887:ATP hydrolysis activity;GO:0003682:chromatin binding;GO:0003697:single-stranded DNA binding;	K06675	-
gene-SNTB1	5071	502	5.92	525	5.86	410	5.59	2341	30.32	2546	31.61	2835	32.86	1482.99974	5.046779827	2.335363148	0.060826931	38.39357207	0	0	Ups	NC_010446.5	18288756	18524362	+	SNTB1	syntrophin beta 1	GO:0006936:muscle contraction;	GO:0005737:cytoplasm;GO:0005856:cytoskeleton;GO:0016010:dystrophin-associated glycoprotein complex;GO:0005925:focal adhesion;GO:0032991:protein-containing complex;GO:0042383:sarcolemma;GO:0045202:synapse;	GO:0003779:actin binding;GO:0005516:calmodulin binding;GO:0030165:PDZ domain binding;GO:0005198:structural molecule activity;	-	-
gene-SOX8	3044	145	2.85	157	2.92	150	3.41	2305	49.74	2399	49.61	2424	46.81	1223.375238	14.81261072	3.888754033	0.084370864	46.09119626	0	0	Ups	NC_010445.4	40825151	40830085	-	SOX8	SRY-box 8	GO:0060612:adipose tissue development;GO:0060018:astrocyte fate commitment;GO:0045165:cell fate commitment;GO:0048469:cell maturation;GO:0048484:enteric nervous system development;GO:0045444:fat cell differentiation;GO:0001701:in utero embryonic development;GO:0008584:male gonad development;GO:0072289:metanephric nephron tubule formation;GO:0061138:morphogenesis of a branching epithelium;GO:00020…	GO:0005737:cytoplasm;GO:0005634:nucleus;GO:0005667:transcription regulator complex;	GO:0000987:cis-regulatory region sequence-specific DNA binding;GO:0003700:DNA-binding transcription factor activity;GO:0000981:DNA-binding transcription factor activity, RNA polymerase II-specific;GO:0140297:DNA-binding transcription factor binding;GO:0000978:RNA polymerase II cis-regulatory region sequence-specific DNA binding;GO:0043565:sequence-specific DNA binding;GO:1990837:sequence-specific…	K09270	-
gene-SPG21	1848	588	19.04	584	17.88	490	18.32	2962	105.27	2961	100.87	3323	105.7	1768.032099	5.2253504	2.385527784	0.055356773	43.09369329	0	0	Ups	NC_010443.5	107011731	107036353	+	SPG21	SPG21%2C maspardin	GO:0050851:antigen receptor-mediated signaling pathway;	GO:0005829:cytosol;GO:0010008:endosome membrane;GO:0005794:Golgi apparatus;GO:0043231:intracellular membrane-bounded organelle;GO:0030140:trans-Golgi network transport vesicle;	GO:0042609:CD4 receptor binding;	K19367	ko04144 Endocytosis;;
gene-SPP1	1537	2888	112.45	2820	103.78	2171	97.61	141	6.03	151	6.18	166	6.35	1415.46642	0.054748153	-4.191045882	0.085629839	-48.94375518	0	0	Down	NC_010450.4	131077786	131085334	-	SPP1	secreted phosphoprotein 1	GO:0006710:androgen catabolic process;GO:0031214:biomineral tissue development;GO:0007155:cell adhesion;GO:0071394:cellular response to testosterone stimulus;GO:0001649:osteoblast differentiation;GO:0045780:positive regulation of bone resorption;GO:0045893:positive regulation of DNA-templated transcription;GO:2000866:positive regulation of estradiol secretion;GO:0033280:response to vitamin D;	GO:0005615:extracellular space;GO:0005794:Golgi apparatus;	GO:0005125:cytokine activity;GO:0050840:extracellular matrix binding;GO:0005178:integrin binding;GO:0043167:ion binding;	K06250	ko04151 PI3K-Akt signaling pathway;ko04371 Apelin signaling pathway;ko04510 Focal adhesion;ko04512 ECM-receptor interaction;ko04620 Toll-like receptor signaling pathway;ko04929 GnRH secretion;ko05165 Human papillomavirus infection;;
gene-SRL	11450	110	0.57	162	0.8	127	0.77	2900	16.64	3159	17.37	3255	16.71	1563.674477	21.92725119	4.454653062	0.086416467	51.54865988	0	0	Ups	NC_010445.4	38073379	38111936	+	SRL	sarcalumenin%2C transcript variant X2	GO:0006897:endocytosis;GO:0016197:endosomal transport;	GO:0033018:sarcoplasmic reticulum lumen;GO:0033017:sarcoplasmic reticulum membrane;GO:0043231:intracellular membrane-bounded organelle;	GO:0005525:GTP binding;	-	-
gene-SYNPO2L	5844	476	4.87	580	5.61	487	5.76	4004	45	4066	43.8	4431	44.57	2271.428704	7.605288783	2.92700303	0.056308684	51.9813784	0	0	Ups	NC_010456.5	76456170	76466661	-	SYNPO2L	synaptopodin 2 like%2C transcript variant X2	GO:0003007:heart morphogenesis;GO:0032233:positive regulation of actin filament bundle assembly;GO:0035025:positive regulation of Rho protein signal transduction;GO:0051496:positive regulation of stress fiber assembly;GO:0045214:sarcomere organization;	GO:0015629:actin cytoskeleton;GO:0030054:cell junction;GO:0005829:cytosol;GO:0016607:nuclear speck;GO:0005654:nucleoplasm;GO:0005634:nucleus;GO:0030018:Z disc;	GO:0003779:actin binding;	-	-
gene-THBS1	5800	131697	1358.87	140881	1373.98	110738	1319.44	38960	441.19	40495	439.53	42752	433.28	85033.19164	0.300039565	-1.736775338	0.025816605	-67.27357474	0	0	Down	NC_010443.5	131728781	131746098	-	THBS1	thrombospondin 1	GO:0048266:behavioral response to pain;GO:0007155:cell adhesion;GO:0016477:cell migration;GO:0071363:cellular response to growth factor stimulus;GO:0034605:cellular response to heat;GO:0071356:cellular response to tumor necrosis factor;GO:0002544:chronic inflammatory response;GO:0043652:engulfment of apoptotic cell;GO:0006955:immune response;GO:0006954:inflammatory response;GO:0016525:negative re…	GO:0009986:cell surface;GO:0062023:collagen-containing extracellular matrix;GO:0005783:endoplasmic reticulum;GO:0005788:endoplasmic reticulum lumen;GO:0009897:external side of plasma membrane;GO:0070062:extracellular exosome;GO:0031012:extracellular matrix;GO:0005576:extracellular region;GO:0005615:extracellular space;GO:0005577:fibrinogen complex;GO:0031091:platelet alpha granule;GO:0031093:plat…	GO:0005509:calcium ion binding;GO:0070052:collagen V binding;GO:0005201:extracellular matrix structural constituent;GO:0070051:fibrinogen binding;GO:0017134:fibroblast growth factor binding;GO:0001968:fibronectin binding;GO:0008201:heparin binding;GO:0042802:identical protein binding;GO:0005178:integrin binding;GO:0043236:laminin binding;GO:0030169:low-density lipoprotein particle binding;GO:0001…	K16857	ko04015 Rap1 signaling pathway;ko04115 p53 signaling pathway;ko04145 Phagosome;ko04151 PI3K-Akt signaling pathway;ko04350 TGF-beta signaling pathway;ko04510 Focal adhesion;ko04512 ECM-receptor interaction;ko05144 Malaria;ko05165 Human papillomavirus infection;ko05205 Proteoglycans in cancer;ko05206 MicroRNAs in cancer;ko05219 Bladder cancer;;
gene-TNNT2	840	500	35.62	516	34.75	379	31.18	3317	259.36	3374	252.86	3939	275.64	1941.660547	7.162954465	2.840554771	0.060285038	47.11873555	0	0	Ups	NC_010452.4	23749528	23759696	-	TNNT2	troponin T2%2C cardiac type	GO:0051764:actin crosslink formation;GO:0060048:cardiac muscle contraction;GO:0006936:muscle contraction;GO:0030049:muscle filament sliding;GO:0032780:negative regulation of ATP-dependent activity;GO:0032781:positive regulation of ATP-dependent activity;GO:0008016:regulation of heart contraction;GO:0032972:regulation of muscle filament sliding speed;GO:0051592:response to calcium ion;GO:0045214:s…	GO:0097512:cardiac myofibril;GO:1990584:cardiac Troponin complex;GO:0005829:cytosol;GO:0030017:sarcomere;GO:0005865:striated muscle thin filament;GO:0005861:troponin complex;	GO:0003779:actin binding;GO:0042802:identical protein binding;GO:0044877:protein-containing complex binding;GO:0030674:protein-macromolecule adaptor activity;GO:0005523:tropomyosin binding;GO:0030172:troponin C binding;GO:0031013:troponin I binding;	K12045	ko04260 Cardiac muscle contraction;ko04261 Adrenergic signaling in cardiomyocytes;ko05410 Hypertrophic cardiomyopathy;ko05414 Dilated cardiomyopathy;;
gene-TOP2A	5715	6801	71.22	6695	66.27	5639	68.19	1085	12.47	1035	11.4	1221	12.56	3806.436554	0.163977021	-2.608434443	0.044994279	-57.97258008	0	0	Down	NC_010454.4	22001300	22028452	+	TOP2A	topoisomerase (DNA) II alpha	GO:0030263:apoptotic chromosome condensation;GO:0006974:DNA damage response;GO:0006266:DNA ligation;GO:0006265:DNA topological change;GO:0040016:embryonic cleavage;GO:0007143:female meiotic nuclear division;GO:0002244:hematopoietic progenitor cell differentiation;GO:1905463:negative regulation of DNA duplex unwinding;GO:0043065:positive regulation of apoptotic process;GO:0045870:positive regulati…	GO:0005814:centriole;GO:0000775:chromosome, centromeric region;GO:0000793:condensed chromosome;GO:0005737:cytoplasm;GO:0009330:DNA topoisomerase type II (double strand cut, ATP-hydrolyzing) complex;GO:0001673:male germ cell nucleus;GO:0000228:nuclear chromosome;GO:0005730:nucleolus;GO:0005654:nucleoplasm;GO:0005634:nucleus;GO:1990904:ribonucleoprotein complex;	GO:0005524:ATP binding;GO:0003682:chromatin binding;GO:0008301:DNA binding, bending;GO:0003918:DNA topoisomerase type II (double strand cut, ATP-hydrolyzing) activity;GO:0042826:histone deacetylase binding;GO:0000287:magnesium ion binding;GO:0008022:obsolete protein C-terminus binding;GO:0046982:protein heterodimerization activity;GO:0042803:protein homodimerization activity;GO:0005080:protein ki…	K03164	ko01524 Platinum drug resistance;;
gene-TPX2	3598	2668	44.38	2624	41.25	2102	40.37	480	8.76	463	8.1	491	8.02	1491.877444	0.182560517	-2.453553311	0.061287049	-40.03379727	0	0	Down	NC_010459.5	35431271	35484814	+	TPX2	TPX2%2C microtubule nucleation factor%2C transcript variant X10	GO:0032147:activation of protein kinase activity;GO:0006915:apoptotic process;GO:0051301:cell division;GO:0007020:microtubule nucleation;GO:0000278:mitotic cell cycle;GO:0090307:mitotic spindle assembly;GO:0007026:negative regulation of microtubule depolymerization;GO:0060236:regulation of mitotic spindle organization;	GO:0043203:axon hillock;GO:0005829:cytosol;GO:0045171:intercellular bridge;GO:0015630:microtubule cytoskeleton;GO:0072686:mitotic spindle;GO:0005880:nuclear microtubule;GO:0005654:nucleoplasm;GO:0005634:nucleus;GO:0005819:spindle;GO:0000922:spindle pole;	GO:0061676:importin-alpha family protein binding;GO:0008017:microtubule binding;GO:0030295:protein kinase activator activity;GO:0019901:protein kinase binding;	K16812	-
gene-TRIM72	4165	75	1.08	99	1.34	77	1.28	1559	24.59	1669	25.23	1887	26.63	862.8553619	19.12299546	4.257236622	0.107845094	39.47547798	0	0	Ups	NC_010445.4	17286471	17297841	-	TRIM72	tripartite motif containing 72	GO:0006887:exocytosis;GO:0007517:muscle organ development;GO:0003012:muscle system process;GO:0046627:negative regulation of insulin receptor signaling pathway;GO:0043569:negative regulation of insulin-like growth factor receptor signaling pathway;GO:0010832:negative regulation of myotube differentiation;GO:0001778:plasma membrane repair;GO:0043161:proteasome-mediated ubiquitin-dependent protein …	GO:0005737:cytoplasm;GO:0030659:cytoplasmic vesicle membrane;GO:0042383:sarcolemma;	GO:0042802:identical protein binding;GO:0001786:phosphatidylserine binding;GO:0031624:ubiquitin conjugating enzyme binding;GO:0061630:ubiquitin protein ligase activity;GO:0008270:zinc ion binding;	K12036	-
gene-VCAN	12674	7777	36.72	8731	38.97	7395	40.32	22364	115.9	23866	118.54	26223	121.62	15714.11364	2.840541383	1.506165921	0.036077593	41.74796032	0	0	Ups	NC_010444.4	91682177	91811674	+	VCAN	versican	GO:0007155:cell adhesion;GO:0007417:central nervous system development;GO:0001501:skeletal system development;	GO:0031012:extracellular matrix;GO:0005576:extracellular region;GO:0033165:interphotoreceptor matrix;GO:0001750:photoreceptor outer segment;	GO:0005509:calcium ion binding;GO:0030246:carbohydrate binding;GO:0005540:hyaluronic acid binding;	K06793	ko04514 Cell adhesion molecules;;
gene-XIRP2	12230	334	1.63	432	2	316	1.79	7153	38.42	6809	35.05	8243	39.62	3745.888516	19.29020448	4.269796531	0.100630543	42.43042342	0	0	Ups	NC_010457.5	73665876	73741046	+	XIRP2	xin actin binding repeat containing 2%2C transcript variant X3	GO:0007015:actin filament organization;GO:0055008:cardiac muscle tissue morphogenesis;GO:0045216:cell-cell junction organization;GO:0003281:ventricular septum development;	GO:0070161:anchoring junction;GO:0030018:Z disc;GO:0005829:cytosol;GO:0005925:focal adhesion;GO:0001725:stress fiber;	GO:0051015:actin filament binding;GO:0051393:alpha-actinin binding;GO:0046872:metal ion binding;	-	-
gene-ZNF106	7661	2316	18.09	2529	18.67	2149	19.39	10910	93.54	10974	90.18	11773	90.33	6603.475154	4.518534182	2.175854836	0.036491766	59.6259126	0	0	Ups	NC_010443.5	128893965	128957334	+	ZNF106	zinc finger protein 106%2C transcript variant X3	GO:0008286:insulin receptor signaling pathway;	GO:0005829:cytosol;GO:0016020:membrane;GO:0016607:nuclear speck;GO:0005730:nucleolus;	GO:0046872:metal ion binding;GO:0003723:RNA binding;GO:0017124:SH3 domain binding;	-	-
gene-CDH3	3517	3190	54.28	3682	59.22	2676	52.58	681	12.72	754	13.5	809	13.52	1985.764788	0.221335242	-2.175694914	0.058046508	-37.48192598	1.81E-307	3.28E-305	Down	NC_010448.4	18190971	18236184	-	CDH3	cadherin 3	GO:0007155:cell adhesion;GO:0098742:cell-cell adhesion via plasma-membrane adhesion molecules;GO:0022405:hair cycle process;GO:0007156:homophilic cell adhesion via plasma membrane adhesion molecules;GO:0031424:keratinization;GO:0051796:negative regulation of timing of catagen;GO:0032912:negative regulation of transforming growth factor beta2 production;GO:0090263:positive regulation of canonical …	GO:0005912:adherens junction;GO:0016342:catenin complex;GO:0030054:cell junction;GO:0005737:cytoplasm;GO:0005886:plasma membrane;	GO:0045296:cadherin binding;GO:0005509:calcium ion binding;	K06796	ko04514 Cell adhesion molecules;;
gene-DMPK	3663	751	12.27	884	13.65	662	12.49	3065	54.96	3371	57.93	3670	58.89	2012.191131	4.134178148	2.047600558	0.054869611	37.3175704	8.52E-305	1.52E-302	Ups	NC_010448.4	52100259	52110822	-	DMPK	dystrophia myotonica protein kinase%2C transcript variant X8	GO:0006874:intracellular calcium ion homeostasis;GO:0035556:intracellular signal transduction;GO:0010657:muscle cell apoptotic process;GO:0006998:nuclear envelope organization;GO:0018105:peptidyl-serine phosphorylation;GO:0006468:protein phosphorylation;GO:0014853:regulation of excitatory postsynaptic membrane potential involved in skeletal muscle contraction;GO:0008016:regulation of heart contra…	GO:0005829:cytosol;GO:0005789:endoplasmic reticulum membrane;GO:0005741:mitochondrial outer membrane;GO:0031965:nuclear membrane;GO:0005640:nuclear outer membrane;GO:0005886:plasma membrane;GO:0033017:sarcoplasmic reticulum membrane;	GO:0005524:ATP binding;GO:0046872:metal ion binding;GO:0017020:myosin phosphatase regulator activity;GO:0106310:protein serine kinase activity;GO:0004674:protein serine/threonine kinase activity;	K08788	-
gene-LDHA	2800	43946	939.27	47893	967.54	39868	983.98	20726	486.18	22156	498.14	23953	502.85	33251.06346	0.476059352	-1.070786644	0.028783884	-37.20090935	6.60E-303	1.17E-300	Down	NC_010444.4	40814163	40827284	-	LDHA	lactate dehydrogenase A%2C transcript variant X4	GO:0006089:lactate metabolic process;GO:0006090:pyruvate metabolic process;	GO:0005737:cytoplasm;GO:1990204:oxidoreductase complex;	GO:0042802:identical protein binding;GO:0004459:L-lactate dehydrogenase activity;	K00016	ko00010 Glycolysis / Gluconeogenesis;ko00270 Cysteine and methionine metabolism;ko00620 Pyruvate metabolism;ko00640 Propanoate metabolism;ko01100 Metabolic pathways;ko04066 HIF-1 signaling pathway;ko04922 Glucagon signaling pathway;ko05230 Central carbon metabolism in cancer;;
gene-KNTC1	7932	1671	12.61	1774	12.65	1545	13.46	263	2.18	272	2.16	285	2.11	986.4319679	0.154154132	-2.697554536	0.073423669	-36.73957674	1.71E-295	2.98E-293	Down	NC_010456.5	30154918	30241988	-	KNTC1	kinetochore associated 1%2C transcript variant X5	GO:0051301:cell division;GO:0000070:mitotic sister chromatid segregation;GO:0007094:mitotic spindle assembly checkpoint signaling;GO:1903394:protein localization to kinetochore involved in kinetochore assembly;GO:0065003:protein-containing complex assembly;GO:0007096:regulation of exit from mitosis;	GO:0015629:actin cytoskeleton;GO:0005737:cytoplasm;GO:0005829:cytosol;GO:0005828:kinetochore microtubule;GO:0005634:nucleus;GO:0005886:plasma membrane;GO:1990423:RZZ complex;GO:0000922:spindle pole;	GO:0031267:small GTPase binding;	K11577	-
gene-SMYD1	5761	43	0.45	40	0.39	55	0.66	1467	16.73	1580	17.27	1632	16.65	775.3454978	31.80778985	4.991308225	0.135967294	36.70962393	5.13E-295	8.86E-293	Ups	NC_010445.4	57866078	57918576	-	SMYD1	SET and MYND domain containing 1	GO:0006338:chromatin remodeling;GO:0007507:heart development;GO:0034968:histone lysine methylation;GO:0045663:positive regulation of myoblast differentiation;GO:0010831:positive regulation of myotube differentiation;GO:0035914:skeletal muscle cell differentiation;	GO:0005737:cytoplasm;GO:0005634:nucleus;	GO:0003677:DNA binding;GO:0042800:histone H3K4 methyltransferase activity;GO:0018024:obsolete histone lysine N-methyltransferase activity;GO:0046872:metal ion binding;GO:0003714:transcription corepressor activity;	K11426	ko00310 Lysine degradation;ko01100 Metabolic pathways;;
gene-FGFR4	3206	111	2.07	109	1.92	87	1.88	1311	26.86	1405	27.59	1512	27.72	730.7676929	12.93782002	3.693522643	0.10072627	36.66891108	2.29E-294	3.91E-292	Ups	NC_010444.4	80841536	80853791	-	FGFR4	fibroblast growth factor receptor 4%2C transcript variant X2	GO:0016477:cell migration;GO:0042632:cholesterol homeostasis;GO:0008543:fibroblast growth factor receptor signaling pathway;GO:0042593:glucose homeostasis;GO:0018108:peptidyl-tyrosine phosphorylation;GO:0055062:phosphate ion homeostasis;GO:0043085:positive regulation of catalytic activity;GO:0008284:positive regulation of cell population proliferation;GO:2000573:positive regulation of DNA biosynt…	GO:0005783:endoplasmic reticulum;GO:0005768:endosome;GO:0005576:extracellular region;GO:0005794:Golgi apparatus;GO:0005886:plasma membrane;GO:0043235:receptor complex;GO:0030133:transport vesicle;	GO:0005524:ATP binding;GO:0017134:fibroblast growth factor binding;GO:0005007:fibroblast growth factor receptor activity;GO:0008201:heparin binding;GO:0004714:transmembrane receptor protein tyrosine kinase activity;	K05095	ko04010 koK signaling pathway;ko04014 Ras signaling pathway;ko04015 Rap1 signaling pathway;ko04020 Calcium signaling pathway;ko04144 Endocytosis;ko04151 PI3K-Akt signaling pathway;ko04550 Signaling pathways regulating pluripotency of stem cells;ko04810 Regulation of actin cytoskeleton;ko05200 Pathways in cancer;;
gene-TRIM55	2785	222	4.77	259	5.26	190	4.71	1588	37.45	1656	37.43	1763	37.21	918.2285783	7.017165841	2.810888459	0.077064256	36.4746073	2.80E-291	4.74E-289	Ups	NC_010446.5	68487249	68530927	-	TRIM55	tripartite motif containing 55%2C transcript variant 1	GO:0050904:diapedesis;GO:0002523:leukocyte migration involved in inflammatory response;GO:1905517:macrophage migration;GO:0016567:protein ubiquitination;GO:0007165:signal transduction;	GO:0005737:cytoplasm;GO:0005874:microtubule;GO:0005634:nucleus;	GO:0042802:identical protein binding;GO:0061630:ubiquitin protein ligase activity;GO:0008270:zinc ion binding;	K10654	-
gene-CDH11	6449	4231	39.26	4330	37.98	3749	40.17	9492	96.67	9814	95.8	10405	94.84	6878.478999	2.265536742	1.179852889	0.032378576	36.439307	1.02E-290	1.70E-288	Ups	NC_010448.4	25782746	25933753	-	CDH11	cadherin 11%2C transcript variant X2	GO:0098609:cell-cell adhesion;GO:0030199:collagen fibril organization;GO:0007156:homophilic cell adhesion via plasma membrane adhesion molecules;	GO:0005911:cell-cell junction;GO:0005886:plasma membrane;	GO:0008013:beta-catenin binding;GO:0005509:calcium ion binding;GO:0046983:protein dimerization activity;	K06803	-
gene-TNC	8059	48685	361.53	57680	404.85	42221	362.05	7907	64.44	8424	65.8	9580	69.88	29468.71974	0.164072782	-2.607592161	0.071607306	-36.41516901	2.45E-290	4.05E-288	Down	NC_010443.5	255533235	255630381	-	TNC	tenascin C	GO:0007155:cell adhesion;GO:0060739:mesenchymal-epithelial cell signaling involved in prostate gland development;GO:0002009:morphogenesis of an epithelium;GO:0007528:neuromuscular junction development;GO:0031175:neuron projection development;GO:0001649:osteoblast differentiation;GO:0014012:peripheral nervous system axon regeneration;GO:0008284:positive regulation of cell population proliferation;…	GO:0062023:collagen-containing extracellular matrix;GO:0005615:extracellular space;GO:0005604:basement membrane;GO:0005788:endoplasmic reticulum lumen;GO:0005576:extracellular region;GO:0005925:focal adhesion;GO:0005614:interstitial matrix;GO:0016020:membrane;GO:0098966:perisynaptic extracellular matrix;GO:0090733:tenascin complex;GO:0031012:extracellular matrix;	GO:0005102:signaling receptor binding;GO:0005201:extracellular matrix structural constituent;GO:0045545:syndecan binding;GO:0001968:fibronectin binding;	K06252	ko04151 PI3K-Akt signaling pathway;ko04510 Focal adhesion;ko04512 ECM-receptor interaction;ko05165 Human papillomavirus infection;ko05206 MicroRNAs in cancer;;
gene-ADORA1	5946	52	0.52	43	0.41	43	0.5	1383	15.28	1542	16.33	1659	16.4	758.7592293	31.16824173	4.962004867	0.136587702	36.32834296	5.78E-289	9.45E-287	Ups	NC_010451.4	113835279	113875899	+	ADORA1	adenosine A1 receptor	GO:0007193:adenylate cyclase-inhibiting G protein-coupled receptor signaling pathway;GO:0097190:apoptotic signaling pathway;GO:0007267:cell-cell signaling;GO:0050890:cognition;GO:0050965:detection of temperature stimulus involved in sensory perception of pain;GO:0060079:excitatory postsynaptic potential;GO:0055089:fatty acid homeostasis;GO:0007186:G protein-coupled receptor signaling pathway;GO:0…	GO:0030673:axolemma;GO:0016323:basolateral plasma membrane;GO:0044305:calyx of Held;GO:0030425:dendrite;GO:0043197:dendritic spine;GO:0005783:endoplasmic reticulum;GO:0043025:neuronal cell body;GO:0005886:plasma membrane;GO:0014069:postsynaptic density;GO:0045211:postsynaptic membrane;GO:0048786:presynaptic active zone;GO:0042734:presynaptic membrane;GO:0045202:synapse;GO:0043195:terminal bouton;	GO:0001609:G protein-coupled adenosine receptor activity;GO:0004930:G protein-coupled receptor activity;GO:0001664:G protein-coupled receptor binding;GO:0031683:G-protein beta/gamma-subunit complex binding;GO:0031072:heat shock protein binding;GO:0032795:heterotrimeric G-protein binding;GO:0046982:protein heterodimerization activity;GO:0001883:purine nucleoside binding;	K04265	ko04022 cGMP-PKG signaling pathway;ko04024 cAMP signaling pathway;ko04071 Sphingolipid signaling pathway;ko04080 Neuroactive ligand-receptor interaction;ko04923 Regulation of lipolysis in adipocytes;ko04924 Renin secretion;ko05032 Morphine addiction;;
gene-HS6ST2	4298	70	0.97	73	0.96	52	0.84	1284	19.62	1400	20.51	1536	21.01	709.8270103	20.32695619	4.345322294	0.119713544	36.29766642	1.76E-288	2.85E-286	Ups	NC_010461.5	108755577	109043976	-	HS6ST2	heparan sulfate 6-O-sulfotransferase 2	GO:0015012:heparan sulfate proteoglycan biosynthetic process;GO:0015015:heparan sulfate proteoglycan biosynthetic process, enzymatic modification;	GO:0005794:Golgi apparatus;GO:0016020:membrane;	GO:0017095:heparan sulfate 6-O-sulfotransferase activity;	K08102	ko00534 Glycosaminoglycan biosynthesis - heparan sulfate / heparin;;
gene-PRC1	3671	1755	28.61	1749	26.95	1520	28.61	291	5.21	292	5.01	324	5.19	1005.387926	0.169428241	-2.561253728	0.070664677	-36.24517703	1.18E-287	1.90E-285	Down	NC_010449.5	55869749	55900640	+	PRC1	protein regulator of cytokinesis 1%2C transcript variant X9	GO:0051301:cell division;GO:0000226:microtubule cytoskeleton organization;GO:0000022:mitotic spindle elongation;GO:0051256:mitotic spindle midzone assembly;GO:0008284:positive regulation of cell population proliferation;GO:0032465:regulation of cytokinesis;	GO:0005694:chromosome;GO:0070938:contractile ring;GO:0005737:cytoplasm;GO:0005829:cytosol;GO:0045171:intercellular bridge;GO:0015630:microtubule cytoskeleton;GO:0030496:midbody;GO:1990023:mitotic spindle midzone;GO:0005654:nucleoplasm;GO:0005634:nucleus;GO:0005886:plasma membrane;GO:0005819:spindle;GO:0005876:spindle microtubule;GO:0000922:spindle pole;	GO:0042802:identical protein binding;GO:0019894:kinesin binding;GO:0008017:microtubule binding;GO:0019901:protein kinase binding;	K16732	-
gene-LTBP1	5958	6196	62.24	6341	60.2	5428	62.96	2206	24.32	2079	21.97	2444	24.11	4153.774405	0.351481064	-1.508481129	0.041656237	-36.21261123	3.85E-287	6.12E-285	Down	NC_010445.4	106300748	106724538	-	LTBP1	latent transforming growth factor beta binding protein 1	GO:1901388:regulation of transforming growth factor beta activation;GO:0035583:sequestering of TGFbeta in extracellular matrix;	GO:0062023:collagen-containing extracellular matrix;GO:0005788:endoplasmic reticulum lumen;GO:0031012:extracellular matrix;GO:0005576:extracellular region;GO:0001527:microfibril;GO:0032991:protein-containing complex;	GO:0005509:calcium ion binding;GO:0050436:microfibril binding;GO:0050431:transforming growth factor beta binding;GO:0005024:transforming growth factor beta receptor activity;	K19559	ko04350 TGF-beta signaling pathway;;
gene-ITGB1	7799	47179	362.03	49564	359.49	41568	368.33	23472	197.67	23069	186.21	26119	196.86	35316.64128	0.493108686	-1.020022428	0.028168747	-36.21113996	4.07E-287	6.39E-285	Down	NC_010452.4	56078393	56130608	-	ITGB1	integrin subunit beta 1%2C transcript variant X1	GO:0033627:cell adhesion mediated by integrin;GO:0016477:cell migration;GO:0007160:cell-matrix adhesion;GO:0071404:cellular response to low-density lipoprotein particle stimulus;GO:0007229:integrin-mediated signaling pathway;GO:0007517:muscle organ development;GO:0045445:myoblast differentiation;GO:0007520:myoblast fusion;GO:0030335:positive regulation of cell migration;GO:1903078:positive regula…	GO:0009986:cell surface;GO:0005925:focal adhesion;GO:0008305:integrin complex;GO:0030027:lamellipodium;GO:0042470:melanosome;GO:0016020:membrane;GO:0055037:recycling endosome;GO:0032587:ruffle membrane;	GO:0098639:collagen binding involved in cell-matrix adhesion;GO:0001968:fibronectin binding;GO:0005178:integrin binding;GO:0046872:metal ion binding;GO:0046982:protein heterodimerization activity;	K05719	ko04015 Rap1 signaling pathway;ko04145 Phagosome;ko04151 PI3K-Akt signaling pathway;ko04360 Axon guidance;ko04510 Focal adhesion;ko04512 ECM-receptor interaction;ko04514 Cell adhesion molecules;ko04530 Tight junction;ko04611 Platelet activation;ko04670 Leukocyte transendothelial migration;ko04810 Regulation of actin cytoskeleton;ko05100 Bacterial invasion of epithelial cells;ko05130 Pathogenic Es…
gene-LOC100625479	6419	9133	85.15	9772	86.11	8740	94.09	3202	32.76	3021	29.63	3472	31.79	6297.342118	0.328487514	-1.60608956	0.044471859	-36.11473853	1.33E-285	2.07E-283	Down	NC_010445.4	102195743	102205687	+	LOC100625479	cytochrome P450 1B1	GO:0030325:adrenal gland development;GO:0001525:angiogenesis;GO:0019369:arachidonic acid metabolic process;GO:0042537:benzene-containing compound metabolic process;GO:0043534:blood vessel endothelial cell migration;GO:0048514:blood vessel morphogenesis;GO:0007155:cell adhesion;GO:0071320:cellular response to cAMP;GO:0071387:cellular response to cortisol stimulus;GO:0070301:cellular response to hy…	GO:0005789:endoplasmic reticulum membrane;GO:0043231:intracellular membrane-bounded organelle;GO:0005739:mitochondrion;GO:0005634:nucleus;	GO:0070330:aromatase activity;GO:0101020:estrogen 16-alpha-hydroxylase activity;GO:0020037:heme binding;GO:0106256:hydroperoxy icosatetraenoate dehydratase activity;GO:0005506:iron ion binding;GO:0004497:monooxygenase activity;GO:0016712:oxidoreductase activity, acting on paired donors, with incorporation or reduction of molecular oxygen, reduced flavin or flavoprotein as one donor, and incorpora…	K07410	ko00140 Steroid hormone biosynthesis;ko00380 Tryptophan metabolism;ko00980 Metabolism of xenobiotics by cytochrome P450;ko04913 Ovarian steroidogenesis;ko05204 Chemical carcinogenesis - DNA adducts;ko05206 MicroRNAs in cancer;ko05207 Chemical carcinogenesis - receptor activation;ko05208 Chemical carcinogenesis - reactive oxygen species;;
gene-ACTA2	1403	6955	296.67	7161	288.72	5908	291.01	14307	669.78	15575	698.85	16948	710.07	10932.12009	2.195340237	1.134444548	0.031458708	36.06138452	9.15E-285	1.41E-282	Ups	NC_010456.5	100868145	100886732	-	ACTA2	actin%2C alpha 2%2C smooth muscle%2C aorta	GO:0072144:glomerular mesangial cell development;GO:0090131:mesenchyme migration;GO:0010628:positive regulation of gene expression;GO:0008217:regulation of blood pressure;GO:0009615:response to virus;GO:0048741:skeletal muscle fiber development;GO:0030240:skeletal muscle thin filament assembly;GO:0014829:vascular associated smooth muscle contraction;	GO:0005884:actin filament;GO:0044297:cell body;GO:0005737:cytoplasm;GO:0005869:dynactin complex;GO:0030175:filopodium;GO:0030027:lamellipodium;GO:0031514:motile cilium;GO:0030485:smooth muscle contractile fiber;GO:0001725:stress fiber;GO:0005865:striated muscle thin filament;	GO:0005524:ATP binding;GO:0016787:hydrolase activity;GO:0019901:protein kinase binding;	K12313	ko04270 Vascular smooth muscle contraction;ko04371 Apelin signaling pathway;ko04926 Relaxin signaling pathway;;
gene-CCSER2	9695	1925	11.88	2133	12.45	1765	12.58	5628	38.13	5620	36.49	6410	38.86	3829.219303	2.846090101	1.508981335	0.04186463	36.04430108	1.69E-284	2.58E-282	Ups	NC_010456.5	85544124	85677932	+	CCSER2	coiled-coil serine rich protein 2%2C transcript variant X14	GO:0001578:microtubule bundle formation;	GO:0005737:cytoplasm;GO:0015630:microtubule cytoskeleton;	GO:0008017:microtubule binding;	-	-
gene-LUZP2	4681	360	4.6	382	4.62	318	4.69	1905	26.73	1884	25.34	2092	26.27	1125.516904	5.211992969	2.381835138	0.066345601	35.90042277	3.01E-282	4.54E-280	Ups	NC_010444.4	34931115	35464174	-	LUZP2	leucine zipper protein 2	-	GO:0005576:extracellular region;	-	K09228	ko05168 Herpes simplex virus 1 infection;;
gene-RACGAP1	3221	2152	39.98	2159	37.92	1722	36.95	422	8.61	372	7.27	450	8.21	1229.01735	0.193994901	-2.365909365	0.066175083	-35.75226897	6.10E-280	9.03E-278	Down	NC_010447.5	15894314	15943619	+	RACGAP1	Rac GTPase activating protein 1%2C transcript variant X4	GO:0000915:actomyosin contractile ring assembly;GO:0030218:erythrocyte differentiation;GO:0000281:mitotic cytokinesis;GO:0051256:mitotic spindle midzone assembly;GO:0007405:neuroblast proliferation;GO:0032467:positive regulation of cytokinesis;GO:0051988:regulation of attachment of spindle microtubules to kinetochore;GO:0045995:regulation of embryonic development;GO:0051056:regulation of small GT…	GO:0001669:acrosomal vesicle;GO:0097149:centralspindlin complex;GO:0032154:cleavage furrow;GO:0005829:cytosol;GO:0070062:extracellular exosome;GO:0031234:extrinsic component of cytoplasmic side of plasma membrane;GO:0090543:Flemming body;GO:0005874:microtubule;GO:0030496:midbody;GO:0072686:mitotic spindle;GO:0005654:nucleoplasm;GO:0005634:nucleus;GO:0005819:spindle;GO:0051233:spindle midzone;	GO:0043014:alpha-tubulin binding;GO:0048487:beta-tubulin binding;GO:0043015:gamma-tubulin binding;GO:0005096:GTPase activator activity;GO:0046872:metal ion binding;GO:0008017:microtubule binding;GO:0005547:phosphatidylinositol-3,4,5-trisphosphate binding;GO:0019901:protein kinase binding;	K16733	-
gene-UAP1	2365	4284	108.4	4735	113.25	3893	113.76	1510	41.94	1534	40.83	1671	41.53	2964.838817	0.342925031	-1.54403488	0.043356363	-35.61264759	8.93E-278	1.31E-275	Down	NC_010446.5	87960056	87994032	-	UAP1	UDP-N-acetylglucosamine pyrophosphorylase 1%2C transcript variant X4	GO:0006048:UDP-N-acetylglucosamine biosynthetic process;	GO:0005829:cytosol;GO:0005654:nucleoplasm;GO:0005886:plasma membrane;	GO:0042802:identical protein binding;GO:0052630:UDP-N-acetylgalactosamine diphosphorylase activity;GO:0003977:UDP-N-acetylglucosamine diphosphorylase activity;	K00972	ko00520 Amino sugar and nucleotide sugar metabolism;ko01100 Metabolic pathways;ko01250 Biosynthesis of nucleotide sugars;;
gene-IGF2	7326	4527	36.98	5249	40.53	3975	37.5	12674	113.63	12727	109.36	14763	118.45	8786.917312	2.745964552	1.457313001	0.04094247	35.59416465	1.72E-277	2.51E-275	Ups	NC_010444.4	1469183	1496417	-	IGF2	insulin like growth factor 2	GO:0001892:embryonic placenta development;GO:0060669:embryonic placenta morphogenesis;GO:0006006:glucose metabolic process;GO:0001701:in utero embryonic development;GO:0051148:negative regulation of muscle cell differentiation;GO:0000122:negative regulation of transcription by RNA polymerase II;GO:0001503:ossification;GO:0042104:positive regulation of activated T cell proliferation;GO:0051781:pos…	GO:0005615:extracellular space;	GO:0008083:growth factor activity;GO:0005179:hormone activity;GO:0005159:insulin-like growth factor receptor binding;GO:0005178:integrin binding;GO:0043539:protein serine/threonine kinase activator activity;	K13769	ko04010 koK signaling pathway;ko04014 Ras signaling pathway;ko04151 PI3K-Akt signaling pathway;ko05200 Pathways in cancer;ko05205 Proteoglycans in cancer;ko05225 Hepatocellular carcinoma;;
gene-PLK2	2782	6425	138.21	6471	131.57	5379	133.62	2535	59.85	2659	60.17	2853	60.28	4414.37592	0.41367593	-1.273427078	0.035807877	-35.56276364	5.28E-277	7.60E-275	Down	NC_010458.4	37299116	37305114	-	PLK2	polo like kinase 2	GO:0000082:G1/S transition of mitotic cell cycle;GO:0060292:long-term synaptic depression;GO:0060291:long-term synaptic potentiation;GO:0007613:memory;GO:0007052:mitotic spindle organization;GO:0016525:negative regulation of angiogenesis;GO:0043066:negative regulation of apoptotic process;GO:0071866:negative regulation of apoptotic process in bone marrow cell;GO:2000773:negative regulation of cel…	GO:0005814:centriole;GO:0005813:centrosome;GO:0000785:chromatin;GO:0005737:cytoplasm;GO:0030425:dendrite;	GO:0005524:ATP binding;GO:0043008:ATP-dependent protein binding;GO:0106310:protein serine kinase activity;GO:0004674:protein serine/threonine kinase activity;	K08861	ko04068 FoxO signaling pathway;;
gene-CDKN1A	2133	7623	213.88	8497	225.34	7071	229.09	17197	529.54	17926	529.06	19044	524.82	12665.05513	2.192538036	1.132601871	0.03222592	35.14567981	1.35E-270	1.93E-268	Ups	NC_010449.5	32354776	32363771	+	CDKN1A	cyclin dependent kinase inhibitor 1A	GO:0034198:cellular response to amino acid starvation;GO:0006974:DNA damage response;GO:0071480:cellular response to gamma radiation;GO:0071493:cellular response to UV-B;GO:0090398:cellular senescence;GO:0006977:DNA damage response, signal transduction by p53 class mediator resulting in cell cycle arrest;GO:0006978:DNA damage response, signal transduction by p53 class mediator resulting in transc…	GO:0000307:cyclin-dependent protein kinase holoenzyme complex;GO:0005829:cytosol;GO:0016604:nuclear body;GO:0005730:nucleolus;GO:0005634:nucleus;GO:0070557:PCNA-p21 complex;	GO:0030332:cyclin binding;GO:0019912:cyclin-dependent protein kinase activating kinase activity;GO:0004861:cyclin-dependent protein serine/threonine kinase inhibitor activity;GO:0046872:metal ion binding;GO:0019901:protein kinase binding;GO:0004860:protein kinase inhibitor activity;GO:0140311:protein sequestering activity;GO:0044877:protein-containing complex binding;GO:0031625:ubiquitin protein …	K06625	ko01522 Endocrine resistance;ko01524 Platinum drug resistance;ko04012 ErbB signaling pathway;ko04066 HIF-1 signaling pathway;ko04068 FoxO signaling pathway;ko04110 Cell cycle;ko04115 p53 signaling pathway;ko04151 PI3K-Akt signaling pathway;ko04218 Cellular senescence;ko04630 JAK-STAT signaling pathway;ko04921 Oxytocin signaling pathway;ko04928 Parathyroid hormone synthesis, secretion and action;k…
gene-STRIP2	4800	274	3.42	255	3.01	248	3.57	1588	21.73	1689	22.15	1845	22.59	955.1377938	6.180509486	2.627725771	0.074877566	35.09363246	8.43E-270	1.19E-267	Ups	NC_010460.4	19209047	19255671	-	STRIP2	striatin interacting protein 2%2C transcript variant X1	GO:0016477:cell migration;GO:0007010:cytoskeleton organization;GO:0008360:regulation of cell shape;	GO:0005737:cytoplasm;GO:0005829:cytosol;	-	-	-
gene-COL19A1	11672	300	1.54	260	1.26	238	1.41	1606	9.04	1719	9.27	1869	9.41	969.8376089	6.10835849	2.610784734	0.074727714	34.93730228	2.02E-267	2.83E-265	Ups	NC_010443.5	50044394	50402256	+	COL19A1	collagen type XIX alpha 1 chain	GO:0007155:cell adhesion;GO:0030154:cell differentiation;GO:0098609:cell-cell adhesion;GO:0030198:extracellular matrix organization;GO:0007519:skeletal muscle tissue development;GO:0001501:skeletal system development;	GO:0005581:collagen trimer;GO:0062023:collagen-containing extracellular matrix;GO:0005788:endoplasmic reticulum lumen;GO:0031012:extracellular matrix;GO:0005576:extracellular region;GO:0005615:extracellular space;	GO:0005201:extracellular matrix structural constituent;GO:0030674:protein-macromolecule adaptor activity;	-	-
gene-NOTCH1	9497	659	4.15	730	4.35	587	4.27	2510	17.36	2668	17.69	2722	16.85	1606.674944	3.758339654	1.910095454	0.054770516	34.87452018	1.81E-266	2.51E-264	Ups	NW_018084833.1	1209291	1252848	+	NOTCH1	notch 1	GO:0031100:animal organ regeneration;GO:0003180:aortic valve morphogenesis;GO:0006915:apoptotic process;GO:1902263:apoptotic process involved in embryonic digit morphogenesis;GO:0060842:arterial endothelial cell differentiation;GO:0048708:astrocyte differentiation;GO:0003162:atrioventricular node development;GO:0003181:atrioventricular valve morphogenesis;GO:0009912:auditory receptor cell fate co…	GO:0001669:acrosomal vesicle;GO:0005912:adherens junction;GO:0016324:apical plasma membrane;GO:0071944:cell periphery;GO:0009986:cell surface;GO:0005737:cytoplasm;GO:0031410:cytoplasmic vesicle;GO:0005856:cytoskeleton;GO:0005829:cytosol;GO:0005783:endoplasmic reticulum;GO:0005789:endoplasmic reticulum membrane;GO:0005576:extracellular region;GO:0005794:Golgi apparatus;GO:0000139:Golgi membrane;GO…	GO:0005509:calcium ion binding;GO:0003682:chromatin binding;GO:0031490:chromatin DNA binding;GO:0019899:enzyme binding;GO:0004857:enzyme inhibitor activity;GO:0042802:identical protein binding;GO:0005112:Notch binding;GO:0003713:transcription coactivator activity;GO:0140537:transcription regulator activator activity;GO:0004888:transmembrane signaling receptor activity;	K02599	ko01522 Endocrine resistance;ko04320 Dorso-ventral axis formation;ko04330 Notch signaling pathway;ko04361 Axon regeneration;ko04658 Th1 and Th2 cell differentiation;ko04919 Thyroid hormone signaling pathway;ko05020 Prion disease;ko05165 Human papillomavirus infection;ko05200 Pathways in cancer;ko05206 MicroRNAs in cancer;ko05224 Breast cancer;;
gene-FSCN1	2691	4856	107.99	5175	108.78	4116	105.7	10402	253.89	10753	251.55	11195	244.54	7611.989622	2.151240882	1.105169077	0.031700359	34.86298257	2.71E-266	3.72E-264	Ups	NC_010445.4	4134173	4143275	+	FSCN1	fascin actin-bundling protein 1	GO:0030036:actin cytoskeleton organization;GO:0051017:actin filament bundle assembly;GO:0016477:cell migration;GO:0048870:cell motility;GO:0007043:cell-cell junction assembly;GO:0035089:establishment of apical/basal cell polarity;GO:0007163:establishment or maintenance of cell polarity;GO:0030035:microspike assembly;GO:0030046:parallel actin filament bundle assembly;GO:0090091:positive regulation…	GO:0015629:actin cytoskeleton;GO:0005938:cell cortex;GO:0031253:cell projection membrane;GO:0005911:cell-cell junction;GO:0005737:cytoplasm;GO:0005856:cytoskeleton;GO:0005829:cytosol;GO:0070062:extracellular exosome;GO:0030175:filopodium;GO:0030426:growth cone;GO:0030027:lamellipodium;GO:0044393:microspike;GO:0005902:microvillus;GO:0002102:podosome;GO:0001726:ruffle;GO:0001725:stress fiber;	GO:0003779:actin binding;GO:0051015:actin filament binding;GO:0045296:cadherin binding;GO:0030674:protein-macromolecule adaptor activity;GO:0003723:RNA binding;	K17455	-
gene-PLAT	2427	332	8.19	376	8.76	294	8.37	1746	47.25	1852	48.04	2102	50.91	1084.838091	5.340690901	2.417026389	0.069542574	34.75606757	1.12E-264	1.53E-262	Ups	NC_010459.5	11195599	11223821	-	PLAT	plasminogen activator%2C tissue type	GO:0031639:plasminogen activation;GO:0048008:platelet-derived growth factor receptor signaling pathway;GO:0060468:prevention of polyspermy;GO:0006508:proteolysis;GO:0014909:smooth muscle cell migration;	GO:0005615:extracellular space;	GO:0004252:serine-type endopeptidase activity;	K01343	ko04371 Apelin signaling pathway;ko04610 Complement and coagulation cascades;ko05202 Transcriptional misregulation in cancer;ko05215 Prostate cancer;ko05418 Fluid shear stress and atherosclerosis;;
gene-RGMB	4982	675	8.11	663	7.53	556	7.71	2493	32.87	2474	31.26	2656	31.34	1548.348524	3.783489508	1.919717445	0.055614037	34.51857752	4.22E-261	5.71E-259	Ups	NC_010444.4	105042479	105070428	+	RGMB	repulsive guidance molecule family member b	GO:0030509:BMP signaling pathway;GO:0007155:cell adhesion;GO:0045893:positive regulation of DNA-templated transcription;GO:0007165:signal transduction;	GO:0005793:endoplasmic reticulum-Golgi intermediate compartment;GO:0045121:membrane raft;GO:0005886:plasma membrane;	GO:0015026:coreceptor activity;GO:0042802:identical protein binding;	K06847	ko04350 TGF-beta signaling pathway;;
gene-HMOX1	1549	2506	96.82	2518	91.95	2124	94.76	692	29.34	703	28.57	740	28.08	1565.039191	0.280622031	-1.833299819	0.053698138	-34.14084552	1.83E-255	2.45E-253	Down	NW_018084968.1	1954828	1963836	+	HMOX1	heme oxygenase 1	GO:0006915:apoptotic process;GO:0006879:intracellular iron ion homeostasis;GO:0071243:cellular response to arsenic-containing substance;GO:0071276:cellular response to cadmium ion;GO:0034101:erythrocyte homeostasis;GO:0042167:heme catabolic process;GO:0042168:heme metabolic process;GO:0006788:heme oxidation;GO:0055072:obsolete iron ion homeostasis;GO:0043922:negative regulation by host of viral t…	GO:0005783:endoplasmic reticulum;GO:0005789:endoplasmic reticulum membrane;GO:0005634:nucleus;GO:0048471:perinuclear region of cytoplasm;	GO:0020037:heme binding;GO:0004392:heme oxygenase (decyclizing) activity;GO:0042802:identical protein binding;GO:0046872:metal ion binding;GO:0042803:protein homodimerization activity;	K00510	ko00860 Porphyrin metabolism;ko01100 Metabolic pathways;ko04066 HIF-1 signaling pathway;ko04216 Ferroptosis;ko04978 Mineral absorption;ko05200 Pathways in cancer;ko05206 MicroRNAs in cancer;ko05208 Chemical carcinogenesis - reactive oxygen species;ko05225 Hepatocellular carcinoma;ko05418 Fluid shear stress and atherosclerosis;;
gene-AHCYL2	6874	268	2.33	279	2.3	215	2.16	1515	14.48	1590	14.56	1643	14.05	892.5847857	5.860923949	2.551128117	0.074823828	34.09512949	8.71E-255	1.16E-252	Ups	NC_010460.4	19260226	19441839	-	AHCYL2	adenosylhomocysteinase like 2%2C transcript variant X10	GO:0006730:one-carbon metabolic process;GO:0033353:S-adenosylmethionine cycle;	GO:0005829:cytosol;GO:0005783:endoplasmic reticulum;GO:0043005:neuron projection;	GO:0016787:hydrolase activity;GO:0004013:adenosylhomocysteinase activity;	K01251	ko00270 Cysteine and methionine metabolism;ko01100 Metabolic pathways;;
gene-HMGB2	1244	3069	147.64	2941	133.73	2636	146.44	818	43.19	795	40.23	794	37.52	1868.01608	0.261455683	-1.935361667	0.05682631	-34.05749339	3.14E-254	4.14E-252	Down	NC_010456.5	16709966	16712288	+	HMGB2	high mobility group box 2	GO:0060326:cell chemotaxis;GO:0071222:cellular response to lipopolysaccharide;GO:0006338:chromatin remodeling;GO:0050829:defense response to Gram-negative bacterium;GO:0050830:defense response to Gram-positive bacterium;GO:0032392:DNA geometric change;GO:0006310:DNA recombination;GO:0006265:DNA topological change;GO:0008625:extrinsic apoptotic signaling pathway via death domain receptors;GO:00024…	GO:0000785:chromatin;GO:0000793:condensed chromosome;GO:0005737:cytoplasm;GO:0005615:extracellular space;GO:0005730:nucleolus;GO:0005654:nucleoplasm;GO:0005634:nucleus;GO:0048471:perinuclear region of cytoplasm;GO:0032991:protein-containing complex;	GO:0042056:chemoattractant activity;GO:0000987:cis-regulatory region sequence-specific DNA binding;GO:0003684:damaged DNA binding;GO:0008301:DNA binding, bending;GO:0140297:DNA-binding transcription factor binding;GO:0003690:double-stranded DNA binding;GO:0000400:four-way junction DNA binding;GO:0042393:histone binding;GO:0044378:non-sequence-specific DNA binding, bending;GO:0019904:protein domai…	K11295	-
gene-CLIC1-2	1965	5480	166.9	5700	164.08	4636	163.04	2266	75.74	2332	74.71	2499	74.76	3840.922284	0.42178976	-1.245404024	0.036689804	-33.944145	1.49E-252	1.94E-250	Down	NC_010449.5	23842829	23851162	-	CLIC1	chloride intracellular channel 1%2C transcript variant X1	GO:0006821:chloride transport;GO:0045669:positive regulation of osteoblast differentiation;GO:0034765:regulation of monoatomic ion transmembrane transport;GO:0051881:regulation of mitochondrial membrane potential;	GO:0034707:chloride channel complex;GO:0005737:cytoplasm;GO:0070062:extracellular exosome;GO:0016020:membrane;GO:0005739:mitochondrion;GO:0031965:nuclear membrane;GO:0048471:perinuclear region of cytoplasm;GO:0005886:plasma membrane;	GO:0005254:chloride channel activity;GO:0005244:voltage-gated monoatomic ion channel activity;	K05021	-
gene-MYOM2	4945	114	1.38	132	1.51	90	1.26	1221	16.22	1198	15.25	1399	16.63	669.5789125	10.68272108	3.41720727	0.100859277	33.88094169	1.27E-251	1.65E-249	Ups	NC_010457.5	33529559	33606928	+	MYOM2	myomesin 2	GO:0006936:muscle contraction;GO:0045214:sarcomere organization;	GO:0031430:M band;GO:0005739:mitochondrion;GO:0032982:myosin filament;	GO:0051015:actin filament binding;GO:0019900:kinase binding;GO:0008307:structural constituent of muscle;	-	-
gene-STK17B	4601	6916	89.96	7249	89.12	6210	93.27	14181	202.44	14323	195.97	15820	202.11	10602.28839	2.041101333	1.029347809	0.030494727	33.7549445	9.05E-250	1.16E-247	Ups	NC_010457.5	100029987	100066297	-	STK17B	serine/threonine kinase 17b	GO:0006915:apoptotic process;GO:0035556:intracellular signal transduction;GO:0043065:positive regulation of apoptotic process;GO:2000271:positive regulation of fibroblast apoptotic process;GO:0046777:protein autophosphorylation;GO:0006468:protein phosphorylation;	GO:0015629:actin cytoskeleton;GO:0005793:endoplasmic reticulum-Golgi intermediate compartment;GO:0005634:nucleus;GO:0005886:plasma membrane;	GO:0005524:ATP binding;GO:0004672:protein kinase activity;GO:0106310:protein serine kinase activity;GO:0004674:protein serine/threonine kinase activity;	K08804	-
gene-SEMA3C	5251	4522	51.54	4556	49.08	4155	54.68	1490	18.64	1568	18.8	1720	19.25	3035.748792	0.338119822	-1.564393498	0.046349172	-33.75235028	9.87E-250	1.26E-247	Down	NC_010451.4	99114649	99432683	+	SEMA3C	semaphorin 3C%2C transcript variant X3	GO:0007411:axon guidance;GO:0001974:blood vessel remodeling;GO:0140074:cardiac endothelial to mesenchymal transition;GO:0003215:cardiac right ventricle morphogenesis;GO:0060666:dichotomous subdivision of terminal units involved in salivary gland branching;GO:0060174:limb bud formation;GO:0001755:neural crest cell migration;GO:0021915:neural tube development;GO:0003148:outflow tract septum morphog…	GO:0005615:extracellular space;	GO:0030215:semaphorin receptor binding;	K06840	ko04360 Axon guidance;;
gene-F13A1	3962	1493	22.55	1741	24.86	1388	24.21	5074	84.12	5538	87.99	5288	78.45	3346.253053	3.236115296	1.694263009	0.050329177	33.66363427	1.97E-248	2.47E-246	Ups	NC_010449.5	3751290	3900797	-	F13A1	coagulation factor XIII A chain	GO:0007596:blood coagulation;GO:0072378:blood coagulation, fibrin clot formation;GO:0018149:peptide cross-linking;	GO:0072562:blood microparticle;GO:0062023:collagen-containing extracellular matrix;GO:0005576:extracellular region;GO:0005615:extracellular space;GO:0031093:platelet alpha granule lumen;GO:1990234:transferase complex;	GO:0046872:metal ion binding;GO:0003810:protein-glutamine gamma-glutamyltransferase activity;	K03917	ko04610 Complement and coagulation cascades;ko05171 Coronavirus disease - COVID-19;;
gene-PPFIA4	6701	172	1.54	217	1.83	180	1.86	1364	13.37	1499	14.08	1505	13.2	799.0109511	7.209894893	2.849978228	0.084918822	33.56120762	6.18E-247	7.69E-245	Ups	NC_010451.4	113727857	113777772	+	PPFIA4	PTPRF interacting protein alpha 4%2C transcript variant X18	GO:0050808:synapse organization;	GO:0009986:cell surface;GO:0005829:cytosol;GO:0048786:presynaptic active zone;GO:0045202:synapse;GO:0005737:cytoplasm;GO:0098978:glutamatergic synapse;GO:0098688:parallel fiber to Purkinje cell synapse;GO:0098793:presynapse;	-	-	-
gene-TPM1	5985	10674	106.73	10637	100.53	8935	103.17	20673	226.87	20859	219.4	23715	232.92	15637.4877	2.025085253	1.017982644	0.030554842	33.31657345	2.22E-243	2.74E-241	Ups	NC_010443.5	108986981	109016090	-	TPM1	tropomyosin 1 (alpha)%2C transcript variant X17	GO:0007015:actin filament organization;GO:0060048:cardiac muscle contraction;GO:0006936:muscle contraction;GO:0001649:osteoblast differentiation;GO:0007420:brain development;	GO:0015629:actin cytoskeleton;GO:0005884:actin filament;GO:0005737:cytoplasm;GO:0097512:cardiac myofibril;GO:0030016:myofibril;GO:0030017:sarcomere;GO:0030863:cortical cytoskeleton;GO:0005856:cytoskeleton;GO:0005829:cytosol;GO:0070062:extracellular exosome;GO:0005925:focal adhesion;GO:0016020:membrane;GO:0005862:muscle thin filament tropomyosin;GO:0002102:podosome;GO:0001725:stress fiber;GO:00059…	GO:0051015:actin filament binding;GO:0042802:identical protein binding;GO:0046982:protein heterodimerization activity;GO:0042803:protein homodimerization activity;GO:0097718:disordered domain specific binding;GO:0005509:calcium ion binding;GO:0008307:structural constituent of muscle;	K10373;K09290	ko04260 Cardiac muscle contraction;ko04261 Adrenergic signaling in cardiomyocytes;ko05206 MicroRNAs in cancer;ko05410 Hypertrophic cardiomyopathy;ko05414 Dilated cardiomyopathy;;ko04260 Cardiac muscle contraction;ko04261 Adrenergic signaling in cardiomyocytes;ko05200 Pathways in cancer;ko05216 Thyroid cancer;ko05410 Hypertrophic cardiomyopathy;ko05414 Dilated cardiomyopathy;;
gene-ERBB3	5552	83	0.89	78	0.79	49	0.61	1076	12.73	1257	14.25	1283	13.58	615.5349128	16.19438863	4.0174221	0.120643687	33.29989483	3.87E-243	4.74E-241	Ups	NC_010447.5	21474218	21495040	+	ERBB3	erb-b2 receptor tyrosine kinase 3	GO:0021545:cranial nerve development;GO:0003197:endocardial cushion development;GO:0038133:ERBB2-ERBB3 signaling pathway;GO:0097192:extrinsic apoptotic signaling pathway in absence of ligand;GO:0007507:heart development;GO:0097049:motor neuron apoptotic process;GO:0043066:negative regulation of apoptotic process;GO:0007162:negative regulation of cell adhesion;GO:2000672:negative regulation of mot…	GO:0016324:apical plasma membrane;GO:0009925:basal plasma membrane;GO:0016323:basolateral plasma membrane;GO:0038143:ERBB3:ERBB2 complex;GO:0005615:extracellular space;GO:0016328:lateral plasma membrane;GO:0005886:plasma membrane;GO:0043235:receptor complex;	GO:0005524:ATP binding;GO:0043125:ErbB-3 class receptor binding;GO:0019838:growth factor binding;GO:0042802:identical protein binding;GO:0038132:neuregulin binding;GO:0038131:neuregulin receptor activity;GO:0046982:protein heterodimerization activity;GO:0004672:protein kinase activity;GO:0030296:protein tyrosine kinase activator activity;GO:0004888:transmembrane signaling receptor activity;GO:003…	K05084	ko01521 EGFR tyrosine kinase inhibitor resistance;ko04010 koK signaling pathway;ko04012 ErbB signaling pathway;ko04020 Calcium signaling pathway;ko04151 PI3K-Akt signaling pathway;ko05205 Proteoglycans in cancer;ko05206 MicroRNAs in cancer;;
gene-SRGAP1	13432	2413	10.75	2638	11.11	2084	10.72	642	3.14	692	3.24	779	3.41	1556.730928	0.278244922	-1.845572736	0.05547986	-33.26563443	1.21E-242	1.47E-240	Down	NC_010447.5	28300955	28605122	+	SRGAP1	SLIT-ROBO Rho GTPase activating protein 1%2C transcript variant X3	GO:0016477:cell migration;GO:0030336:negative regulation of cell migration;GO:0007266:Rho protein signal transduction;GO:0007165:signal transduction;	GO:0005737:cytoplasm;GO:0005829:cytosol;	GO:0005096:GTPase activator activity;GO:0031267:small GTPase binding;	K07526	ko04360 Axon guidance;;
gene-HMGB1	4500	13553	180.24	12937	162.62	11299	173.52	5746	83.87	5907	82.64	6171	80.61	9328.239858	0.442937391	-1.174825306	0.035323219	-33.25929388	1.50E-242	1.81E-240	Down	NC_010453.5	7195556	7321071	-	HMGB1	high mobility group box 1%2C transcript variant X6	GO:0002250:adaptive immune response;GO:0043277:apoptotic cell clearance;GO:0006914:autophagy;GO:0006935:chemotaxis;GO:0032392:DNA geometric change;GO:0006310:DNA recombination;GO:0006303:double-strand break repair via nonhomologous end joining;GO:0006954:inflammatory response;GO:0045087:innate immune response;GO:0002755:MyD88-dependent toll-like receptor signaling pathway;GO:0017055:negative regu…	GO:0000785:chromatin;GO:0000793:condensed chromosome;GO:0005793:endoplasmic reticulum-Golgi intermediate compartment;GO:0005768:endosome;GO:0005576:extracellular region;GO:0005634:nucleus;GO:0005886:plasma membrane;	GO:0000405:bubble DNA binding;GO:0008301:DNA binding, bending;GO:0000400:four-way junction DNA binding;GO:0044378:non-sequence-specific DNA binding, bending;GO:0097100:supercoiled DNA binding;GO:0042056:chemoattractant activity;GO:0003684:damaged DNA binding;GO:0003690:double-stranded DNA binding;GO:0042393:histone binding;GO:0050786:RAGE receptor binding;GO:0003697:single-stranded DNA binding;GO…	K10802	ko03410 Base excision repair;ko04140 Autophagy - animal;ko04217 Necroptosis;ko04613 Neutrophil extracellular trap formation;;
gene-PRTFDC1	2341	3727	95.28	3785	91.46	3236	95.53	1212	34	1217	32.73	1444	36.26	2459.551162	0.33797301	-1.565020056	0.047106355	-33.22311951	4.99E-242	5.97E-240	Down	NC_010452.4	50365654	50458487	+	PRTFDC1	phosphoribosyl transferase domain containing 1%2C transcript variant X2	GO:0006166:purine ribonucleoside salvage;	GO:0005829:cytosol;	GO:0000287:magnesium ion binding;GO:0000166:nucleotide binding;GO:0042803:protein homodimerization activity;	-	-
gene-KLHL40	4685	110	1.41	116	1.4	95	1.4	1094	15.34	1165	15.65	1236	15.51	615.8529346	10.22838693	3.354506737	0.101345256	33.09979051	2.99E-240	3.55E-238	Ups	NC_010455.5	26202607	26211528	+	KLHL40	kelch like family member 40	GO:0032435:negative regulation of proteasomal ubiquitin-dependent protein catabolic process;GO:0031397:negative regulation of protein ubiquitination;GO:0032436:positive regulation of proteasomal ubiquitin-dependent protein catabolic process;GO:0031398:positive regulation of protein ubiquitination;GO:0048741:skeletal muscle fiber development;GO:0098528:skeletal muscle fiber differentiation;	GO:0031672:A band;GO:0031463:Cul3-RING ubiquitin ligase complex;GO:0005737:cytoplasm;GO:0031674:I band;	-	K10473	-
gene-NUSAP1	3821	2251	35.26	2311	34.21	2026	36.64	588	10.11	622	10.25	691	10.63	1433.142823	0.2705475	-1.886046182	0.057231129	-32.95490058	3.60E-238	4.24E-236	Down	NC_010443.5	129992797	130065641	-	NUSAP1	nucleolar and spindle associated protein 1%2C transcript variant X1	GO:0040001:establishment of mitotic spindle localization;GO:0007076:mitotic chromosome condensation;GO:0000281:mitotic cytokinesis;GO:0045840:positive regulation of mitotic nuclear division;	GO:0005694:chromosome;GO:0005737:cytoplasm;GO:0005874:microtubule;GO:0072686:mitotic spindle;GO:0005730:nucleolus;	GO:0003677:DNA binding;GO:0008017:microtubule binding;	K11565	-
gene-MYOD1	960	118	7.36	119	7.01	82	5.9	1178	80.6	1298	85.12	1218	74.58	648.163571	10.91003806	3.447584229	0.105117655	32.79738541	6.42E-236	7.50E-234	Ups	NC_010444.4	41422522	41424236	-	MYOD1	myogenic differentiation 1	GO:0071392:cellular response to estradiol stimulus;GO:0006351:DNA-templated transcription;GO:0007517:muscle organ development;GO:0045445:myoblast differentiation;GO:0007518:myoblast fate determination;GO:0051149:positive regulation of muscle cell differentiation;GO:0045663:positive regulation of myoblast differentiation;GO:0048743:positive regulation of skeletal muscle fiber development;GO:004341…	GO:0005634:nucleus;GO:0005667:transcription regulator complex;	GO:0043425:bHLH transcription factor binding;GO:0003682:chromatin binding;GO:0001216:DNA-binding transcription activator activity;GO:0003700:DNA-binding transcription factor activity;GO:0000981:DNA-binding transcription factor activity, RNA polymerase II-specific;GO:0070888:E-box binding;GO:1990841:promoter-specific chromatin binding;GO:0046983:protein dimerization activity;GO:0000978:RNA polymer…	K09064	ko05017 Spinocerebellar ataxia;;
gene-ACTA1	1887	112	3.55	131	3.93	112	4.1	1120	38.98	1161	38.73	1344	41.87	641.9523651	9.577492596	3.259648005	0.099678271	32.70169094	1.48E-234	1.71E-232	Ups	NC_010456.5	60412651	60415687	+	ACTA1	actin%2C alpha 1%2C skeletal muscle	GO:0051017:actin filament bundle assembly;GO:0030041:actin filament polymerization;GO:0090131:mesenchyme migration;GO:0010628:positive regulation of gene expression;GO:0048741:skeletal muscle fiber development;GO:0030240:skeletal muscle thin filament assembly;	GO:0005884:actin filament;GO:0032432:actin filament bundle;GO:0044297:cell body;GO:0005737:cytoplasm;GO:0031941:filamentous actin;GO:0030175:filopodium;GO:0030027:lamellipodium;GO:0098723:skeletal muscle myofibril;GO:0001725:stress fiber;GO:0005865:striated muscle thin filament;GO:0005869:dynactin complex;	GO:0003785:actin monomer binding;GO:0005524:ATP binding;GO:0005509:calcium ion binding;GO:0048306:calcium-dependent protein binding;GO:0140660:cytoskeletal motor activator activity;GO:0016787:hydrolase activity;GO:0042802:identical protein binding;GO:0000287:magnesium ion binding;GO:0032036:myosin heavy chain binding;GO:0019904:protein domain specific binding;GO:0031432:titin binding;GO:0005523:t…	K10354	-
gene-HMGN2	1310	9187	419.69	8721	376.57	7538	397.65	3592	180.1	3473	166.9	3740	167.82	6087.718114	0.399038623	-1.325399702	0.040554423	-32.68200095	2.81E-234	3.24E-232	Down	NC_010448.4	83857114	83861907	+	HMGN2	high mobility group nucleosomal binding domain 2%2C transcript variant 1	GO:0006325:chromatin organization;	GO:0005634:nucleus;	GO:0003682:chromatin binding;	K11300	-
gene-IVNS1ABP	3958	13160	198.98	14509	207.36	12076	210.85	6079	100.88	6035	95.99	6907	102.58	9851.045682	0.448986102	-1.155257305	0.035519315	-32.52476295	4.76E-232	5.45E-230	Down	NC_010451.4	126459542	126480126	-	IVNS1ABP	influenza virus NS1A binding protein	GO:0097193:intrinsic apoptotic signaling pathway;GO:2001243:negative regulation of intrinsic apoptotic signaling pathway;GO:0031397:negative regulation of protein ubiquitination;GO:0009615:response to virus;GO:0008380:RNA splicing;GO:0006383:transcription by RNA polymerase III;	GO:0005856:cytoskeleton;GO:0005829:cytosol;GO:0005654:nucleoplasm;GO:0005681:spliceosomal complex;GO:0005667:transcription regulator complex;	-	K15046	-
gene-PCLAF	1612	1870	69.42	1633	57.3	1519	65.12	224	9.13	245	9.57	316	11.52	985.6230942	0.146279728	-2.773198251	0.085443591	-32.45648049	4.39E-231	4.98E-229	Down	NC_010443.5	107659509	107669477	+	PCLAF	PCNA clamp associated factor	GO:0006974:DNA damage response;GO:0007098:centrosome cycle;GO:0006260:DNA replication;GO:0051726:regulation of cell cycle;GO:0009411:response to UV;GO:0019985:translesion synthesis;	GO:0005813:centrosome;GO:0005634:nucleus;GO:0048471:perinuclear region of cytoplasm;	GO:0003682:chromatin binding;GO:0060090:molecular adaptor activity;	-	-
gene-TXN	756	9531	754.48	9382	701.99	8174	747.19	4299	373.5	4462	371.55	4657	362.1	6790.656023	0.465029782	-1.10460498	0.034382664	-32.1268004	1.86E-226	2.08E-224	Down	NC_010443.5	251264180	251278000	-	TXN	thioredoxin	GO:0043388:positive regulation of DNA binding;GO:0009314:response to radiation;	GO:0005737:cytoplasm;GO:0005576:extracellular region;GO:0005634:nucleus;	GO:0015035:protein-disulfide reductase activity;	K03671	ko04621 NOD-like receptor signaling pathway;ko05012 Parkinson disease;ko05132 Salmonella infection;ko05418 Fluid shear stress and atherosclerosis;;
gene-ABLIM3	5937	1164	11.73	1186	11.3	903	10.51	3181	35.19	3477	36.87	3739	37.02	2221.883984	3.005923706	1.587808392	0.049533851	32.05501614	1.87E-225	2.08E-223	Ups	NC_010444.4	150260185	150423214	+	ABLIM3	actin binding LIM protein family member 3%2C transcript variant X13	GO:0060271:cilium assembly;GO:0007010:cytoskeleton organization;GO:0030032:lamellipodium assembly;GO:1903955:positive regulation of protein targeting to mitochondrion;GO:0045944:positive regulation of transcription by RNA polymerase II;GO:0006366:transcription by RNA polymerase II;	GO:0015629:actin cytoskeleton;GO:0005737:cytoplasm;GO:0098978:glutamatergic synapse;GO:0030027:lamellipodium;GO:0001725:stress fiber;GO:0045202:synapse;	GO:0051015:actin filament binding;GO:0046872:metal ion binding;	K07520	ko04360 Axon guidance;;
gene-BUB1	3496	1377	23.57	1405	22.73	1022	20.2	186	3.49	168	3.03	170	2.86	731.3377371	0.130048046	-2.94288337	0.092122668	-31.94526843	6.29E-224	6.93E-222	Down	NC_010445.4	45585188	45623240	+	BUB1	BUB1 mitotic checkpoint serine/threonine kinase%2C transcript variant X1	GO:0006915:apoptotic process;GO:0051301:cell division;GO:0008283:cell population proliferation;GO:0051754:meiotic sister chromatid cohesion, centromeric;GO:0007094:mitotic spindle assembly checkpoint signaling;GO:0006468:protein phosphorylation;GO:0051983:regulation of chromosome segregation;GO:0007063:regulation of sister chromatid cohesion;	GO:0005829:cytosol;GO:0043231:intracellular membrane-bounded organelle;GO:0000776:kinetochore;GO:0016020:membrane;GO:0005654:nucleoplasm;	GO:0005524:ATP binding;GO:0004672:protein kinase activity;GO:0106310:protein serine kinase activity;GO:0004674:protein serine/threonine kinase activity;	K02178	ko04110 Cell cycle;ko04114 Oocyte meiosis;ko04914 Progesterone-mediated oocyte maturation;;
gene-COL15A1	5277	8313	94.28	9287	99.55	7559	98.99	3860	48.04	3891	46.42	4237	47.2	6225.801621	0.447594154	-1.159736901	0.036308446	-31.94124268	7.15E-224	7.83E-222	Down	NC_010443.5	240718128	240829188	+	COL15A1	collagen type XV alpha 1 chain	GO:0001525:angiogenesis;GO:0007155:cell adhesion;GO:0001886:endothelial cell morphogenesis;GO:0030198:extracellular matrix organization;GO:0007165:signal transduction;	GO:0005582:collagen type XV trimer;GO:0062023:collagen-containing extracellular matrix;GO:0005788:endoplasmic reticulum lumen;GO:0070062:extracellular exosome;GO:0031012:extracellular matrix;GO:0005576:extracellular region;GO:0005615:extracellular space;GO:0016020:membrane;	GO:0005201:extracellular matrix structural constituent;GO:0030020:extracellular matrix structural constituent conferring tensile strength;	K08135	ko04974 Protein digestion and absorption;;
gene-KIF20B	5868	1664	16.97	1844	17.78	1460	17.19	396	4.43	354	3.8	387	3.88	1031.212295	0.215335361	-2.215342845	0.069416983	-31.91355717	1.73E-223	1.88E-221	Down	NC_010456.5	101512685	101594703	+	KIF20B	kinesin family member 20B%2C transcript variant X5	GO:0007049:cell cycle;GO:0051301:cell division;GO:0007018:microtubule-based movement;GO:0001843:neural tube closure;GO:0048812:neuron projection morphogenesis;GO:0008284:positive regulation of cell population proliferation;GO:0032467:positive regulation of cytokinesis;GO:0090316:positive regulation of intracellular protein transport;GO:1903438:positive regulation of mitotic cytokinetic process;GO…	GO:0005813:centrosome;GO:0070938:contractile ring;GO:0005737:cytoplasm;GO:0005829:cytosol;GO:0030426:growth cone;GO:0045171:intercellular bridge;GO:0005871:kinesin complex;GO:0005874:microtubule;GO:0030496:midbody;GO:1990023:mitotic spindle midzone;GO:0097431:mitotic spindle pole;GO:0005730:nucleolus;GO:0005654:nucleoplasm;GO:0005634:nucleus;GO:0048471:perinuclear region of cytoplasm;GO:0051233:s…	GO:0005524:ATP binding;GO:0016887:ATP hydrolysis activity;GO:0008017:microtubule binding;GO:0003777:microtubule motor activity;GO:0008574:plus-end-directed microtubule motor activity;GO:0042803:protein homodimerization activity;GO:0050699:WW domain binding;	K10402	-
gene-SVIL	11927	91	0.46	91	0.43	69	0.4	1055	5.81	1032	5.45	1105	5.45	555.712657	11.96421674	3.580654046	0.11241207	31.85293235	1.20E-222	1.29E-220	Ups	NC_010452.4	41176358	41462750	+	SVIL	supervillin%2C transcript variant X41	GO:0051014:actin filament severing;GO:0008154:actin polymerization or depolymerization;GO:0051016:barbed-end actin filament capping;GO:0032467:positive regulation of cytokinesis;	GO:0015629:actin cytoskeleton;GO:0070161:anchoring junction;GO:0042995:cell projection;GO:0032154:cleavage furrow;GO:0005737:cytoplasm;GO:0036449:microtubule minus-end;GO:0030496:midbody;GO:0002102:podosome;	GO:0051015:actin filament binding;GO:0060090:molecular adaptor activity;GO:0005546:phosphatidylinositol-4,5-bisphosphate binding;	K10369	-
gene-SQLE	2973	320	6.44	296	5.63	268	6.23	1568	34.64	1608	34.05	1619	32.01	922.2867148	5.097902159	2.349903685	0.073920676	31.78953174	9.03E-222	9.69E-220	Ups	NC_010446.5	14669789	14700152	-	SQLE	squalene epoxidase	GO:0006725:cellular aromatic compound metabolic process;GO:0008203:cholesterol metabolic process;GO:0140042:lipid droplet formation;GO:0042127:regulation of cell population proliferation;GO:0010033:response to organic substance;GO:0016126:sterol biosynthetic process;	GO:0005783:endoplasmic reticulum;GO:0005789:endoplasmic reticulum membrane;GO:0043231:intracellular membrane-bounded organelle;GO:0016020:membrane;	GO:0071949:FAD binding;GO:0004506:squalene monooxygenase activity;	K00511	ko00100 Steroid biosynthesis;ko01100 Metabolic pathways;;
gene-ADAM8	4638	1502	19.38	1755	21.4	1372	20.44	317	4.49	325	4.41	327	4.14	946.2907002	0.196891558	-2.344526838	0.073844784	-31.74938974	3.24E-221	3.45E-219	Down	NC_010456.5	141221177	141233728	-	ADAM8	ADAM metallopeptidase domain 8	GO:0001525:angiogenesis;GO:0000902:cell morphogenesis;GO:0098609:cell-cell adhesion;GO:0071456:cellular response to hypoxia;GO:0022617:extracellular matrix disassembly;GO:0006954:inflammatory response;GO:0002523:leukocyte migration involved in inflammatory response;GO:0048247:lymphocyte chemotaxis;GO:0043524:negative regulation of neuron apoptotic process;GO:0002675:positive regulation of acute i…	GO:0071133:alpha9-beta1 integrin-ADAM8 complex;GO:0009986:cell surface;GO:0005737:cytoplasm;GO:0032127:dense core granule membrane;GO:0101003:ficolin-1-rich granule membrane;GO:0032010:phagolysosome;GO:0005886:plasma membrane;GO:0002102:podosome;GO:0042581:specific granule;GO:0035579:specific granule membrane;GO:0070820:tertiary granule;GO:0070821:tertiary granule membrane;	GO:0005509:calcium ion binding;GO:0050839:cell adhesion molecule binding;GO:0004222:metalloendopeptidase activity;GO:0008237:metallopeptidase activity;GO:0043621:protein self-association;GO:0004252:serine-type endopeptidase activity;GO:0008270:zinc ion binding;	K06540	-
gene-MMP15	4381	224	3.06	237	3.06	189	2.98	1373	20.58	1318	18.94	1593	21.37	797.9821768	6.189044254	2.629716638	0.082892651	31.72436399	7.17E-221	7.58E-219	Ups	NC_010448.4	19890867	19912941	+	MMP15	matrix metallopeptidase 15%2C transcript variant X1	GO:0001525:angiogenesis;GO:0043615:astrocyte cell migration;GO:0060348:bone development;GO:0048754:branching morphogenesis of an epithelial tube;GO:0016477:cell migration;GO:0035988:chondrocyte proliferation;GO:0030574:collagen catabolic process;GO:0097094:craniofacial suture morphogenesis;GO:0048701:embryonic cranial skeleton morphogenesis;GO:0001958:endochondral ossification;GO:0035987:endoderm…	GO:0005737:cytoplasm;GO:0031410:cytoplasmic vesicle;GO:0005829:cytosol;GO:0031012:extracellular matrix;GO:0005615:extracellular space;GO:0045111:intermediate filament cytoskeleton;GO:0044354:macropinosome;GO:0042470:melanosome;GO:0005634:nucleus;GO:0005886:plasma membrane;	GO:0004175:endopeptidase activity;GO:0005178:integrin binding;GO:0070006:metalloaminopeptidase activity;GO:0004222:metalloendopeptidase activity;GO:0008270:zinc ion binding;	K07995	ko04928 Parathyroid hormone synthesis, secretion and action;;
gene-LDB3	4560	135	1.77	130	1.61	135	2.05	1082	15.58	1186	16.37	1279	16.49	637.8105697	8.309323637	3.054731049	0.096334418	31.7096539	1.14E-220	1.20E-218	Ups	NC_010456.5	87660961	87722249	+	LDB3	LIM domain binding 3	GO:0030036:actin cytoskeleton organization;GO:0007507:heart development;GO:0061061:muscle structure development;GO:0045214:sarcomere organization;	GO:0005912:adherens junction;GO:0005856:cytoskeleton;GO:0031941:filamentous actin;GO:0048471:perinuclear region of cytoplasm;GO:0031143:pseudopodium;GO:0001725:stress fiber;GO:0030018:Z disc;	GO:0003779:actin binding;GO:0008092:cytoskeletal protein binding;GO:0019899:enzyme binding;GO:0046872:metal ion binding;GO:0051371:muscle alpha-actinin binding;GO:0008022:obsolete protein C-terminus binding;GO:0005080:protein kinase C binding;	-	-
gene-MCM4	3226	1896	35.17	1990	34.89	1620	34.7	512	10.42	498	9.72	563	10.26	1193.091323	0.268482937	-1.897097694	0.060292007	-31.46516093	2.60E-217	2.72E-215	Down	NC_010446.5	79674737	79686964	-	MCM4	minichromosome maintenance complex component 4	GO:0006260:DNA replication;GO:0006271:DNA strand elongation involved in DNA replication;GO:0006268:DNA unwinding involved in DNA replication;GO:0000727:double-strand break repair via break-induced replication;GO:1902975:mitotic DNA replication initiation;GO:0030174:regulation of DNA-templated DNA replication initiation;	GO:0000781:chromosome, telomeric region;GO:0071162:CMG complex;GO:0042555:MCM complex;GO:0016020:membrane;GO:0005654:nucleoplasm;GO:0005634:nucleus;	GO:0005524:ATP binding;GO:0016887:ATP hydrolysis activity;GO:0003678:DNA helicase activity;GO:0003697:single-stranded DNA binding;	K02212	ko03030 DNA replication;ko04110 Cell cycle;;
gene-CXCL10	1135	59	3.11	81	4.04	81	4.93	987	57.12	1163	64.51	1146	59.35	567.1751032	13.98004024	3.805296608	0.121245665	31.38501157	3.24E-216	3.36E-214	Ups	NC_010450.4	71693641	71695948	-	CXCL10	C-X-C motif chemokine ligand 10	GO:0007189:adenylate cyclase-activating G protein-coupled receptor signaling pathway;GO:0061844:antimicrobial humoral immune response mediated by antimicrobial peptide;GO:0140374:antiviral innate immune response;GO:0097398:cellular response to interleukin-17;GO:0071222:cellular response to lipopolysaccharide;GO:0098586:cellular response to virus;GO:0070098:chemokine-mediated signaling pathway;GO:…	GO:0009897:external side of plasma membrane;GO:0005615:extracellular space;	GO:0042056:chemoattractant activity;GO:0008009:chemokine activity;GO:0045236:CXCR chemokine receptor binding;GO:0048248:CXCR3 chemokine receptor binding;GO:0008201:heparin binding;	K12671	ko04060 Cytokine-cytokine receptor interaction;ko04061 Viral protein interaction with cytokine and cytokine receptor;ko04062 Chemokine signaling pathway;ko04620 Toll-like receptor signaling pathway;ko04622 RIG-I-like receptor signaling pathway;ko04623 Cytosolic DNA-sensing pathway;ko04657 IL-17 signaling pathway;ko04668 TNF signaling pathway;ko05160 Hepatitis C;ko05164 Influenza A;ko05169 Epstein…
gene-TOPBP1	5597	3433	36.71	3323	33.58	2812	34.72	1083	12.71	1167	13.13	1288	13.53	2202.552332	0.347151293	-1.52636355	0.048701296	-31.34133354	1.28E-215	1.31E-213	Down	NC_010455.5	74768251	74846377	-	TOPBP1	topoisomerase (DNA) II binding protein 1%2C transcript variant X5	GO:0006974:DNA damage response;GO:0006259:DNA metabolic process;GO:0006281:DNA repair;GO:0006270:DNA replication initiation;GO:0035825:homologous recombination;GO:0033314:mitotic DNA replication checkpoint signaling;GO:0007095:mitotic G2 DNA damage checkpoint signaling;GO:0010212:response to ionizing radiation;	GO:0015629:actin cytoskeleton;GO:0070532:BRCA1-B complex;GO:0005694:chromosome;GO:0000794:condensed nuclear chromosome;GO:0005737:cytoplasm;GO:0043231:intracellular membrane-bounded organelle;GO:0001673:male germ cell nucleus;GO:0005815:microtubule organizing center;GO:0016604:nuclear body;GO:0005654:nucleoplasm;GO:0005634:nucleus;GO:0005886:plasma membrane;GO:0016605:PML body;GO:0000922:spindle …	GO:0003677:DNA binding;GO:0042802:identical protein binding;GO:0008022:obsolete protein C-terminus binding;	K10728	ko03440 Homologous recombination;;
gene-PGM5	3632	536	8.83	536	8.35	515	9.8	2044	36.96	2194	38.03	2242	36.29	1313.432829	3.828322095	1.936712216	0.06192886	31.27317709	1.08E-214	1.11E-212	Ups	NC_010443.5	221634516	221837764	+	PGM5	phosphoglucomutase 5	GO:0005975:carbohydrate metabolic process;GO:0007155:cell adhesion;GO:0030239:myofibril assembly;GO:0014706:striated muscle tissue development;	GO:0005912:adherens junction;GO:0030055:cell-substrate junction;GO:0043034:costamere;GO:0009898:cytoplasmic side of plasma membrane;GO:0005829:cytosol;GO:0016010:dystrophin-associated glycoprotein complex;GO:0005925:focal adhesion;GO:0014704:intercalated disc;GO:0042383:sarcolemma;GO:0005914:spot adherens junction;GO:0001725:stress fiber;GO:0030018:Z disc;	GO:0000287:magnesium ion binding;	K15636	-
gene-HMMR	3955	1194	18.07	1221	17.46	1065	18.61	168	2.79	207	3.29	205	3.05	688.846218	0.15632209	-2.677406435	0.085834662	-31.19260184	1.34E-213	1.36E-211	Down	NC_010458.4	60290684	60332411	-	HMMR	hyaluronan mediated motility receptor%2C transcript variant X1	GO:0030214:hyaluronan catabolic process;GO:0006898:receptor-mediated endocytosis;	GO:0009986:cell surface;GO:0005813:centrosome;GO:0005829:cytosol;GO:0016020:membrane;GO:0015630:microtubule cytoskeleton;GO:0005886:plasma membrane;GO:0005819:spindle;	GO:0038024:cargo receptor activity;GO:0005540:hyaluronic acid binding;	K06267	ko04512 ECM-receptor interaction;;
gene-GPRIN3	15788	256	0.97	268	0.96	205	0.9	1307	5.44	1346	5.37	1441	5.37	781.6240933	5.281288903	2.400890064	0.077371703	31.03059595	2.08E-211	2.10E-209	Ups	NC_010450.4	129818975	129878509	+	GPRIN3	GPRIN family member 3	GO:0031175:neuron projection development;	GO:0005886:plasma membrane;	-	-	-
gene-UGT8	4823	192	2.38	210	2.46	187	2.68	1338	18.22	1339	17.48	1323	16.12	744.5910491	6.384150549	2.674494673	0.086277089	30.99889794	5.58E-211	5.60E-209	Ups	NC_010450.4	108233134	108315284	-	UGT8	UDP glycosyltransferase 8	GO:0007417:central nervous system development;GO:0007010:cytoskeleton organization;GO:0006682:galactosylceramide biosynthetic process;GO:0006687:glycosphingolipid metabolic process;GO:0048812:neuron projection morphogenesis;GO:0030913:paranodal junction assembly;GO:0007422:peripheral nervous system development;GO:0002175:protein localization to paranode region of axon;	GO:0005783:endoplasmic reticulum;GO:0005886:plasma membrane;	GO:0003851:2-hydroxyacylsphingosine 1-beta-galactosyltransferase activity;GO:0047263:N-acylsphingosine galactosyltransferase activity;GO:0008489:UDP-galactose:glucosylceramide beta-1,4-galactosyltransferase activity;	K04628	ko00565 Ether lipid metabolism;ko00600 Sphingolipid metabolism;ko01100 Metabolic pathways;;
gene-KNL1	8982	1197	7.98	1224	7.71	994	7.65	161	1.18	197	1.38	213	1.39	674.5497043	0.157050959	-2.67069534	0.086237071	-30.96922614	1.40E-210	1.40E-208	Down	NC_010443.5	130652493	130728989	-	KNL1	kinetochore scaffold 1	GO:0001675:acrosome assembly;GO:0008608:attachment of spindle microtubules to kinetochore;GO:0051301:cell division;GO:0034501:protein localization to kinetochore;	GO:0001669:acrosomal vesicle;GO:0005829:cytosol;GO:0000776:kinetochore;GO:0016604:nuclear body;GO:0005654:nucleoplasm;GO:0005634:nucleus;	-	K11542	-
gene-UGP2	3207	6643	123.96	7586	133.8	5858	126.23	2721	55.73	2990	58.69	3052	55.94	4834.774236	0.410383479	-1.284955441	0.041510313	-30.95508904	2.17E-210	2.15E-208	Down	NC_010445.4	77975450	78032471	-	UGP2	UDP-glucose pyrophosphorylase 2	GO:0005978:glycogen biosynthetic process;GO:0005977:glycogen metabolic process;GO:0006011:UDP-glucose metabolic process;	GO:0005737:cytoplasm;	GO:0046872:metal ion binding;GO:0003983:UTP:glucose-1-phosphate uridylyltransferase activity;	K00963	ko00040 Pentose and glucuronate interconversions;ko00052 Galactose metabolism;ko00500 Starch and sucrose metabolism;ko00520 Amino sugar and nucleotide sugar metabolism;ko01100 Metabolic pathways;ko01240 Biosynthesis of cofactors;ko01250 Biosynthesis of nucleotide sugars;;
gene-NUPR1	873	797	54.64	835	54.1	658	52.09	2420	182.07	2583	186.26	2625	176.75	1616.092157	3.133339039	1.647700883	0.053260824	30.93645124	3.87E-210	3.80E-208	Ups	NC_010445.4	18402781	18404411	+	NUPR1	nuclear protein 1%2C transcriptional regulator	GO:0002526:acute inflammatory response;GO:0044346:fibroblast apoptotic process;GO:0048144:fibroblast proliferation;GO:0042771:intrinsic apoptotic signaling pathway in response to DNA damage by p53 class mediator;GO:0008584:male gonad development;GO:0043066:negative regulation of apoptotic process;GO:1902902:negative regulation of autophagosome assembly;GO:0010507:negative regulation of autophagy;…	GO:0005737:cytoplasm;GO:0045171:intercellular bridge;GO:0005654:nucleoplasm;GO:0005634:nucleus;GO:0048471:perinuclear region of cytoplasm;GO:0032993:protein-DNA complex;	GO:0010698:acetyltransferase activator activity;GO:0003682:chromatin binding;GO:0003677:DNA binding;GO:0060090:molecular adaptor activity;GO:0003713:transcription coactivator activity;	K15626	ko05202 Transcriptional misregulation in cancer;;
gene-SORBS1	17905	176	0.59	199	0.63	164	0.63	1147	4.21	1203	4.23	1377	4.52	689.6893453	6.487951977	2.697763141	0.087337102	30.88908481	1.67E-209	1.64E-207	Ups	NC_010456.5	106895764	107137469	-	SORBS1	sorbin and SH3 domain containing 1%2C transcript variant X21	GO:0095500:acetylcholine receptor signaling pathway;GO:0031589:cell-substrate adhesion;GO:0032869:cellular response to insulin stimulus;GO:0048041:focal adhesion assembly;GO:0008286:insulin receptor signaling pathway;GO:0046326:positive regulation of glucose import;GO:0045725:positive regulation of glycogen biosynthetic process;GO:0046628:positive regulation of insulin receptor signaling pathway;…	GO:0005912:adherens junction;GO:0030055:cell-substrate junction;GO:0005813:centrosome;GO:0005737:cytoplasm;GO:0005856:cytoskeleton;GO:0005829:cytosol;GO:0016600:flotillin complex;GO:0005925:focal adhesion;GO:0016020:membrane;GO:0045121:membrane raft;GO:0016363:nuclear matrix;GO:0005634:nucleus;GO:0005886:plasma membrane;GO:0001725:stress fiber;GO:0045202:synapse;GO:0005915:zonula adherens;	GO:0005158:insulin receptor binding;GO:0019901:protein kinase binding;GO:0030159:signaling receptor complex adaptor activity;GO:0031625:ubiquitin protein ligase binding;GO:0003779:actin binding;GO:0008092:cytoskeletal protein binding;	K06086	ko03320 PPAR signaling pathway;ko04520 Adherens junction;ko04910 Insulin signaling pathway;;
gene-KIF4A	4427	1119	15.13	1179	15.06	925	14.44	156	2.31	169	2.4	186	2.47	631.7690837	0.149089332	-2.745751066	0.088899293	-30.88608429	1.84E-209	1.78E-207	Down	NC_010461.5	56319453	56447560	+	KIF4A	kinesin family member 4A%2C transcript variant X2	GO:0008089:anterograde axonal transport;GO:0000281:mitotic cytokinesis;GO:0051256:mitotic spindle midzone assembly;GO:0007052:mitotic spindle organization;GO:0006996:organelle organization;GO:0051231:spindle elongation;	GO:1904115:axon cytoplasm;GO:0005694:chromosome;GO:0005737:cytoplasm;GO:0005829:cytosol;GO:0016020:membrane;GO:0005875:microtubule associated complex;GO:0030496:midbody;GO:0016363:nuclear matrix;GO:0005654:nucleoplasm;GO:0005876:spindle microtubule;	GO:0005524:ATP binding;GO:0003677:DNA binding;GO:0051536:iron-sulfur cluster binding;GO:0046872:metal ion binding;GO:0008017:microtubule binding;GO:0003777:microtubule motor activity;	K10395	-
gene-CKAP2	3506	1301	22.21	1323	21.35	1113	21.94	199	3.73	256	4.6	249	4.17	751.7787811	0.176852039	-2.499385245	0.081000789	-30.85630724	4.61E-209	4.45E-207	Down	NC_010453.5	15751717	15767068	+	CKAP2	cytoskeleton associated protein 2%2C transcript variant X3	GO:0006915:apoptotic process;GO:0000281:mitotic cytokinesis;GO:0007026:negative regulation of microtubule depolymerization;GO:0045944:positive regulation of transcription by RNA polymerase II;GO:0007049:cell cycle;	GO:0005813:centrosome;GO:0005737:cytoplasm;GO:0005874:microtubule;GO:0015630:microtubule cytoskeleton;GO:0072686:mitotic spindle;GO:0000922:spindle pole;	-	K16769	-
gene-VCAM1	2485	1461	35.18	1475	33.58	1458	40.55	4504	119.05	4927	124.82	5094	120.5	3087.56066	3.091271069	1.628200168	0.052893175	30.78280264	4.45E-208	4.27E-206	Ups	NC_010446.5	117496914	117511211	-	VCAM1	vascular cell adhesion molecule 1	GO:0002526:acute inflammatory response;GO:0007568:obsolete aging;GO:0009308:amine metabolic process;GO:0030183:B cell differentiation;GO:0035584:calcium-mediated signaling using intracellular calcium source;GO:0060945:cardiac neuron differentiation;GO:0007155:cell adhesion;GO:0060326:cell chemotaxis;GO:0140039:cell-cell adhesion in response to extracellular stimulus;GO:0007160:cell-matrix adhesio…	GO:0071065:alpha9-beta1 integrin-vascular cell adhesion molecule-1 complex;GO:0045177:apical part of cell;GO:0009986:cell surface;GO:0005769:early endosome;GO:0005783:endoplasmic reticulum;GO:0009897:external side of plasma membrane;GO:0070062:extracellular exosome;GO:0005615:extracellular space;GO:0030175:filopodium;GO:0005794:Golgi apparatus;GO:0005902:microvillus;GO:0005886:plasma membrane;GO:…	GO:0050839:cell adhesion molecule binding;GO:0005178:integrin binding;GO:0008131:primary amine oxidase activity;	K06527	ko04064 NF-kappa B signaling pathway;ko04514 Cell adhesion molecules;ko04668 TNF signaling pathway;ko04670 Leukocyte transendothelial migration;ko04933 AGE-RAGE signaling pathway in diabetic complications;ko05143 African trypanosomiasis;ko05144 Malaria;ko05417 Lipid and atherosclerosis;ko05418 Fluid shear stress and atherosclerosis;;
gene-FANCD2	5173	1241	14.36	1395	15.25	1093	14.6	238	3.02	229	2.79	254	2.89	752.4033042	0.181826952	-2.459362032	0.079967261	-30.75461131	1.06E-207	1.01E-205	Down	NC_010455.5	66241951	66308601	+	FANCD2	Fanconi anemia complementation group D2%2C transcript variant X2	GO:0048854:brain morphogenesis;GO:0034599:cellular response to oxidative stress;GO:1990918:double-strand break repair involved in meiotic recombination;GO:0007276:gamete generation;GO:0007129:homologous chromosome pairing at meiosis;GO:0036297:interstrand cross-link repair;GO:0031573:mitotic intra-S DNA damage checkpoint signaling;GO:0097150:neuronal stem cell population maintenance;GO:2000348:re…	GO:0000785:chromatin;GO:0000793:condensed chromosome;GO:0005829:cytosol;GO:1990391:DNA repair complex;GO:0016604:nuclear body;GO:0005730:nucleolus;GO:0005654:nucleoplasm;GO:0005634:nucleus;	GO:0070182:DNA polymerase binding;	K10891	ko03460 Fanconi anemia pathway;;
gene-RASSF4	3383	468	8.28	532	8.9	420	8.58	1847	35.86	2025	37.68	1996	34.68	1185.325091	3.885921511	1.958256761	0.064060525	30.56885262	3.18E-205	3.01E-203	Ups	NC_010456.5	91103518	91138501	-	RASSF4	Ras association domain family member 4%2C transcript variant X4	GO:0007049:cell cycle;GO:0007165:signal transduction;	-	-	K09851	ko04391 Hippo signaling pathway - fly;ko04392 Hippo signaling pathway - multiple species;;
gene-PBXIP1	3455	2369	41.03	2458	40.24	1956	39.12	5052	96.04	5372	97.88	5619	95.6	3733.476604	2.224152616	1.153255786	0.037924661	30.409126	4.16E-203	3.92E-201	Ups	NC_010446.5	94837365	94847652	+	PBXIP1	PBX homeobox interacting protein 1%2C transcript variant X3	GO:2001106:regulation of Rho guanyl-nucleotide exchange factor activity;	GO:0005737:cytoplasm;GO:0016020:membrane;GO:0005874:microtubule;GO:0005634:nucleus;	-	K13273	ko00900 Terpenoid backbone biosynthesis;ko01100 Metabolic pathways;ko04146 Peroxisome;;
gene-FAM13B	5940	855	8.61	889	8.47	719	8.36	2473	27.34	2643	28.01	2695	26.67	1675.26903	2.981746649	1.576157681	0.051836889	30.40610107	4.56E-203	4.27E-201	Ups	NC_010444.4	139958488	140073709	-	FAM13B	family with sequence similarity 13 member B%2C transcript variant X20	GO:0051056:regulation of small GTPase mediated signal transduction;GO:0007165:signal transduction;	GO:0005829:cytosol;	GO:0005096:GTPase activator activity;	K04991	-
gene-TTN	104486	3492	2	4380	2.37	3283	2.17	20759	13.05	22202	13.38	24751	13.92	12760.90981	5.704090771	2.51199694	0.082804288	30.33655631	3.78E-202	3.52E-200	Ups	NC_010457.5	84226953	84501320	-	TTN	titin	GO:0055013:cardiac muscle cell development;GO:0060048:cardiac muscle contraction;GO:0003300:cardiac muscle hypertrophy;GO:0055008:cardiac muscle tissue morphogenesis;GO:0055003:cardiac myofibril assembly;GO:0035995:detection of muscle stretch;GO:0007076:mitotic chromosome condensation;GO:0006936:muscle contraction;GO:0010628:positive regulation of gene expression;GO:0050714:positive regulation of…	GO:0000794:condensed nuclear chromosome;GO:0005829:cytosol;GO:0070062:extracellular exosome;GO:0005576:extracellular region;GO:0031674:I band;GO:0031430:M band;GO:0005865:striated muscle thin filament;GO:1990733:titin-telethonin complex;GO:0030018:Z disc;	GO:0051015:actin filament binding;GO:0042805:actinin binding;GO:0005524:ATP binding;GO:0005509:calcium ion binding;GO:0005516:calmodulin binding;GO:0019899:enzyme binding;GO:0042802:identical protein binding;GO:0051371:muscle alpha-actinin binding;GO:0002020:protease binding;GO:0019901:protein kinase binding;GO:0043621:protein self-association;GO:0106310:protein serine kinase activity;GO:0004674:…	K12567	ko05410 Hypertrophic cardiomyopathy;ko05414 Dilated cardiomyopathy;;
gene-CYP1A1	2873	903	18.81	900	17.72	802	19.29	64	1.46	48	1.05	80	1.64	476.95262	0.069079048	-3.855607998	0.127547561	-30.22878661	9.92E-201	9.07E-199	Down	NC_010449.5	58802887	58809155	+	CYP1A1	cytochrome P450 1A1	GO:0008210:estrogen metabolic process;GO:0006631:fatty acid metabolic process;GO:0042572:retinol metabolic process;GO:0006694:steroid biosynthetic process;	GO:0005789:endoplasmic reticulum membrane;GO:0005743:mitochondrial inner membrane;	GO:0070330:aromatase activity;GO:0101020:estrogen 16-alpha-hydroxylase activity;GO:0101021:estrogen 2-hydroxylase activity;GO:0020037:heme binding;GO:0030544:Hsp70 protein binding;GO:0051879:Hsp90 protein binding;GO:0106256:hydroperoxy icosatetraenoate dehydratase activity;GO:0005506:iron ion binding;	K07408	ko00140 Steroid hormone biosynthesis;ko00380 Tryptophan metabolism;ko00830 Retinol metabolism;ko00980 Metabolism of xenobiotics by cytochrome P450;ko01100 Metabolic pathways;ko04913 Ovarian steroidogenesis;ko05204 Chemical carcinogenesis - DNA adducts;ko05207 Chemical carcinogenesis - receptor activation;ko05208 Chemical carcinogenesis - reactive oxygen species;ko05417 Lipid and atherosclerosis;;
gene-C15H2orf88	5399	242	2.68	216	2.26	209	2.68	1223	14.88	1286	14.99	1407	15.32	742.7775459	5.506437123	2.461119141	0.081458834	30.21304174	1.60E-200	1.45E-198	Ups	NC_010457.5	94628283	94794114	+	C15H2orf88	chromosome 15 C2orf88 homolog%2C transcript variant X3	-	GO:0005886:plasma membrane;	GO:0034237:protein kinase A regulatory subunit binding;	K05497	ko04060 Cytokine-cytokine receptor interaction;;
gene-IGDCC4	6361	1284	12.08	1500	13.34	1164	12.65	3545	36.6	3717	36.79	3941	36.42	2472.736701	2.667712516	1.415603204	0.046993342	30.12348452	2.39E-199	2.16E-197	Ups	NC_010443.5	163396224	163435902	-	IGDCC4	immunoglobulin superfamily DCC subclass member 4%2C transcript variant X3	GO:0098609:cell-cell adhesion;	GO:0005886:plasma membrane;	-	-	-
gene-THBD	3630	1123	18.51	1147	17.87	976	18.58	186	3.37	197	3.42	204	3.3	649.5093644	0.169808142	-2.558022461	0.084933506	-30.11794257	2.82E-199	2.54E-197	Down	NC_010459.5	30219870	30223499	-	THBD	thrombomodulin	GO:0007596:blood coagulation;	GO:0016020:membrane;	GO:0005509:calcium ion binding;GO:0004888:transmembrane signaling receptor activity;	K03907	ko04610 Complement and coagulation cascades;ko04933 AGE-RAGE signaling pathway in diabetic complications;ko05418 Fluid shear stress and atherosclerosis;;
gene-OBSL1	6496	999	9.2	1135	9.88	879	9.35	2857	28.89	3225	31.25	3389	30.67	2033.338757	2.953369475	1.562361853	0.052138478	29.96562055	2.75E-197	2.45E-195	Ups	NC_010457.5	121560009	121581314	-	OBSL1	obscurin like 1%2C transcript variant X11	GO:0055003:cardiac myofibril assembly;GO:0007010:cytoskeleton organization;GO:0007030:Golgi organization;GO:0007156:homophilic cell adhesion via plasma membrane adhesion molecules;GO:0000226:microtubule cytoskeleton organization;GO:0050775:positive regulation of dendrite morphogenesis;GO:0034067:protein localization to Golgi apparatus;GO:0007088:regulation of mitotic nuclear division;GO:0010842:r…	GO:1990393:3M complex;GO:0005813:centrosome;GO:0005737:cytoplasm;GO:0005829:cytosol;GO:0005794:Golgi apparatus;GO:0014704:intercalated disc;GO:0031430:M band;GO:0048471:perinuclear region of cytoplasm;GO:0045202:synapse;GO:0030018:Z disc;	GO:0008093:cytoskeletal anchor activity;	K19574	-
gene-CDK1	7666	1192	9.31	1136	8.38	1073	9.67	191	1.64	160	1.31	192	1.47	670.8496225	0.14960574	-2.740762568	0.092006731	-29.78871812	5.47E-195	4.83E-193	Down	NC_010456.5	64233945	64255290	+	CDK1	cyclin dependent kinase 1%2C transcript variant X1	GO:0031100:animal organ regeneration;GO:0006915:apoptotic process;GO:0051301:cell division;GO:0016477:cell migration;GO:0070301:cellular response to hydrogen peroxide;GO:0071407:cellular response to organic cyclic compound;GO:0007098:centrosome cycle;GO:0030261:chromosome condensation;GO:0006281:DNA repair;GO:0006260:DNA replication;GO:0030855:epithelial cell differentiation;GO:0070371:ERK1 and E…	GO:0005813:centrosome;GO:0000781:chromosome, telomeric region;GO:0097125:cyclin B1-CDK1 complex;GO:0000307:cyclin-dependent protein kinase holoenzyme complex;GO:0005737:cytoplasm;GO:0005829:cytosol;GO:0005789:endoplasmic reticulum membrane;GO:0070062:extracellular exosome;GO:0016020:membrane;GO:0030496:midbody;GO:0005759:mitochondrial matrix;GO:0005739:mitochondrion;GO:0072686:mitotic spindle;GO:…	GO:0005524:ATP binding;GO:0003682:chromatin binding;GO:0030332:cyclin binding;GO:0097472:cyclin-dependent protein kinase activity;GO:0004693:cyclin-dependent protein serine/threonine kinase activity;GO:0035173:histone kinase activity;GO:0030544:Hsp70 protein binding;GO:0004672:protein kinase activity;GO:0106310:protein serine kinase activity;GO:0004674:protein serine/threonine kinase activity;GO:…	K02087	ko04110 Cell cycle;ko04114 Oocyte meiosis;ko04115 p53 signaling pathway;ko04218 Cellular senescence;ko04540 Gap junction;ko04914 Progesterone-mediated oocyte maturation;ko05170 Human immunodeficiency virus 1 infection;ko05203 Viral carcinogenesis;;
gene-ZBTB18	5617	979	10.43	953	9.6	815	10.03	2577	30.13	2705	30.32	2896	30.31	1782.453939	2.795936985	1.483331845	0.050114901	29.59861883	1.56E-192	1.37E-190	Ups	NC_010452.4	16913022	16921722	+	ZBTB18	zinc finger and BTB domain containing 18%2C transcript variant X4	GO:0045892:negative regulation of DNA-templated transcription;GO:0000122:negative regulation of transcription by RNA polymerase II;GO:0006357:regulation of transcription by RNA polymerase II;GO:0007519:skeletal muscle tissue development;	GO:0005634:nucleus;	GO:0000981:DNA-binding transcription factor activity, RNA polymerase II-specific;GO:0046872:metal ion binding;GO:0000978:RNA polymerase II cis-regulatory region sequence-specific DNA binding;GO:0043565:sequence-specific DNA binding;	-	-
gene-IL1RAP	8908	2153	14.46	2081	13.21	1815	14.08	641	4.73	609	4.3	680	4.49	1344.997789	0.299584822	-1.738963563	0.05915621	-29.39612853	6.15E-190	5.35E-188	Down	NC_010455.5	127933239	128071984	+	IL1RAP	interleukin 1 receptor accessory protein%2C transcript variant X3	GO:0006955:immune response;GO:0006954:inflammatory response;GO:0045087:innate immune response;GO:0032736:positive regulation of interleukin-13 production;GO:0032753:positive regulation of interleukin-4 production;GO:0032754:positive regulation of interleukin-5 production;GO:0032755:positive regulation of interleukin-6 production;GO:0051092:positive regulation of NF-kappaB transcription factor act…	GO:0005576:extracellular region;GO:0098978:glutamatergic synapse;GO:0016020:membrane;GO:0005886:plasma membrane;	GO:0004908:interleukin-1 receptor activity;GO:0005149:interleukin-1 receptor binding;GO:0002114:interleukin-33 receptor activity;GO:0050135:NAD(P)+ nucleosidase activity;GO:0061809:NAD+ nucleotidase, cyclic ADP-ribose generating;	K04723	ko04010 koK signaling pathway;ko04060 Cytokine-cytokine receptor interaction;ko04659 Th17 cell differentiation;ko04750 Inflammatory mediator regulation of TRP channels;;
gene-TTK	4874	1041	12.78	1017	11.8	892	12.65	150	2.02	159	2.05	174	2.1	582.389099	0.153626545	-2.702500579	0.092151092	-29.32684257	4.72E-189	4.07E-187	Down	NC_010443.5	86076576	86125334	-	TTK	TTK protein kinase%2C transcript variant X3	GO:0007059:chromosome segregation;GO:0016321:female meiosis chromosome segregation;GO:0033316:meiotic spindle assembly checkpoint signaling;GO:0007094:mitotic spindle assembly checkpoint signaling;GO:0007052:mitotic spindle organization;GO:0018105:peptidyl-serine phosphorylation;GO:0018107:peptidyl-threonine phosphorylation;GO:0008284:positive regulation of cell population proliferation;GO:001086…	GO:0005737:cytoplasm;GO:0000776:kinetochore;GO:0016020:membrane;GO:0005634:nucleus;GO:0005819:spindle;	GO:0005524:ATP binding;GO:0042802:identical protein binding;GO:0043515:kinetochore binding;GO:0106310:protein serine kinase activity;GO:0004674:protein serine/threonine kinase activity;GO:0004712:protein serine/threonine/tyrosine kinase activity;GO:0004713:protein tyrosine kinase activity;	K08866	ko04110 Cell cycle;;
gene-STARD13	5885	494	5.02	592	5.69	443	5.2	1818	20.29	1942	20.77	2061	20.59	1195.061399	3.579511161	1.839762578	0.062754244	29.31694275	6.31E-189	5.42E-187	Ups	NC_010453.5	9518135	9738370	-	STARD13	StAR related lipid transfer domain containing 13	GO:0030036:actin cytoskeleton organization;GO:0043542:endothelial cell migration;GO:0097498:endothelial tube lumen extension;GO:0090051:negative regulation of cell migration involved in sprouting angiogenesis;GO:0035023:regulation of Rho protein signal transduction;GO:0051056:regulation of small GTPase mediated signal transduction;GO:0007165:signal transduction;	GO:0005829:cytosol;GO:0005811:lipid droplet;GO:0031966:mitochondrial membrane;	GO:0005096:GTPase activator activity;GO:0008289:lipid binding;	-	-
gene-SH2B3	5218	914	10.48	910	9.86	819	10.85	2521	31.73	2630	31.73	2819	31.76	1732.387035	2.829151429	1.500369398	0.051247511	29.2769225	2.04E-188	1.74E-186	Ups	NC_010456.5	32623286	32664606	+	SH2B3	SH2B adaptor protein 3%2C transcript variant X1	GO:1990869:cellular response to chemokine;GO:0036016:cellular response to interleukin-3;GO:0035162:embryonic hemopoiesis;GO:0048821:erythrocyte development;GO:0060218:hematopoietic stem cell differentiation;GO:0035556:intracellular signal transduction;GO:0035855:megakaryocyte development;GO:0035702:monocyte homeostasis;GO:0008285:negative regulation of cell population proliferation;GO:0070100:neg…	GO:0005829:cytosol;GO:0005886:plasma membrane;	GO:1990782:protein tyrosine kinase binding;GO:0030159:signaling receptor complex adaptor activity;GO:0005173:stem cell factor receptor binding;GO:0005068:transmembrane receptor protein tyrosine kinase adaptor activity;	K12459	ko04722 Neurotrophin signaling pathway;;
gene-KIF23	3720	1597	25.69	1467	22.31	1180	21.92	296	5.23	304	5.14	328	5.18	872.485062	0.205816371	-2.280570356	0.078108783	-29.19736118	2.09E-187	1.78E-185	Down	NC_010443.5	167239973	167281250	+	KIF23	kinesin family member 23%2C transcript variant X4	GO:0007018:microtubule-based movement;GO:0000281:mitotic cytokinesis;GO:0000022:mitotic spindle elongation;GO:0051256:mitotic spindle midzone assembly;GO:0032467:positive regulation of cytokinesis;	GO:0097149:centralspindlin complex;GO:0005813:centrosome;GO:0005829:cytosol;GO:0090543:Flemming body;GO:0005925:focal adhesion;GO:0005871:kinesin complex;GO:0005874:microtubule;GO:0030496:midbody;GO:0072686:mitotic spindle;GO:0005654:nucleoplasm;GO:0005634:nucleus;GO:0005819:spindle;	GO:0005524:ATP binding;GO:0016887:ATP hydrolysis activity;GO:0008017:microtubule binding;GO:0003777:microtubule motor activity;	K17387	ko05206 MicroRNAs in cancer;;
gene-SPATS2L	3323	1822	32.81	1894	32.24	1523	31.67	4016	79.38	4179	79.17	4427	78.31	2921.258077	2.265087893	1.179567033	0.040405183	29.19345841	2.35E-187	1.98E-185	Ups	NC_010457.5	103879416	104060525	+	SPATS2L	spermatogenesis associated serine rich 2 like%2C transcript variant X4	-	GO:0005737:cytoplasm;GO:0005829:cytosol;GO:0005730:nucleolus;GO:0005654:nucleoplasm;GO:0032991:protein-containing complex;	GO:0003723:RNA binding;	-	-
gene-AXL	4201	6166	87.84	6387	86	5009	82.4	2752	43.03	2876	43.1	2894	40.49	4365.075231	0.456985722	-1.129779005	0.03912255	-28.87794884	2.26E-183	1.90E-181	Down	NC_010448.4	49245802	49277917	+	AXL	AXL receptor tyrosine kinase	GO:0031100:animal organ regeneration;GO:0001974:blood vessel remodeling;GO:0048469:cell maturation;GO:0016477:cell migration;GO:0031668:cellular response to extracellular stimulus;GO:0070301:cellular response to hydrogen peroxide;GO:0035457:cellular response to interferon-alpha;GO:0071222:cellular response to lipopolysaccharide;GO:0097028:dendritic cell differentiation;GO:0034101:erythrocyte home…	GO:0015629:actin cytoskeleton;GO:0009986:cell surface;GO:0070062:extracellular exosome;GO:0005615:extracellular space;GO:0043231:intracellular membrane-bounded organelle;GO:0005886:plasma membrane;GO:0043235:receptor complex;	GO:0005524:ATP binding;GO:0032036:myosin heavy chain binding;GO:0043548:phosphatidylinositol 3-kinase binding;GO:0001786:phosphatidylserine binding;GO:0004713:protein tyrosine kinase activity;GO:0004714:transmembrane receptor protein tyrosine kinase activity;GO:0001618:virus receptor activity;	K05115	ko01521 EGFR tyrosine kinase inhibitor resistance;;
gene-MYBL2	2706	1212	26.8	1243	25.98	914	23.34	200	4.85	185	4.3	227	4.93	671.3784246	0.171173726	-2.546466821	0.088494508	-28.77542215	4.36E-182	3.64E-180	Down	NC_010459.5	46256245	46287929	+	MYBL2	MYB proto-oncogene like 2	GO:1990830:cellular response to leukemia inhibitory factor;GO:0000278:mitotic cell cycle;GO:0090307:mitotic spindle assembly;GO:0043525:positive regulation of neuron apoptotic process;GO:0045944:positive regulation of transcription by RNA polymerase II;GO:0006355:regulation of DNA-templated transcription;	GO:0031523:Myb complex;GO:0005654:nucleoplasm;GO:0005634:nucleus;	GO:0001228:DNA-binding transcription activator activity, RNA polymerase II-specific;GO:0000981:DNA-binding transcription factor activity, RNA polymerase II-specific;GO:0000978:RNA polymerase II cis-regulatory region sequence-specific DNA binding;GO:1990837:sequence-specific double-stranded DNA binding;	K09421	-
gene-ITPR3	9313	3830	24.61	4333	26.32	3195	23.71	1454	10.25	1529	10.34	1630	10.29	2675.237215	0.382560549	-1.386239991	0.048213153	-28.75231968	8.47E-182	7.04E-180	Down	NC_010449.5	29835922	29901305	+	ITPR3	inositol 1%2C4%2C5-trisphosphate receptor type 3%2C transcript variant X1	GO:0007186:G protein-coupled receptor signaling pathway;GO:0060291:long-term synaptic potentiation;GO:0007613:memory;GO:0007204:positive regulation of cytosolic calcium ion concentration;GO:0051209:release of sequestered calcium ion into cytosol;GO:0051592:response to calcium ion;GO:0050913:sensory perception of bitter taste;GO:0050916:sensory perception of sweet taste;GO:0050909:sensory percepti…	GO:0045177:apical part of cell;GO:0005903:brush border;GO:0005737:cytoplasm;GO:0030659:cytoplasmic vesicle membrane;GO:0005783:endoplasmic reticulum;GO:0005789:endoplasmic reticulum membrane;GO:0016020:membrane;GO:0043209:myelin sheath;GO:0043025:neuronal cell body;GO:0005640:nuclear outer membrane;GO:0005730:nucleolus;GO:0005654:nucleoplasm;GO:0005886:plasma membrane;GO:0031095:platelet dense tu…	GO:0005509:calcium ion binding;GO:0015278:calcium-release channel activity;GO:0043533:inositol 1,3,4,5 tetrakisphosphate binding;GO:0070679:inositol 1,4,5 trisphosphate binding;GO:0005220:inositol 1,4,5-trisphosphate-sensitive calcium-release channel activity;GO:0000822:inositol hexakisphosphate binding;GO:0035091:phosphatidylinositol binding;	K04960	ko04020 Calcium signaling pathway;ko04022 cGMP-PKG signaling pathway;ko04070 Phosphatidylinositol signaling system;ko04114 Oocyte meiosis;ko04210 Apoptosis;ko04218 Cellular senescence;ko04270 Vascular smooth muscle contraction;ko04371 Apelin signaling pathway;ko04540 Gap junction;ko04611 Platelet activation;ko04621 NOD-like receptor signaling pathway;ko04625 C-type lectin receptor signaling pathw…
gene-GBF1	6420	2073	19.32	2035	17.93	1662	17.89	4535	46.4	4787	46.94	4856	44.46	3263.062396	2.311599652	1.208891558	0.042210048	28.63989991	2.14E-180	1.77E-178	Ups	NC_010456.5	113245486	113379472	+	GBF1	golgi brefeldin A resistant guanine nucleotide exchange factor 1	GO:0002263:cell activation involved in immune response;GO:0098586:cellular response to virus;GO:0060271:cilium assembly;GO:0048205:COPI coating of Golgi vesicle;GO:0006888:endoplasmic reticulum to Golgi vesicle-mediated transport;GO:0097111:endoplasmic reticulum-Golgi intermediate compartment organization;GO:0061162:establishment of monopolar cell polarity;GO:0090166:Golgi disassembly;GO:0007030:…	GO:0031252:cell leading edge;GO:0005801:cis-Golgi network;GO:0005829:cytosol;GO:0005793:endoplasmic reticulum-Golgi intermediate compartment;GO:0005794:Golgi apparatus;GO:0000139:Golgi membrane;GO:0005811:lipid droplet;GO:0016020:membrane;GO:0005802:trans-Golgi network;	GO:0005085:guanyl-nucleotide exchange factor activity;GO:0005547:phosphatidylinositol-3,4,5-trisphosphate binding;GO:0080025:phosphatidylinositol-3,5-bisphosphate binding;	K18443	ko04144 Endocytosis;;
gene-MSMO1	1943	638	19.65	636	18.52	588	20.91	2427	82.04	2318	75.1	2339	70.76	1459.598801	3.574460078	1.837725339	0.064279978	28.58938958	9.10E-180	7.45E-178	Ups	NC_010450.4	43726834	43745784	-	MSMO1	methylsterol monooxygenase 1	GO:0006695:cholesterol biosynthetic process;GO:0016126:sterol biosynthetic process;	GO:0005789:endoplasmic reticulum membrane;GO:0016020:membrane;	GO:0000254:C-4 methylsterol oxidase activity;GO:0005506:iron ion binding;GO:0016491:oxidoreductase activity;	K07750	ko00100 Steroid biosynthesis;ko01100 Metabolic pathways;;
gene-C1S	2977	3183	63.99	3688	70.08	3215	74.63	8264	182.33	8901	188.22	9295	183.53	5977.298604	2.45784697	1.297395094	0.045524132	28.49906301	1.20E-178	9.79E-177	Ups	NC_010447.5	63670309	63681466	-	C1S	complement C1s	GO:0006958:complement activation, classical pathway;GO:0045087:innate immune response;GO:0006508:proteolysis;	GO:0005615:extracellular space;	GO:0005509:calcium ion binding;GO:0004252:serine-type endopeptidase activity;	K01331	ko04610 Complement and coagulation cascades;ko05133 Pertussis;ko05150 Staphylococcus aureus infection;ko05171 Coronavirus disease - COVID-19;ko05322 Systemic lupus erythematosus;;
gene-ARL4C	3722	2241	36.03	2359	35.85	2093	38.86	612	10.8	757	12.8	737	11.64	1484.950257	0.294804578	-1.762169165	0.061939986	-28.44962154	4.93E-178	3.99E-176	Down	NC_010457.5	134618490	134622211	-	ARL4C	ADP ribosylation factor like GTPase 4C	GO:0032456:endocytic recycling;GO:0006886:intracellular protein transport;GO:0016192:vesicle-mediated transport;	GO:0005737:cytoplasm;GO:0005829:cytosol;GO:0030175:filopodium;GO:0005634:nucleus;GO:0005886:plasma membrane;	GO:0043014:alpha-tubulin binding;GO:0005525:GTP binding;GO:0003924:GTPase activity;	K07945	-
gene-KPNA2	2327	4174	107.35	3681	89.48	3145	93.4	1228	34.66	1242	33.6	1380	34.86	2496.303757	0.328964549	-1.603995976	0.056505273	-28.38666017	2.95E-177	2.38E-175	Down	NC_010454.4	14283092	14296749	+	KPNA2	karyopherin subunit alpha 2	GO:0006259:DNA metabolic process;GO:0075506:entry of viral genome into host nucleus through nuclear pore complex via importin;GO:0006607:NLS-bearing protein import into nucleus;GO:1903902:positive regulation of viral life cycle;GO:0006606:protein import into nucleus;GO:0000018:regulation of DNA recombination;	GO:0005737:cytoplasm;GO:0005829:cytosol;GO:0005789:endoplasmic reticulum membrane;GO:0000139:Golgi membrane;GO:0043657:host cell;GO:0016020:membrane;GO:0042564:NLS-dependent protein nuclear import complex;GO:0005654:nucleoplasm;GO:0005634:nucleus;	GO:0042826:histone deacetylase binding;GO:0061608:nuclear import signal receptor activity;GO:0008139:nuclear localization sequence binding;GO:0003723:RNA binding;	K15043	ko03013 Nucleocytoplasmic transport;ko05164 Influenza A;ko05207 Chemical carcinogenesis - receptor activation;;
gene-HLTF	7553	3446	27.3	3843	28.78	3156	28.88	1435	12.48	1424	11.87	1605	12.49	2502.604701	0.401263446	-1.317378357	0.046461625	-28.35411735	7.45E-177	5.97E-175	Down	NC_010455.5	89261199	89333020	-	HLTF	helicase like transcription factor%2C transcript variant X1	GO:0006281:DNA repair;GO:0042789:mRNA transcription by RNA polymerase II;GO:0045944:positive regulation of transcription by RNA polymerase II;GO:0016567:protein ubiquitination;GO:0050767:regulation of neurogenesis;	GO:0005737:cytoplasm;GO:0016020:membrane;GO:0016363:nuclear matrix;GO:0005730:nucleolus;GO:0005654:nucleoplasm;GO:0005634:nucleus;GO:0090575:RNA polymerase II transcription regulator complex;	GO:0005524:ATP binding;GO:0008094:ATP-dependent activity, acting on DNA;GO:0140658:ATP-dependent chromatin remodeler activity;GO:0003677:DNA binding;GO:0004386:helicase activity;GO:0016818:hydrolase activity, acting on acid anhydrides, in phosphorus-containing anhydrides;GO:0003723:RNA binding;GO:0061630:ubiquitin protein ligase activity;GO:0031625:ubiquitin protein ligase binding;GO:0008270:zinc…	K15711	-
gene-CYR61	1937	3348	103.44	3513	102.59	2990	106.67	1383	46.9	1292	41.99	1400	42.49	2340.821277	0.388604321	-1.363626154	0.048262029	-28.25463764	1.25E-175	9.95E-174	Down	NC_010446.5	130392404	130395179	-	CYR61	cysteine rich angiogenic inducer 61	GO:0003278:apoptotic process involved in heart morphogenesis;GO:0060413:atrial septum morphogenesis;GO:0003181:atrioventricular valve morphogenesis;GO:0007155:cell adhesion;GO:0006935:chemotaxis;GO:0060591:chondroblast differentiation;GO:0060710:chorio-allantoic fusion;GO:0030198:extracellular matrix organization;GO:0002041:intussusceptive angiogenesis;GO:0060716:labyrinthine layer blood vessel d…	GO:0062023:collagen-containing extracellular matrix;GO:0005788:endoplasmic reticulum lumen;GO:0031012:extracellular matrix;GO:0005576:extracellular region;	GO:0050840:extracellular matrix binding;GO:0019838:growth factor binding;GO:0008201:heparin binding;GO:0005178:integrin binding;	K06829	-
gene-INSIG1	2851	302	6.34	397	7.88	358	8.68	1609	37.07	1700	37.54	1797	37.05	1001.521382	4.525592935	2.178106824	0.077412017	28.13654652	3.50E-174	2.78E-172	Ups	NC_010460.4	2885494	2898758	-	INSIG1	insulin induced gene 1	GO:0032869:cellular response to insulin stimulus;GO:0006695:cholesterol biosynthetic process;GO:0042632:cholesterol homeostasis;GO:0060363:cranial suture morphogenesis;GO:0042472:inner ear morphogenesis;GO:0042474:middle ear morphogenesis;GO:1901303:negative regulation of cargo loading into COPII-coated vesicle;GO:0045599:negative regulation of fat cell differentiation;GO:0045717:negative regulat…	GO:0005783:endoplasmic reticulum;GO:0032937:SREBP-SCAP-Insig complex;	GO:0008142:oxysterol binding;	-	-
gene-LRRC17	7718	1714	13.29	1865	13.67	1596	14.29	4153	35.34	4220	34.42	4838	36.85	3004.994564	2.393603494	1.259184186	0.044802635	28.10513709	8.48E-174	6.69E-172	Ups	NC_010451.4	103062653	103099886	+	LRRC17	leucine rich repeat containing 17%2C transcript variant X1	GO:0048539:bone marrow development;GO:0045671:negative regulation of osteoclast differentiation;GO:0001503:ossification;	GO:0031012:extracellular matrix;GO:0005615:extracellular space;	-	K10279	-
gene-EREG	4405	1374	18.67	1337	17.17	1153	18.09	308	4.59	278	3.97	351	4.68	811.1659124	0.227589697	-2.135492848	0.076034815	-28.08572429	1.46E-173	1.15E-171	Down	NC_010450.4	70351316	70372530	+	EREG	epiregulin	GO:0009653:anatomical structure morphogenesis;GO:0001525:angiogenesis;GO:0009887:animal organ morphogenesis;GO:0007267:cell-cell signaling;GO:0019221:cytokine-mediated signaling pathway;GO:0007173:epidermal growth factor receptor signaling pathway;GO:0038134:ERBB2-EGFR signaling pathway;GO:0038135:ERBB2-ERBB4 signaling pathway;GO:0038138:ERBB4-ERBB4 signaling pathway;GO:0007143:female meiotic nuc…	GO:0030669:clathrin-coated endocytic vesicle membrane;GO:0005576:extracellular region;GO:0005615:extracellular space;GO:0005886:plasma membrane;	GO:0005154:epidermal growth factor receptor binding;GO:0008083:growth factor activity;GO:0048018:receptor ligand activity;GO:0030297:transmembrane receptor protein tyrosine kinase activator activity;	K09784	ko04010 koK signaling pathway;ko04012 ErbB signaling pathway;ko04151 PI3K-Akt signaling pathway;ko05210 Colorectal cancer;;
gene-TAGLN3	1518	91	3.59	74	2.76	59	2.69	792	34.27	815	33.8	937	36.28	446.045483	10.66881096	3.415327491	0.121624716	28.08086724	1.68E-173	1.31E-171	Ups	NC_010455.5	147740913	147754845	-	TAGLN3	transgelin 3%2C transcript variant X1	GO:0000122:negative regulation of transcription by RNA polymerase II;	GO:0005856:cytoskeleton;GO:0005634:nucleus;	-	-	-
gene-SHCBP1	2953	1012	20.51	955	18.29	830	19.42	154	3.43	150	3.2	169	3.36	554.2806005	0.158795697	-2.654756272	0.094539988	-28.08077638	1.68E-173	1.31E-171	Down	NC_010448.4	38029869	38063773	+	SHCBP1	SHC binding and spindle associated 1	GO:0008543:fibroblast growth factor receptor signaling pathway;GO:2000177:regulation of neural precursor cell proliferation;	GO:0005737:cytoplasm;GO:0030496:midbody;GO:0005819:spindle;	GO:0042169:SH2 domain binding;	-	-
gene-AKR1CL1	1554	3247	125.04	3048	110.95	2655	118.07	1156	48.86	1138	46.1	1229	46.49	2096.649464	0.369747414	-1.435388036	0.05115006	-28.06229433	2.83E-173	2.19E-171	Down	NC_010452.4	65559508	65572892	+	AKR1CL1	aldo-keto reductase family 1%2C member C-like 1%2C transcript variant X2	GO:0008202:steroid metabolic process;	GO:0005737:cytoplasm;GO:0005829:cytosol;	GO:0004032:alditol:NADP+ 1-oxidoreductase activity;GO:0004033:aldo-keto reductase (NADP) activity;GO:0047886:farnesol dehydrogenase activity;GO:0047086:ketosteroid monooxygenase activity;GO:0016229:steroid dehydrogenase activity;	K04119	ko00140 Steroid hormone biosynthesis;ko00590 Arachidonic acid metabolism;ko00790 Folate biosynthesis;ko01100 Metabolic pathways;ko04913 Ovarian steroidogenesis;ko05208 Chemical carcinogenesis - reactive oxygen species;;
gene-PBK	2262	1063	28.12	1025	25.63	850	25.97	156	4.53	183	5.09	201	5.22	588.1985349	0.172636165	-2.53419337	0.090775257	-27.91722596	1.65E-171	1.27E-169	Down	NC_010456.5	11543657	11577286	-	PBK	PDZ binding kinase	GO:0034644:cellular response to UV;GO:0000278:mitotic cell cycle;GO:0050728:negative regulation of inflammatory response;GO:0032435:negative regulation of proteasomal ubiquitin-dependent protein catabolic process;GO:0001933:negative regulation of protein phosphorylation;GO:0032873:negative regulation of stress-activated MAPK cascade;GO:0038066:p38MAPK cascade;GO:0018105:peptidyl-serine phosphoryl…	GO:0005634:nucleus;	GO:0005524:ATP binding;GO:0004706:JUN kinase kinase kinase activity;GO:0004708:MAP kinase kinase activity;GO:0106310:protein serine kinase activity;GO:0004674:protein serine/threonine kinase activity;GO:0004713:protein tyrosine kinase activity;	K08865	-
gene-MED12L	14993	852	3.4	1066	4.02	792	3.65	117	0.51	117	0.49	132	0.52	520.9719368	0.127056265	-2.976460582	0.107055791	-27.802892	4.00E-170	3.07E-168	Down	NC_010455.5	91271588	91625867	+	MED12L	mediator complex subunit 12 like%2C transcript variant X11	GO:0045944:positive regulation of transcription by RNA polymerase II;	GO:0016592:mediator complex;	GO:0008013:beta-catenin binding;GO:0003713:transcription coactivator activity;	K15162	ko04919 Thyroid hormone signaling pathway;;
gene-INPPL1	3783	2095	33.14	2340	34.99	1786	32.63	4687	81.38	5273	87.75	5478	85.12	3537.815811	2.333540246	1.22252035	0.044024583	27.76903883	1.03E-169	7.82E-168	Ups	NC_010451.4	6793971	6807286	+	INPPL1	inositol polyphosphate phosphatase like 1	GO:0000132:establishment of mitotic spindle orientation;GO:0002376:immune system process;GO:0043569:negative regulation of insulin-like growth factor receptor signaling pathway;GO:0046856:phosphatidylinositol dephosphorylation;GO:0110053:regulation of actin filament organization;GO:0050776:regulation of immune response;GO:0032880:regulation of protein localization;GO:0009966:regulation of signal …	GO:0009925:basal plasma membrane;GO:0005829:cytosol;GO:0030175:filopodium;GO:0030027:lamellipodium;GO:0016607:nuclear speck;GO:0005634:nucleus;GO:0000922:spindle pole;	GO:0004445:inositol-polyphosphate 5-phosphatase activity;GO:0034485:phosphatidylinositol-3,4,5-trisphosphate 5-phosphatase activity;GO:0017124:SH3 domain binding;	K15909	ko00562 Inositol phosphate metabolism;ko01100 Metabolic pathways;ko04070 Phosphatidylinositol signaling system;ko04662 B cell receptor signaling pathway;ko04666 Fc gamma R-mediated phagocytosis;ko04910 Insulin signaling pathway;;
gene-LOC100738642	2926	1258	25.73	1300	25.13	1148	27.11	3182	71.43	3151	67.79	3546	71.24	2220.656739	2.500560103	1.322251282	0.047617064	27.76843343	1.04E-169	7.92E-168	Ups	NC_010451.4	121499756	121512779	-	LOC100738642	torsin-1A-interacting protein 2	-	-	-	K11794	-
gene-ARRDC3	4427	9489	128.27	11217	143.33	9372	146.3	3968	58.87	4259	60.56	4768	63.31	7233.717944	0.404670598	-1.305180062	0.04705941	-27.73473062	2.66E-169	2.01E-167	Down	NC_010444.4	98430451	98444835	-	ARRDC3	arrestin domain containing 3%2C transcript variant X3	GO:0060613:fat pad development;GO:0031649:heat generation;GO:0071878:negative regulation of adenylate cyclase-activating adrenergic receptor signaling pathway;GO:0120163:negative regulation of cold-induced thermogenesis;GO:0031651:negative regulation of heat generation;GO:0090327:negative regulation of locomotion involved in locomotory behavior;GO:0035332:positive regulation of hippo signaling;GO…	GO:0005737:cytoplasm;GO:0005769:early endosome;GO:0005768:endosome;GO:0005764:lysosome;GO:0005886:plasma membrane;	GO:0031699:beta-3 adrenergic receptor binding;	-	-
gene-TMEM119	2159	278	7.71	271	7.1	250	8	1186	36.08	1282	37.38	1314	35.78	744.3471305	4.442690869	2.151433759	0.077574795	27.73366985	2.74E-169	2.06E-167	Ups	NC_010456.5	42190958	42197384	+	TMEM119	transmembrane protein 119	GO:0031214:biomineral tissue development;GO:0001958:endochondral ossification;GO:0045779:negative regulation of bone resorption;GO:0010832:negative regulation of myotube differentiation;GO:0001649:osteoblast differentiation;GO:1903012:positive regulation of bone development;GO:0030501:positive regulation of bone mineralization;GO:0010628:positive regulation of gene expression;GO:0045669:positive …	GO:0005789:endoplasmic reticulum membrane;GO:0005886:plasma membrane;	-	-	-
gene-NUF2	2118	899	25.4	916	24.46	742	24.21	116	3.6	142	4.22	147	4.08	501.4589984	0.148829998	-2.74826275	0.099267877	-27.68531807	1.05E-168	7.84E-167	Down	NC_010446.5	87162873	87194193	-	NUF2	NUF2%2C NDC80 kinetochore complex component%2C transcript variant X3	GO:0051315:attachment of mitotic spindle microtubules to kinetochore;GO:0008608:attachment of spindle microtubules to kinetochore;GO:0051301:cell division;GO:0007059:chromosome segregation;GO:0051383:kinetochore organization;GO:0045132:meiotic chromosome segregation;GO:0007094:mitotic spindle assembly checkpoint signaling;GO:0007052:mitotic spindle organization;	GO:0000775:chromosome, centromeric region;GO:0005829:cytosol;GO:0000776:kinetochore;GO:0016020:membrane;GO:0031262:Ndc80 complex;GO:0005654:nucleoplasm;	GO:0044877:protein-containing complex binding;	K11548	-
gene-FAM13A	7803	3236	24.82	3748	27.17	2884	25.54	1142	9.61	1307	10.54	1390	10.47	2299.4949	0.36559951	-1.451663958	0.052540595	-27.62937792	4.94E-168	3.67E-166	Down	NC_010450.4	130021581	130327731	+	FAM13A	family with sequence similarity 13 member A	GO:0051056:regulation of small GTPase mediated signal transduction;GO:0007165:signal transduction;	GO:0005829:cytosol;	GO:0005096:GTPase activator activity;	-	-
gene-SMC2	5837	2650	27.17	2349	22.76	2089	24.73	744	8.37	676	7.29	773	7.78	1564.627951	0.290638474	-1.782702398	0.06479605	-27.51251641	1.24E-166	9.21E-165	Down	NC_010443.5	245409559	245459032	+	SMC2	structural maintenance of chromosomes 2%2C transcript variant X3	GO:0051301:cell division;GO:0051383:kinetochore organization;GO:0010032:meiotic chromosome condensation;GO:0045132:meiotic chromosome segregation;GO:0007076:mitotic chromosome condensation;GO:1905821:positive regulation of chromosome condensation;GO:0051984:positive regulation of chromosome segregation;GO:1905820:positive regulation of chromosome separation;	GO:0000785:chromatin;GO:0000793:condensed chromosome;GO:0000794:condensed nuclear chromosome;GO:0000796:condensin complex;GO:0005737:cytoplasm;GO:0005829:cytosol;GO:0070062:extracellular exosome;GO:0000228:nuclear chromosome;GO:0005730:nucleolus;GO:0005654:nucleoplasm;GO:0005634:nucleus;	GO:0005524:ATP binding;GO:0016887:ATP hydrolysis activity;GO:0003682:chromatin binding;GO:0003697:single-stranded DNA binding;	K06674	-
gene-GNE	6372	233	2.19	224	1.99	150	1.63	1087	11.2	1123	11.09	1205	11.12	651.1730105	5.300471466	2.40612069	0.087481152	27.50444663	1.55E-166	1.14E-164	Ups	NC_010443.5	236998754	237065819	-	GNE	glucosamine (UDP-N-acetyl)-2-epimerase/N-acetylmannosamine kinase	GO:0007155:cell adhesion;GO:0006045:N-acetylglucosamine biosynthetic process;GO:0006054:N-acetylneuraminate metabolic process;GO:0006047:UDP-N-acetylglucosamine metabolic process;	GO:0005737:cytoplasm;GO:0005829:cytosol;	GO:0005524:ATP binding;GO:0004553:hydrolase activity, hydrolyzing O-glycosyl compounds;GO:0046872:metal ion binding;GO:0009384:N-acylmannosamine kinase activity;GO:0008761:UDP-N-acetylglucosamine 2-epimerase activity;	K12409	ko00520 Amino sugar and nucleotide sugar metabolism;ko01100 Metabolic pathways;ko01250 Biosynthesis of nucleotide sugars;;
gene-HIP1	6618	2967	26.83	2995	25.6	2406	25.12	5696	56.53	6291	59.84	6571	58.36	4406.133875	2.084674473	1.059822121	0.038576896	27.47297548	3.69E-166	2.71E-164	Ups	NC_010445.4	10416418	10578374	+	HIP1	huntingtin interacting protein 1	GO:0007015:actin filament organization;GO:0006919:activation of cysteine-type endopeptidase activity involved in apoptotic process;GO:0006915:apoptotic process;GO:0097190:apoptotic signaling pathway;GO:0030154:cell differentiation;GO:0048268:clathrin coat assembly;GO:0006897:endocytosis;GO:0099637:neurotransmitter receptor transport;GO:0045742:positive regulation of epidermal growth factor recept…	GO:0030136:clathrin-coated vesicle;GO:0030665:clathrin-coated vesicle membrane;GO:0005737:cytoplasm;GO:0005856:cytoskeleton;GO:0005829:cytosol;GO:0098890:extrinsic component of postsynaptic membrane;GO:0098978:glutamatergic synapse;GO:0005794:Golgi apparatus;GO:0043231:intracellular membrane-bounded organelle;GO:0016020:membrane;GO:0005634:nucleus;GO:0098794:postsynapse;GO:0098793:presynapse;GO:0…	GO:0051015:actin filament binding;GO:0035612:AP-2 adaptor complex binding;GO:0035615:clathrin adaptor activity;GO:0030276:clathrin binding;GO:0032051:clathrin light chain binding;GO:0005154:epidermal growth factor receptor binding;GO:0035254:glutamate receptor binding;GO:0035091:phosphatidylinositol binding;GO:0043325:phosphatidylinositol-3,4-bisphosphate binding;GO:0080025:phosphatidylinositol-3…	K04559	ko05016 Huntington disease;ko05022 Pathways of neurodegeneration - multiple diseases;;
gene-SGO2	4841	1185	14.65	1235	14.43	999	14.26	269	3.65	237	3.08	299	3.63	713.0236247	0.221270014	-2.176120141	0.079431272	-27.39626467	3.04E-165	2.22E-163	Down	NC_010457.5	104099378	104150723	+	SGO2	shugoshin 2%2C transcript variant X5	GO:0051301:cell division;GO:0045143:homologous chromosome segregation;GO:0051177:meiotic sister chromatid cohesion;GO:0000070:mitotic sister chromatid segregation;	GO:0000775:chromosome, centromeric region;GO:0005829:cytosol;GO:0000776:kinetochore;GO:0030892:mitotic cohesin complex;GO:0016604:nuclear body;GO:0005654:nucleoplasm;	-	K11581	-
gene-KIF15	5318	969	10.9	945	10.05	733	9.53	135	1.67	144	1.7	151	1.67	520.0076676	0.152951974	-2.708849372	0.098927778	-27.38209063	4.48E-165	3.26E-163	Down	NC_010455.5	27966586	28041121	+	KIF15	kinesin family member 15%2C transcript variant X3	GO:0007018:microtubule-based movement;GO:0000278:mitotic cell cycle;GO:1901673:regulation of mitotic spindle assembly;	GO:0005813:centrosome;GO:0005829:cytosol;GO:0005871:kinesin complex;GO:0016020:membrane;GO:0005874:microtubule;GO:0005873:plus-end kinesin complex;GO:0005819:spindle;	GO:0005524:ATP binding;GO:0016887:ATP hydrolysis activity;GO:0003774:cytoskeletal motor activity;GO:0008017:microtubule binding;GO:0003777:microtubule motor activity;	K10400	-
gene-ATP2B1	7657	2193	17.14	2066	15.26	1790	16.16	4656	39.94	4801	39.47	4993	38.33	3355.884974	2.244675794	1.166507087	0.042703156	27.31664814	2.69E-164	1.95E-162	Ups	NC_010447.5	92935688	93061406	+	ATP2B1	ATPase plasma membrane Ca2+ transporting 1%2C transcript variant X6	GO:0006874:intracellular calcium ion homeostasis;GO:0001818:negative regulation of cytokine production;GO:0051481:negative regulation of cytosolic calcium ion concentration;GO:0030501:positive regulation of bone mineralization;GO:0051928:positive regulation of calcium ion transport;GO:0008217:regulation of blood pressure;GO:1900076:regulation of cellular response to insulin stimulus;GO:0051480:re…	GO:0016323:basolateral plasma membrane;GO:0042995:cell projection;GO:0001772:immunological synapse;GO:0043231:intracellular membrane-bounded organelle;GO:0005886:plasma membrane;GO:0042734:presynaptic membrane;GO:0030672:synaptic vesicle membrane;GO:0045177:apical part of cell;GO:0016324:apical plasma membrane;GO:0009898:cytoplasmic side of plasma membrane;GO:0032590:dendrite membrane;GO:0032591:…	GO:0005524:ATP binding;GO:0016887:ATP hydrolysis activity;GO:0019829:ATPase-coupled monoatomic cation transmembrane transporter activity;GO:0005516:calmodulin binding;GO:0046872:metal ion binding;GO:0005388:P-type calcium transporter activity;GO:0030165:PDZ domain binding;GO:0015085:calcium ion transmembrane transporter activity;GO:1905056:P-type calcium transporter activity involved in regulatio…	K05850	ko04020 Calcium signaling pathway;ko04022 cGMP-PKG signaling pathway;ko04024 cAMP signaling pathway;ko04261 Adrenergic signaling in cardiomyocytes;ko04925 Aldosterone synthesis and secretion;ko04961 Endocrine and other factor-regulated calcium reabsorption;ko04970 Salivary secretion;ko04972 Pancreatic secretion;ko04978 Mineral absorption;;
gene-ADAM19	6939	7454	64.29	8498	69.27	6515	64.88	15114	143.06	16969	153.95	17062	144.54	11723.09166	2.058182376	1.041370825	0.038241966	27.23110074	2.78E-163	1.99E-161	Ups	NC_010458.4	65715445	65814761	+	ADAM19	ADAM metallopeptidase domain 19%2C transcript variant X1	GO:0042987:amyloid precursor protein catabolic process;GO:0006509:membrane protein ectodomain proteolysis;GO:0001890:placenta development;GO:2000049:positive regulation of cell-cell adhesion mediated by cadherin;GO:0010628:positive regulation of gene expression;GO:0016485:protein processing;	GO:0062023:collagen-containing extracellular matrix;GO:0005634:nucleus;GO:0005886:plasma membrane;	GO:0046872:metal ion binding;GO:0004222:metalloendopeptidase activity;GO:1902945:metalloendopeptidase activity involved in amyloid precursor protein catabolic process;GO:0017124:SH3 domain binding;	K08608	-
gene-CKAP2L	6217	783	7.54	880	8.01	680	7.56	109	1.15	110	1.11	110	1.04	452.6833499	0.13213358	-2.919930944	0.107519103	-27.15732251	2.07E-162	1.48E-160	Down	NC_010445.4	43736526	43772995	+	CKAP2L	cytoskeleton associated protein 2 like%2C transcript variant X1	-	GO:0005813:centrosome;GO:0005829:cytosol;GO:0072686:mitotic spindle;GO:0000922:spindle pole;	-	K16769	-
gene-ENO3	1434	3070	128.12	3057	120.59	2490	120	1213	55.56	1253	55.01	1324	54.27	2079.779367	0.413608001	-1.273664	0.046962849	-27.12067172	5.62E-162	3.99E-160	Down	NC_010454.4	51954614	51959991	-	ENO3	enolase 3	GO:0006096:glycolytic process;	GO:0000015:phosphopyruvate hydratase complex;	GO:0000287:magnesium ion binding;GO:0004634:phosphopyruvate hydratase activity;	K01689	ko00010 Glycolysis / Gluconeogenesis;ko01100 Metabolic pathways;ko01200 Carbon metabolism;ko01230 Biosynthesis of amino acids;ko03018 RNA degradation;ko04066 HIF-1 signaling pathway;;
gene-SEMA6A	8828	88	0.6	97	0.62	117	0.92	2058	15.31	2300	16.4	2450	16.31	1144.326927	20.96534935	4.389934965	0.162462277	27.02125719	8.32E-161	5.88E-159	Ups	NC_010444.4	120560095	120687597	-	SEMA6A	semaphorin 6A%2C transcript variant X2	GO:0009887:animal organ morphogenesis;GO:0006915:apoptotic process;GO:0007411:axon guidance;GO:0007166:cell surface receptor signaling pathway;GO:0035924:cellular response to vascular endothelial growth factor stimulus;GO:0007010:cytoskeleton organization;GO:0050919:negative chemotaxis;GO:0016525:negative regulation of angiogenesis;GO:0048843:negative regulation of axon extension involved in axon…	GO:0030424:axon;GO:0005615:extracellular space;GO:0016020:membrane;GO:0005886:plasma membrane;	GO:0045499:chemorepellent activity;GO:0030215:semaphorin receptor binding;	K06842	ko04360 Axon guidance;;
gene-CYP51	2476	570	13.78	546	12.47	439	12.25	1967	52.18	2094	53.24	1928	45.77	1229.149493	3.629533717	1.859784218	0.069118038	26.90736426	1.80E-159	1.27E-157	Ups	NC_010451.4	72057506	72079587	-	CYP51	cytochrome P450%2C family 51%2C subfamily A%2C polypeptide 1	GO:0006695:cholesterol biosynthetic process;GO:0016125:sterol metabolic process;	GO:0005789:endoplasmic reticulum membrane;	GO:0020037:heme binding;GO:0005506:iron ion binding;GO:0004497:monooxygenase activity;GO:0016491:oxidoreductase activity;GO:0008398:sterol 14-demethylase activity;	K05917	ko00100 Steroid biosynthesis;ko01100 Metabolic pathways;;
gene-MYOZ2	1720	200	6.96	197	6.48	180	7.23	1012	38.64	993	36.34	1108	37.87	598.7679473	5.064316175	2.340367478	0.087476856	26.75413349	1.11E-157	7.74E-156	Ups	NC_010450.4	104578942	104609367	-	MYOZ2	myozenin 2%2C transcript variant X2	GO:0070885:negative regulation of calcineurin-NFAT signaling cascade;GO:0000122:negative regulation of transcription by RNA polymerase II;GO:0045214:sarcomere organization;GO:0043503:skeletal muscle fiber adaptation;GO:0007519:skeletal muscle tissue development;	GO:0015629:actin cytoskeleton;GO:0030018:Z disc;GO:0030017:sarcomere;	GO:0003779:actin binding;GO:0051373:FATZ binding;GO:0031433:telethonin binding;GO:0030346:protein phosphatase 2B binding;	-	-
gene-ZBED2	2042	1309	38.36	1243	34.43	1036	35.06	305	9.81	299	9.22	324	9.33	761.7992617	0.243186234	-2.039866531	0.076428218	-26.68996573	6.15E-157	4.29E-155	Down	NC_010455.5	148156510	148158769	+	ZBED2	zinc finger BED-type containing 2	GO:0000122:negative regulation of transcription by RNA polymerase II;GO:0045618:positive regulation of keratinocyte differentiation;GO:0006357:regulation of transcription by RNA polymerase II;	GO:0000785:chromatin;GO:0005634:nucleus;	GO:0000981:DNA-binding transcription factor activity, RNA polymerase II-specific;GO:0001227:DNA-binding transcription repressor activity, RNA polymerase II-specific;GO:0046872:metal ion binding;GO:0000977:RNA polymerase II transcription regulatory region sequence-specific DNA binding;GO:0000976:transcription cis-regulatory region binding;	K06517	-
gene-HMGN1	1256	7276	346.68	7086	319.13	6172	339.59	3511	183.6	3382	169.51	3684	172.41	5213.028259	0.483746884	-1.047675727	0.039380725	-26.60376934	6.14E-156	4.26E-154	Down	NC_010455.5	202936313	202943496	-	HMGN1	high mobility group nucleosome binding domain 1%2C transcript variant X2	GO:0006325:chromatin organization;	GO:0000785:chromatin;GO:0005634:nucleus;	GO:0003682:chromatin binding;GO:0031492:nucleosomal DNA binding;	K11299	-
gene-H2AFZ	932	2684	172.34	2443	148.27	2184	161.94	861	60.68	875	59.1	975	61.49	1686.113566	0.347916375	-1.523187511	0.057337873	-26.56512056	1.72E-155	1.19E-153	Down	NC_010450.4	120563752	120566023	+	H2AFZ	H2A histone family%2C member Z	-	GO:0000786:nucleosome;GO:0005634:nucleus;	GO:0003677:DNA binding;GO:0046982:protein heterodimerization activity;GO:0030527:structural constituent of chromatin;	K11251	ko04217 Necroptosis;ko04613 Neutrophil extracellular trap formation;ko05034 Alcoholism;ko05322 Systemic lupus erythematosus;;
gene-CARNS1	4007	288	4.3	267	3.77	236	4.07	1131	18.54	1164	18.29	1332	19.54	716.9698054	4.302554296	2.105193399	0.079296817	26.54827109	2.69E-155	1.84E-153	Ups	NC_010444.4	5097238	5105697	-	CARNS1	carnosine synthase 1%2C transcript variant X1	GO:0035499:carnosine biosynthetic process;GO:0006548:histidine catabolic process;	GO:0005829:cytosol;	GO:0005524:ATP binding;GO:0016887:ATP hydrolysis activity;GO:0047730:carnosine synthase activity;GO:0102102:homocarnosine synthase activity;GO:0046872:metal ion binding;	K14755	ko00330 Arginine and proline metabolism;ko00340 Histidine metabolism;ko00410 beta-Alanine metabolism;ko01100 Metabolic pathways;;
gene-FRMD4B	8807	45	0.31	42	0.27	38	0.3	658	4.91	688	4.92	773	5.16	361.2556057	15.91075069	3.991930001	0.150847922	26.46327473	2.57E-154	1.75E-152	Ups	NC_010455.5	50602910	50980236	-	FRMD4B	FERM domain containing 4B%2C transcript variant X8	GO:0090162:establishment of epithelial cell polarity;	GO:0005912:adherens junction;GO:0005923:bicellular tight junction;GO:0005737:cytoplasm;GO:0005856:cytoskeleton;GO:0005615:extracellular space;GO:0001726:ruffle;	-	-	-
gene-MEF2C	8719	2586	17.75	2970	19.27	2489	19.73	6046	45.55	6225	44.95	7126	48.04	4487.784934	2.259923298	1.176273808	0.044571837	26.39051651	1.76E-153	1.20E-151	Ups	NC_010444.4	96122407	96296927	-	MEF2C	myocyte enhancer factor 2C	GO:0006915:apoptotic process;GO:0001782:B cell homeostasis;GO:0042100:B cell proliferation;GO:0050853:B cell receptor signaling pathway;GO:0001568:blood vessel development;GO:0001974:blood vessel remodeling;GO:0003211:cardiac ventricle formation;GO:0035051:cardiocyte differentiation;GO:0030154:cell differentiation;GO:0071277:cellular response to calcium ion;GO:0071498:cellular response to fluid s…	GO:0005737:cytoplasm;GO:0016607:nuclear speck;GO:0005634:nucleus;GO:0032991:protein-containing complex;GO:0016528:sarcoplasm;GO:0000785:chromatin;GO:0005829:cytosol;GO:0043231:intracellular membrane-bounded organelle;GO:0005654:nucleoplasm;GO:0098794:postsynapse;	GO:0003677:DNA binding;GO:0001228:DNA-binding transcription activator activity, RNA polymerase II-specific;GO:0003700:DNA-binding transcription factor activity;GO:0000981:DNA-binding transcription factor activity, RNA polymerase II-specific;GO:0042826:histone deacetylase binding;GO:0046983:protein dimerization activity;GO:0000978:RNA polymerase II cis-regulatory region sequence-specific DNA bindi…	K04454	ko04010 koK signaling pathway;ko04022 cGMP-PKG signaling pathway;ko04371 Apelin signaling pathway;ko04921 Oxytocin signaling pathway;ko04928 Parathyroid hormone synthesis, secretion and action;ko05202 Transcriptional misregulation in cancer;ko05418 Fluid shear stress and atherosclerosis;;
gene-PLIN2	2456	2459	59.92	2330	53.66	2127	59.85	818	21.88	837	21.45	957	22.9	1603.943123	0.353883583	-1.49865326	0.056807697	-26.38116565	2.25E-153	1.52E-151	Down	NC_010443.5	203683867	203709277	+	PLIN2	perilipin 2	GO:0042149:cellular response to glucose starvation;GO:1905691:lipid droplet disassembly;GO:0019915:lipid storage;GO:0010890:positive regulation of sequestering of triglyceride;	GO:0005829:cytosol;GO:0005622:intracellular anatomical structure;GO:0005811:lipid droplet;GO:0016020:membrane;	-	K17284	ko03320 PPAR signaling pathway;;
gene-CDH2	4863	1709	21.03	1567	18.23	1282	18.22	408	5.51	415	5.37	381	4.61	971.4124755	0.248948825	-2.006078891	0.076224053	-26.31818713	1.19E-152	7.99E-151	Down	NC_010448.4	112396713	112629073	-	CDH2	cadherin 2	GO:0048514:blood vessel morphogenesis;GO:0007420:brain development;GO:0098609:cell-cell adhesion;GO:0044331:cell-cell adhesion mediated by cadherin;GO:0098742:cell-cell adhesion via plasma-membrane adhesion molecules;GO:0007043:cell-cell junction assembly;GO:0010001:glial cell differentiation;GO:0007156:homophilic cell adhesion via plasma membrane adhesion molecules;GO:0014032:neural crest cell d…	GO:0005912:adherens junction;GO:0045177:apical part of cell;GO:0016342:catenin complex;GO:0030054:cell junction;GO:0009986:cell surface;GO:0005911:cell-cell junction;GO:0005737:cytoplasm;GO:0030057:desmosome;GO:0014704:intercalated disc;GO:0030027:lamellipodium;GO:0043005:neuron projection;GO:0005886:plasma membrane;GO:0014069:postsynaptic density;GO:0099634:postsynaptic specialization membrane;G…	GO:0045296:cadherin binding;GO:0005509:calcium ion binding;	K06736	ko04514 Cell adhesion molecules;ko05412 Arrhythmogenic right ventricular cardiomyopathy;;
gene-IQGAP3	7178	778	6.49	887	6.99	698	6.72	105	0.96	124	1.09	144	1.18	463.1913616	0.148228225	-2.754107909	0.104895016	-26.25585105	6.13E-152	4.11E-150	Down	NC_010446.5	93495999	93556915	+	IQGAP3	IQ motif containing GTPase activating protein 3%2C transcript variant X1	GO:0071310:cellular response to organic substance;GO:0070371:ERK1 and ERK2 cascade;GO:0000082:G1/S transition of mitotic cell cycle;GO:0010467:gene expression;GO:0033598:mammary gland epithelial cell proliferation;GO:0010629:negative regulation of gene expression;GO:0010628:positive regulation of gene expression;GO:0033601:positive regulation of mammary gland epithelial cell proliferation;GO:0043…	GO:0005911:cell-cell junction;GO:0005737:cytoplasm;GO:0005829:cytosol;GO:0016328:lateral plasma membrane;	GO:0051015:actin filament binding;GO:0005516:calmodulin binding;GO:0005096:GTPase activator activity;GO:0070856:myosin VI light chain binding;GO:0031267:small GTPase binding;	K05767	ko04810 Regulation of actin cytoskeleton;;
gene-ARHGAP11A	4767	1455	18.27	1319	15.65	1224	17.74	345	4.75	287	3.79	323	3.98	838.801083	0.224229574	-2.156951527	0.082173447	-26.24876531	7.38E-152	4.93E-150	Down	NC_010443.5	136497436	136522355	+	ARHGAP11A	Rho GTPase activating protein 11A	GO:0043547:positive regulation of GTPase activity;GO:0051056:regulation of small GTPase mediated signal transduction;GO:0007165:signal transduction;	GO:0005829:cytosol;GO:0005634:nucleus;	GO:0005096:GTPase activator activity;	-	-
gene-WWTR1	4418	1602	21.7	1853	23.72	1490	23.31	3859	57.37	3893	55.47	4329	57.6	2784.352268	2.294496218	1.198177429	0.045673726	26.23340692	1.11E-151	7.35E-150	Ups	NC_010455.5	89742980	89889547	-	WWTR1	WW domain containing transcription regulator 1	GO:0060271:cilium assembly;GO:0032835:glomerulus development;GO:0003015:heart process;GO:0035329:hippo signaling;GO:0060993:kidney morphogenesis;GO:0048762:mesenchymal cell differentiation;GO:0035264:multicellular organism growth;GO:0090090:negative regulation of canonical Wnt signaling pathway;GO:0045599:negative regulation of fat cell differentiation;GO:0006469:negative regulation of protein ki…	GO:0005737:cytoplasm;GO:0005829:cytosol;GO:0016604:nuclear body;GO:0005654:nucleoplasm;GO:0005634:nucleus;GO:0005886:plasma membrane;GO:0005667:transcription regulator complex;	GO:0042803:protein homodimerization activity;GO:0003713:transcription coactivator activity;GO:0003714:transcription corepressor activity;	K16820	ko04390 Hippo signaling pathway;ko04392 Hippo signaling pathway - multiple species;;
gene-TSPAN9	5303	1907	21.52	1996	21.29	1663	21.67	3915	48.49	4032	47.86	4312	47.8	2920.101172	2.069019178	1.048947018	0.040015093	26.2137846	1.85E-151	1.22E-149	Ups	NC_010447.5	66913750	67106303	-	TSPAN9	tetraspanin 9	-	GO:0005886:plasma membrane;	-	K17350	-
gene-POLQ	11726	765	3.9	752	3.63	627	3.7	84	0.47	106	0.57	108	0.54	414.0291035	0.130547032	-2.937358433	0.112286602	-26.15947391	7.69E-151	5.07E-149	Down	NC_010455.5	138962634	139108499	+	POLQ	DNA polymerase theta%2C transcript variant X3	GO:0006284:base-excision repair;GO:0006974:DNA damage response;GO:0006281:DNA repair;GO:0006261:DNA-templated DNA replication;GO:0006302:double-strand break repair;GO:0097681:double-strand break repair via alternative nonhomologous end joining;GO:2000042:negative regulation of double-strand break repair via homologous recombination;GO:0051260:protein homooligomerization;GO:0016446:somatic hypermu…	GO:0005694:chromosome;GO:0005829:cytosol;GO:0005794:Golgi apparatus;GO:0005654:nucleoplasm;	GO:0051575:5'-deoxyribose-5-phosphate lyase activity;GO:0005524:ATP binding;GO:0003682:chromatin binding;GO:0003684:damaged DNA binding;GO:0003887:DNA-directed DNA polymerase activity;GO:0042802:identical protein binding;GO:0017116:single-stranded DNA helicase activity;	K02349	-
gene-CDH13	2142	1908	53.31	2272	60	1725	55.65	4713	144.52	5169	151.92	5129	140.75	3419.000684	2.392398944	1.258457986	0.048138771	26.14229574	1.21E-150	7.88E-149	Ups	NC_010448.4	4809752	5832188	-	CDH13	cadherin 13	GO:0098742:cell-cell adhesion via plasma-membrane adhesion molecules;GO:0007156:homophilic cell adhesion via plasma membrane adhesion molecules;GO:0002040:sprouting angiogenesis;	GO:0016342:catenin complex;	GO:0045296:cadherin binding;GO:0005509:calcium ion binding;	K06808	-
gene-C3	5253	463	5.27	626	6.74	459	6.04	4279	53.5	4871	58.37	4637	51.89	2479.455499	8.385677573	3.06792736	0.117430092	26.12556386	1.87E-150	1.22E-148	Ups	NC_010444.4	72431470	72471622	+	C3	complement C3	GO:0097242:amyloid-beta clearance;GO:1905114:obsolete cell surface receptor signaling pathway involved in cell-cell signaling;GO:0006956:complement activation;GO:0006957:complement activation, alternative pathway;GO:0006958:complement activation, classical pathway;GO:0097278:complement-dependent cytotoxicity;GO:0150062:complement-mediated synapse pruning;GO:0006631:fatty acid metabolic process;GO…	GO:0009986:cell surface;GO:0005615:extracellular space;GO:0032991:protein-containing complex;GO:0005576:extracellular region;GO:0005886:plasma membrane;GO:1905370:serine-type endopeptidase complex;	GO:0031715:C5L2 anaphylatoxin chemotactic receptor binding;GO:0004866:endopeptidase inhibitor activity;GO:0008289:lipid binding;	K03990	ko04080 Neuroactive ligand-receptor interaction;ko04145 Phagosome;ko04610 Complement and coagulation cascades;ko04613 Neutrophil extracellular trap formation;ko04936 Alcoholic liver disease;ko05131 Shigellosis;ko05133 Pertussis;ko05134 Legionellosis;ko05140 Leishmaniasis;ko05142 Chagas disease;ko05150 Staphylococcus aureus infection;ko05152 Tuberculosis;ko05167 Kaposi sarcoma-associated herpesvir…
gene-GRN	2099	1961	55.91	2331	62.82	1805	59.43	4711	147.41	5119	153.53	5190	145.34	3453.314259	2.316687988	1.212063755	0.046430685	26.10480046	3.22E-150	2.08E-148	Ups	NC_010454.4	18893772	18900444	-	GRN	granulin precursor	GO:0002265:astrocyte activation involved in immune response;GO:0007042:lysosomal lumen acidification;GO:0007041:lysosomal transport;GO:0007040:lysosome organization;GO:0002282:microglial cell activation involved in immune response;GO:1903979:negative regulation of microglial cell activation;GO:0043524:negative regulation of neuron apoptotic process;GO:1902564:negative regulation of neutrophil act…	GO:0035578:azurophil granule lumen;GO:0005783:endoplasmic reticulum;GO:0005768:endosome;GO:0070062:extracellular exosome;GO:0005576:extracellular region;GO:0005615:extracellular space;GO:0005794:Golgi apparatus;GO:0005770:late endosome;GO:0005765:lysosomal membrane;GO:0005764:lysosome;GO:0016020:membrane;GO:0005886:plasma membrane;GO:0005802:trans-Golgi network;	GO:0051087:protein-folding chaperone binding;GO:0005125:cytokine activity;GO:0008083:growth factor activity;GO:0003723:RNA binding;	-	-
gene-FOSL1	1714	1498	52.3	1685	55.61	1375	55.44	476	18.24	486	17.85	547	18.76	1021.409849	0.31083374	-1.685784981	0.065062123	-25.91038988	5.09E-148	3.28E-146	Down	NC_010444.4	6430158	6436173	+	FOSL1	FOS like 1%2C AP-1 transcription factor subunit	GO:0006968:cellular defense response;GO:0031668:cellular response to extracellular stimulus;GO:0006935:chemotaxis;GO:0007565:female pregnancy;GO:0001701:in utero embryonic development;GO:0140467:integrated stress response signaling;GO:0007612:learning;GO:0008285:negative regulation of cell population proliferation;GO:0060674:placenta blood vessel development;GO:0043065:positive regulation of apop…	GO:0000785:chromatin;GO:0005829:cytosol;GO:0043005:neuron projection;GO:0005654:nucleoplasm;GO:0005634:nucleus;GO:0042734:presynaptic membrane;GO:0090575:RNA polymerase II transcription regulator complex;	GO:0001228:DNA-binding transcription activator activity, RNA polymerase II-specific;GO:0003700:DNA-binding transcription factor activity;GO:0000981:DNA-binding transcription factor activity, RNA polymerase II-specific;GO:0000978:RNA polymerase II cis-regulatory region sequence-specific DNA binding;GO:1990837:sequence-specific double-stranded DNA binding;	K04502	ko04310 Wnt signaling pathway;ko04380 Osteoclast differentiation;ko04657 IL-17 signaling pathway;ko05166 Human T-cell leukemia virus 1 infection;;
gene-ATP2A1	4314	13	0.18	19	0.25	12	0.19	860	13.09	957	13.97	1097	14.95	474.1790088	62.12738402	5.957157403	0.230103909	25.88898832	8.86E-148	5.69E-146	Ups	NC_010445.4	18545064	18568312	+	ATP2A1	ATPase sarcoplasmic/endoplasmic reticulum Ca2+ transporting 1	GO:0008637:apoptotic mitochondrial changes;GO:0070509:calcium ion import;GO:1990036:calcium ion import into sarcoplasmic reticulum;GO:0070588:calcium ion transmembrane transport;GO:0006874:intracellular calcium ion homeostasis;GO:0070059:intrinsic apoptotic signaling pathway in response to endoplasmic reticulum stress;GO:0034220:monoatomic ion transmembrane transport;GO:0051659:maintenance of mit…	GO:0016020:membrane;GO:0005739:mitochondrion;GO:0033017:sarcoplasmic reticulum membrane;	GO:0005524:ATP binding;GO:0016887:ATP hydrolysis activity;GO:0005509:calcium ion binding;GO:0005388:P-type calcium transporter activity;GO:0015662:P-type ion transporter activity;GO:0042803:protein homodimerization activity;	K05853	ko04020 Calcium signaling pathway;ko04022 cGMP-PKG signaling pathway;ko04024 cAMP signaling pathway;ko04260 Cardiac muscle contraction;ko04261 Adrenergic signaling in cardiomyocytes;ko04919 Thyroid hormone signaling pathway;ko04972 Pancreatic secretion;ko05010 Alzheimer disease;ko05017 Spinocerebellar ataxia;ko05022 Pathways of neurodegeneration - multiple diseases;ko05410 Hypertrophic cardiomyop…
gene-TKT	2229	2256	60.57	2408	61.11	2014	62.44	853	25.13	941	26.58	907	23.92	1576.261659	0.379998839	-1.395933085	0.05392131	-25.88833788	9.01E-148	5.77E-146	Down	NC_010455.5	35348921	35377518	-	TKT	transketolase	-	-	GO:0046872:metal ion binding;GO:0004802:transketolase activity;	K00615	ko00030 Pentose phosphate pathway;ko01100 Metabolic pathways;ko01200 Carbon metabolism;ko01230 Biosynthesis of amino acids;;
gene-ECT2	3988	1300	19.51	1268	17.99	1056	18.3	327	5.39	303	4.78	372	5.48	779.7724571	0.259745599	-1.944828792	0.075136748	-25.88385635	1.01E-147	6.45E-146	Down	NC_010455.5	111248215	111310746	+	ECT2	epithelial cell transforming 2	GO:0090630:activation of GTPase activity;GO:0032147:activation of protein kinase activity;GO:0070830:bicellular tight junction assembly;GO:0030154:cell differentiation;GO:0000902:cell morphogenesis;GO:0071277:cellular response to calcium ion;GO:0070301:cellular response to hydrogen peroxide;GO:0071479:cellular response to ionizing radiation;GO:0035556:intracellular signal transduction;GO:0000281:…	GO:0005923:bicellular tight junction;GO:0005938:cell cortex;GO:0005911:cell-cell junction;GO:0097149:centralspindlin complex;GO:0032154:cleavage furrow;GO:0005737:cytoplasm;GO:0005829:cytosol;GO:0005815:microtubule organizing center;GO:0030496:midbody;GO:0072686:mitotic spindle;GO:0016604:nuclear body;GO:0005654:nucleoplasm;GO:0005634:nucleus;	GO:0005096:GTPase activator activity;GO:0005085:guanyl-nucleotide exchange factor activity;GO:0042803:protein homodimerization activity;GO:0031267:small GTPase binding;	-	-
gene-RBM24	3350	220	3.93	229	3.87	264	5.45	3303	64.76	3426	64.38	3831	67.22	1817.485715	13.7654626	3.782981188	0.146200257	25.87533886	1.26E-147	8.01E-146	Ups	NC_010449.5	13126518	13139504	+	RBM24	RNA binding motif protein 24	GO:0061158:3'-UTR-mediated mRNA destabilization;GO:0030154:cell differentiation;GO:0006974:DNA damage response;GO:0003197:endocardial cushion development;GO:0061157:mRNA destabilization;GO:0006397:mRNA processing;GO:0048255:mRNA stabilization;GO:2000766:negative regulation of cytoplasmic translation;GO:1905870:positive regulation of 3'-UTR-mediated mRNA stabilization;GO:0045663:positive regulatio…	GO:0005829:cytosol;GO:0005654:nucleoplasm;GO:0005634:nucleus;	GO:0035925:mRNA 3'-UTR AU-rich region binding;GO:0003730:mRNA 3'-UTR binding;GO:1990715:mRNA CDS binding;GO:0097157:pre-mRNA intronic binding;GO:1990825:sequence-specific mRNA binding;	-	-
gene-CDC20	1839	885	28.8	859	26.42	679	25.52	113	4.04	96	3.29	152	4.86	470.7565534	0.140012587	-2.836371566	0.109836405	-25.82360154	4.82E-147	3.04E-145	Down	NC_010448.4	167886266	167890587	-	CDC20	cell division cycle 20	GO:0031145:anaphase-promoting complex-dependent catabolic process;GO:0007049:cell cycle;GO:0051301:cell division;GO:1905786:positive regulation of anaphase-promoting complex-dependent catabolic process;GO:1904146:positive regulation of meiotic cell cycle process involved in oocyte maturation;GO:0090129:positive regulation of synapse maturation;GO:0031915:positive regulation of synaptic plasticity…	GO:0005680:anaphase-promoting complex;GO:0005737:cytoplasm;GO:0005815:microtubule organizing center;GO:0000922:spindle pole;	GO:0010997:anaphase-promoting complex binding;GO:1990757:ubiquitin ligase activator activity;	K03363	ko04110 Cell cycle;ko04114 Oocyte meiosis;ko04120 Ubiquitin mediated proteolysis;ko05166 Human T-cell leukemia virus 1 infection;ko05203 Viral carcinogenesis;;
gene-FASN	8017	991	7.4	987	6.96	765	6.59	2389	19.57	2587	20.31	2610	19.14	1685.968347	2.603211	1.380292252	0.053454414	25.82185739	5.04E-147	3.17E-145	Ups	NC_010454.4	922405	937560	+	FASN	fatty acid synthase	GO:0006633:fatty acid biosynthetic process;	GO:0005737:cytoplasm;GO:0042470:melanosome;	GO:0008659:(3R)-hydroxymyristoyl-[acyl-carrier-protein] dehydratase activity;GO:0008693:(3R)-3-hydroxydecanoyl-[acyl-carrier-protein] dehydratase activity;GO:0047451:(3R)-3-hydroxyoctanoyl-[acyl-carrier-protein] dehydratase activity;GO:0004317:(3R)-hydroxypalmitoyl-[acyl-carrier-protein] dehydratase activity;GO:0004316:3-oxoacyl-[acyl-carrier-protein] reductase (NADPH) activity;GO:0004315:3-oxoac…	K00665	ko00061 Fatty acid biosynthesis;ko01100 Metabolic pathways;ko01212 Fatty acid metabolism;ko04152 AMPK signaling pathway;ko04910 Insulin signaling pathway;ko04936 Alcoholic liver disease;;
gene-ADGRA3	5798	1041	10.74	1119	10.92	859	10.24	2453	27.79	2593	28.15	2768	28.06	1768.994667	2.434253937	1.283479675	0.049789797	25.77796577	1.57E-146	9.78E-145	Ups	NC_010450.4	16666409	16787958	-	ADGRA3	adhesion G protein-coupled receptor A3%2C transcript variant X10	GO:0007166:cell surface receptor signaling pathway;GO:0007186:G protein-coupled receptor signaling pathway;	GO:0009897:external side of plasma membrane;GO:0016020:membrane;GO:0005886:plasma membrane;	GO:0004930:G protein-coupled receptor activity;	K08462	-
gene-TPBG	2749	776	16.89	762	15.68	663	16.67	2003	47.86	2035	46.6	2240	47.9	1384.365034	2.677827318	1.42106293	0.055239405	25.72552916	6.06E-146	3.77E-144	Ups	NC_010443.5	83847809	83851326	-	TPBG	trophoblast glycoprotein%2C transcript variant X1	GO:0007155:cell adhesion;GO:0060326:cell chemotaxis;GO:0140059:dendrite arborization;GO:0090497:mesenchymal cell migration;GO:0090090:negative regulation of canonical Wnt signaling pathway;GO:0008285:negative regulation of cell population proliferation;GO:0008355:olfactory learning;GO:0050921:positive regulation of chemotaxis;GO:0070374:positive regulation of ERK1 and ERK2 cascade;GO:0051897:posi…	GO:0043679:axon terminus;GO:0009986:cell surface;GO:0030425:dendrite;GO:0005783:endoplasmic reticulum;GO:0016020:membrane;GO:0005886:plasma membrane;	-	-	-
gene-MAMDC2	646	3239	300.06	3555	311.29	2965	317.18	1485	150.98	1482	144.42	1645	149.68	2409.883859	0.443636432	-1.172550248	0.045692366	-25.66184113	3.12E-145	1.93E-143	Down	NC_010443.5	223541491	223547723	+	MAMDC2	MAM domain containing 2	-	GO:0005783:endoplasmic reticulum;GO:0005576:extracellular region;GO:0016020:membrane;	-	-	-
gene-NCAPG	4763	982	12.34	1029	12.22	823	11.94	212	2.92	229	3.03	240	2.96	593.0936307	0.225913692	-2.146156383	0.083733222	-25.63088256	6.91E-145	4.26E-143	Down	NC_010450.4	12759225	12807164	+	NCAPG	non-SMC condensin I complex subunit G%2C transcript variant X1	GO:0051301:cell division;GO:0007076:mitotic chromosome condensation;GO:1905821:positive regulation of chromosome condensation;GO:0051984:positive regulation of chromosome segregation;GO:1905820:positive regulation of chromosome separation;	GO:0000793:condensed chromosome;GO:0000779:condensed chromosome, centromeric region;GO:0000794:condensed nuclear chromosome;GO:0000796:condensin complex;GO:0005737:cytoplasm;GO:0005829:cytosol;GO:0016020:membrane;GO:0005634:nucleus;	-	K06678	-
gene-LOC100622246	1158	262	13.54	233	11.38	217	12.95	1017	57.68	1106	60.13	1213	61.57	656.9433993	4.394108325	2.135570436	0.08333666	25.62582234	7.87E-145	4.83E-143	Ups	NC_010455.5	199600768	199606618	+	LOC100622246	carbonyl reductase [NADPH] 1	GO:0006629:lipid metabolic process;GO:0042373:vitamin K metabolic process;GO:0006805:xenobiotic metabolic process;	GO:0005737:cytoplasm;	GO:0047021:15-hydroxyprostaglandin dehydrogenase (NADP+) activity;GO:0047020:15-hydroxyprostaglandin-D dehydrogenase (NADP+) activity;GO:0008106:alcohol dehydrogenase (NADP+) activity;GO:0004090:carbonyl reductase (NADPH) activity;GO:0016491:oxidoreductase activity;GO:0050221:prostaglandin-E2 9-reductase activity;	K00079	ko00590 Arachidonic acid metabolism;ko00790 Folate biosynthesis;ko00980 Metabolism of xenobiotics by cytochrome P450;ko01100 Metabolic pathways;ko05204 Chemical carcinogenesis - DNA adducts;ko05208 Chemical carcinogenesis - reactive oxygen species;;
gene-CDH15	2871	240	5	240	4.73	175	4.21	1061	24.27	1032	22.63	1099	22.5	624.4514135	4.590278718	2.198581756	0.085797283	25.62530731	7.97E-145	4.88E-143	Ups	NC_010448.4	636350	652260	-	CDH15	cadherin 15%2C transcript variant X2	GO:0007155:cell adhesion;GO:0098742:cell-cell adhesion via plasma-membrane adhesion molecules;GO:0007156:homophilic cell adhesion via plasma membrane adhesion molecules;	GO:0016342:catenin complex;GO:0005901:caveola;GO:0070062:extracellular exosome;GO:0005794:Golgi apparatus;GO:0031594:neuromuscular junction;GO:0005886:plasma membrane;	GO:0045296:cadherin binding;GO:0005509:calcium ion binding;	K06809	ko04514 Cell adhesion molecules;;
gene-DSEL	17337	2019	6.97	2368	7.73	1938	7.73	4694	17.78	4904	17.81	5319	18.03	3476.176015	2.213527025	1.146346988	0.044774285	25.60279826	1.42E-144	8.62E-143	Ups	NC_010443.5	154919331	154937484	+	DSEL	dermatan sulfate epimerase-like%2C transcript variant X2	GO:0030204:chondroitin sulfate metabolic process;GO:0030208:dermatan sulfate biosynthetic process;GO:0030205:dermatan sulfate metabolic process;	GO:0000139:Golgi membrane;	GO:0047757:chondroitin-glucuronate 5-epimerase activity;GO:0008146:sulfotransferase activity;	-	-
gene-RHOB	3009	2016	40.1	2206	41.47	1845	42.37	4268	93.16	4328	90.55	4733	92.46	3177.871445	2.062655563	1.04450293	0.04082528	25.58470954	2.26E-144	1.37E-142	Ups	NC_010445.4	117773400	117777569	-	RHOB	ras homolog family member B	GO:0001525:angiogenesis;GO:0006915:apoptotic process;GO:0007155:cell adhesion;GO:0030154:cell differentiation;GO:0070301:cellular response to hydrogen peroxide;GO:0071479:cellular response to ionizing radiation;GO:0000281:mitotic cytokinesis;GO:0043065:positive regulation of apoptotic process;GO:0015031:protein transport;GO:0007264:small GTPase mediated signal transduction;	GO:0032154:cleavage furrow;GO:0031902:late endosome membrane;GO:0005634:nucleus;	GO:0005525:GTP binding;GO:0003924:GTPase activity;	K07856	ko05132 Salmonella infection;;
gene-POSTN	3409	431	7.57	457	7.58	395	8.01	1477	28.46	1498	27.66	1820	31.38	987.8941361	3.502339516	1.808318945	0.070723877	25.56871911	3.40E-144	2.04E-142	Ups	NC_010453.5	13225183	13258973	-	POSTN	periostin%2C transcript variant 1	GO:0007155:cell adhesion;GO:0071307:cellular response to vitamin K;GO:0030198:extracellular matrix organization;GO:0008593:regulation of Notch signaling pathway;GO:0009888:tissue development;	GO:0062023:collagen-containing extracellular matrix;GO:0031012:extracellular matrix;GO:0005615:extracellular space;GO:0005802:trans-Golgi network;	GO:0050839:cell adhesion molecule binding;GO:0008201:heparin binding;GO:0046872:metal ion binding;	-	-
gene-MYOM3	5923	135	1.36	147	1.4	101	1.18	760	8.43	867	9.21	946	9.39	477.3857161	6.314451689	2.658657464	0.104173198	25.52151138	1.14E-143	6.80E-142	Ups	NC_010448.4	81803877	81859506	-	MYOM3	myomesin 3%2C transcript variant X2	-	GO:0031430:M band;	GO:0051015:actin filament binding;GO:0042803:protein homodimerization activity;	-	-
gene-DOCK7	12216	4736	23.2	5389	24.95	4306	24.36	2121	11.4	2150	11.08	2540	12.22	3557.515922	0.442979157	-1.174689277	0.046032746	-25.51855736	1.23E-143	7.31E-142	Down	NC_010448.4	149745375	149971853	+	DOCK7	dedicator of cytokinesis 7%2C transcript variant X7	GO:0090630:activation of GTPase activity;GO:0007409:axonogenesis;GO:0045200:establishment of neuroblast polarity;GO:0022027:interkinetic nuclear migration;GO:0000226:microtubule cytoskeleton organization;GO:0120163:negative regulation of cold-induced thermogenesis;GO:0031175:neuron projection development;GO:0043547:positive regulation of GTPase activity;GO:0033138:positive regulation of peptidyl-…	GO:0030424:axon;GO:0045178:basal part of cell;GO:0005925:focal adhesion;GO:0030426:growth cone;GO:0043005:neuron projection;	GO:0005085:guanyl-nucleotide exchange factor activity;GO:0031267:small GTPase binding;	-	-
gene-MYLK	9246	2275	14.73	2235	13.67	1816	13.57	808	5.74	867	5.9	890	5.66	1491.62997	0.381352033	-1.390804705	0.054555797	-25.49325223	2.34E-143	1.39E-141	Down	NC_010455.5	136509878	136809674	+	MYLK	myosin light chain kinase%2C transcript variant X12	GO:0060414:aorta smooth muscle tissue morphogenesis;GO:0032060:bleb assembly;GO:0071476:cellular hypotonic response;GO:0051928:positive regulation of calcium ion transport;GO:0030335:positive regulation of cell migration;GO:0090303:positive regulation of wound healing;GO:0006468:protein phosphorylation;GO:0006939:smooth muscle contraction;GO:0014820:tonic smooth muscle contraction;GO:0071277:cell…	GO:0015629:actin cytoskeleton;GO:0032154:cleavage furrow;GO:0005737:cytoplasm;GO:0005829:cytosol;GO:0030027:lamellipodium;GO:0005886:plasma membrane;GO:0001725:stress fiber;GO:0005911:cell-cell junction;	GO:0003779:actin binding;GO:0005524:ATP binding;GO:0005516:calmodulin binding;GO:0046872:metal ion binding;GO:0004687:myosin light chain kinase activity;GO:0004672:protein kinase activity;GO:0019899:enzyme binding;	K00907	ko04020 Calcium signaling pathway;ko04022 cGMP-PKG signaling pathway;ko04270 Vascular smooth muscle contraction;ko04371 Apelin signaling pathway;ko04510 Focal adhesion;ko04611 Platelet activation;ko04810 Regulation of actin cytoskeleton;ko04921 Oxytocin signaling pathway;ko04971 Gastric acid secretion;;
gene-DHCR24	4326	220	3.04	199	2.6	142	2.27	1023	15.53	1108	16.12	1038	14.1	604.9670327	5.328303524	2.413676267	0.094711498	25.48451167	2.93E-143	1.73E-141	Ups	NC_010448.4	157483794	157519060	+	DHCR24	24-dehydrocholesterol reductase	GO:0042987:amyloid precursor protein catabolic process;GO:0006695:cholesterol biosynthetic process;GO:0033489:cholesterol biosynthetic process via desmosterol;GO:0008203:cholesterol metabolic process;GO:0030539:male genitalia development;GO:0061024:membrane organization;GO:0043066:negative regulation of apoptotic process;GO:0008285:negative regulation of cell population proliferation;GO:0043154:n…	GO:0005737:cytoplasm;GO:0005856:cytoskeleton;GO:0005829:cytosol;GO:0005783:endoplasmic reticulum;GO:0005789:endoplasmic reticulum membrane;GO:0000139:Golgi membrane;GO:0016020:membrane;GO:0005634:nucleus;	GO:0000246:delta24(24-1) sterol reductase activity;GO:0050614:delta24-sterol reductase activity;GO:0019899:enzyme binding;GO:0071949:FAD binding;GO:0016628:oxidoreductase activity, acting on the CH-CH group of donors, NAD or NADP as acceptor;GO:0042605:peptide antigen binding;	K09828	ko00100 Steroid biosynthesis;ko01100 Metabolic pathways;;
gene-AZIN1	4729	2438	30.85	2388	28.56	2114	30.89	4713	65.46	4906	65.31	5383	66.91	3595.604218	2.027542776	1.019732352	0.040027908	25.4755348	3.68E-143	2.17E-141	Ups	NC_010446.5	34221368	34257261	+	AZIN1	antizyme inhibitor 1%2C transcript variant X3	GO:0042177:negative regulation of protein catabolic process;GO:1902269:positive regulation of polyamine transmembrane transport;GO:0033387:putrescine biosynthetic process from ornithine;GO:0006596:polyamine biosynthetic process;	GO:0005737:cytoplasm;GO:0005829:cytosol;GO:0005634:nucleus;	GO:0042978:ornithine decarboxylase activator activity;GO:0004586:ornithine decarboxylase activity;GO:0003824:catalytic activity;	-	-
gene-ID1	998	1891	113.39	2178	123.45	1676	116.05	689	45.34	632	39.87	730	43	1309.801835	0.335885607	-1.573958117	0.062047728	-25.36689348	5.85E-142	3.41E-140	Down	NC_010459.5	35316518	35317742	+	ID1	inhibitor of DNA binding 1%2C HLH protein	GO:0001525:angiogenesis;GO:0043534:blood vessel endothelial cell migration;GO:0048514:blood vessel morphogenesis;GO:0007420:brain development;GO:0030154:cell differentiation;GO:0036164:cell-abiotic substrate adhesion;GO:1903351:cellular response to dopamine;GO:0071364:cellular response to epidermal growth factor stimulus;GO:1990090:cellular response to nerve growth factor stimulus;GO:1901653:cell…	GO:0005813:centrosome;GO:0005794:Golgi apparatus;GO:0005654:nucleoplasm;GO:0005634:nucleus;	GO:0042802:identical protein binding;GO:0070628:proteasome binding;GO:0008022:obsolete protein C-terminus binding;GO:0046983:protein dimerization activity;GO:0047485:obsolete protein N-terminus binding;GO:0140416:transcription regulator inhibitor activity;	K04680	ko04015 Rap1 signaling pathway;ko04350 TGF-beta signaling pathway;ko04390 Hippo signaling pathway;ko04550 Signaling pathways regulating pluripotency of stem cells;;
gene-FDPS	1563	825	31.59	725	26.24	652	28.83	2533	106.44	2523	101.62	2421	91.05	1580.475979	3.195459929	1.676023596	0.066106931	25.35322039	8.28E-142	4.80E-140	Ups	NC_010446.5	94500140	94514820	-	FDPS	farnesyl diphosphate synthase	GO:0006695:cholesterol biosynthetic process;GO:0045337:farnesyl diphosphate biosynthetic process;GO:0033384:geranyl diphosphate biosynthetic process;	GO:0005737:cytoplasm;GO:0005829:cytosol;GO:0005654:nucleoplasm;GO:0031410:cytoplasmic vesicle;	GO:0004161:dimethylallyltranstransferase activity;GO:0004337:geranyltranstransferase activity;GO:0046872:metal ion binding;GO:0003723:RNA binding;	K00787	ko00900 Terpenoid backbone biosynthesis;ko01100 Metabolic pathways;ko05164 Influenza A;ko05166 Human T-cell leukemia virus 1 infection;;
gene-CLIP4	4554	1943	25.53	2018	25.07	1684	25.55	739	10.66	699	9.66	792	10.22	1323.244364	0.371112224	-1.430072571	0.056440103	-25.33788025	1.22E-141	7.07E-140	Down	NC_010445.4	110111015	110181144	-	CLIP4	CAP-Gly domain containing linker protein family member 4%2C transcript variant X2	GO:0031122:cytoplasmic microtubule organization;	GO:0005737:cytoplasm;GO:0043231:intracellular membrane-bounded organelle;GO:0035371:microtubule plus-end;GO:0005634:nucleus;	GO:0051010:microtubule plus-end binding;	K10423	-
gene-IL17RD	9025	2609	17.3	2825	17.71	2425	18.57	5421	39.45	5728	39.95	5815	37.87	4071.362033	2.026527676	1.019009878	0.040262299	25.30928197	2.52E-141	1.45E-139	Ups	NC_010455.5	38935631	39006721	-	IL17RD	interleukin 17 receptor D	GO:0010719:negative regulation of epithelial to mesenchymal transition;GO:0030512:negative regulation of transforming growth factor beta receptor signaling pathway;	GO:0005794:Golgi apparatus;GO:0000139:Golgi membrane;GO:0005654:nucleoplasm;GO:0005886:plasma membrane;	GO:0030368:interleukin-17 receptor activity;	K05167	-
gene-SUFU	5375	655	7.29	785	8.26	541	6.96	1997	24.4	2365	27.7	2414	26.4	1423.493112	3.220356532	1.687220421	0.066767948	25.26991587	6.84E-141	3.93E-139	Ups	NC_010456.5	113500001	113628064	+	SUFU	SUFU negative regulator of hedgehog signaling	GO:0035904:aorta development;GO:0060976:coronary vasculature development;GO:0042994:cytoplasmic sequestering of transcription factor;GO:0001947:heart looping;GO:0043433:negative regulation of DNA-binding transcription factor activity;GO:1990787:negative regulation of hh target transcription factor activity;GO:0045668:negative regulation of osteoblast differentiation;GO:0042308:negative regulation…	GO:0097546:ciliary base;GO:0097542:ciliary tip;GO:0005737:cytoplasm;GO:0005829:cytosol;GO:1990788:GLI-SUFU complex;GO:0005654:nucleoplasm;GO:0005634:nucleus;	GO:0008013:beta-catenin binding;GO:0019901:protein kinase binding;GO:0003714:transcription corepressor activity;	K06229	ko04340 Hedgehog signaling pathway;ko04341 Hedgehog signaling pathway - fly;ko05200 Pathways in cancer;ko05217 Basal cell carcinoma;;
gene-TOR1AIP1	3698	1021	16.52	1048	16.03	953	17.81	2649	47.05	2596	44.19	2801	44.52	1811.077411	2.498073842	1.320816123	0.052426484	25.19368131	4.70E-140	2.68E-138	Ups	NC_010451.4	121515691	121566799	+	TOR1AIP1	torsin 1A interacting protein 1	GO:0061024:membrane organization;GO:0071763:nuclear membrane organization;GO:0032781:positive regulation of ATP-dependent activity;GO:0034504:protein localization to nucleus;	GO:0016020:membrane;GO:0005637:nuclear inner membrane;GO:0031965:nuclear membrane;GO:0005634:nucleus;	GO:0001671:ATPase activator activity;	-	-
gene-DNAJA1	2833	2803	59.21	2487	49.66	2313	56.42	6192	143.56	6097	135.48	6530	135.49	4326.49083	2.322749349	1.215833479	0.048270289	25.18803008	5.42E-140	3.07E-138	Ups	NC_010452.4	33432529	33445556	-	DNAJA1	DnaJ heat shock protein family (Hsp40) member A1	GO:0030521:androgen receptor signaling pathway;GO:0030317:flagellated sperm motility;GO:0043066:negative regulation of apoptotic process;GO:1903748:negative regulation of establishment of protein localization to mitochondrion;GO:0043508:negative regulation of JUN kinase activity;GO:1905259:negative regulation of nitrosative stress-induced intrinsic apoptotic signaling pathway;GO:0031397:negative …	GO:0005737:cytoplasm;GO:0098554:cytoplasmic side of endoplasmic reticulum membrane;GO:0005829:cytosol;GO:0070062:extracellular exosome;GO:0016020:membrane;GO:0015630:microtubule cytoskeleton;GO:0005739:mitochondrion;GO:0005634:nucleus;GO:0048471:perinuclear region of cytoplasm;	GO:0005524:ATP binding;GO:0001671:ATPase activator activity;GO:0055131:C3HC4-type RING finger domain binding;GO:0051087:protein-folding chaperone binding;GO:0001664:G protein-coupled receptor binding;GO:0030544:Hsp70 protein binding;GO:0050750:low-density lipoprotein particle receptor binding;GO:0046872:metal ion binding;GO:0030957:Tat protein binding;GO:0031625:ubiquitin protein ligase binding;G…	K09502	ko04141 Protein processing in endoplasmic reticulum;;
gene-HMGCR	2851	338	7.09	318	6.31	291	7.05	1185	27.3	1198	26.45	1300	26.8	753.673455	3.650694245	1.868170844	0.074590745	25.04561186	1.95E-138	1.10E-136	Ups	NC_010444.4	84380245	84401117	+	HMGCR	3-hydroxy-3-methylglutaryl-CoA reductase	GO:0006695:cholesterol biosynthetic process;GO:0015936:coenzyme A metabolic process;GO:0008299:isoprenoid biosynthetic process;GO:0016126:sterol biosynthetic process;	GO:0005783:endoplasmic reticulum;GO:0005789:endoplasmic reticulum membrane;GO:0005778:peroxisomal membrane;	GO:0004420:hydroxymethylglutaryl-CoA reductase (NADPH) activity;GO:0050661:NADP binding;	K00021	ko00900 Terpenoid backbone biosynthesis;ko01100 Metabolic pathways;ko04152 AMPK signaling pathway;ko04976 Bile secretion;;
gene-NQO1	1699	1435	50.55	1240	41.28	1130	45.96	315	12.18	333	12.34	309	10.69	805.1449992	0.236327652	-2.081139653	0.083117715	-25.03846071	2.33E-138	1.31E-136	Down	NC_010448.4	17292962	17302593	+	NQO1	NAD(P)H quinone dehydrogenase 1	GO:0034599:cellular response to oxidative stress;GO:0042177:negative regulation of protein catabolic process;GO:0019430:removal of superoxide radicals;GO:0006743:ubiquinone metabolic process;GO:0042360:vitamin E metabolic process;GO:0042373:vitamin K metabolic process;	GO:0005829:cytosol;	GO:0050136:NADH dehydrogenase (quinone) activity;GO:0008753:NADPH dehydrogenase (quinone) activity;	K00355	ko00130 Ubiquinone and other terpenoid-quinone biosynthesis;ko01100 Metabolic pathways;ko01240 Biosynthesis of cofactors;ko05200 Pathways in cancer;ko05208 Chemical carcinogenesis - reactive oxygen species;ko05225 Hepatocellular carcinoma;ko05418 Fluid shear stress and atherosclerosis;;
gene-C1QL3	5791	98	1.01	129	1.26	77	0.92	757	8.59	741	8.06	795	8.07	419.9445295	7.109059794	2.829658769	0.113343625	24.96531023	1.46E-137	8.17E-136	Ups	NC_010452.4	45357247	45368901	+	C1QL3	complement C1q like 3	GO:0099645:neurotransmitter receptor localization to postsynaptic specialization membrane;GO:0097107:postsynaptic density assembly;GO:0050807:regulation of synapse organization;	GO:0005581:collagen trimer;GO:0005615:extracellular space;GO:0098978:glutamatergic synapse;GO:0098686:hippocampal mossy fiber to CA3 synapse;GO:0043083:synaptic cleft;	GO:0042802:identical protein binding;	-	-
gene-DCK	8383	1146	8.18	1217	8.21	1002	8.26	314	2.46	308	2.31	366	2.57	733.5854418	0.275694206	-1.858859145	0.074483668	-24.95660057	1.81E-137	1.01E-135	Down	NC_010450.4	67706661	67736743	+	DCK	deoxycytidine kinase%2C transcript variant X4	GO:0106383:dAMP salvage;GO:0016310:phosphorylation;GO:0006220:pyrimidine nucleotide metabolic process;GO:0046092:deoxycytidine metabolic process;GO:1901293:nucleoside phosphate biosynthetic process;GO:0046939:obsolete nucleotide phosphorylation;	GO:0005737:cytoplasm;GO:0005739:mitochondrion;GO:0005654:nucleoplasm;GO:0005829:cytosol;GO:0005634:nucleus;	GO:0005524:ATP binding;GO:0043771:cytidine kinase activity;GO:0004136:deoxyadenosine kinase activity;GO:0004137:deoxycytidine kinase activity;GO:0004138:deoxyguanosine kinase activity;GO:0019136:deoxynucleoside kinase activity;GO:0042803:protein homodimerization activity;GO:0032546:deoxyribonucleoside binding;GO:0000287:magnesium ion binding;GO:0032548:pyrimidine deoxyribonucleoside binding;	K00893	ko00230 Purine metabolism;ko00240 Pyrimidine metabolism;ko01100 Metabolic pathways;ko01232 Nucleotide metabolism;;
gene-CELF2	18068	613	2.03	568	1.78	491	1.88	1657	6.02	1878	6.54	1867	6.07	1153.173222	3.035133129	1.601759798	0.06420528	24.94747773	2.27E-137	1.27E-135	Ups	NC_010452.4	60504925	60867631	-	CELF2	CUGBP Elav-like family member 2%2C transcript variant X27	GO:0006397:mRNA processing;GO:0006376:mRNA splice site recognition;GO:0000381:regulation of alternative mRNA splicing, via spliceosome;GO:0008016:regulation of heart contraction;GO:0006396:RNA processing;	GO:0005737:cytoplasm;GO:0005634:nucleus;GO:1990904:ribonucleoprotein complex;GO:0090543:Flemming body;GO:0043231:intracellular membrane-bounded organelle;GO:0005654:nucleoplasm;	GO:0003723:RNA binding;GO:0003730:mRNA 3'-UTR binding;GO:0003729:mRNA binding;GO:0036002:pre-mRNA binding;	K13207	-
gene-MUSK	10586	136	0.77	174	0.93	149	0.97	846	5.25	850	5.05	977	5.43	507.5233356	5.461676232	2.449343794	0.098192865	24.94421363	2.47E-137	1.37E-135	Ups	NC_010443.5	251650151	251758538	+	MUSK	muscle associated receptor tyrosine kinase%2C transcript variant X4	GO:0030154:cell differentiation;GO:0007613:memory;GO:0007528:neuromuscular junction development;GO:0010628:positive regulation of gene expression;GO:0033674:positive regulation of kinase activity;GO:2000541:positive regulation of protein geranylgeranylation;GO:0001934:positive regulation of protein phosphorylation;GO:0046777:protein autophosphorylation;GO:0008582:regulation of synaptic assembly a…	GO:0031594:neuromuscular junction;GO:0005886:plasma membrane;GO:0045211:postsynaptic membrane;GO:0043235:receptor complex;	GO:0005524:ATP binding;GO:0005518:collagen binding;GO:0046872:metal ion binding;GO:0004713:protein tyrosine kinase activity;GO:0038062:protein tyrosine kinase collagen receptor activity;GO:0004714:transmembrane receptor protein tyrosine kinase activity;	K05129	-
gene-TMEM254	2324	2971	76.51	2971	72.31	2653	78.89	1277	36.09	1289	34.92	1424	36.02	2113.005724	0.435275061	-1.200000731	0.048131018	-24.93196221	3.35E-137	1.85E-135	Down	NC_010456.5	81931294	81940443	-	TMEM254	transmembrane protein 254	-	GO:0016020:membrane;	-	-	-
gene-CHRDL1	4227	3451	48.86	3794	50.77	3026	49.47	1635	25.41	1655	24.65	1847	25.68	2578.53002	0.470004106	-1.089254733	0.04372417	-24.9119592	5.52E-137	3.04E-135	Down	NC_010461.5	90703422	90827216	-	CHRDL1	chordin like 1%2C transcript variant X8	GO:0097113:AMPA glutamate receptor clustering;GO:0030509:BMP signaling pathway;GO:0030154:cell differentiation;GO:0000578:embryonic axis specification;GO:0098976:excitatory chemical synaptic transmission;GO:0001654:eye development;GO:0030514:negative regulation of BMP signaling pathway;GO:0001503:ossification;GO:0048167:regulation of synaptic plasticity;GO:0060074:synapse maturation;	GO:0005788:endoplasmic reticulum lumen;GO:0005576:extracellular region;GO:0005886:plasma membrane;GO:0045202:synapse;	GO:0036122:BMP binding;GO:0050431:transforming growth factor beta binding;	-	-
gene-SH3BGRL2	3829	2265	35.4	2308	34.1	2098	37.87	860	14.75	891	14.65	994	15.26	1584.322888	0.385424627	-1.375479338	0.055314085	-24.86671055	1.71E-136	9.37E-135	Down	NC_010443.5	86416281	86481805	-	SH3BGRL2	SH3 domain binding glutamate rich protein like 2%2C transcript variant X2	-	GO:0031965:nuclear membrane;GO:0005654:nucleoplasm;	GO:0017124:SH3 domain binding;	-	-
gene-CD96	6518	3891	35.73	3857	33.47	3004	31.85	1623	16.35	1695	16.37	1821	16.42	2657.392333	0.449958047	-1.152137601	0.04635494	-24.85468865	2.30E-136	1.26E-134	Down	NC_010455.5	148103424	148192272	-	CD96	CD96 molecule	GO:0007155:cell adhesion;	GO:0016020:membrane;	-	K06517	-
gene-AKAP6	15564	901	3.46	967	3.51	774	3.44	2161	9.12	2319	9.38	2600	9.82	1586.226902	2.516069203	1.331171603	0.053683585	24.79662279	9.75E-136	5.30E-134	Ups	NC_010449.5	66913541	67462147	-	AKAP6	A-kinase anchoring protein 6%2C transcript variant X5	GO:0001508:action potential;GO:0019933:cAMP-mediated signaling;GO:0071320:cellular response to cAMP;GO:0071345:cellular response to cytokine stimulus;GO:0070886:positive regulation of calcineurin-NFAT signaling cascade;GO:0030307:positive regulation of cell growth;GO:0061051:positive regulation of cell growth involved in cardiac muscle cell development;GO:1902261:positive regulation of delayed re…	GO:0034704:calcium channel complex;GO:0005901:caveola;GO:0005737:cytoplasm;GO:0014704:intercalated disc;GO:0014701:junctional sarcoplasmic reticulum membrane;GO:0005635:nuclear envelope;GO:0031965:nuclear membrane;GO:0048471:perinuclear region of cytoplasm;GO:0016529:sarcoplasmic reticulum;GO:0030315:T-tubule;	GO:0008179:adenylate cyclase binding;GO:0060090:molecular adaptor activity;GO:0051018:protein kinase A binding;GO:0034237:protein kinase A regulatory subunit binding;GO:0043495:protein-membrane adaptor activity;GO:0044325:transmembrane transporter binding;	K16523	-
gene-CAVIN2	3235	2959	54.74	2986	52.21	2693	57.53	1207	24.51	1098	21.37	1315	23.89	2061.77672	0.392749428	-1.34831892	0.054378469	-24.79508784	1.01E-135	5.49E-134	Down	NC_010457.5	96476675	96490231	-	CAVIN2	caveolae associated protein 2	GO:0097320:plasma membrane tubulation;	GO:0005901:caveola;GO:0005737:cytoplasm;GO:0005829:cytosol;GO:0045121:membrane raft;GO:0005654:nucleoplasm;GO:0005886:plasma membrane;	GO:0001786:phosphatidylserine binding;GO:0005543:phospholipid binding;GO:0005080:protein kinase C binding;	-	-
gene-SPAG5	3785	839	13.27	864	12.91	609	11.12	106	1.84	118	1.96	146	2.27	451.9576971	0.150811027	-2.729186175	0.110269725	-24.75009513	3.09E-135	1.67E-133	Down	NC_010454.4	44827947	44848527	-	SPAG5	sperm associated antigen 5	GO:0051301:cell division;GO:0007059:chromosome segregation;GO:0051294:establishment of spindle orientation;GO:0000070:mitotic sister chromatid segregation;GO:0032388:positive regulation of intracellular transport;GO:1905832:positive regulation of spindle assembly;GO:0071539:protein localization to centrosome;GO:0051988:regulation of attachment of spindle microtubules to kinetochore;GO:0090235:reg…	GO:0034451:centriolar satellite;GO:0036064:ciliary basal body;GO:0035253:ciliary rootlet;GO:0005737:cytoplasm;GO:0005829:cytosol;GO:0000776:kinetochore;GO:0035371:microtubule plus-end;GO:0030496:midbody;GO:0072686:mitotic spindle;GO:0097431:mitotic spindle pole;GO:0016604:nuclear body;	GO:0008017:microtubule binding;	-	-
gene-CCND3	4141	734	10.61	824	11.26	565	9.43	2063	32.72	2062	31.35	2240	31.8	1382.893188	2.826501237	1.499017329	0.060620913	24.72772598	5.38E-135	2.90E-133	Ups	NC_010449.5	37087336	37182462	-	CCND3	cyclin D3	GO:0007049:cell cycle;GO:0051301:cell division;	GO:0005737:cytoplasm;GO:0005634:nucleus;	-	K10152	ko04110 Cell cycle;ko04115 p53 signaling pathway;ko04151 PI3K-Akt signaling pathway;ko04218 Cellular senescence;ko04310 Wnt signaling pathway;ko04390 Hippo signaling pathway;ko04510 Focal adhesion;ko04630 JAK-STAT signaling pathway;ko05162 Measles;ko05164 Influenza A;ko05165 Human papillomavirus infection;ko05166 Human T-cell leukemia virus 1 infection;ko05169 Epstein-Barr virus infection;ko05200…
gene-MTCL1	6775	2949	26.05	3317	27.69	2624	26.77	1331	12.9	1342	12.47	1504	13.05	2188.524517	0.44155286	-1.179341935	0.047766953	-24.68949453	1.39E-134	7.44E-133	Down	NC_010448.4	99062347	99178570	-	MTCL1	microtubule crosslinking factor 1	GO:0045197:establishment or maintenance of epithelial cell apical/basal polarity;GO:0001578:microtubule bundle formation;GO:0090314:positive regulation of protein targeting to membrane;GO:0010506:regulation of autophagy;	GO:0016324:apical plasma membrane;GO:0016327:apicolateral plasma membrane;GO:0005737:cytoplasm;GO:0005856:cytoskeleton;GO:0005615:extracellular space;GO:0016328:lateral plasma membrane;GO:0097427:microtubule bundle;GO:0030496:midbody;GO:0000922:spindle pole;	GO:0008017:microtubule binding;GO:0042803:protein homodimerization activity;GO:0003723:RNA binding;	-	-
gene-ADAMTS14	7653	193	1.51	171	1.26	163	1.47	869	7.46	1122	9.23	1160	8.91	594.9278563	5.597850803	2.484873036	0.100954701	24.61374276	9.00E-134	4.81E-132	Ups	NC_010456.5	73565158	73657257	+	ADAMTS14	ADAM metallopeptidase with thrombospondin type 1 motif 14	GO:0030574:collagen catabolic process;GO:0030199:collagen fibril organization;GO:0030198:extracellular matrix organization;GO:0006508:proteolysis;	GO:0031012:extracellular matrix;GO:0005576:extracellular region;	GO:0046872:metal ion binding;GO:0004222:metalloendopeptidase activity;	K08628	-
gene-TNNI2	678	57	5.03	49	4.09	50	5.1	563	54.54	657	61	757	65.63	343.1818493	11.86425336	3.568549406	0.145414752	24.54049089	5.46E-133	2.91E-131	Ups	NC_010444.4	1251566	1253883	+	TNNI2	troponin I2%2C fast skeletal type	GO:0060048:cardiac muscle contraction;GO:0006936:muscle contraction;GO:0045893:positive regulation of DNA-templated transcription;GO:0006937:regulation of muscle contraction;GO:0003009:skeletal muscle contraction;	GO:0005634:nucleus;GO:0005861:troponin complex;	GO:0003779:actin binding;GO:0031014:troponin T binding;	K12043	-
gene-PAX7	6144	294	2.86	371	3.42	301	3.39	1210	12.94	1479	15.15	1555	14.88	845.2499111	4.117584055	2.041798101	0.083283342	24.51628447	9.90E-133	5.26E-131	Ups	NC_010448.4	77160827	77268626	+	PAX7	paired box 7%2C transcript variant X2	GO:0048856:anatomical structure development;GO:0009653:anatomical structure morphogenesis;GO:0007517:muscle organ development;GO:0043066:negative regulation of apoptotic process;GO:0006357:regulation of transcription by RNA polymerase II;	GO:0000785:chromatin;GO:0005634:nucleus;	GO:0003700:DNA-binding transcription factor activity;GO:0000981:DNA-binding transcription factor activity, RNA polymerase II-specific;GO:0000978:RNA polymerase II cis-regulatory region sequence-specific DNA binding;GO:1990837:sequence-specific double-stranded DNA binding;	K09381	ko05202 Transcriptional misregulation in cancer;;
gene-GPNMB	3233	1477	27.34	1502	26.28	1397	29.86	3435	69.78	3959	77.09	3925	71.36	2568.080511	2.422843477	1.276701205	0.05233312	24.39566407	1.90E-131	1.00E-129	Ups	NC_010451.4	92037428	92071501	+	GPNMB	glycoprotein nmb	GO:0007155:cell adhesion;GO:0007267:cell-cell signaling;GO:0008285:negative regulation of cell population proliferation;GO:0001818:negative regulation of cytokine production;GO:2000134:negative regulation of G1/S transition of mitotic cell cycle;GO:1901215:obsolete negative regulation of neuron death;GO:0050868:negative regulation of T cell activation;GO:0042130:negative regulation of T cell prol…	GO:0031901:early endosome membrane;GO:0033162:melanosome membrane;GO:0016020:membrane;GO:0005886:plasma membrane;	GO:0042056:chemoattractant activity;GO:0008201:heparin binding;GO:0005178:integrin binding;GO:0048018:receptor ligand activity;GO:0045545:syndecan binding;	-	-
gene-LOC100625049	3083	777	15.08	668	12.26	589	13.2	2154	45.89	2228	45.49	2169	41.35	1401.376879	3.030448065	1.599531118	0.065653749	24.36313445	4.21E-131	2.21E-129	Ups	NC_010452.4	68534520	68539279	+	LOC100625049	isopentenyl-diphosphate Delta-isomerase 1%2C transcript variant X3	GO:0006695:cholesterol biosynthetic process;GO:0050992:dimethylallyl diphosphate biosynthetic process;GO:0008299:isoprenoid biosynthetic process;	GO:0005777:peroxisome;	GO:0004452:isopentenyl-diphosphate delta-isomerase activity;GO:0046872:metal ion binding;	K01823	ko00900 Terpenoid backbone biosynthesis;ko01100 Metabolic pathways;;
gene-P2RY2	4197	769	10.97	957	12.9	751	12.37	142	2.22	153	2.29	178	2.49	499.124363	0.179248513	-2.479966946	0.101869804	-24.34447539	6.63E-131	3.47E-129	Down	NC_010451.4	7672294	7695085	+	P2RY2	purinergic receptor P2Y2%2C transcript variant X3	GO:0097746:blood vessel diameter maintenance;GO:0007186:G protein-coupled receptor signaling pathway;GO:0007200:phospholipase C-activating G protein-coupled receptor signaling pathway;GO:0070257:positive regulation of mucus secretion;	GO:0005886:plasma membrane;	GO:0031686:A1 adenosine receptor binding;GO:0045028:G protein-coupled purinergic nucleotide receptor activity;GO:0045030:G protein-coupled UTP receptor activity;GO:0038023:signaling receptor activity;	K04269	ko04080 Neuroactive ligand-receptor interaction;ko04750 Inflammatory mediator regulation of TRP channels;;
gene-SYNPO2	7117	1876	15.77	2166	17.22	1821	17.68	4231	39.05	4524	40.02	4733	39.09	3169.382418	2.158578755	1.11008173	0.045673209	24.30487715	1.74E-130	9.08E-129	Ups	NC_010450.4	104677580	104844169	-	SYNPO2	synaptopodin 2%2C transcript variant X1	GO:0000045:autophagosome assembly;GO:0061684:chaperone-mediated autophagy;GO:0032233:positive regulation of actin filament bundle assembly;GO:0030335:positive regulation of cell migration;GO:2000298:regulation of Rho-dependent protein serine/threonine kinase activity;	GO:0015629:actin cytoskeleton;GO:0005829:cytosol;GO:0005925:focal adhesion;GO:0005654:nucleoplasm;GO:0005634:nucleus;GO:0001725:stress fiber;GO:0030018:Z disc;GO:0043231:intracellular membrane-bounded organelle;GO:0099023:vesicle tethering complex;	GO:0071889:14-3-3 protein binding;GO:0003779:actin binding;GO:0051393:alpha-actinin binding;GO:0031005:filamin binding;GO:0051371:muscle alpha-actinin binding;GO:0030674:protein-macromolecule adaptor activity;	-	-
gene-CD82	2251	2102	55.88	2349	59.03	2080	63.86	4854	141.63	5422	151.63	5422	141.59	3640.881165	2.25268023	1.171642536	0.048269564	24.27290511	3.79E-130	1.97E-128	Ups	NC_010444.4	17751153	17803172	-	CD82	CD82 molecule%2C transcript variant X1	-	GO:0070062:extracellular exosome;GO:0005886:plasma membrane;	-	K06509	ko04115 p53 signaling pathway;;
gene-CDCA2	8675	841	5.8	904	5.89	707	5.63	176	1.33	164	1.19	208	1.41	506.1842558	0.210089865	-2.250921527	0.092896377	-24.2304556	1.06E-129	5.51E-128	Down	NC_010456.5	9517763	9571303	+	CDCA2	cell division cycle associated 2	GO:0007049:cell cycle;GO:0051301:cell division;GO:0051983:regulation of chromosome segregation;GO:0007088:regulation of mitotic nuclear division;	GO:0005694:chromosome;GO:0005634:nucleus;	-	K17590	-
gene-SEMA6B	4420	33	0.45	44	0.56	29	0.45	571	8.49	602	8.57	597	7.94	302.538869	15.7150689	3.974076693	0.164200378	24.20260386	2.09E-129	1.08E-127	Ups	NC_010444.4	74262303	74296386	+	SEMA6B	semaphorin 6B%2C transcript variant X1	GO:0007411:axon guidance;GO:0007417:central nervous system development;GO:0021766:hippocampus development;GO:0050919:negative chemotaxis;GO:0048843:negative regulation of axon extension involved in axon guidance;GO:0001755:neural crest cell migration;GO:0030335:positive regulation of cell migration;GO:0071526:semaphorin-plexin signaling pathway;	GO:0005615:extracellular space;GO:0005886:plasma membrane;	GO:0045499:chemorepellent activity;GO:0030215:semaphorin receptor binding;	K06842	ko04360 Axon guidance;;
gene-KIF14	7361	662	5.38	754	5.79	584	5.48	69	0.62	92	0.79	121	0.97	386.2430624	0.132297151	-2.918146105	0.120624622	-24.19196063	2.70E-129	1.39E-127	Down	NC_010452.4	23123379	23177919	-	KIF14	kinesin family member 14	GO:0032147:activation of protein kinase activity;GO:0051301:cell division;GO:0021846:cell proliferation in forebrain;GO:0021695:cerebellar cortex development;GO:0021685:cerebellar granular layer structural organization;GO:0021693:cerebellar Purkinje cell layer structural organization;GO:0021987:cerebral cortex development;GO:0045184:establishment of protein localization;GO:0021766:hippocampus dev…	GO:0005829:cytosol;GO:0090543:Flemming body;GO:0005871:kinesin complex;GO:0016020:membrane;GO:0005874:microtubule;GO:0030496:midbody;GO:0005634:nucleus;GO:0051233:spindle midzone;	GO:0005524:ATP binding;GO:0016887:ATP hydrolysis activity;GO:0008017:microtubule binding;GO:0003777:microtubule motor activity;GO:0030165:PDZ domain binding;GO:0008574:plus-end-directed microtubule motor activity;GO:0019901:protein kinase binding;GO:0015631:tubulin binding;	K17915	-
gene-CCNA2	1622	940	34.68	924	32.22	755	32.17	211	8.54	177	6.87	220	7.97	544.7655419	0.218308757	-2.195558095	0.090836037	-24.17056239	4.54E-129	2.33E-127	Down	NC_010450.4	102260346	102266274	+	CCNA2	cyclin A2	GO:0044843:cell cycle G1/S phase transition;GO:0051301:cell division;GO:0000086:G2/M transition of mitotic cell cycle;GO:0044772:mitotic cell cycle phase transition;GO:0000079:regulation of cyclin-dependent protein serine/threonine kinase activity;GO:0006275:regulation of DNA replication;	GO:0097124:cyclin A2-CDK2 complex;GO:0000307:cyclin-dependent protein kinase holoenzyme complex;GO:0005737:cytoplasm;GO:0005634:nucleus;	GO:0016538:cyclin-dependent protein serine/threonine kinase regulator activity;	K06627	ko04110 Cell cycle;ko04152 AMPK signaling pathway;ko04218 Cellular senescence;ko04914 Progesterone-mediated oocyte maturation;ko05161 Hepatitis B;ko05165 Human papillomavirus infection;ko05166 Human T-cell leukemia virus 1 infection;ko05169 Epstein-Barr virus infection;ko05200 Pathways in cancer;ko05202 Transcriptional misregulation in cancer;ko05203 Viral carcinogenesis;ko05221 Acute myeloid leu…
gene-MARCKSL1	1594	1181	44.34	1449	51.42	1081	46.87	3038	125.18	3120	123.22	3365	124.09	2161.925113	2.414073421	1.271469555	0.052662972	24.14352063	8.73E-129	4.47E-127	Ups	NC_010448.4	88785412	88787772	-	MARCKSL1	MARCKS like 1	GO:0007015:actin filament organization;GO:0008283:cell population proliferation;GO:0007417:central nervous system development;GO:0008284:positive regulation of cell population proliferation;	GO:0005737:cytoplasm;GO:0005856:cytoskeleton;GO:0070062:extracellular exosome;GO:0005886:plasma membrane;	GO:0051015:actin filament binding;GO:0005516:calmodulin binding;	K13536	ko04666 Fc gamma R-mediated phagocytosis;ko05140 Leishmaniasis;;
gene-KIF2C	2909	649	13.35	685	13.32	549	13.04	93	2.1	100	2.16	111	2.24	370.2374329	0.151725385	-2.720465614	0.112884651	-24.09951746	2.53E-128	1.29E-126	Down	NC_010448.4	166556765	166577904	-	KIF2C	kinesin family member 2C%2C transcript variant X2	GO:0051315:attachment of mitotic spindle microtubules to kinetochore;GO:0051301:cell division;GO:0030951:establishment or maintenance of microtubule cytoskeleton polarity;GO:0051310:metaphase chromosome alignment;GO:0007019:microtubule depolymerization;GO:0007018:microtubule-based movement;GO:0007080:mitotic metaphase chromosome alignment;GO:0051983:regulation of chromosome segregation;	GO:0005813:centrosome;GO:0000775:chromosome, centromeric region;GO:0005829:cytosol;GO:0005871:kinesin complex;GO:0000776:kinetochore;GO:0016020:membrane;GO:0005874:microtubule;GO:0015630:microtubule cytoskeleton;GO:0035371:microtubule plus-end;GO:0005634:nucleus;GO:0005819:spindle;GO:0005737:cytoplasm;	GO:0005524:ATP binding;GO:0016887:ATP hydrolysis activity;GO:0019237:centromeric DNA binding;GO:0008017:microtubule binding;GO:0003777:microtubule motor activity;GO:0051010:microtubule plus-end binding;	K10393	ko04361 Axon regeneration;;
gene-S100A2	564	2130	226.01	1921	192.67	1787	218.96	659	76.74	733	81.82	702	73.16	1336.923188	0.336473707	-1.57143432	0.065229059	-24.09101626	3.11E-128	1.58E-126	Down	NC_010446.5	96073496	96076825	+	S100A2	S100 calcium binding protein A2	GO:0043542:endothelial cell migration;	-	GO:0005509:calcium ion binding;GO:0048306:calcium-dependent protein binding;GO:0042802:identical protein binding;GO:0046914:transition metal ion binding;	-	-
gene-WNT5A	7412	7524	60.75	7757	59.2	6828	63.66	3586	31.78	4129	35.07	4063	32.22	5678.136281	0.499474981	-1.001515681	0.041595849	-24.07729878	4.32E-128	2.18E-126	Down	NC_010455.5	37344684	37367215	-	WNT5A	Wnt family member 5A%2C transcript variant X3	GO:0090630:activation of GTPase activity;GO:0032148:activation of protein kinase B activity;GO:0008595:anterior/posterior axis specification, embryo;GO:0003283:atrial septum development;GO:0048846:axon extension involved in axon guidance;GO:0030509:BMP signaling pathway;GO:0060070:canonical Wnt signaling pathway;GO:0051216:cartilage development;GO:0071277:cellular response to calcium ion;GO:00712…	GO:0009986:cell surface;GO:0031012:extracellular matrix;GO:0005615:extracellular space;GO:0098978:glutamatergic synapse;GO:0098794:postsynapse;GO:0098685:Schaffer collateral - CA1 synapse;	GO:1902379:chemoattractant activity involved in axon guidance;GO:0005125:cytokine activity;GO:0005109:frizzled binding;GO:0019904:protein domain specific binding;GO:0005115:receptor tyrosine kinase-like orphan receptor binding;	K00444	ko04150 mTOR signaling pathway;ko04310 Wnt signaling pathway;ko04360 Axon guidance;ko04390 Hippo signaling pathway;ko04550 Signaling pathways regulating pluripotency of stem cells;ko04916 Melanogenesis;ko04934 Cushing syndrome;ko05010 Alzheimer disease;ko05022 Pathways of neurodegeneration - multiple diseases;ko05165 Human papillomavirus infection;ko05200 Pathways in cancer;ko05205 Proteoglycans …
gene-KCTD9	3487	1593	27.34	1812	29.39	1434	28.42	479	9.02	544	9.82	640	10.79	1092.620097	0.322447844	-1.632862273	0.06788701	-24.05264691	7.83E-128	3.94E-126	Down	NC_010456.5	9453086	9517686	-	KCTD9	potassium channel tetramerization domain containing 9	GO:0035556:intracellular signal transduction;GO:0051260:protein homooligomerization;GO:0016567:protein ubiquitination;	-	GO:0097602:cullin family protein binding;GO:0042802:identical protein binding;GO:0043621:protein self-association;	-	-
gene-SP7	6759	558	4.94	684	5.72	499	5.1	65	0.63	59	0.55	62	0.54	326.628695	0.100638367	-3.312747675	0.13776914	-24.0456438	9.27E-128	4.65E-126	Down	NC_010447.5	18541368	18566668	-	SP7	Sp7 transcription factor%2C transcript variant X2	GO:0034224:cellular response to zinc ion starvation;GO:0071529:cementum mineralization;GO:0071344:diphosphate metabolic process;GO:0060218:hematopoietic stem cell differentiation;GO:0001649:osteoblast differentiation;GO:2000738:positive regulation of stem cell differentiation;GO:0045944:positive regulation of transcription by RNA polymerase II;GO:0051336:regulation of hydrolase activity;GO:000635…	GO:0000785:chromatin;GO:0005737:cytoplasm;GO:0005634:nucleus;	GO:0017151:DEAD/H-box RNA helicase binding;GO:0003677:DNA binding;GO:0001228:DNA-binding transcription activator activity, RNA polymerase II-specific;GO:0000981:DNA-binding transcription factor activity, RNA polymerase II-specific;GO:0046872:metal ion binding;GO:0000978:RNA polymerase II cis-regulatory region sequence-specific DNA binding;	K09197	-
gene-SERHL2	1538	296	11.52	315	11.59	223	10.02	1037	44.29	1100	45.02	1174	44.87	673.2002325	3.736710584	1.901768828	0.079171234	24.02095741	1.68E-127	8.40E-126	Ups	NC_010447.5	6216323	6239811	-	SERHL2	serine hydrolase like 2%2C transcript variant X2	-	GO:0031410:cytoplasmic vesicle;GO:0005739:mitochondrion;GO:0048471:perinuclear region of cytoplasm;GO:0005777:peroxisome;	GO:0016787:hydrolase activity;	-	-
gene-NREP	5677	742	7.82	824	8.21	697	8.48	1977	22.87	2086	23.13	2119	21.94	1380.684695	2.565901171	1.359465604	0.056599227	24.01915498	1.75E-127	8.74E-126	Ups	NC_010444.4	117505851	117867805	+	NREP	neuronal regeneration related protein%2C transcript variant X3	-	GO:0005737:cytoplasm;	-	-	-
gene-PLK1	3591	704	11.73	705	11.11	595	11.45	105	1.92	130	2.28	109	1.78	397.9334654	0.16132443	-2.631963164	0.109597685	-24.01476977	1.95E-127	9.68E-126	Down	NC_010445.4	22537814	22550901	-	PLK1	polo like kinase 1%2C transcript variant X2	GO:0007098:centrosome cycle;GO:0000132:establishment of mitotic spindle orientation;GO:0045184:establishment of protein localization;GO:0016321:female meiosis chromosome segregation;GO:0000086:G2/M transition of mitotic cell cycle;GO:0045143:homologous chromosome segregation;GO:0001578:microtubule bundle formation;GO:0000278:mitotic cell cycle;GO:0007076:mitotic chromosome condensation;GO:0000281…	GO:0034451:centriolar satellite;GO:0005814:centriole;GO:0005813:centrosome;GO:0000785:chromatin;GO:0005737:cytoplasm;GO:0005829:cytosol;GO:0000776:kinetochore;GO:0015630:microtubule cytoskeleton;GO:0030496:midbody;GO:0097431:mitotic spindle pole;GO:0005654:nucleoplasm;GO:0005634:nucleus;GO:0000940:outer kinetochore;GO:0005819:spindle;GO:0051233:spindle midzone;GO:0000922:spindle pole;GO:0000795:s…	GO:0010997:anaphase-promoting complex binding;GO:0005524:ATP binding;GO:0042802:identical protein binding;GO:0000287:magnesium ion binding;GO:0008017:microtubule binding;GO:0004672:protein kinase activity;GO:0019901:protein kinase binding;GO:0106310:protein serine kinase activity;GO:0004674:protein serine/threonine kinase activity;	K06631	ko04068 FoxO signaling pathway;ko04110 Cell cycle;ko04114 Oocyte meiosis;ko04914 Progesterone-mediated oocyte maturation;;
gene-DSC2	5295	1128	12.75	1410	15.06	1172	15.3	320	3.97	329	3.91	335	3.72	793.7032752	0.248865903	-2.006559513	0.083790216	-23.94742025	9.83E-127	4.87E-125	Down	NC_010448.4	114982259	115021332	-	DSC2	desmocollin 2%2C transcript variant X1	GO:0086073:bundle of His cell-Purkinje myocyte adhesion involved in cell communication;GO:0086042:cardiac muscle cell-cardiac muscle cell adhesion;GO:0007155:cell adhesion;GO:0098609:cell-cell adhesion;GO:0009267:cellular response to starvation;GO:0007156:homophilic cell adhesion via plasma membrane adhesion molecules;GO:0086091:regulation of heart rate by cardiac conduction;GO:0098911:regulation…	GO:0005912:adherens junction;GO:0005911:cell-cell junction;GO:0001533:cornified envelope;GO:0031410:cytoplasmic vesicle;GO:0005829:cytosol;GO:0030057:desmosome;GO:0070062:extracellular exosome;GO:0014704:intercalated disc;GO:0005886:plasma membrane;	GO:0005509:calcium ion binding;GO:0086083:cell adhesive protein binding involved in bundle of His cell-Purkinje myocyte communication;	K07601	ko05412 Arrhythmogenic right ventricular cardiomyopathy;;
gene-LSS	4267	691	9.69	632	8.38	603	9.77	1966	30.26	2163	31.91	2024	27.88	1319.936916	2.99896619	1.584465257	0.06625458	23.91480357	2.15E-126	1.06E-124	Ups	NW_018085356.1	519582	554042	+	LSS	lanosterol synthase%2C transcript variant X2	GO:0006695:cholesterol biosynthetic process;GO:0006694:steroid biosynthetic process;GO:0016104:triterpenoid biosynthetic process;	GO:0005789:endoplasmic reticulum membrane;GO:0005811:lipid droplet;	GO:0000250:lanosterol synthase activity;	K01852	ko00100 Steroid biosynthesis;ko01100 Metabolic pathways;;
gene-DUSP27	3843	111	1.73	141	2.08	106	1.91	692	11.83	781	12.79	780	11.93	422.8374116	5.915519063	2.564504765	0.107450113	23.86693411	6.76E-126	3.30E-124	Ups	NC_010446.5	83871434	83902313	-	DUSP27	dual specificity phosphatase 27 (putative)	GO:0043409:negative regulation of MAPK cascade;GO:0006470:protein dephosphorylation;	GO:0005737:cytoplasm;GO:0030017:sarcomere;	GO:0033549:MAP kinase phosphatase activity;GO:0008138:protein tyrosine/serine/threonine phosphatase activity;	K14165	-
gene-SOX6	21431	272	0.76	303	0.8	234	0.75	986	3.02	1105	3.25	1138	3.12	656.2092357	3.751298442	1.907390044	0.080110026	23.80962946	2.65E-125	1.29E-123	Ups	NC_010444.4	42447391	43068824	+	SOX6	SRY-box 6%2C transcript variant X25	GO:0007420:brain development;GO:0001502:cartilage condensation;GO:0051216:cartilage development;GO:0045165:cell fate commitment;GO:0071560:cellular response to transforming growth factor beta stimulus;GO:0007417:central nervous system development;GO:0002062:chondrocyte differentiation;GO:0007517:muscle organ development;GO:2000726:negative regulation of cardiac muscle cell differentiation;GO:0061…	GO:0000785:chromatin;GO:0005737:cytoplasm;GO:0005654:nucleoplasm;GO:0005634:nucleus;	GO:0003677:DNA binding;GO:0003700:DNA-binding transcription factor activity;GO:0000981:DNA-binding transcription factor activity, RNA polymerase II-specific;GO:0001217:DNA-binding transcription repressor activity;GO:0042803:protein homodimerization activity;GO:0000978:RNA polymerase II cis-regulatory region sequence-specific DNA binding;GO:0000976:transcription cis-regulatory region binding;	K09269	-
gene-NDC80	2356	688	17.48	675	16.21	617	18.1	110	3.07	97	2.59	129	3.22	393.2929766	0.15899642	-2.652933817	0.111637703	-23.76378014	7.92E-125	3.85E-123	Down	NC_010448.4	104000794	104055785	-	NDC80	NDC80%2C kinetochore complex component%2C transcript variant X2	GO:0051315:attachment of mitotic spindle microtubules to kinetochore;GO:0008608:attachment of spindle microtubules to kinetochore;GO:0051301:cell division;GO:0051298:centrosome duplication;GO:0007059:chromosome segregation;GO:0000132:establishment of mitotic spindle orientation;GO:0008315:G2/MI transition of meiotic cell cycle;GO:0051383:kinetochore organization;GO:0051310:metaphase chromosome al…	GO:0005813:centrosome;GO:0000775:chromosome, centromeric region;GO:0005829:cytosol;GO:0000776:kinetochore;GO:0016020:membrane;GO:0031262:Ndc80 complex;GO:0005654:nucleoplasm;GO:0005634:nucleus;GO:0000940:outer kinetochore;	GO:0030332:cyclin binding;GO:0042802:identical protein binding;GO:0140483:kinetochore adaptor activity;	K11547	-
gene-SYNM	6762	1328	11.75	1586	13.27	1282	13.1	3216	31.24	3346	31.15	3698	32.15	2363.828244	2.294963143	1.198470984	0.050440797	23.7599533	8.67E-125	4.20E-123	Ups	NC_010443.5	137855644	137883914	+	SYNM	synemin	GO:0031443:fast-twitch skeletal muscle fiber contraction;GO:0045104:intermediate filament cytoskeleton organization;	GO:0005912:adherens junction;GO:0043034:costamere;GO:0005882:intermediate filament;GO:0045111:intermediate filament cytoskeleton;GO:0060053:neurofilament cytoskeleton;GO:0042383:sarcolemma;	GO:0019215:intermediate filament binding;GO:0005200:structural constituent of cytoskeleton;GO:0008307:structural constituent of muscle;GO:0017166:vinculin binding;	K10376	-
gene-ITGB5	2891	788	16.31	945	18.49	739	17.67	2227	50.6	2482	54.05	2384	48.47	1562.177335	2.698726807	1.43227894	0.060318774	23.74516018	1.23E-124	5.93E-123	Ups	NC_010455.5	135468111	135587483	+	ITGB5	integrin subunit beta 5	GO:0033627:cell adhesion mediated by integrin;GO:0016477:cell migration;GO:0007160:cell-matrix adhesion;GO:0007229:integrin-mediated signaling pathway;	GO:0005925:focal adhesion;GO:0008305:integrin complex;	GO:0005178:integrin binding;	K06588	ko04145 Phagosome;ko04151 PI3K-Akt signaling pathway;ko04510 Focal adhesion;ko04512 ECM-receptor interaction;ko04810 Regulation of actin cytoskeleton;ko05165 Human papillomavirus infection;ko05205 Proteoglycans in cancer;ko05410 Hypertrophic cardiomyopathy;ko05412 Arrhythmogenic right ventricular cardiomyopathy;ko05414 Dilated cardiomyopathy;;
gene-PLA2R1	5511	419	4.55	464	4.76	412	5.17	1401	16.7	1402	16.02	1470	15.68	908.8201414	3.097577963	1.631140594	0.068929908	23.66375692	8.52E-124	4.09E-122	Ups	NC_010457.5	66899783	67018608	-	PLA2R1	phospholipase A2 receptor 1	GO:0090403:oxidative stress-induced premature senescence;GO:0090238:positive regulation of arachidonic acid secretion;GO:0001819:positive regulation of cytokine production;GO:0043517:positive regulation of DNA damage response, signal transduction by p53 class mediator;GO:0072593:reactive oxygen species metabolic process;GO:0006898:receptor-mediated endocytosis;GO:0090399:replicative senescence;	GO:0005576:extracellular region;GO:0005886:plasma membrane;GO:0043235:receptor complex;	GO:0030246:carbohydrate binding;GO:0043274:phospholipase binding;GO:0038023:signaling receptor activity;	K06560	ko04145 Phagosome;ko05152 Tuberculosis;;
gene-CYB5R1	1634	461	16.88	451	15.61	401	16.96	1311	52.7	1379	53.13	1515	54.5	899.4846092	3.004790297	1.587264309	0.067115217	23.64984254	1.18E-123	5.67E-122	Ups	NC_010452.4	24926167	24931772	-	CYB5R1	cytochrome b5 reductase 1	GO:0015701:bicarbonate transport;GO:0016126:sterol biosynthetic process;	GO:0005789:endoplasmic reticulum membrane;GO:0070062:extracellular exosome;GO:0016020:membrane;GO:0005739:mitochondrion;GO:0005886:plasma membrane;GO:0031092:platelet alpha granule membrane;	GO:0004128:cytochrome-b5 reductase activity, acting on NAD(P)H;GO:0071949:FAD binding;	K00326	ko00520 Amino sugar and nucleotide sugar metabolism;;
gene-SELENBP1	2281	388	10.18	509	12.62	357	10.82	1386	39.91	1484	40.96	1558	40.15	924.3779637	3.323253565	1.732596375	0.073295879	23.63838727	1.55E-123	7.41E-122	Ups	NC_010446.5	97860925	97894007	+	SELENBP1	selenium binding protein 1%2C transcript variant X1	GO:0015031:protein transport;	GO:0005829:cytosol;GO:0070062:extracellular exosome;GO:0005615:extracellular space;GO:0001650:fibrillar center;GO:0016020:membrane;GO:0005730:nucleolus;	GO:0018549:methanethiol oxidase activity;GO:0008430:selenium binding;	K17285	ko00920 Sulfur metabolism;ko01100 Metabolic pathways;;
gene-STAC3	1871	66	2.11	79	2.39	66	2.44	565	19.83	590	19.85	650	20.42	325.7421025	8.030440736	3.00547917	0.12836903	23.41280575	3.17E-121	1.50E-119	Ups	NC_010447.5	22549008	22556330	-	STAC3	SH3 and cysteine rich domain 3%2C transcript variant X1	GO:0007274:neuromuscular synaptic transmission;GO:1903078:positive regulation of protein localization to plasma membrane;GO:1901387:positive regulation of voltage-gated calcium channel activity;GO:0003009:skeletal muscle contraction;GO:0048741:skeletal muscle fiber development;	GO:0005829:cytosol;GO:0031234:extrinsic component of cytoplasmic side of plasma membrane;GO:0005654:nucleoplasm;GO:0045202:synapse;GO:0030315:T-tubule;GO:0005891:voltage-gated calcium channel complex;	GO:0042802:identical protein binding;GO:0046872:metal ion binding;	-	-
gene-DLL1	5443	125	1.37	152	1.58	128	1.63	706	8.52	757	8.76	878	9.48	444.4587968	5.418357036	2.437855461	0.104252928	23.38404787	6.21E-121	2.93E-119	Ups	NC_010443.5	198815	211346	+	DLL1	delta like canonical Notch ligand 1%2C transcript variant X4	GO:0014002:astrocyte development;GO:0030154:cell differentiation;GO:0001709:cell fate determination;GO:0021688:cerebellar molecular layer formation;GO:0021693:cerebellar Purkinje cell layer structural organization;GO:0072583:clathrin-dependent endocytosis;GO:0007386:compartment pattern specification;GO:0007368:determination of left/right symmetry;GO:0097102:endothelial tip cell fate specification…	GO:0005912:adherens junction;GO:0016324:apical plasma membrane;GO:0031410:cytoplasmic vesicle;GO:0005576:extracellular region;GO:0045121:membrane raft;GO:0005886:plasma membrane;	GO:0005509:calcium ion binding;GO:0005112:Notch binding;GO:0048018:receptor ligand activity;GO:0097110:scaffold protein binding;GO:0030957:Tat protein binding;	K06051	ko01522 Endocrine resistance;ko04330 Notch signaling pathway;ko04658 Th1 and Th2 cell differentiation;ko05200 Pathways in cancer;ko05207 Chemical carcinogenesis - receptor activation;ko05224 Breast cancer;;
gene-PTGS2	3613	1414	23.42	1597	25	1327	25.38	519	9.43	469	8.17	542	8.82	988.0778973	0.331193881	-1.594252075	0.068331178	-23.33125415	2.14E-120	1.00E-118	Down	NC_010451.4	127850164	127858866	-	PTGS2	prostaglandin-endoperoxide synthase 2	GO:0071347:cellular response to interleukin-1;GO:0019371:cyclooxygenase pathway;GO:0000212:meiotic spindle organization;GO:0001550:ovarian cumulus expansion;GO:0040019:positive regulation of embryonic development;GO:1904146:positive regulation of meiotic cell cycle process involved in oocyte maturation;GO:1900195:positive regulation of oocyte maturation;GO:0001934:positive regulation of protein p…	GO:0005737:cytoplasm;GO:0005789:endoplasmic reticulum membrane;GO:0043005:neuron projection;GO:0005637:nuclear inner membrane;GO:0005640:nuclear outer membrane;	GO:0020037:heme binding;GO:0046872:metal ion binding;GO:0016702:oxidoreductase activity, acting on single donors with incorporation of molecular oxygen, incorporation of two atoms of oxygen;GO:0004601:peroxidase activity;GO:0004666:prostaglandin-endoperoxide synthase activity;	K11987	ko00590 Arachidonic acid metabolism;ko01100 Metabolic pathways;ko04064 NF-kappa B signaling pathway;ko04370 VEGF signaling pathway;ko04625 C-type lectin receptor signaling pathway;ko04657 IL-17 signaling pathway;ko04668 TNF signaling pathway;ko04723 Retrograde endocannabinoid signaling;ko04726 Serotonergic synapse;ko04913 Ovarian steroidogenesis;ko04921 Oxytocin signaling pathway;ko04923 Regulati…
gene-NCAPH	2747	652	14.2	706	14.54	559	14.06	96	2.3	127	2.91	124	2.65	382.8502208	0.170100191	-2.555543334	0.110098935	-23.21133562	3.50E-119	1.62E-117	Down	NC_010445.4	46852388	46893008	-	NCAPH	non-SMC condensin I complex subunit H%2C transcript variant X2	GO:0051301:cell division;GO:0051309:female meiosis chromosome separation;GO:0010032:meiotic chromosome condensation;GO:0007076:mitotic chromosome condensation;GO:1905821:positive regulation of chromosome condensation;GO:0051984:positive regulation of chromosome segregation;GO:1905820:positive regulation of chromosome separation;	GO:0000794:condensed nuclear chromosome;GO:0000796:condensin complex;GO:0005829:cytosol;GO:0016020:membrane;GO:0005654:nucleoplasm;	GO:0003682:chromatin binding;	K06676	-
gene-IFITM3	438	2336	319.17	2483	320.67	2017	318.24	1019	152.81	1090	156.66	1179	158.23	1695.360979	0.451837165	-1.146125152	0.049377938	-23.21128007	3.50E-119	1.62E-117	Down	NC_010444.4	128658	129736	-	IFITM3	interferon induced transmembrane protein 3	GO:0051607:defense response to virus;GO:0006955:immune response;GO:0046597:negative regulation of viral entry into host cell;GO:0045071:negative regulation of viral genome replication;GO:0032897:negative regulation of viral transcription;GO:0035455:response to interferon-alpha;GO:0035456:response to interferon-beta;GO:0034341:response to type II interferon;GO:0009615:response to virus;GO:0060337:…	GO:0031901:early endosome membrane;GO:0031902:late endosome membrane;GO:0005765:lysosomal membrane;GO:0048471:perinuclear region of cytoplasm;GO:0005886:plasma membrane;GO:0032991:protein-containing complex;	-	K06566	-
gene-ANK2	15916	480	1.8	489	1.74	414	1.8	1314	5.42	1509	5.97	1641	6.06	951.8681117	3.027317062	1.598039782	0.069011576	23.15611204	1.26E-118	5.79E-117	Ups	NC_010450.4	109306793	109661970	-	ANK2	ankyrin 2	GO:0086014:atrial cardiac muscle cell action potential;GO:0086066:atrial cardiac muscle cell to AV node cell communication;GO:0003283:atrial septum development;GO:0006874:intracellular calcium ion homeostasis;GO:0006897:endocytosis;GO:0086046:membrane depolarization during SA node cell action potential;GO:0030913:paranodal junction assembly;GO:1901021:positive regulation of calcium ion transmembr…	GO:0031672:A band;GO:0016324:apical plasma membrane;GO:0016323:basolateral plasma membrane;GO:0043034:costamere;GO:0005856:cytoskeleton;GO:0005829:cytosol;GO:0005769:early endosome;GO:0014704:intercalated disc;GO:0005764:lysosome;GO:0031430:M band;GO:0045121:membrane raft;GO:0005739:mitochondrion;GO:0043005:neuron projection;GO:0005886:plasma membrane;GO:0045211:postsynaptic membrane;GO:0055037:r…	GO:0051117:ATPase binding;GO:0008093:cytoskeletal anchor activity;GO:0019899:enzyme binding;GO:0140031:phosphorylation-dependent protein binding;GO:0019901:protein kinase binding;GO:0030674:protein-macromolecule adaptor activity;GO:0030507:spectrin binding;GO:0005200:structural constituent of cytoskeleton;GO:0044325:transmembrane transporter binding;	K10380	ko04624 Toll and Imd signaling pathway;ko05205 Proteoglycans in cancer;;
gene-CCNB3	4546	647	8.52	785	9.77	649	9.87	111	1.6	128	1.77	141	1.82	417.1663283	0.171206243	-2.546192784	0.109994159	-23.14843626	1.51E-118	6.89E-117	Down	NC_010461.5	43922729	43988939	+	CCNB3	cyclin B3%2C transcript variant X4	GO:0051301:cell division;GO:0051321:meiotic cell cycle;	GO:0005634:nucleus;	-	K05868	ko04068 FoxO signaling pathway;ko04110 Cell cycle;ko04114 Oocyte meiosis;ko04115 p53 signaling pathway;ko04218 Cellular senescence;ko04914 Progesterone-mediated oocyte maturation;ko05170 Human immunodeficiency virus 1 infection;;
gene-DEPDC1	3986	654	9.82	619	8.78	525	9.1	60	0.99	97	1.53	99	1.46	348.0969292	0.133572517	-2.904304892	0.125604396	-23.12263725	2.74E-118	1.25E-116	Down	NC_010448.4	144157569	144183977	+	DEPDC1	DEP domain containing 1%2C transcript variant X4	GO:0035556:intracellular signal transduction;GO:0045892:negative regulation of DNA-templated transcription;	GO:0005634:nucleus;GO:0017053:transcription repressor complex;	GO:0005096:GTPase activator activity;	-	-
gene-SCN3B	6193	58	0.56	60	0.55	60	0.67	523	5.55	610	6.2	607	5.76	309.8952541	9.168251602	3.196646636	0.138276579	23.11777349	3.07E-118	1.39E-116	Ups	NC_010451.4	50508194	50532432	-	SCN3B	sodium voltage-gated channel beta subunit 3%2C transcript variant X1	GO:0086014:atrial cardiac muscle cell action potential;GO:0086002:cardiac muscle cell action potential involved in contraction;GO:0010460:positive regulation of heart rate;GO:0010765:positive regulation of sodium ion transport;GO:0072659:protein localization to plasma membrane;GO:0060371:regulation of atrial cardiac muscle cell membrane depolarization;GO:0086091:regulation of heart rate by cardia…	GO:0001518:voltage-gated sodium channel complex;GO:0030018:Z disc;	GO:0019871:sodium channel inhibitor activity;GO:0044325:transmembrane transporter binding;GO:0005244:voltage-gated monoatomic ion channel activity;GO:0086006:voltage-gated sodium channel activity involved in cardiac muscle cell action potential;	K04847	-
gene-MYBPH	4890	149	1.82	197	2.28	156	2.2	874	11.74	909	11.7	855	10.28	510.4583863	4.944843918	2.305924984	0.100037985	23.05049416	1.45E-117	6.57E-116	Ups	NC_010451.4	113872439	113884544	-	MYBPH	myosin binding protein H	GO:0007155:cell adhesion;	GO:0032982:myosin filament;	-	-	-
gene-KCNN3	9421	687	4.36	742	4.46	736	5.4	2035	14.19	2176	14.54	2431	15.17	1437.823483	2.865992022	1.519034594	0.066053002	22.99720758	4.97E-117	2.23E-115	Ups	NC_010446.5	94913631	95112845	+	KCNN3	potassium calcium-activated channel subfamily N member 3%2C transcript variant X5	GO:0006811:monoatomic ion transport;GO:0071805:potassium ion transmembrane transport;	GO:0043005:neuron projection;GO:0043025:neuronal cell body;GO:0005886:plasma membrane;	GO:0005516:calmodulin binding;GO:0016286:small conductance calcium-activated potassium channel activity;	K04944	ko04911 Insulin secretion;ko04929 GnRH secretion;;
gene-NCAPG2	3911	1153	17.64	1030	14.9	855	15.11	274	4.6	242	3.9	279	4.19	646.1023083	0.246286641	-2.021589718	0.087930891	-22.99066571	5.78E-117	2.59E-115	Down	NC_010460.4	653182	713825	+	NCAPG2	non-SMC condensin II complex subunit G2%2C transcript variant X2	GO:0051301:cell division;GO:0030261:chromosome condensation;GO:0030218:erythrocyte differentiation;GO:0001833:inner cell mass cell proliferation;GO:0000070:mitotic sister chromatid segregation;GO:1905821:positive regulation of chromosome condensation;GO:0051984:positive regulation of chromosome segregation;GO:1905820:positive regulation of chromosome separation;	GO:0000794:condensed nuclear chromosome;GO:0000796:condensin complex;GO:0016020:membrane;GO:0016607:nuclear speck;GO:0005654:nucleoplasm;GO:0005634:nucleus;	GO:0043425:bHLH transcription factor binding;GO:0008047:enzyme activator activity;GO:0035033:histone deacetylase regulator activity;GO:0035064:methylated histone binding;GO:0030293:transmembrane receptor protein tyrosine kinase inhibitor activity;	K11492	-
gene-TESK1	2499	383	9.17	411	9.3	344	9.51	1161	30.51	1229	30.96	1329	31.26	791.4445107	3.068283631	1.617431851	0.070382829	22.98048938	7.31E-117	3.26E-115	Ups	NC_010443.5	236341160	236345964	+	TESK1	testis-specific kinase 1%2C transcript variant X3	GO:0030036:actin cytoskeleton organization;GO:0051650:establishment of vesicle localization;GO:1902018:negative regulation of cilium assembly;GO:0042326:negative regulation of phosphorylation;GO:0031953:negative regulation of protein autophosphorylation;GO:0071901:negative regulation of protein serine/threonine kinase activity;GO:0090521:podocyte cell migration;GO:1900182:positive regulation of p…	GO:0005813:centrosome;GO:0005737:cytoplasm;GO:0031410:cytoplasmic vesicle;GO:0005829:cytosol;GO:0030027:lamellipodium;GO:0005634:nucleus;GO:0048471:perinuclear region of cytoplasm;	GO:0005524:ATP binding;GO:0046872:metal ion binding;GO:0008022:obsolete protein C-terminus binding;GO:0004672:protein kinase activity;GO:0019901:protein kinase binding;GO:0106310:protein serine kinase activity;GO:0004674:protein serine/threonine kinase activity;GO:0004712:protein serine/threonine/tyrosine kinase activity;GO:0004713:protein tyrosine kinase activity;	K08841	-
gene-ETS1	5775	2897	30.02	3398	33.28	2787	33.35	1209	13.75	1367	14.9	1474	15	2203.136177	0.418142355	-1.257933909	0.054854533	-22.93217786	2.22E-116	9.89E-115	Down	NC_010451.4	55377264	55512180	-	ETS1	ETS proto-oncogene 1%2C transcription factor	GO:0030154:cell differentiation;GO:0010595:positive regulation of endothelial cell migration;GO:0045765:regulation of angiogenesis;GO:0006357:regulation of transcription by RNA polymerase II;GO:0048870:cell motility;GO:0006955:immune response;GO:0045786:negative regulation of cell cycle;GO:0008285:negative regulation of cell population proliferation;GO:0030578:PML body organization;GO:0045766:pos…	GO:0005737:cytoplasm;GO:0005634:nucleus;GO:0000785:chromatin;GO:0005654:nucleoplasm;	GO:0000981:DNA-binding transcription factor activity, RNA polymerase II-specific;GO:0043565:sequence-specific DNA binding;GO:0003677:DNA binding;GO:0001228:DNA-binding transcription activator activity, RNA polymerase II-specific;GO:0003700:DNA-binding transcription factor activity;GO:0042802:identical protein binding;GO:0030374:nuclear receptor coactivator activity;GO:0003676:nucleic acid binding…	K02678	ko04013 koK signaling pathway - fly;ko04014 Ras signaling pathway;ko04218 Cellular senescence;ko04320 Dorso-ventral axis formation;ko05166 Human T-cell leukemia virus 1 infection;ko05200 Pathways in cancer;ko05211 Renal cell carcinoma;;
gene-SEMA3A	14458	3293	13.63	3656	14.3	3227	15.42	1557	7.07	1635	7.12	1680	6.83	2527.567702	0.448773075	-1.155941975	0.050608333	-22.84094174	1.80E-115	7.99E-114	Down	NC_010451.4	95934937	96387950	+	SEMA3A	semaphorin 3A%2C transcript variant X5	GO:0006915:apoptotic process;GO:0048675:axon extension;GO:0048846:axon extension involved in axon guidance;GO:0007411:axon guidance;GO:0007413:axonal fasciculation;GO:0060385:axonogenesis involved in innervation;GO:0150020:basal dendrite arborization;GO:0021785:branchiomotor neuron axon guidance;GO:0048813:dendrite morphogenesis;GO:0060666:dichotomous subdivision of terminal units involved in sal…	GO:0030424:axon;GO:0150053:cerebellar climbing fiber to Purkinje cell synapse;GO:0030425:dendrite;GO:0005615:extracellular space;GO:0098978:glutamatergic synapse;GO:0005886:plasma membrane;	GO:0045499:chemorepellent activity;GO:0038191:neuropilin binding;GO:0030215:semaphorin receptor binding;	K06840	ko04360 Axon guidance;;
gene-EYA4	19023	301	0.95	414	1.23	326	1.18	1253	4.33	1284	4.25	1376	4.25	806.4935591	3.530198983	1.819749505	0.079707647	22.83030007	2.29E-115	1.02E-113	Ups	NC_010443.5	30260784	30575593	-	EYA4	EYA transcriptional coactivator and phosphatase 4%2C transcript variant X6	GO:0048856:anatomical structure development;GO:0009653:anatomical structure morphogenesis;GO:0030154:cell differentiation;GO:0006325:chromatin organization;GO:0006281:DNA repair;GO:0048839:inner ear development;GO:2001240:negative regulation of extrinsic apoptotic signaling pathway in absence of ligand;GO:0045739:positive regulation of DNA repair;GO:0007601:visual perception;GO:0042474:middle ear…	GO:0005737:cytoplasm;GO:0005634:nucleus;	GO:0046872:metal ion binding;GO:0004725:protein tyrosine phosphatase activity;	K17622	-
gene-RGS17	4779	1289	16.14	1373	16.25	1284	18.57	381	5.24	436	5.74	468	5.76	883.7901051	0.304516124	-1.715409475	0.075181004	-22.81706007	3.10E-115	1.37E-113	Down	NC_010443.5	13340253	13442058	+	RGS17	regulator of G protein signaling 17%2C transcript variant X1	GO:0007186:G protein-coupled receptor signaling pathway;GO:0009968:negative regulation of signal transduction;	GO:0005737:cytoplasm;GO:0043005:neuron projection;GO:0005634:nucleus;GO:0005886:plasma membrane;GO:0045202:synapse;	GO:0005096:GTPase activator activity;GO:0003924:GTPase activity;	K16449	-
gene-STK17A	1709	2023	70.84	1924	63.68	1620	65.51	771	29.63	786	28.95	833	28.65	1334.932857	0.403548977	-1.309184319	0.057449707	-22.78835496	5.98E-115	2.63E-113	Down	NC_010460.4	51325438	51362181	-	STK17A	serine/threonine kinase 17a	GO:0006915:apoptotic process;GO:0035556:intracellular signal transduction;GO:0043065:positive regulation of apoptotic process;GO:0006468:protein phosphorylation;GO:2000377:regulation of reactive oxygen species metabolic process;	GO:0005634:nucleus;	GO:0005524:ATP binding;GO:0106310:protein serine kinase activity;GO:0004674:protein serine/threonine kinase activity;	K08804	-
gene-UHRF2	4742	2262	28.55	2337	27.88	1942	28.3	980	13.57	1068	14.18	1108	13.73	1624.628267	0.453221953	-1.141710351	0.050158127	-22.76222049	1.09E-114	4.76E-113	Down	NC_010443.5	215730212	215807630	-	UHRF2	ubiquitin like with PHD and ring finger domains 2%2C transcript variant X3	GO:0007049:cell cycle;GO:0030154:cell differentiation;GO:0010216:obsolete negative regulation of gene expression via chromosomal DNA cytosine methylation;GO:0051865:protein autoubiquitination;GO:0016925:protein sumoylation;GO:0016567:protein ubiquitination;GO:0051726:regulation of cell cycle;	GO:0000792:heterochromatin;GO:0005654:nucleoplasm;GO:0005634:nucleus;GO:0005721:pericentric heterochromatin;	GO:0003677:DNA binding;GO:0042393:histone binding;GO:0046872:metal ion binding;GO:0061629:RNA polymerase II-specific DNA-binding transcription factor binding;GO:0019789:SUMO transferase activity;GO:0061630:ubiquitin protein ligase activity;GO:0004842:ubiquitin-protein transferase activity;	K15713	-
gene-NRCAM	10424	506	2.9	582	3.16	476	3.16	1471	9.27	1608	9.71	1596	9	1018.569027	2.808745389	1.489925851	0.065497332	22.74788614	1.51E-114	6.58E-113	Ups	NC_010451.4	107928866	108248018	-	NRCAM	neuronal cell adhesion molecule%2C transcript variant X41	GO:0001525:angiogenesis;GO:0007411:axon guidance;GO:0007155:cell adhesion;GO:0098609:cell-cell adhesion;GO:0007417:central nervous system development;GO:0045162:clustering of voltage-gated sodium channels;GO:0070593:dendrite self-avoidance;GO:0007156:homophilic cell adhesion via plasma membrane adhesion molecules;GO:0019227:neuronal action potential propagation;GO:0008104:protein localization;GO:…	GO:0030424:axon;GO:0043194:axon initial segment;GO:0005576:extracellular region;GO:0098978:glutamatergic synapse;GO:0033268:node of Ranvier;GO:0005886:plasma membrane;GO:0098839:postsynaptic density membrane;GO:0045211:postsynaptic membrane;GO:0045202:synapse;GO:0009897:external side of plasma membrane;GO:0043005:neuron projection;	GO:0030506:ankyrin binding;GO:0098632:cell-cell adhesion mediator activity;GO:0086080:protein binding involved in heterotypic cell-cell adhesion;	K06756	ko04514 Cell adhesion molecules;;
gene-CLDN6	1779	692	23.28	704	22.38	598	23.23	143	5.28	142	5.02	145	4.79	410.187995	0.202597309	-2.303313087	0.101439615	-22.70624841	3.89E-114	1.69E-112	Down	NC_010445.4	39168506	39172631	+	CLDN6	claudin 6	GO:0070830:bicellular tight junction assembly;GO:0016338:calcium-independent cell-cell adhesion via plasma membrane cell-adhesion molecules;GO:0007155:cell adhesion;	GO:0016327:apicolateral plasma membrane;GO:0005923:bicellular tight junction;GO:0005886:plasma membrane;	GO:0042802:identical protein binding;GO:0005198:structural molecule activity;GO:0001618:virus receptor activity;	K06087	ko04514 Cell adhesion molecules;ko04530 Tight junction;ko04670 Leukocyte transendothelial migration;ko05130 Pathogenic Escherichia coli infection;ko05160 Hepatitis C;;
gene-UBE2E3	2240	969	25.89	962	24.29	880	27.15	2282	66.91	2274	63.91	2414	63.35	1601.956551	2.326817103	1.218357814	0.053746273	22.66869394	9.13E-114	3.95E-112	Ups	NC_010457.5	86470912	86562297	+	UBE2E3	ubiquitin conjugating enzyme E2 E3%2C transcript variant X3	GO:0070979:protein K11-linked ubiquitination;GO:0070936:protein K48-linked ubiquitination;GO:0070534:protein K63-linked ubiquitination;GO:0000209:protein polyubiquitination;	GO:0005737:cytoplasm;GO:0005634:nucleus;	GO:0005524:ATP binding;GO:0061631:ubiquitin conjugating enzyme activity;GO:0004842:ubiquitin-protein transferase activity;	K06689	ko04013 koK signaling pathway - fly;ko04120 Ubiquitin mediated proteolysis;ko04141 Protein processing in endoplasmic reticulum;ko04624 Toll and Imd signaling pathway;ko05131 Shigellosis;;
gene-PCOLCE2	2150	1065	29.64	1018	26.78	900	28.93	293	8.95	301	8.81	336	9.19	659.7761285	0.292514282	-1.77342103	0.078427721	-22.61217086	3.29E-113	1.42E-111	Down	NC_010455.5	83507607	83592929	-	PCOLCE2	procollagen C-endopeptidase enhancer 2	GO:1990830:cellular response to leukemia inhibitory factor;	GO:0005576:extracellular region;	GO:0005518:collagen binding;GO:0008201:heparin binding;GO:0016504:peptidase activator activity;	K13625	ko04216 Ferroptosis;ko04217 Necroptosis;ko04978 Mineral absorption;;
gene-LZTS1	6969	71	0.61	69	0.56	44	0.44	524	4.94	533	4.81	627	5.29	301.0896488	8.607034492	3.10551625	0.137857568	22.52699144	2.26E-112	9.70E-111	Ups	NC_010456.5	4344496	4404208	-	LZTS1	leucine zipper tumor suppressor 1%2C transcript variant X2	GO:0007049:cell cycle;GO:0016242:negative regulation of macroautophagy;GO:0048814:regulation of dendrite morphogenesis;GO:0150052:regulation of postsynapse assembly;GO:0048167:regulation of synaptic plasticity;	GO:0005737:cytoplasm;GO:0043197:dendritic spine;GO:0098978:glutamatergic synapse;GO:0005886:plasma membrane;GO:0014069:postsynaptic density;	-	-	-
gene-UBE2C	840	609	43.39	592	39.87	517	42.53	79	6.18	104	7.79	105	7.35	340.0988828	0.157249341	-2.668874121	0.118500637	-22.52202339	2.53E-112	1.08E-110	Down	NC_010459.5	48018403	48021542	+	UBE2C	ubiquitin conjugating enzyme E2 C	GO:0031145:anaphase-promoting complex-dependent catabolic process;GO:0051301:cell division;GO:0010458:exit from mitosis;GO:0010994:free ubiquitin chain polymerization;GO:0070979:protein K11-linked ubiquitination;GO:0070936:protein K48-linked ubiquitination;GO:0000209:protein polyubiquitination;GO:0030071:regulation of mitotic metaphase/anaphase transition;GO:0006511:ubiquitin-dependent protein ca…	GO:0005680:anaphase-promoting complex;GO:0005634:nucleus;	GO:0005524:ATP binding;GO:0061631:ubiquitin conjugating enzyme activity;GO:0004842:ubiquitin-protein transferase activity;	K06688	ko04120 Ubiquitin mediated proteolysis;;
gene-SSX2IP	5489	746	8.13	765	7.88	634	7.98	1824	21.83	1830	20.99	1909	20.44	1260.650084	2.438513834	1.286002157	0.057100086	22.52189514	2.53E-112	1.08E-110	Ups	NC_010448.4	129049186	129113622	+	SSX2IP	SSX family member 2 interacting protein%2C transcript variant X3	GO:0007155:cell adhesion;GO:0007098:centrosome cycle;GO:0060271:cilium assembly;GO:0035735:intraciliary transport involved in cilium assembly;GO:2000145:regulation of cell motility;GO:0035020:regulation of Rac protein signal transduction;	GO:0005912:adherens junction;GO:0031252:cell leading edge;GO:0034451:centriolar satellite;GO:0036064:ciliary basal body;GO:0005737:cytoplasm;GO:0005634:nucleus;GO:0032991:protein-containing complex;	GO:0019904:protein domain specific binding;	K06085	ko04520 Adherens junction;;
gene-PAPSS2	12438	1030	4.96	1181	5.37	871	4.84	284	1.5	328	1.66	318	1.5	674.4114157	0.28417068	-1.815170384	0.080651907	-22.50623005	3.61E-112	1.54E-110	Down	NC_010456.5	99718299	99816346	+	PAPSS2	3'-phosphoadenosine 5'-phosphosulfate synthase 2%2C transcript variant X3	GO:0050428:3'-phosphoadenosine 5'-phosphosulfate biosynthetic process;GO:0007596:blood coagulation;GO:0060348:bone development;GO:0042445:hormone metabolic process;GO:0016310:phosphorylation;GO:0000103:sulfate assimilation;	GO:0005829:cytosol;	GO:0004020:adenylylsulfate kinase activity;GO:0005524:ATP binding;GO:0016779:nucleotidyltransferase activity;GO:0004781:sulfate adenylyltransferase (ATP) activity;	K13811	ko00230 Purine metabolism;ko00261 Monobactam biosynthesis;ko00450 Selenocompound metabolism;ko00920 Sulfur metabolism;ko01100 Metabolic pathways;;
gene-KLHL31	6209	11	0.11	10	0.09	13	0.14	709	7.5	654	6.63	726	6.87	341.7060309	57.73887295	5.851471042	0.261023529	22.41740839	2.66E-111	1.13E-109	Ups	NC_010449.5	27088393	27106104	+	KLHL31	kelch like family member 31	GO:0046329:negative regulation of JNK cascade;GO:0001933:negative regulation of protein phosphorylation;	GO:0005737:cytoplasm;GO:0005634:nucleus;	-	K10467	-
gene-C1H18orf54	6216	999	9.62	921	8.38	848	9.43	252	2.66	217	2.2	205	1.94	583.0672474	0.228875857	-2.127362808	0.095002665	-22.3926645	4.64E-111	1.97E-109	Down	NC_010443.5	103861579	103885057	+	C1H18orf54	chromosome 1 C18orf54 homolog%2C transcript variant X4	GO:0008285:negative regulation of cell population proliferation;	GO:0005576:extracellular region;	-	-	-
gene-AURKA	2297	596	15.53	674	16.6	543	16.34	116	3.32	115	3.15	117	2.99	365.8163474	0.180427451	-2.470509244	0.110573553	-22.34267757	1.42E-110	5.98E-109	Down	NC_010459.5	56954838	56972435	-	AURKA	aurora kinase A	GO:0051301:cell division;GO:0061523:cilium disassembly;GO:0000212:meiotic spindle organization;GO:0007100:mitotic centrosome separation;GO:0007052:mitotic spindle organization;GO:1904146:positive regulation of meiotic cell cycle process involved in oocyte maturation;GO:0045931:positive regulation of mitotic cell cycle;GO:0045727:positive regulation of translation;GO:0006468:protein phosphorylatio…	GO:0016323:basolateral plasma membrane;GO:0005814:centriole;GO:0005813:centrosome;GO:0032133:chromosome passenger complex;GO:0036064:ciliary basal body;GO:0005737:cytoplasm;GO:0097431:mitotic spindle pole;GO:0043005:neuron projection;GO:0005876:spindle microtubule;GO:0051233:spindle midzone;GO:0000922:spindle pole;GO:0031616:spindle pole centrosome;	GO:0005524:ATP binding;GO:0035174:obsolete histone serine kinase activity;GO:0004672:protein kinase activity;GO:0106310:protein serine kinase activity;	K11481	ko04114 Oocyte meiosis;ko04914 Progesterone-mediated oocyte maturation;;
gene-CCNB2	2043	782	22.91	671	18.58	612	20.7	119	3.83	137	4.22	103	2.96	411.267086	0.163473992	-2.612866967	0.116948019	-22.34212244	1.44E-110	6.04E-109	Down	NC_010443.5	112907047	112942218	-	CCNB2	cyclin B2	GO:0051301:cell division;GO:0044772:mitotic cell cycle phase transition;	-	GO:0016538:cyclin-dependent protein serine/threonine kinase regulator activity;	K05868	ko04068 FoxO signaling pathway;ko04110 Cell cycle;ko04114 Oocyte meiosis;ko04115 p53 signaling pathway;ko04218 Cellular senescence;ko04914 Progesterone-mediated oocyte maturation;ko05170 Human immunodeficiency virus 1 infection;;
gene-SUN1	4445	1273	17.14	1357	17.27	1091	16.96	2663	39.35	2641	37.4	2956	39.09	1961.426942	2.086186901	1.060868414	0.047516079	22.32651423	2.04E-110	8.54E-109	Ups	NC_010445.4	485980	532974	+	SUN1	Sad1 and UNC84 domain containing 1	GO:0051642:centrosome localization;GO:0007129:homologous chromosome pairing at meiosis;GO:0070197:meiotic attachment of telomere to nuclear envelope;GO:0006998:nuclear envelope organization;GO:0090292:nuclear matrix anchoring at nuclear membrane;GO:0021817:nucleokinesis involved in cell motility in cerebral cortex radial glia guided migration;GO:0007283:spermatogenesis;	GO:0005737:cytoplasm;GO:0043231:intracellular membrane-bounded organelle;GO:0034993:meiotic nuclear membrane microtubule tethering complex;GO:0016020:membrane;GO:0005635:nuclear envelope;GO:0005637:nuclear inner membrane;GO:0031965:nuclear membrane;GO:0005634:nucleus;GO:0002081:outer acrosomal membrane;	GO:0140444:cytoskeleton-nuclear membrane anchor activity;GO:0005521:lamin binding;GO:0043495:protein-membrane adaptor activity;	K19347	-
gene-HS6ST1	4232	820	11.6	893	11.94	741	12.1	1881	29.19	2106	31.33	2232	31	1417.173414	2.378349605	1.249960799	0.056027482	22.30977998	2.97E-110	1.23E-108	Ups	NC_010457.5	59066448	59108780	+	HS6ST1	heparan sulfate 6-O-sulfotransferase 1	GO:0001525:angiogenesis;GO:0015015:heparan sulfate proteoglycan biosynthetic process, enzymatic modification;GO:0060716:labyrinthine layer blood vessel development;GO:0048286:lung alveolus development;GO:0048666:neuron development;	GO:0000139:Golgi membrane;GO:0005886:plasma membrane;	GO:0017095:heparan sulfate 6-O-sulfotransferase activity;GO:0008146:sulfotransferase activity;	K02514	ko00534 Glycosaminoglycan biosynthesis - heparan sulfate / heparin;;
gene-DSC3	7057	2527	21.43	2914	23.36	2362	23.13	1088	10.13	1114	9.94	1330	11.08	1900.13835	0.424553998	-1.235980035	0.055522514	-22.26088037	8.85E-110	3.65E-108	Down	NC_010448.4	114916759	114963688	-	DSC3	desmocollin 3%2C transcript variant X2	GO:0098609:cell-cell adhesion;GO:0007156:homophilic cell adhesion via plasma membrane adhesion molecules;	GO:0005911:cell-cell junction;GO:0030057:desmosome;GO:0005886:plasma membrane;	GO:0005509:calcium ion binding;GO:0045295:gamma-catenin binding;	K07602	-
gene-TM7SF2	1675	67	2.39	75	2.53	73	3.01	533	20.9	551	20.71	601	21.09	307.4638104	7.35010309	2.877764485	0.129301585	22.25621964	9.82E-110	4.04E-108	Ups	NC_010444.4	7076778	7081502	-	TM7SF2	transmembrane 7 superfamily member 2	GO:0006695:cholesterol biosynthetic process;GO:0016126:sterol biosynthetic process;	GO:0005789:endoplasmic reticulum membrane;GO:0005637:nuclear inner membrane;	GO:0050613:delta14-sterol reductase activity;GO:0050661:NADP binding;GO:0016627:oxidoreductase activity, acting on the CH-CH group of donors;	K00222	ko00100 Steroid biosynthesis;ko01100 Metabolic pathways;;
gene-BRCA1	9091	958	6.31	973	6.05	752	5.72	251	1.81	258	1.79	287	1.86	584.9836836	0.279183729	-1.840713231	0.082916881	-22.19949923	3.47E-109	1.42E-107	Down	NC_010454.4	19788087	19854515	+	BRCA1	BRCA1%2C DNA repair associated%2C transcript variant X8	GO:0007049:cell cycle;GO:0043009:chordate embryonic development;GO:0009048:dosage compensation by inactivation of X chromosome;GO:0000724:double-strand break repair via homologous recombination;GO:0006633:fatty acid biosynthetic process;GO:0045717:negative regulation of fatty acid biosynthetic process;GO:0035067:negative regulation of histone acetylation;GO:0045893:positive regulation of DNA-temp…	GO:0070531:BRCA1-A complex;GO:0031436:BRCA1-BARD1 complex;GO:0005694:chromosome;GO:0005737:cytoplasm;GO:0005634:nucleus;GO:0005886:plasma membrane;	GO:0003677:DNA binding;GO:0070063:RNA polymerase binding;GO:0003713:transcription coactivator activity;GO:0004842:ubiquitin-protein transferase activity;GO:0008270:zinc ion binding;	K10605	ko01524 Platinum drug resistance;ko03440 Homologous recombination;ko03460 Fanconi anemia pathway;ko04120 Ubiquitin mediated proteolysis;ko04151 PI3K-Akt signaling pathway;ko05206 MicroRNAs in cancer;ko05224 Breast cancer;;
gene-RRM1	3118	2747	52.72	2651	48.09	2256	50	1234	25.99	1228	24.79	1368	25.79	1923.165082	0.470007476	-1.089244389	0.049299278	-22.09453018	3.57E-108	1.46E-106	Down	NC_010451.4	6026151	6065211	-	RRM1	ribonucleotide reductase catalytic subunit M1	GO:0009265:2'-deoxyribonucleotide biosynthetic process;GO:0009263:deoxyribonucleotide biosynthetic process;GO:0006281:DNA repair;GO:0000731:DNA synthesis involved in DNA repair;GO:0006264:mitochondrial DNA replication;GO:0070318:positive regulation of G0 to G1 transition;GO:1900087:positive regulation of G1/S transition of mitotic cell cycle;GO:0010971:positive regulation of G2/M transition of mi…	GO:0042995:cell projection;GO:0005737:cytoplasm;GO:0005829:cytosol;GO:0005739:mitochondrion;GO:0043025:neuronal cell body;GO:0005635:nuclear envelope;GO:0005971:ribonucleoside-diphosphate reductase complex;	GO:0005524:ATP binding;GO:0097718:disordered domain specific binding;GO:0042802:identical protein binding;GO:0017076:purine nucleotide binding;GO:0061731:ribonucleoside-diphosphate reductase activity;GO:0004748:ribonucleoside-diphosphate reductase activity, thioredoxin disulfide as acceptor;	K10807	ko00230 Purine metabolism;ko00240 Pyrimidine metabolism;ko00480 Glutathione metabolism;ko00983 Drug metabolism - other enzymes;ko01100 Metabolic pathways;ko01232 Nucleotide metabolism;;
gene-AHR	5063	3239	38.29	3744	41.83	3353	45.77	1496	19.41	1490	18.53	1604	18.62	2511.54799	0.415800555	-1.26603641	0.057366315	-22.06933479	6.23E-108	2.54E-106	Down	NC_010451.4	86511866	86555950	+	AHR	aryl hydrocarbon receptor	GO:0019933:cAMP-mediated signaling;GO:0007049:cell cycle;GO:1904613:cellular response to 2,3,7,8-tetrachlorodibenzodioxine;GO:0071320:cellular response to cAMP;GO:1904322:cellular response to forskolin;GO:0032922:circadian regulation of gene expression;GO:0045892:negative regulation of DNA-templated transcription;GO:0002841:negative regulation of T cell mediated immune response to tumor cell;GO:0…	GO:0005737:cytoplasm;GO:0005829:cytosol;GO:0034753:nuclear aryl hydrocarbon receptor complex;GO:0005634:nucleus;	GO:0070888:E-box binding;GO:0051879:Hsp90 protein binding;GO:0060090:molecular adaptor activity;GO:0004879:nuclear receptor activity;GO:0046982:protein heterodimerization activity;GO:0061629:RNA polymerase II-specific DNA-binding transcription factor binding;GO:1990837:sequence-specific double-stranded DNA binding;GO:0017025:TBP-class protein binding;GO:0001094:TFIID-class transcription factor co…	K09093	ko04659 Th17 cell differentiation;ko04934 Cushing syndrome;ko05207 Chemical carcinogenesis - receptor activation;ko05208 Chemical carcinogenesis - reactive oxygen species;;
gene-EEF2K	6617	703	6.36	829	7.09	660	6.89	1781	17.68	1910	18.17	2020	17.94	1291.289629	2.447328471	1.291207747	0.058624246	22.02514877	1.65E-107	6.73E-106	Ups	NC_010445.4	23887120	23980231	-	EEF2K	eukaryotic elongation factor 2 kinase	GO:0071454:cellular response to anoxia;GO:1990416:cellular response to brain-derived neurotrophic factor stimulus;GO:0071277:cellular response to calcium ion;GO:0071320:cellular response to cAMP;GO:0032869:cellular response to insulin stimulus;GO:0043066:negative regulation of apoptotic process;GO:0061003:positive regulation of dendritic spine morphogenesis;GO:0045807:positive regulation of endoc…	GO:0005737:cytoplasm;GO:0005829:cytosol;GO:0043197:dendritic spine;GO:0098978:glutamatergic synapse;GO:0014069:postsynaptic density;	GO:0005524:ATP binding;GO:0005509:calcium ion binding;GO:0005516:calmodulin binding;GO:0004686:elongation factor-2 kinase activity;GO:0004672:protein kinase activity;GO:0004674:protein serine/threonine kinase activity;GO:0008135:translation factor activity, RNA binding;	K08292	ko04152 AMPK signaling pathway;ko04921 Oxytocin signaling pathway;;
gene-BRINP2	4997	328	3.93	317	3.59	269	3.72	968	12.72	1097	13.82	1161	13.66	673.5653003	3.313188788	1.728220412	0.078516629	22.01088391	2.27E-107	9.20E-106	Ups	NC_010451.4	118967670	119095345	+	BRINP2	BMP/retinoic acid inducible neural specific 2%2C transcript variant X1	GO:0007049:cell cycle;GO:0071300:cellular response to retinoic acid;GO:0045930:negative regulation of mitotic cell cycle;GO:0007399:nervous system development;GO:0045666:positive regulation of neuron differentiation;	GO:0030425:dendrite;GO:0005783:endoplasmic reticulum;GO:0005576:extracellular region;GO:0043025:neuronal cell body;	-	-	-
gene-ENO2	2330	1363	35.01	1756	42.63	1325	39.3	401	11.3	464	12.54	528	13.32	981.6758165	0.294238072	-1.764944164	0.080283413	-21.98392038	4.10E-107	1.66E-105	Down	NC_010447.5	63799927	63809067	-	ENO2	enolase 2%2C transcript variant X2	GO:0006096:glycolytic process;GO:0061621:canonical glycolysis;GO:0006094:gluconeogenesis;GO:0048609:multicellular organismal reproductive process;GO:1901215:obsolete negative regulation of neuron death;GO:0032355:response to estradiol;GO:0009410:response to xenobiotic stimulus;	GO:0005829:cytosol;GO:0000015:phosphopyruvate hydratase complex;GO:0005938:cell cortex;GO:0009986:cell surface;GO:0070062:extracellular exosome;GO:0005615:extracellular space;GO:0030426:growth cone;GO:0016020:membrane;GO:0045121:membrane raft;GO:0043204:perikaryon;GO:0001917:photoreceptor inner segment;GO:0005886:plasma membrane;GO:0097060:synaptic membrane;	GO:0000287:magnesium ion binding;GO:0004634:phosphopyruvate hydratase activity;GO:0019899:enzyme binding;GO:0042802:identical protein binding;GO:0044877:protein-containing complex binding;	K01689	ko00010 Glycolysis / Gluconeogenesis;ko01100 Metabolic pathways;ko01200 Carbon metabolism;ko01230 Biosynthesis of amino acids;ko03018 RNA degradation;ko04066 HIF-1 signaling pathway;;
gene-PLK4	6912	652	5.65	629	5.15	548	5.48	116	1.1	122	1.11	141	1.2	373.6538235	0.194430921	-2.362670423	0.107656733	-21.94633223	9.39E-107	3.78E-105	Down	NC_010450.4	96989011	97013324	-	PLK4	polo like kinase 4%2C transcript variant X2	GO:0007099:centriole replication;GO:0060271:cilium assembly;GO:0098535:de novo centriole assembly involved in multi-ciliated epithelial cell differentiation;GO:0000278:mitotic cell cycle;GO:0046601:positive regulation of centriole replication;GO:0006468:protein phosphorylation;GO:0032465:regulation of cytokinesis;GO:0060707:trophoblast giant cell differentiation;	GO:0005814:centriole;GO:0005813:centrosome;GO:0032154:cleavage furrow;GO:0005737:cytoplasm;GO:0005829:cytosol;GO:0098536:deuterosome;GO:0005730:nucleolus;GO:0005634:nucleus;GO:0120098:procentriole;GO:0120099:procentriole replication complex;GO:0000922:spindle pole;GO:0001741:XY body;	GO:0005524:ATP binding;GO:0042802:identical protein binding;GO:0106310:protein serine kinase activity;GO:0004674:protein serine/threonine kinase activity;	K08863	ko04068 FoxO signaling pathway;;
gene-NEK2	2230	480	12.88	563	14.28	445	13.79	66	1.94	63	1.78	77	2.03	287.2556686	0.130051895	-2.942840669	0.134326356	-21.90814043	2.17E-106	8.73E-105	Down	NC_010451.4	131547044	131560527	+	NEK2	NIMA related kinase 2%2C transcript variant X2	GO:0001824:blastocyst development;GO:0051301:cell division;GO:0051299:centrosome separation;GO:0007059:chromosome segregation;GO:0051321:meiotic cell cycle;GO:0000278:mitotic cell cycle;GO:0000070:mitotic sister chromatid segregation;GO:0090307:mitotic spindle assembly;GO:1903126:negative regulation of centriole-centriole cohesion;GO:0043392:negative regulation of DNA binding;GO:0051973:positive …	GO:0005813:centrosome;GO:0000794:condensed nuclear chromosome;GO:0005737:cytoplasm;GO:0005829:cytosol;GO:0000776:kinetochore;GO:0005874:microtubule;GO:0030496:midbody;GO:0005730:nucleolus;GO:0005654:nucleoplasm;GO:0005634:nucleus;GO:0032991:protein-containing complex;GO:0000922:spindle pole;	GO:0005524:ATP binding;GO:0046872:metal ion binding;GO:0004672:protein kinase activity;GO:0019903:protein phosphatase binding;GO:0106310:protein serine kinase activity;GO:0004674:protein serine/threonine kinase activity;	K08857	-
gene-ISLR	2800	697	14.9	713	14.4	542	13.38	1605	37.65	1677	37.7	1846	38.75	1155.282459	2.470881861	1.305026034	0.059898207	21.78739717	3.06E-105	1.22E-103	Ups	NC_010449.5	59349674	59352936	-	ISLR	immunoglobulin superfamily containing leucine rich repeat%2C transcript variant X2	-	GO:0005576:extracellular region;	-	-	-
gene-PTTG1	854	643	45.06	604	40.01	467	37.79	99	7.61	98	7.22	103	7.09	340.0740167	0.16491209	-2.600230926	0.119396657	-21.77808815	3.74E-105	1.49E-103	Down	NC_010458.4	63104698	63112382	-	PTTG1	pituitary tumor-transforming 1%2C transcript variant X4	GO:0051301:cell division;GO:0051276:chromosome organization;GO:0006281:DNA repair;GO:0045143:homologous chromosome segregation;GO:2000816:negative regulation of mitotic sister chromatid separation;	GO:0005737:cytoplasm;GO:0005634:nucleus;	GO:0017124:SH3 domain binding;	K06635	ko04110 Cell cycle;ko04114 Oocyte meiosis;ko05166 Human T-cell leukemia virus 1 infection;;
gene-MAD2L1	1489	993	39.91	894	33.96	831	38.57	251	11.07	238	10.06	284	11.21	589.7408617	0.266595762	-1.907274249	0.087657082	-21.75835897	5.76E-105	2.29E-103	Down	NC_010450.4	103927358	103936669	+	MAD2L1	mitotic arrest deficient 2 like 1	GO:0051301:cell division;GO:0051660:establishment of centrosome localization;GO:0000132:establishment of mitotic spindle orientation;GO:0000070:mitotic sister chromatid segregation;GO:0007094:mitotic spindle assembly checkpoint signaling;GO:0043066:negative regulation of apoptotic process;GO:0045930:negative regulation of mitotic cell cycle;GO:0042177:negative regulation of protein catabolic proc…	GO:0005737:cytoplasm;GO:0005829:cytosol;GO:0000776:kinetochore;GO:0033597:mitotic checkpoint complex;GO:0072686:mitotic spindle;GO:1990728:mitotic spindle assembly checkpoint MAD1-MAD2 complex;GO:0044615:nuclear pore nuclear basket;GO:0005654:nucleoplasm;GO:0005634:nucleus;GO:0048471:perinuclear region of cytoplasm;GO:0000922:spindle pole;	GO:0042802:identical protein binding;GO:0008022:obsolete protein C-terminus binding;GO:0042803:protein homodimerization activity;	K02537	ko04110 Cell cycle;ko04114 Oocyte meiosis;ko04914 Progesterone-mediated oocyte maturation;ko05166 Human T-cell leukemia virus 1 infection;;
gene-TES	2507	2612	62.35	2825	63.74	2399	66.13	1209	31.67	1337	33.57	1433	33.6	1979.384426	0.476230371	-1.070268464	0.049214895	-21.74684056	7.40E-105	2.94E-103	Down	NC_010460.4	29895878	29936248	-	TES	testin LIM domain protein	GO:0008285:negative regulation of cell population proliferation;	GO:0005737:cytoplasm;GO:0005829:cytosol;GO:0005925:focal adhesion;GO:0005886:plasma membrane;GO:0032991:protein-containing complex;	GO:0008270:zinc ion binding;	-	-
gene-KCNQ4	4235	227	3.21	274	3.66	200	3.26	835	12.95	978	14.54	1036	14.38	576.093305	3.818408814	1.932971572	0.088930738	21.73569703	9.43E-105	3.73E-103	Ups	NC_010448.4	170346135	170401534	-	KCNQ4	potassium voltage-gated channel subfamily Q member 4%2C transcript variant X5	GO:0042472:inner ear morphogenesis;GO:0071805:potassium ion transmembrane transport;GO:0006813:potassium ion transport;GO:0034765:regulation of monoatomic ion transmembrane transport;GO:0007605:sensory perception of sound;	GO:0009925:basal plasma membrane;GO:0016020:membrane;GO:0005886:plasma membrane;GO:0008076:voltage-gated potassium channel complex;GO:0030118:clathrin coat;	GO:0005516:calmodulin binding;GO:0005251:delayed rectifier potassium channel activity;GO:0005267:potassium channel activity;GO:0005249:voltage-gated potassium channel activity;	K04929	ko04725 Cholinergic synapse;;
gene-TGFBI	2716	1022	22.52	1261	26.26	952	24.22	334	8.08	295	6.84	300	6.49	701.7317061	0.270613515	-1.8856942	0.086957793	-21.68516633	2.83E-104	1.11E-102	Down	NC_010444.4	138191793	138225373	+	TGFBI	transforming growth factor beta induced	GO:0007155:cell adhesion;GO:0030198:extracellular matrix organization;	GO:0031012:extracellular matrix;GO:0005615:extracellular space;	GO:0050839:cell adhesion molecule binding;	K19519	-
gene-CCNF	3847	738	11.48	742	10.91	592	10.63	175	2.99	155	2.54	177	2.7	435.007555	0.23025472	-2.118697365	0.097855086	-21.65137717	5.90E-104	2.31E-102	Down	NC_010445.4	39585597	39603088	-	CCNF	cyclin F%2C transcript variant X2	GO:0007049:cell cycle;GO:0051301:cell division;GO:0010826:negative regulation of centrosome duplication;GO:0016567:protein ubiquitination;GO:0051726:regulation of cell cycle;GO:0031146:SCF-dependent proteasomal ubiquitin-dependent protein catabolic process;	GO:0005814:centriole;GO:0005634:nucleus;GO:0048471:perinuclear region of cytoplasm;GO:0019005:SCF ubiquitin ligase complex;	-	K10289	-
gene-MYMK	1217	22	1.08	30	1.39	27	1.53	436	23.53	472	24.42	491	23.72	238.1796508	16.62536541	4.055314145	0.187379316	21.64227216	7.19E-104	2.81E-102	Ups	NC_010443.5	273101674	273111721	-	MYMK	myomaker%2C myoblast fusion factor	GO:0007517:muscle organ development;GO:0007520:myoblast fusion;GO:0014905:myoblast fusion involved in skeletal muscle regeneration;GO:0045026:plasma membrane fusion;GO:1904206:positive regulation of skeletal muscle hypertrophy;	GO:0000139:Golgi membrane;GO:0005886:plasma membrane;	-	-	-
gene-TNNT1	2393	944	23.61	897	21.2	692	19.98	2297	63.05	2101	55.27	2508	61.61	1540.010945	2.566890147	1.360021555	0.063039996	21.57394742	3.16E-103	1.23E-101	Ups	NC_010448.4	59351445	59365584	-	TNNT1	troponin T1%2C slow skeletal type	GO:0006936:muscle contraction;GO:0006937:regulation of muscle contraction;GO:0045214:sarcomere organization;GO:0031444:slow-twitch skeletal muscle fiber contraction;	GO:0005861:troponin complex;	GO:0005523:tropomyosin binding;GO:0031014:troponin T binding;	K10372	-
gene-ADAMTS5	10155	3533	20.82	3447	19.2	2799	19.05	1666	10.78	1603	9.94	1845	10.68	2489.757847	0.491778624	-1.023919069	0.047539321	-21.53836128	6.81E-103	2.63E-101	Down	NC_010455.5	190353019	190413110	-	ADAMTS5	ADAM metallopeptidase with thrombospondin type 1 motif 5%2C transcript variant X1	GO:0003180:aortic valve morphogenesis;GO:0042742:defense response to bacterium;GO:0003203:endocardial cushion morphogenesis;GO:0022617:extracellular matrix disassembly;GO:0030198:extracellular matrix organization;GO:0007520:myoblast fusion;GO:0120163:negative regulation of cold-induced thermogenesis;GO:0006508:proteolysis;GO:0003184:pulmonary valve morphogenesis;GO:0044691:tooth eruption;	GO:0062023:collagen-containing extracellular matrix;GO:0005788:endoplasmic reticulum lumen;GO:0031012:extracellular matrix;GO:0005576:extracellular region;GO:0005615:extracellular space;	GO:0004175:endopeptidase activity;GO:0050840:extracellular matrix binding;GO:0008201:heparin binding;GO:0042802:identical protein binding;GO:0005178:integrin binding;GO:0004222:metalloendopeptidase activity;GO:0008237:metallopeptidase activity;GO:0008233:peptidase activity;GO:0008270:zinc ion binding;	K08620	-
gene-GSAP	3573	1782	29.85	2004	31.73	1586	30.68	796	14.63	802	14.13	849	13.97	1310.560191	0.428333109	-1.223194895	0.056865147	-21.51044996	1.24E-102	4.80E-101	Down	NC_010451.4	102694846	102785208	+	GSAP	gamma-secretase activating protein	GO:1902004:positive regulation of amyloid-beta formation;GO:0030162:regulation of proteolysis;	GO:0005802:trans-Golgi network;	GO:0001540:amyloid-beta binding;	-	-
gene-SLC25A5	1303	2474	113.63	2500	108.53	1974	104.69	1067	53.78	1175	56.77	1216	54.86	1740.039015	0.468196431	-1.094814158	0.050907584	-21.50591475	1.37E-102	5.27E-101	Down	NC_010461.5	97919295	97922245	+	SLC25A5	solute carrier family 25 member 5	GO:1990845:adaptive thermogenesis;GO:0030183:B cell differentiation;GO:0007059:chromosome segregation;GO:0030218:erythrocyte differentiation;GO:0140021:mitochondrial ADP transmembrane transport;GO:1990544:mitochondrial ATP transmembrane transport;GO:1901029:negative regulation of mitochondrial outer membrane permeabilization involved in apoptotic signaling pathway;GO:0008284:positive regulation o…	GO:0016020:membrane;GO:0005743:mitochondrial inner membrane;GO:0005757:mitochondrial permeability transition pore complex;GO:0071817:MMXD complex;	GO:0005471:ATP:ADP antiporter activity;GO:0017077:oxidative phosphorylation uncoupler activity;	K05863	ko04020 Calcium signaling pathway;ko04022 cGMP-PKG signaling pathway;ko04217 Necroptosis;ko04218 Cellular senescence;ko04613 Neutrophil extracellular trap formation;ko05010 Alzheimer disease;ko05012 Parkinson disease;ko05016 Huntington disease;ko05017 Spinocerebellar ataxia;ko05020 Prion disease;ko05022 Pathways of neurodegeneration - multiple diseases;ko05164 Influenza A;ko05166 Human T-cell leu…
gene-MYBL1	5193	1610	18.55	1752	19.08	1659	22.08	141	1.78	174	2.11	220	2.49	948.5061941	0.099114759	-3.334756291	0.155190899	-21.48809178	2.01E-102	7.72E-101	Down	NC_010446.5	68120078	68159513	+	MYBL1	MYB proto-oncogene like 1%2C transcript variant X2	GO:0030154:cell differentiation;GO:0007141:male meiosis I;GO:0000278:mitotic cell cycle;GO:0010529:obsolete negative regulation of transposition;GO:0045893:positive regulation of DNA-templated transcription;GO:0140543:positive regulation of piRNA transcription;GO:0045944:positive regulation of transcription by RNA polymerase II;GO:0006355:regulation of DNA-templated transcription;GO:0007283:sperm…	GO:0005654:nucleoplasm;GO:0005634:nucleus;	GO:0001228:DNA-binding transcription activator activity, RNA polymerase II-specific;GO:0000981:DNA-binding transcription factor activity, RNA polymerase II-specific;GO:0000978:RNA polymerase II cis-regulatory region sequence-specific DNA binding;	K09421	-
gene-INPP4B	17147	607	2.12	653	2.15	587	2.37	1539	5.9	1652	6.07	1725	5.91	1106.048672	2.49615079	1.319705089	0.06173093	21.37834454	2.13E-101	8.10E-100	Ups	NC_010450.4	84812041	85555200	+	INPP4B	inositol polyphosphate-4-phosphatase type II B%2C transcript variant X12	GO:0046855:obsolete inositol phosphate dephosphorylation;GO:0043647:inositol phosphate metabolic process;GO:0006661:phosphatidylinositol biosynthetic process;GO:0046856:phosphatidylinositol dephosphorylation;GO:0007165:signal transduction;	GO:0005737:cytoplasm;GO:0005829:cytosol;	GO:0017161:inositol-1,3,4-trisphosphate 4-phosphatase activity;GO:0052828:inositol-3,4-bisphosphate 4-phosphatase activity;GO:0016316:phosphatidylinositol-3,4-bisphosphate 4-phosphatase activity;	K01109	ko00562 Inositol phosphate metabolism;ko01100 Metabolic pathways;ko04070 Phosphatidylinositol signaling system;;
gene-KIAA1524	6250	801	7.67	787	7.12	709	7.84	217	2.28	201	2.02	224	2.11	496.7537898	0.26222642	-1.931115048	0.090711171	-21.28861327	1.45E-100	5.48E-99	Down	NC_010455.5	150934065	150966326	+	KIAA1524	KIAA1524 ortholog%2C transcript variant X3	-	GO:0005737:cytoplasm;GO:0005829:cytosol;GO:0005886:plasma membrane;	GO:0045296:cadherin binding;GO:0042803:protein homodimerization activity;	-	-
gene-NCAPD2	5263	1192	13.55	1313	14.11	1055	13.85	391	4.88	440	5.26	502	5.61	821.6480103	0.35145251	-1.508598338	0.070977884	-21.25448462	3.00E-100	1.13E-98	Down	NC_010447.5	64136505	64167410	-	NCAPD2	non-SMC condensin I complex subunit D2%2C transcript variant X1	GO:0051301:cell division;GO:0010032:meiotic chromosome condensation;GO:0007076:mitotic chromosome condensation;GO:1905821:positive regulation of chromosome condensation;GO:0051984:positive regulation of chromosome segregation;GO:1905820:positive regulation of chromosome separation;	GO:0000793:condensed chromosome;GO:0000779:condensed chromosome, centromeric region;GO:0000794:condensed nuclear chromosome;GO:0000796:condensin complex;GO:0005737:cytoplasm;GO:0005829:cytosol;GO:0016020:membrane;GO:0005654:nucleoplasm;GO:0005634:nucleus;	GO:0042393:histone binding;	K06677	-
gene-ODC1	2185	2342	64.15	2182	56.49	1745	55.19	887	26.66	920	26.51	992	26.69	1517.98811	0.420241401	-1.250709796	0.058975731	-21.20719437	8.20E-100	3.09E-98	Down	NC_010445.4	126087013	126095644	+	ODC1	ornithine decarboxylase 1	GO:0033387:putrescine biosynthetic process from ornithine;GO:0042176:regulation of protein catabolic process;	GO:0005737:cytoplasm;	GO:0004586:ornithine decarboxylase activity;GO:0042803:protein homodimerization activity;	K01581	ko00330 Arginine and proline metabolism;ko00480 Glutathione metabolism;ko01100 Metabolic pathways;;
gene-CCL11	569	152	15.99	205	20.38	166	20.16	735	84.84	840	92.94	827	85.43	475.2672077	4.312223193	2.108431851	0.099490277	21.1923407	1.12E-99	4.22E-98	Ups	NC_010454.4	40779906	40782862	-	CCL11	chemokine (C-C motif) ligand 11	GO:0060444:branching involved in mammary gland duct morphogenesis;GO:0071347:cellular response to interleukin-1;GO:0071356:cellular response to tumor necrosis factor;GO:0071346:cellular response to type II interferon;GO:0070098:chemokine-mediated signaling pathway;GO:0007010:cytoskeleton organization;GO:0048245:eosinophil chemotaxis;GO:0007186:G protein-coupled receptor signaling pathway;GO:00069…	GO:0005615:extracellular space;	GO:0048020:CCR chemokine receptor binding;GO:0031728:CCR3 chemokine receptor binding;GO:0008009:chemokine activity;GO:0046983:protein dimerization activity;	K16597	ko04060 Cytokine-cytokine receptor interaction;ko04061 Viral protein interaction with cytokine and cytokine receptor;ko04062 Chemokine signaling pathway;ko04657 IL-17 signaling pathway;ko05310 Asthma;;
gene-ADAM10	2247	1370	36.49	1509	37.99	1282	39.43	2794	81.67	3124	87.52	3187	83.37	2173.854052	2.05327277	1.037925297	0.0490183	21.17424107	1.65E-99	6.18E-98	Ups	NC_010443.5	113289480	113407940	+	ADAM10	ADAM metallopeptidase domain 10	GO:0034332:adherens junction organization;GO:0090102:cochlea development;GO:0051089:constitutive protein ectodomain proteolysis;GO:0038004:epidermal growth factor receptor ligand maturation;GO:0001701:in utero embryonic development;GO:0006509:membrane protein ectodomain proteolysis;GO:0042117:monocyte activation;GO:0007162:negative regulation of cell adhesion;GO:0010629:negative regulation of gen…	GO:0005912:adherens junction;GO:0030424:axon;GO:0009986:cell surface;GO:0030136:clathrin-coated vesicle;GO:0030425:dendrite;GO:0098978:glutamatergic synapse;GO:0000139:Golgi membrane;GO:0005798:Golgi-associated vesicle;GO:0005634:nucleus;GO:0097038:perinuclear endoplasmic reticulum;GO:0005886:plasma membrane;GO:0046930:pore complex;GO:0014069:postsynaptic density;GO:0097060:synaptic membrane;GO:0…	GO:0004175:endopeptidase activity;GO:0046872:metal ion binding;GO:0070573:metallodipeptidase activity;GO:0004222:metalloendopeptidase activity;GO:1902945:metalloendopeptidase activity involved in amyloid precursor protein catabolic process;GO:0042803:protein homodimerization activity;GO:0019901:protein kinase binding;GO:0017124:SH3 domain binding;	K06704	ko04361 Axon regeneration;ko05010 Alzheimer disease;ko05120 Epithelial cell signaling in Helicobacter pylori infection;;
gene-SPRY2	2303	919	23.88	1041	25.57	802	24.07	2199	62.71	2126	58.11	2284	58.3	1533.483916	2.252032481	1.171227635	0.055346512	21.16172459	2.15E-99	8.04E-98	Ups	NC_010453.5	52153695	52158766	-	SPRY2	sprouty RTK signaling antagonist 2	GO:0010719:negative regulation of epithelial to mesenchymal transition;GO:0070373:negative regulation of ERK1 and ERK2 cascade;GO:1902747:negative regulation of lens fiber cell differentiation;GO:0031397:negative regulation of protein ubiquitination;GO:0030512:negative regulation of transforming growth factor beta receptor signaling pathway;	GO:0005737:cytoplasm;GO:0005874:microtubule;GO:0032587:ruffle membrane;	-	K17383	ko04013 koK signaling pathway - fly;ko05206 MicroRNAs in cancer;;
gene-NUP93	4905	558	6.81	499	5.75	434	6.11	1331	17.82	1457	18.7	1648	19.75	965.6617703	2.790967859	1.48076551	0.070056694	21.13667423	3.66E-99	1.36E-97	Ups	NC_010448.4	18711869	18827705	+	NUP93	nucleoporin 93%2C transcript variant X4	GO:0006998:nuclear envelope organization;GO:0051292:nuclear pore complex assembly;GO:0016973:poly(A)+ mRNA export from nucleus;GO:0060391:positive regulation of SMAD protein signal transduction;GO:0006606:protein import into nucleus;GO:0060395:SMAD protein signal transduction;	GO:0005813:centrosome;GO:0005635:nuclear envelope;GO:0031965:nuclear membrane;GO:0034399:nuclear periphery;GO:0005643:nuclear pore;	GO:0017056:structural constituent of nuclear pore;	K14309	ko03013 Nucleocytoplasmic transport;ko05014 Amyotrophic lateral sclerosis;;
gene-ACSL3	5462	533	5.84	530	5.49	395	5	1311	15.76	1370	15.79	1452	15.63	911.7229909	2.668659393	1.416115183	0.067131924	21.09451217	8.93E-99	3.29E-97	Ups	NC_010457.5	124741986	124816955	+	ACSL3	acyl-CoA synthetase long-chain family member 3%2C transcript variant X3	GO:0006631:fatty acid metabolic process;GO:0044539:long-chain fatty acid import into cell;GO:0001676:long-chain fatty acid metabolic process;GO:0035338:long-chain fatty-acyl-CoA biosynthetic process;GO:0035336:long-chain fatty-acyl-CoA metabolic process;GO:0030182:neuron differentiation;GO:0042998:positive regulation of Golgi to plasma membrane protein transport;GO:2001247:positive regulation of …	GO:0005783:endoplasmic reticulum;GO:0005789:endoplasmic reticulum membrane;GO:0005794:Golgi apparatus;GO:0005811:lipid droplet;GO:0016020:membrane;GO:0005741:mitochondrial outer membrane;GO:0048471:perinuclear region of cytoplasm;GO:0005778:peroxisomal membrane;GO:0005886:plasma membrane;	GO:0047676:arachidonate-CoA ligase activity;GO:0005524:ATP binding;GO:0004467:long-chain fatty acid-CoA ligase activity;GO:0031956:medium-chain fatty acid-CoA ligase activity;GO:0090433:palmitoyl-CoA ligase activity;GO:0019904:protein domain specific binding;GO:0019901:protein kinase binding;	K01897	ko00061 Fatty acid biosynthesis;ko00071 Fatty acid degradation;ko01100 Metabolic pathways;ko01212 Fatty acid metabolism;ko03320 PPAR signaling pathway;ko04146 Peroxisome;ko04216 Ferroptosis;ko04714 Thermogenesis;ko04920 Adipocytokine signaling pathway;;
gene-RTN2	1837	283	9.22	264	8.13	254	9.56	906	32.39	918	31.46	1020	32.64	593.9522957	3.329231481	1.735189184	0.082617062	21.00279464	6.18E-98	2.26E-96	Ups	NC_010448.4	51855844	51864753	-	RTN2	reticulon 2	GO:0010467:gene expression;GO:0065002:intracellular protein transmembrane transport;GO:1902430:negative regulation of amyloid-beta formation;GO:0015031:protein transport;GO:0046324:regulation of glucose import;	GO:0009986:cell surface;GO:0005783:endoplasmic reticulum;GO:0005789:endoplasmic reticulum membrane;GO:0005882:intermediate filament;GO:0033017:sarcoplasmic reticulum membrane;GO:0030315:T-tubule;GO:0014802:terminal cisterna;GO:0030018:Z disc;	-	-	-
gene-TNNI1	1207	102	5.06	104	4.87	96	5.5	563	30.64	569	29.68	725	35.31	349.0555893	5.757010275	2.525319787	0.120248206	21.00089358	6.44E-98	2.34E-96	Ups	NC_010452.4	23788279	23800554	-	TNNI1	troponin I1%2C slow skeletal type	GO:0060048:cardiac muscle contraction;GO:0006936:muscle contraction;GO:0006942:regulation of striated muscle contraction;GO:0003009:skeletal muscle contraction;GO:0014883:transition between fast and slow fiber;GO:0055010:ventricular cardiac muscle tissue morphogenesis;	GO:0005829:cytosol;GO:0005861:troponin complex;	GO:0003779:actin binding;	K10371	-
gene-WNT9A	3928	245	3.73	275	3.96	185	3.25	888	14.85	847	13.57	1000	14.96	558.5450365	3.653091055	1.869117714	0.089023951	20.99567251	7.18E-98	2.61E-96	Ups	NC_010444.4	51102757	51128346	-	WNT9A	Wnt family member 9A	GO:0060070:canonical Wnt signaling pathway;GO:0045165:cell fate commitment;GO:0061303:cornea development in camera-type eye;GO:0072498:embryonic skeletal joint development;GO:0061072:iris morphogenesis;GO:0032331:negative regulation of chondrocyte differentiation;GO:0030182:neuron differentiation;GO:1902764:positive regulation of embryonic skeletal joint development;	GO:0005615:extracellular space;	GO:0005125:cytokine activity;GO:0005109:frizzled binding;	K01064	ko04150 mTOR signaling pathway;ko04310 Wnt signaling pathway;ko04390 Hippo signaling pathway;ko04550 Signaling pathways regulating pluripotency of stem cells;ko04916 Melanogenesis;ko04934 Cushing syndrome;ko05010 Alzheimer disease;ko05022 Pathways of neurodegeneration - multiple diseases;ko05165 Human papillomavirus infection;ko05200 Pathways in cancer;ko05205 Proteoglycans in cancer;ko05217 Basa…
gene-TMEM56	11950	154	0.77	158	0.75	164	0.95	780	4.29	706	3.72	794	3.91	448.5879341	4.490032508	2.16672589	0.103215644	20.9922238	7.72E-98	2.79E-96	Ups	NC_010446.5	122232587	122341187	-	TMEM56	transmembrane protein 56%2C transcript variant X20	GO:0055088:lipid homeostasis;	GO:0005783:endoplasmic reticulum;GO:0016020:membrane;	-	-	-
gene-GADD45G	1069	82	4.59	86	4.55	54	3.49	474	29.12	548	32.27	586	32.22	295.3136448	6.813756934	2.768450483	0.13188001	20.99219201	7.73E-98	2.79E-96	Ups	NC_010456.5	1166000	1167538	+	GADD45G	growth arrest and DNA damage inducible gamma	GO:0006915:apoptotic process;GO:0030154:cell differentiation;GO:0051726:regulation of cell cycle;	GO:0005737:cytoplasm;GO:0005634:nucleus;	-	K04402	ko04010 koK signaling pathway;ko04064 NF-kappa B signaling pathway;ko04068 FoxO signaling pathway;ko04110 Cell cycle;ko04115 p53 signaling pathway;ko04210 Apoptosis;ko04218 Cellular senescence;ko05169 Epstein-Barr virus infection;ko05200 Pathways in cancer;ko05202 Transcriptional misregulation in cancer;ko05210 Colorectal cancer;ko05212 Pancreatic cancer;ko05213 Endometrial cancer;ko05214 Glioma;…
gene-THBS2	6550	1881	17.19	1961	16.94	1644	17.35	846	8.48	749	7.2	881	7.91	1335.922909	0.424015527	-1.237810998	0.05909422	-20.94639725	2.02E-97	7.30E-96	Down	NC_010443.5	854473	882467	+	THBS2	thrombospondin 2%2C transcript variant X5	GO:0007155:cell adhesion;	GO:0005576:extracellular region;	GO:0005509:calcium ion binding;GO:0008201:heparin binding;	K04659	ko04145 Phagosome;ko04151 PI3K-Akt signaling pathway;ko04510 Focal adhesion;ko04512 ECM-receptor interaction;ko05144 Malaria;ko05165 Human papillomavirus infection;;
gene-GLRX	1725	1383	47.98	1325	43.45	1064	42.63	466	17.74	380	13.87	430	14.65	848.7781788	0.318819088	-1.649190088	0.078900767	-20.90207924	5.13E-97	1.84E-95	Down	NC_010444.4	102425580	102437851	-	GLRX	glutaredoxin	-	GO:0005739:mitochondrion;	GO:0015038:glutathione disulfide oxidoreductase activity;	K03676	-
gene-FAM8A1	4395	874	11.9	853	10.98	804	12.64	1960	29.29	2077	29.75	2126	28.43	1424.406648	2.283348077	1.191150803	0.056993968	20.89959416	5.40E-97	1.93E-95	Ups	NC_010449.5	13378129	13390895	+	FAM8A1	family with sequence similarity 8 member A1%2C transcript variant X1	GO:0030433:ubiquitin-dependent ERAD pathway;	GO:0000836:Hrd1p ubiquitin ligase complex;	-	-	-
gene-LMOD3	2336	47	1.2	53	1.28	34	1.01	437	12.29	435	11.72	485	12.2	240.5541936	9.527994142	3.252172526	0.155742278	20.88175778	7.85E-97	2.78E-95	Ups	NC_010455.5	50541407	50554346	-	LMOD3	leiomodin 3	GO:0007015:actin filament organization;GO:0045010:actin nucleation;GO:0006936:muscle contraction;GO:0030239:myofibril assembly;GO:0051694:pointed-end actin filament capping;GO:0048743:positive regulation of skeletal muscle fiber development;GO:0048741:skeletal muscle fiber development;GO:0030240:skeletal muscle thin filament assembly;GO:0006941:striated muscle contraction;	GO:0005737:cytoplasm;GO:0005856:cytoskeleton;GO:0031430:M band;GO:0030016:myofibril;GO:0005865:striated muscle thin filament;	GO:0003785:actin monomer binding;GO:0005523:tropomyosin binding;	-	-
gene-NECTIN1	6241	117	1.12	138	1.25	110	1.22	582	6.13	609	6.14	688	6.48	363.7049584	4.832714291	2.272833705	0.108952046	20.86086307	1.21E-96	4.30E-95	Ups	NC_010451.4	46823552	46891564	-	NECTIN1	nectin cell adhesion molecule 1	GO:0007157:heterophilic cell-cell adhesion via plasma membrane cell adhesion molecules;GO:0007156:homophilic cell adhesion via plasma membrane adhesion molecules;GO:0046598:positive regulation of viral entry into host cell;GO:1902414:protein localization to cell junction;	GO:0005912:adherens junction;GO:0005886:plasma membrane;	-	K06081	ko04514 Cell adhesion molecules;ko04520 Adherens junction;ko05168 Herpes simplex virus 1 infection;;
gene-EIF2AK4	5878	1949	19.84	2213	21.3	1822	21.42	914	10.21	932	9.98	924	9.24	1469.099128	0.435064583	-1.200698517	0.057625256	-20.83632436	2.03E-96	7.17E-95	Down	NC_010443.5	131244818	131355240	-	EIF2AK4	eukaryotic translation initiation factor 2 alpha kinase 4%2C transcript variant X3	GO:0002250:adaptive immune response;GO:0007049:cell cycle;GO:0034198:cellular response to amino acid starvation;GO:0070417:cellular response to cold;GO:1990253:cellular response to leucine starvation;GO:0034644:cellular response to UV;GO:0051607:defense response to virus;GO:0000077:DNA damage checkpoint signaling;GO:0036492:eiF2alpha phosphorylation in response to endoplasmic reticulum stress;GO:…	GO:0005829:cytosol;GO:0022626:cytosolic ribosome;GO:0005844:polysome;	GO:0005524:ATP binding;GO:0004694:eukaryotic translation initiation factor 2alpha kinase activity;GO:0004672:protein kinase activity;GO:0106310:protein serine kinase activity;GO:0004674:protein serine/threonine kinase activity;GO:0000049:tRNA binding;	K16196	ko04140 Autophagy - animal;ko04141 Protein processing in endoplasmic reticulum;ko05160 Hepatitis C;ko05162 Measles;ko05168 Herpes simplex virus 1 infection;;
gene-FGF13	3199	141	2.64	136	2.4	102	2.2	589	12.09	673	13.24	801	14.72	394.5120932	5.107946005	2.352743275	0.112943162	20.83121484	2.26E-96	7.96E-95	Ups	NC_010461.5	113460191	113955691	-	FGF13	fibroblast growth factor 13%2C transcript variant X4	GO:0048755:branching morphogenesis of a nerve;GO:0021795:cerebral cortex cell migration;GO:0045200:establishment of neuroblast polarity;GO:0021766:hippocampus development;GO:1904862:inhibitory synapse assembly;GO:0007612:learning;GO:0007611:learning or memory;GO:0000165:MAPK cascade;GO:0007613:memory;GO:0046785:microtubule polymerization;GO:0048671:negative regulation of collateral sprouting;GO:0…	GO:0030424:axon;GO:0005737:cytoplasm;GO:0005829:cytosol;GO:0030425:dendrite;GO:0030175:filopodium;GO:0030426:growth cone;GO:0014704:intercalated disc;GO:0016328:lateral plasma membrane;GO:0005874:microtubule;GO:0043005:neuron projection;GO:0005634:nucleus;GO:0005886:plasma membrane;GO:0042383:sarcolemma;	GO:0048487:beta-tubulin binding;GO:0008083:growth factor activity;GO:0008017:microtubule binding;GO:0030295:protein kinase activator activity;GO:0017080:sodium channel regulator activity;GO:0044325:transmembrane transporter binding;	K04358	ko04010 koK signaling pathway;ko04014 Ras signaling pathway;ko04015 Rap1 signaling pathway;ko04020 Calcium signaling pathway;ko04151 PI3K-Akt signaling pathway;ko04810 Regulation of actin cytoskeleton;ko05200 Pathways in cancer;ko05207 Chemical carcinogenesis - receptor activation;ko05218 Melanoma;ko05224 Breast cancer;ko05226 Gastric cancer;;
gene-TFPI	7407	752	6.08	849	6.48	682	6.36	186	1.65	235	2	213	1.69	491.9296722	0.260950908	-1.938149671	0.093068804	-20.82491228	2.57E-96	9.05E-95	Down	NC_010457.5	92345083	92409962	-	TFPI	tissue factor pathway inhibitor%2C transcript variant X5	GO:0007596:blood coagulation;GO:0071383:cellular response to steroid hormone stimulus;GO:0030195:negative regulation of blood coagulation;GO:0010466:negative regulation of peptidase activity;	GO:0005901:caveola;GO:0009986:cell surface;GO:0005783:endoplasmic reticulum;GO:0005576:extracellular region;GO:0005615:extracellular space;GO:0005886:plasma membrane;	GO:0004866:endopeptidase inhibitor activity;GO:0004867:serine-type endopeptidase inhibitor activity;	K03909	ko04610 Complement and coagulation cascades;;
gene-THY1	2661	1322	29.73	1275	27.1	1023	26.57	2522	62.25	2925	69.2	3144	69.45	1994.237127	2.229151434	1.156494627	0.055564845	20.81342292	3.27E-96	1.15E-94	Ups	NC_010451.4	46607022	46612691	-	THY1	Thy-1 cell surface antigen	GO:0001525:angiogenesis;GO:0098609:cell-cell adhesion;GO:0007010:cytoskeleton organization;GO:0048041:focal adhesion assembly;GO:0050771:negative regulation of axonogenesis;GO:0030336:negative regulation of cell migration;GO:0006469:negative regulation of protein kinase activity;GO:0050860:negative regulation of T cell receptor signaling pathway;GO:0043547:positive regulation of GTPase activity;G…	GO:0009897:external side of plasma membrane;GO:0030426:growth cone;GO:0005886:plasma membrane;	GO:0034235:GPI anchor binding;GO:0005096:GTPase activator activity;	K06514	ko04670 Leukocyte transendothelial migration;;
gene-LOC100738003	7496	563	4.49	564	4.26	593	5.47	1587	13.91	1709	14.35	1820	14.27	1117.579573	2.779155787	1.474646708	0.070889122	20.80215788	4.14E-96	1.45E-94	Ups	NC_010446.5	69615953	69793131	+	LOC100738003	25-hydroxycholesterol 7-alpha-hydroxylase-like%2C transcript variant X3	GO:0035754:B cell chemotaxis;GO:0006699:bile acid biosynthetic process;GO:0042632:cholesterol homeostasis;GO:0008203:cholesterol metabolic process;GO:0050673:epithelial cell proliferation;GO:0030520:intracellular estrogen receptor signaling pathway;GO:0033147:negative regulation of intracellular estrogen receptor signaling pathway;GO:0050679:positive regulation of epithelial cell proliferation;GO…	GO:0005789:endoplasmic reticulum membrane;	GO:0033782:24-hydroxycholesterol 7alpha-hydroxylase activity;GO:0033783:25-hydroxycholesterol 7alpha-hydroxylase activity;GO:0047092:27-hydroxycholesterol 7-alpha-monooxygenase activity;GO:0020037:heme binding;GO:0005506:iron ion binding;GO:0008396:oxysterol 7-alpha-hydroxylase activity;GO:0008395:steroid hydroxylase activity;	K07430	ko00120 Primary bile acid biosynthesis;ko00140 Steroid hormone biosynthesis;;
gene-MKI67	11563	3467	17.94	3988	19.51	2886	17.25	610	3.46	676	3.68	854	4.34	2102.653513	0.194404067	-2.362869692	0.113612427	-20.79763418	4.55E-96	1.59E-94	Down	NC_010456.5	137266622	137296312	-	MKI67	marker of proliferation Ki-67%2C transcript variant X2	-	-	-	K17582	-
gene-LOC100512977	16774	2394	8.54	2312	7.8	2086	8.59	1080	4.23	1063	3.99	1214	4.25	1702.301694	0.463384684	-1.109717734	0.053375118	-20.79091871	5.23E-96	1.82E-94	Down	NC_010451.4	36856092	36970940	-	LOC100512977	KDEL motif-containing protein 2%2C transcript variant X8	GO:0018242:protein O-linked glycosylation via serine;GO:0006886:intracellular protein transport;GO:0003334:keratinocyte development;GO:0071985:multivesicular body sorting pathway;GO:0045921:positive regulation of exocytosis;GO:0050714:positive regulation of protein secretion;	GO:0012505:endomembrane system;GO:0005788:endoplasmic reticulum lumen;GO:0005768:endosome;	GO:0140561:EGF-domain serine glucosyltransferase activity;GO:0140562:EGF-domain serine xylosyltransferase activity;GO:0046527:glucosyltransferase activity;GO:0035251:UDP-glucosyltransferase activity;GO:0035252:UDP-xylosyltransferase activity;GO:0031267:small GTPase binding;	-	-
gene-FHOD3	5991	829	8.28	796	7.52	688	7.94	1736	19.03	1843	19.37	2061	20.22	1299.988982	2.287969053	1.194067539	0.057545474	20.74998199	1.23E-95	4.24E-94	Ups	NC_010448.4	120036824	120585987	+	FHOD3	formin homology 2 domain containing 3%2C transcript variant X7	GO:0055003:cardiac myofibril assembly;GO:0030866:cortical actin cytoskeleton organization;GO:0030837:negative regulation of actin filament polymerization;GO:0045214:sarcomere organization;	GO:0005737:cytoplasm;GO:0005856:cytoskeleton;GO:0005865:striated muscle thin filament;GO:0030018:Z disc;	GO:0051015:actin filament binding;	-	-
gene-PLAUR	1439	1258	52.32	1491	58.61	1191	57.2	406	18.53	498	21.79	530	21.65	903.1637738	0.341421567	-1.550373901	0.074723589	-20.74811872	1.27E-95	4.39E-94	Down	NC_010448.4	50489773	50505453	-	PLAUR	plasminogen activator%2C urokinase receptor	GO:2001268:negative regulation of cysteine-type endopeptidase activity involved in apoptotic signaling pathway;GO:2001243:negative regulation of intrinsic apoptotic signaling pathway;GO:0043388:positive regulation of DNA binding;GO:0045742:positive regulation of epidermal growth factor receptor signaling pathway;GO:0034112:positive regulation of homotypic cell-cell adhesion;GO:0001934:positive re…	GO:0045177:apical part of cell;GO:0009986:cell surface;GO:0005886:plasma membrane;GO:0098637:protein complex involved in cell-matrix adhesion;GO:1905370:serine-type endopeptidase complex;	GO:0019904:protein domain specific binding;GO:0005102:signaling receptor binding;GO:0035375:zymogen binding;	K03985	ko04610 Complement and coagulation cascades;ko05205 Proteoglycans in cancer;;
gene-NEDD9	13207	1216	5.51	1539	6.59	1154	6.04	441	2.19	468	2.23	477	2.12	889.7166925	0.333616857	-1.583735908	0.076416756	-20.72498219	2.06E-95	7.09E-94	Down	NC_010449.5	7807042	8093553	-	NEDD9	neural precursor cell expressed%2C developmentally down-regulated 9%2C transcript variant X5	GO:0090630:activation of GTPase activity;GO:0007155:cell adhesion;GO:0007049:cell cycle;GO:0051301:cell division;GO:0061523:cilium disassembly;GO:0007611:learning or memory;GO:0097021:lymphocyte migration into lymphoid organs;GO:0030336:negative regulation of cell migration;GO:1902952:positive regulation of dendritic spine maintenance;GO:2000522:positive regulation of immunological synapse format…	GO:0016323:basolateral plasma membrane;GO:0005938:cell cortex;GO:0036064:ciliary basal body;GO:0005829:cytosol;GO:0005925:focal adhesion;GO:0005794:Golgi apparatus;GO:0001772:immunological synapse;GO:0030027:lamellipodium;GO:0072686:mitotic spindle;GO:0005654:nucleoplasm;GO:0000922:spindle pole;	GO:1990782:protein tyrosine kinase binding;	K16832	-
gene-IL1RL1	2715	967	21.32	1117	23.27	866	22.04	327	7.91	280	6.49	353	7.64	657.6699647	0.305984586	-1.708469118	0.082519586	-20.70380142	3.20E-95	1.10E-93	Down	NC_010445.4	51868549	51902454	-	IL1RL1	interleukin 1 receptor like 1	GO:0006955:immune response;GO:0006954:inflammatory response;GO:0030225:macrophage differentiation;GO:0002826:negative regulation of T-helper 1 type immune response;GO:0032689:negative regulation of type II interferon production;GO:0032722:positive regulation of chemokine production;GO:0050729:positive regulation of inflammatory response;GO:0032754:positive regulation of interleukin-5 production;G…	GO:0005829:cytosol;GO:0009897:external side of plasma membrane;GO:0005576:extracellular region;GO:0005925:focal adhesion;GO:0005886:plasma membrane;	GO:0004896:cytokine receptor activity;GO:0004908:interleukin-1 receptor activity;GO:0002113:interleukin-33 binding;GO:0050135:NAD(P)+ nucleosidase activity;GO:0061809:NAD+ nucleotidase, cyclic ADP-ribose generating;	K05171	ko04060 Cytokine-cytokine receptor interaction;;
gene-ELK3	4186	4009	57.31	4513	60.98	3708	61.22	1870	29.34	2182	32.81	2355	33.07	3118.231888	0.491144582	-1.025780312	0.049571343	-20.69301036	4.00E-95	1.37E-93	Down	NC_010447.5	87285237	87355201	-	ELK3	ELK3%2C ETS transcription factor%2C transcript variant X1	GO:0001525:angiogenesis;GO:0030154:cell differentiation;GO:0045892:negative regulation of DNA-templated transcription;GO:0045944:positive regulation of transcription by RNA polymerase II;GO:0006357:regulation of transcription by RNA polymerase II;GO:0007165:signal transduction;GO:0042060:wound healing;	GO:0000785:chromatin;GO:0005739:mitochondrion;GO:0005654:nucleoplasm;GO:0005634:nucleus;	GO:0001228:DNA-binding transcription activator activity, RNA polymerase II-specific;GO:0003700:DNA-binding transcription factor activity;GO:0000981:DNA-binding transcription factor activity, RNA polymerase II-specific;GO:0001227:DNA-binding transcription repressor activity, RNA polymerase II-specific;GO:0032422:purine-rich negative regulatory element binding;GO:0000978:RNA polymerase II cis-regul…	K09430	-
gene-SMO	3566	546	9.16	562	8.91	465	9.01	1293	23.82	1402	24.75	1497	24.68	941.4132301	2.502770934	1.323526254	0.063963449	20.69191512	4.10E-95	1.40E-93	Ups	NC_010460.4	19450730	19478796	-	SMO	smoothened%2C frizzled class receptor	GO:0071929:alpha-tubulin acetylation;GO:0009952:anterior/posterior pattern specification;GO:0006915:apoptotic process;GO:0048143:astrocyte activation;GO:0060413:atrial septum morphogenesis;GO:0001708:cell fate specification;GO:0071397:cellular response to cholesterol;GO:0007417:central nervous system development;GO:0021953:central nervous system neuron differentiation;GO:0021696:cerebellar cortex…	GO:0097731:9+0 non-motile cilium;GO:0005814:centriole;GO:0060170:ciliary membrane;GO:0097542:ciliary tip;GO:0005929:cilium;GO:0030425:dendrite;GO:0030666:endocytic vesicle membrane;GO:0070062:extracellular exosome;GO:0043231:intracellular membrane-bounded organelle;GO:0016020:membrane;GO:0005886:plasma membrane;	GO:0004930:G protein-coupled receptor activity;GO:0005113:patched binding;	K06226	ko04340 Hedgehog signaling pathway;ko04341 Hedgehog signaling pathway - fly;ko04360 Axon guidance;ko05200 Pathways in cancer;ko05205 Proteoglycans in cancer;ko05217 Basal cell carcinoma;;
gene-NET1	1750	910	31.12	916	29.61	699	27.6	1850	69.43	2045	73.56	2158	72.49	1401.22636	2.255044175	1.173155695	0.05677973	20.661523	7.69E-95	2.62E-93	Ups	NC_010452.4	65428013	65438346	-	NET1	neuroepithelial cell transforming 1	GO:0070301:cellular response to hydrogen peroxide;GO:0071479:cellular response to ionizing radiation;GO:0035556:intracellular signal transduction;GO:0051451:myoblast migration;GO:0043065:positive regulation of apoptotic process;GO:0043547:positive regulation of GTPase activity;GO:0035025:positive regulation of Rho protein signal transduction;GO:0001558:regulation of cell growth;GO:0051056:regulat…	GO:0005829:cytosol;GO:0005634:nucleus;	GO:0005085:guanyl-nucleotide exchange factor activity;	-	-
gene-NAMPT	4780	2146	26.87	2391	28.29	2082	30.1	1027	14.11	1025	13.5	1137	13.98	1646.373965	0.451646862	-1.14673291	0.055521484	-20.6538592	9.01E-95	3.06E-93	Down	NC_010451.4	106119896	106162126	-	NAMPT	nicotinamide phosphoribosyltransferase	GO:0032922:circadian regulation of gene expression;GO:0009435:NAD biosynthetic process;	GO:0005737:cytoplasm;GO:0005615:extracellular space;GO:0005634:nucleus;	GO:0005125:cytokine activity;GO:0047280:nicotinamide phosphoribosyltransferase activity;	K03462	ko00760 Nicotinate and nicotinamide metabolism;ko01100 Metabolic pathways;ko04621 NOD-like receptor signaling pathway;;
gene-ARPP21	23696	279	0.7	274	0.65	223	0.65	848	2.35	891	2.37	941	2.33	562.7639844	3.246393315	1.698837799	0.082537386	20.58264593	3.93E-94	1.32E-92	Ups	NC_010455.5	20955414	21088424	+	ARPP21	cAMP regulated phosphoprotein 21	-	GO:0005737:cytoplasm;	GO:0005516:calmodulin binding;GO:0003676:nucleic acid binding;	-	-
gene-NUP54	7290	1238	10.16	1337	10.37	1165	11.04	470	4.23	505	4.36	548	4.42	885.0802871	0.381773469	-1.389211246	0.06758321	-20.55556771	6.86E-94	2.30E-92	Down	NC_010450.4	71792153	71833180	-	NUP54	nucleoporin 54%2C transcript variant X1	GO:0051028:mRNA transport;GO:0006607:NLS-bearing protein import into nucleus;GO:0006999:nuclear pore organization;GO:0006913:nucleocytoplasmic transport;GO:0036228:protein localization to nuclear inner membrane;GO:0006605:protein targeting;GO:0042306:regulation of protein import into nucleus;	GO:0005635:nuclear envelope;GO:0031965:nuclear membrane;GO:0005643:nuclear pore;GO:0044613:nuclear pore central transport channel;	GO:0042802:identical protein binding;GO:0044877:protein-containing complex binding;GO:0017056:structural constituent of nuclear pore;	K14308	ko03013 Nucleocytoplasmic transport;ko05014 Amyotrophic lateral sclerosis;;
gene-LOC100511937	6355	80	0.75	63	0.56	79	0.86	508	5.25	560	5.55	529	4.89	295.1856382	6.743313372	2.753457643	0.133991539	20.5494889	7.78E-94	2.60E-92	Ups	NC_010448.4	165268260	165402668	+	LOC100511937	phosphatidylinositol 3-kinase regulatory subunit gamma%2C transcript variant X4	GO:0030183:B cell differentiation;GO:0002042:cell migration involved in sprouting angiogenesis;GO:0006955:immune response;GO:0008286:insulin receptor signaling pathway;GO:2000811:negative regulation of anoikis;GO:0046854:phosphatidylinositol phosphate biosynthetic process;GO:0030335:positive regulation of cell migration;GO:0010628:positive regulation of gene expression;GO:0001934:positive regulat…	GO:0005829:cytosol;GO:0005942:phosphatidylinositol 3-kinase complex;GO:0005943:phosphatidylinositol 3-kinase complex, class IA;	GO:0016303:1-phosphatidylinositol-3-kinase activity;GO:0046935:1-phosphatidylinositol-3-kinase regulator activity;GO:0001784:phosphotyrosine residue binding;	K02649	ko01521 EGFR tyrosine kinase inhibitor resistance;ko01522 Endocrine resistance;ko01524 Platinum drug resistance;ko04012 ErbB signaling pathway;ko04014 Ras signaling pathway;ko04015 Rap1 signaling pathway;ko04024 cAMP signaling pathway;ko04062 Chemokine signaling pathway;ko04066 HIF-1 signaling pathway;ko04068 FoxO signaling pathway;ko04070 Phosphatidylinositol signaling system;ko04071 Sphingolipi…
gene-CCND2	1222	355	17.39	360	16.66	281	15.89	999	53.69	1122	57.8	1083	52.1	684.6068261	3.027104543	1.597938501	0.077853231	20.52501213	1.29E-93	4.29E-92	Ups	NC_010447.5	66092483	66114575	-	CCND2	cyclin D2	GO:0008344:adult locomotory behavior;GO:0051301:cell division;GO:0071481:cellular response to X-ray;GO:0007616:long-term memory;GO:0044772:mitotic cell cycle phase transition;GO:0043066:negative regulation of apoptotic process;GO:0008284:positive regulation of cell population proliferation;GO:0045737:positive regulation of cyclin-dependent protein serine/threonine kinase activity;GO:1900087:posit…	GO:0000785:chromatin;GO:0097129:cyclin D2-CDK4 complex;GO:0000307:cyclin-dependent protein kinase holoenzyme complex;GO:0005737:cytoplasm;GO:0005829:cytosol;GO:0031965:nuclear membrane;GO:0005730:nucleolus;GO:0005654:nucleoplasm;GO:0005634:nucleus;	GO:0016538:cyclin-dependent protein serine/threonine kinase regulator activity;GO:0019901:protein kinase binding;	K10151	ko04068 FoxO signaling pathway;ko04110 Cell cycle;ko04115 p53 signaling pathway;ko04151 PI3K-Akt signaling pathway;ko04218 Cellular senescence;ko04310 Wnt signaling pathway;ko04340 Hedgehog signaling pathway;ko04390 Hippo signaling pathway;ko04510 Focal adhesion;ko04630 JAK-STAT signaling pathway;ko04917 Prolactin signaling pathway;ko05162 Measles;ko05165 Human papillomavirus infection;ko05166 Hu…
gene-ZBTB16	8072	460	3.41	571	4	400	3.42	50	0.41	74	0.58	81	0.59	276.251466	0.134785078	-2.891267313	0.141816563	-20.38737396	2.16E-92	7.16E-91	Down	NC_010451.4	41639536	41839254	+	ZBTB16	zinc finger and BTB domain containing 16%2C transcript variant X3	GO:0009952:anterior/posterior pattern specification;GO:0006915:apoptotic process;GO:0051216:cartilage development;GO:0008283:cell population proliferation;GO:0007417:central nervous system development;GO:0042733:embryonic digit morphogenesis;GO:0035116:embryonic hindlimb morphogenesis;GO:0009880:embryonic pattern specification;GO:0035136:forelimb morphogenesis;GO:0030097:hemopoiesis;GO:0048133:ma…	GO:0005829:cytosol;GO:0001673:male germ cell nucleus;GO:0016604:nuclear body;GO:0016607:nuclear speck;GO:0005634:nucleus;GO:0005886:plasma membrane;GO:0016605:PML body;GO:0032991:protein-containing complex;GO:0017053:transcription repressor complex;	GO:0003677:DNA binding;GO:0001228:DNA-binding transcription activator activity, RNA polymerase II-specific;GO:0001227:DNA-binding transcription repressor activity, RNA polymerase II-specific;GO:0042802:identical protein binding;GO:0046872:metal ion binding;GO:0008022:obsolete protein C-terminus binding;GO:0019904:protein domain specific binding;GO:0042803:protein homodimerization activity;GO:0000…	K10055	ko05200 Pathways in cancer;ko05202 Transcriptional misregulation in cancer;ko05221 Acute myeloid leukemia;;
gene-E2F8	4233	613	8.67	573	7.66	444	7.25	109	1.69	104	1.55	115	1.6	330.2563694	0.189568636	-2.399207807	0.117804493	-20.36601271	3.35E-92	1.10E-90	Down	NC_010444.4	40178182	40194932	+	E2F8	E2F transcription factor 8%2C transcript variant X2	GO:0033301:cell cycle comprising mitosis without cytokinesis;GO:0060718:chorionic trophoblast cell differentiation;GO:0048144:fibroblast proliferation;GO:0070365:hepatocyte differentiation;GO:0032466:negative regulation of cytokinesis;GO:0000122:negative regulation of transcription by RNA polymerase II;GO:0001890:placenta development;GO:0032877:positive regulation of DNA endoreduplication;GO:0045…	GO:0000785:chromatin;GO:0005829:cytosol;GO:0005730:nucleolus;GO:0005654:nucleoplasm;GO:0090575:RNA polymerase II transcription regulator complex;	GO:0000987:cis-regulatory region sequence-specific DNA binding;GO:0003700:DNA-binding transcription factor activity;GO:0000981:DNA-binding transcription factor activity, RNA polymerase II-specific;GO:0001217:DNA-binding transcription repressor activity;GO:0001227:DNA-binding transcription repressor activity, RNA polymerase II-specific;GO:0042802:identical protein binding;GO:0000978:RNA polymerase…	K09391	-
gene-GPCPD1	5453	1121	12.3	1268	13.15	973	12.33	410	4.94	419	4.84	477	5.14	783.0036908	0.365246967	-1.453055803	0.071411721	-20.34758147	4.88E-92	1.60E-90	Down	NC_010459.5	14420656	14476223	-	GPCPD1	glycerophosphocholine phosphodiesterase 1%2C transcript variant X2	GO:0046475:glycerophospholipid catabolic process;GO:0007519:skeletal muscle tissue development;	GO:0005829:cytosol;	GO:0047389:glycerophosphocholine phosphodiesterase activity;GO:2001070:starch binding;	K18695	ko00564 Glycerophospholipid metabolism;ko05231 Choline metabolism in cancer;;
gene-ADCY7	6404	2659	24.85	2650	23.41	2084	22.49	1206	12.37	1284	12.62	1393	12.79	1883.516611	0.494091728	-1.017149192	0.050029629	-20.33093609	6.85E-92	2.25E-90	Down	NC_010448.4	34521503	34586384	-	ADCY7	adenylate cyclase 7%2C transcript variant X13	GO:0007189:adenylate cyclase-activating G protein-coupled receptor signaling pathway;GO:0006171:cAMP biosynthetic process;GO:0071361:cellular response to ethanol;GO:0071285:cellular response to lithium ion;GO:0035556:intracellular signal transduction;GO:0060135:maternal process involved in female pregnancy;GO:1900016:negative regulation of cytokine production involved in inflammatory response;GO:…	GO:0016020:membrane;GO:0005886:plasma membrane;	GO:0004016:adenylate cyclase activity;GO:0005524:ATP binding;GO:0046872:metal ion binding;	K08047	ko00230 Purine metabolism;ko01100 Metabolic pathways;ko01522 Endocrine resistance;ko04015 Rap1 signaling pathway;ko04020 Calcium signaling pathway;ko04022 cGMP-PKG signaling pathway;ko04024 cAMP signaling pathway;ko04062 Chemokine signaling pathway;ko04072 Phospholipase D signaling pathway;ko04114 Oocyte meiosis;ko04211 Longevity regulating pathway;ko04213 Longevity regulating pathway - multiple …
gene-TACC3	3006	562	11.19	621	11.69	456	10.48	122	2.67	110	2.3	116	2.27	335.0880815	0.200151432	-2.320836157	0.11423953	-20.31552616	9.37E-92	3.06E-90	Down	NC_010450.4	825433	835425	+	TACC3	transforming acidic coiled-coil containing protein 3%2C transcript variant X2	GO:0051301:cell division;GO:0008283:cell population proliferation;GO:0021987:cerebral cortex development;GO:0007091:metaphase/anaphase transition of mitotic cell cycle;GO:0000226:microtubule cytoskeleton organization;GO:1902850:microtubule cytoskeleton organization involved in mitosis;GO:0007052:mitotic spindle organization;GO:0060236:regulation of mitotic spindle organization;	GO:0034451:centriolar satellite;GO:0005737:cytoplasm;GO:0005829:cytosol;GO:0043231:intracellular membrane-bounded organelle;GO:0072686:mitotic spindle;GO:0000922:spindle pole;	-	K14283	-
gene-CKM	2288	5	0.13	15	0.37	12	0.36	460	13.21	520	14.31	564	14.49	253.0152096	45.26345373	5.500274765	0.271786936	20.23745084	4.58E-91	1.49E-89	Ups	NC_010448.4	51704021	51716935	-	CKM	creatine kinase%2C M-type	GO:0046314:phosphocreatine biosynthetic process;GO:0016310:phosphorylation;GO:0009408:response to heat;	GO:0005615:extracellular space;	GO:0005524:ATP binding;GO:0004111:creatine kinase activity;GO:0016301:kinase activity;	K00933	ko00330 Arginine and proline metabolism;ko01100 Metabolic pathways;;
gene-BIRC5	1579	673	25.51	594	21.28	469	20.53	110	4.58	124	4.94	120	4.47	352.4743917	0.192125751	-2.379877199	0.117656706	-20.22729752	5.63E-91	1.82E-89	Down	NC_010454.4	3747276	3755214	-	BIRC5	baculoviral IAP repeat containing 5	GO:0051301:cell division;GO:0007059:chromosome segregation;GO:0051303:establishment of chromosome localization;GO:0000086:G2/M transition of mitotic cell cycle;GO:0007127:meiosis I;GO:0000226:microtubule cytoskeleton organization;GO:0000281:mitotic cytokinesis;GO:0007094:mitotic spindle assembly checkpoint signaling;GO:0043066:negative regulation of apoptotic process;GO:0043154:negative regulatio…	GO:0005814:centriole;GO:0032133:chromosome passenger complex;GO:0000775:chromosome, centromeric region;GO:0005737:cytoplasm;GO:0005881:cytoplasmic microtubule;GO:0005829:cytosol;GO:0031021:interphase microtubule organizing center;GO:0000776:kinetochore;GO:0030496:midbody;GO:0005634:nucleus;GO:0005876:spindle microtubule;	GO:0043027:cysteine-type endopeptidase inhibitor activity involved in apoptotic process;GO:0008017:microtubule binding;GO:0042803:protein homodimerization activity;GO:0015631:tubulin binding;GO:0008270:zinc ion binding;	K08731	ko01524 Platinum drug resistance;ko04210 Apoptosis;ko04215 Apoptosis - multiple species;ko04390 Hippo signaling pathway;ko05161 Hepatitis B;ko05200 Pathways in cancer;ko05207 Chemical carcinogenesis - receptor activation;ko05210 Colorectal cancer;;
gene-FAM177A1	4449	852	11.46	910	11.57	711	11.04	263	3.88	282	3.99	271	3.58	553.097108	0.310573399	-1.68699383	0.083493197	-20.20516521	8.82E-91	2.85E-89	Down	NC_010449.5	64788829	64808640	-	FAM177A1	family with sequence similarity 177 member A1	-	-	-	K11583	ko03015 mRNA surveillance pathway;ko04071 Sphingolipid signaling pathway;ko04151 PI3K-Akt signaling pathway;ko04152 AMPK signaling pathway;ko04261 Adrenergic signaling in cardiomyocytes;ko04728 Dopaminergic synapse;ko05165 Human papillomavirus infection;;
gene-ITGA11	5211	409	4.7	443	4.81	391	5.19	1096	13.81	1255	15.16	1306	14.73	799.6366926	2.758383615	1.46382311	0.072599996	20.16285391	2.08E-90	6.70E-89	Ups	NC_010443.5	166186601	166311046	-	ITGA11	integrin subunit alpha 11%2C transcript variant X2	GO:0007155:cell adhesion;GO:0033627:cell adhesion mediated by integrin;GO:0098609:cell-cell adhesion;GO:0007160:cell-matrix adhesion;GO:0038065:collagen-activated signaling pathway;GO:0007229:integrin-mediated signaling pathway;GO:0007517:muscle organ development;GO:0001649:osteoblast differentiation;GO:0006929:substrate-dependent cell migration;	GO:0009897:external side of plasma membrane;GO:0005925:focal adhesion;GO:0034681:integrin alpha11-beta1 complex;GO:0008305:integrin complex;GO:0016020:membrane;GO:0005886:plasma membrane;	GO:0005518:collagen binding;GO:0098639:collagen binding involved in cell-matrix adhesion;GO:0038064:collagen receptor activity;GO:0005178:integrin binding;GO:0046872:metal ion binding;	K06587	ko04151 PI3K-Akt signaling pathway;ko04510 Focal adhesion;ko04512 ECM-receptor interaction;ko04810 Regulation of actin cytoskeleton;ko05165 Human papillomavirus infection;ko05410 Hypertrophic cardiomyopathy;ko05412 Arrhythmogenic right ventricular cardiomyopathy;ko05414 Dilated cardiomyopathy;;
gene-PCSK5	10258	1492	8.7	1696	9.35	1442	9.71	547	3.5	638	3.92	718	4.11	1097.649298	0.384874713	-1.377539208	0.06847469	-20.11749473	5.19E-90	1.67E-88	Down	NC_010443.5	228854587	229308054	+	PCSK5	proprotein convertase subtilisin/kexin type 5%2C transcript variant X3	GO:0009952:anterior/posterior pattern specification;GO:0007267:cell-cell signaling;GO:0140447:cytokine precursor processing;GO:0007566:embryo implantation;GO:0048566:embryonic digestive tract development;GO:0048706:embryonic skeletal system development;GO:0007507:heart development;GO:0001822:kidney development;GO:0035108:limb morphogenesis;GO:0043043:peptide biosynthetic process;GO:0016486:peptid…	GO:0005576:extracellular region;GO:0005615:extracellular space;GO:0005794:Golgi apparatus;GO:0005796:Golgi lumen;GO:0000139:Golgi membrane;GO:0016020:membrane;GO:0005802:trans-Golgi network;	GO:0004175:endopeptidase activity;GO:0008233:peptidase activity;GO:0042277:peptide binding;GO:0004252:serine-type endopeptidase activity;	K08654	-
gene-CCDC141	8985	250	1.67	272	1.71	200	1.54	777	5.68	856	6	942	6.16	535.7324852	3.352278964	1.745142209	0.086855024	20.09258805	8.57E-90	2.75E-88	Ups	NC_010457.5	84534725	84745296	-	CCDC141	coiled-coil domain containing 141	GO:0051642:centrosome localization;GO:0021799:cerebral cortex radially oriented cell migration;	GO:0005813:centrosome;GO:0005737:cytoplasm;GO:0043005:neuron projection;	-	-	-
gene-SKA2	3337	1038	18.62	1030	17.46	813	16.84	328	6.46	289	5.45	370	6.52	649.5767525	0.322230553	-1.633834804	0.081321111	-20.09115208	8.82E-90	2.82E-88	Down	NC_010454.4	35396565	35433294	-	SKA2	spindle and kinetochore associated complex subunit 2%2C transcript variant X1	GO:0051301:cell division;GO:0007059:chromosome segregation;GO:0000278:mitotic cell cycle;GO:0031110:regulation of microtubule polymerization or depolymerization;	GO:0005737:cytoplasm;GO:0000940:outer kinetochore;GO:0005876:spindle microtubule;	GO:0008017:microtubule binding;	-	-
gene-BCL7A	4668	94	1.21	114	1.38	72	1.07	526	7.4	549	7.4	548	6.9	308.3690052	5.463544682	2.449837258	0.122082894	20.06699856	1.43E-89	4.57E-88	Ups	NC_010456.5	30664592	30699421	-	BCL7A	BCL tumor suppressor 7A%2C transcript variant X1	GO:0006338:chromatin remodeling;GO:0045596:negative regulation of cell differentiation;GO:0045892:negative regulation of DNA-templated transcription;GO:0008284:positive regulation of cell population proliferation;GO:2000781:positive regulation of double-strand break repair;GO:1902459:positive regulation of stem cell population maintenance;GO:0070316:regulation of G0 to G1 transition;GO:2000045:re…	GO:0000785:chromatin;GO:0140288:GBAF complex;GO:0016514:SWI/SNF complex;	-	-	-
gene-DEPTOR	11688	55	0.28	42	0.2	62	0.37	423	2.38	455	2.45	520	2.62	251.7167433	8.213620222	3.038018242	0.151436388	20.06134909	1.61E-89	5.10E-88	Ups	NC_010446.5	18969509	19180131	-	DEPTOR	DEP domain containing MTOR interacting protein%2C transcript variant X5	GO:0035556:intracellular signal transduction;GO:0045792:negative regulation of cell size;GO:0006469:negative regulation of protein kinase activity;GO:0032007:negative regulation of TOR signaling;GO:1904262:negative regulation of TORC1 signaling;GO:1903940:negative regulation of TORC2 signaling;GO:2001236:regulation of extrinsic apoptotic signaling pathway;	-	-	K11271	-
gene-OSGIN2	3056	280	5.48	222	4.11	211	4.77	889	19.11	883	18.19	913	17.56	553.7347602	3.538925661	1.823311457	0.090908645	20.05652438	1.77E-89	5.61E-88	Ups	NC_010446.5	46886961	46912941	-	OSGIN2	oxidative stress induced growth inhibitor family member 2%2C transcript variant X1	GO:0051321:meiotic cell cycle;GO:0030308:negative regulation of cell growth;	-	GO:0008083:growth factor activity;	-	-
gene-ACAT2	1638	537	19.62	485	16.75	448	18.9	1432	57.42	1474	56.65	1397	50.13	944.392238	2.751821769	1.460387032	0.07295679	20.01715033	3.90E-89	1.23E-87	Ups	NC_010443.5	7600616	7612861	-	ACAT2	acetyl-CoA acetyltransferase 2	GO:0006635:fatty acid beta-oxidation;GO:0006629:lipid metabolic process;	GO:0005737:cytoplasm;GO:0005829:cytosol;GO:0070062:extracellular exosome;GO:0005739:mitochondrion;	GO:0003985:acetyl-CoA C-acetyltransferase activity;	K00626	ko00071 Fatty acid degradation;ko00280 Valine, leucine and isoleucine degradation;ko00310 Lysine degradation;ko00380 Tryptophan metabolism;ko00620 Pyruvate metabolism;ko00630 Glyoxylate and dicarboxylate metabolism;ko00650 Butanoate metabolism;ko00900 Terpenoid backbone biosynthesis;ko01100 Metabolic pathways;ko01200 Carbon metabolism;ko01212 Fatty acid metabolism;ko04975 Fat digestion and absorp…
gene-CAV2	3069	2339	45.61	2542	46.85	2245	50.55	1122	24.01	957	19.63	1093	20.93	1731.873643	0.417689149	-1.259498429	0.062953035	-20.00695324	4.79E-89	1.51E-87	Down	NC_010460.4	29699012	29707277	-	CAV2	caveolin 2	GO:0071711:basement membrane organization;GO:0070836:caveola assembly;GO:0030154:cell differentiation;GO:0007029:endoplasmic reticulum organization;GO:0001935:endothelial cell proliferation;GO:0008286:insulin receptor signaling pathway;GO:0007005:mitochondrion organization;GO:0001937:negative regulation of endothelial cell proliferation;GO:0014859:negative regulation of skeletal muscle cell proli…	GO:0002080:acrosomal membrane;GO:0005901:caveola;GO:0002095:caveolar macromolecular signaling complex;GO:0031410:cytoplasmic vesicle;GO:0031234:extrinsic component of cytoplasmic side of plasma membrane;GO:0005925:focal adhesion;GO:0005794:Golgi apparatus;GO:0000139:Golgi membrane;GO:0005634:nucleus;GO:0048471:perinuclear region of cytoplasm;GO:0005886:plasma membrane;GO:0030133:transport vesicle;	GO:0031748:D1 dopamine receptor binding;GO:0060090:molecular adaptor activity;GO:0046982:protein heterodimerization activity;GO:0042803:protein homodimerization activity;GO:0019901:protein kinase binding;GO:0030674:protein-macromolecule adaptor activity;GO:0097110:scaffold protein binding;	K12958	ko04144 Endocytosis;ko04510 Focal adhesion;ko05020 Prion disease;ko05100 Bacterial invasion of epithelial cells;ko05205 Proteoglycans in cancer;ko05418 Fluid shear stress and atherosclerosis;;
gene-FBXO10	4660	91	1.17	117	1.42	103	1.53	516	7.27	607	8.2	607	7.66	330.9983039	5.216336867	2.383037041	0.119204116	19.99123122	6.57E-89	2.06E-87	Ups	NC_010443.5	238232855	238308661	-	FBXO10	F-box protein 10%2C transcript variant X2	GO:0006915:apoptotic process;GO:0016567:protein ubiquitination;GO:0042981:regulation of apoptotic process;GO:0006511:ubiquitin-dependent protein catabolic process;	GO:0005737:cytoplasm;GO:0005829:cytosol;GO:0000151:ubiquitin ligase complex;	GO:0004842:ubiquitin-protein transferase activity;	K10296	-
gene-LOC100152690	4879	247	3.03	240	2.78	218	3.09	895	12.05	899	11.6	844	10.17	545.6387667	3.519376079	1.815319688	0.091403016	19.86061043	8.92E-88	2.79E-86	Ups	NC_010456.5	48862818	48877236	-	LOC100152690	zinc finger protein 280B	GO:0006355:regulation of DNA-templated transcription;	GO:0005634:nucleus;	GO:0000981:DNA-binding transcription factor activity, RNA polymerase II-specific;GO:0046872:metal ion binding;GO:0000978:RNA polymerase II cis-regulatory region sequence-specific DNA binding;	-	-
gene-TNNT3	1609	10	0.37	10	0.35	16	0.69	445	18.17	456	17.84	451	16.48	223.761788	35.27135034	5.140424904	0.259697941	19.79386087	3.36E-87	1.05E-85	Ups	NC_010444.4	1297826	1316865	+	TNNT3	troponin T3%2C fast skeletal type	GO:0006936:muscle contraction;GO:1903612:positive regulation of calcium-dependent ATPase activity;GO:0006942:regulation of striated muscle contraction;GO:0045214:sarcomere organization;GO:0003009:skeletal muscle contraction;GO:0006937:regulation of muscle contraction;	GO:0005861:troponin complex;	GO:0003779:actin binding;GO:0048306:calcium-dependent protein binding;GO:0005523:tropomyosin binding;GO:0030172:troponin C binding;GO:0031013:troponin I binding;	K12046	-
gene-FAM129A	5086	2510	29.53	2890	32.14	2280	30.98	1259	16.26	1382	17.11	1395	16.12	1959.917909	0.494030207	-1.017328839	0.051397356	-19.79340817	3.39E-87	1.05E-85	Down	NC_010451.4	126007493	126172579	-	FAM129A	family with sequence similarity 129 member A	GO:0001933:negative regulation of protein phosphorylation;GO:0001934:positive regulation of protein phosphorylation;GO:0045727:positive regulation of translation;GO:0034976:response to endoplasmic reticulum stress;	GO:0005737:cytoplasm;GO:0005829:cytosol;GO:0070062:extracellular exosome;GO:0016020:membrane;GO:0005886:plasma membrane;	-	K10086	ko04141 Protein processing in endoplasmic reticulum;;
gene-FIBIN	3503	69	1.18	76	1.23	63	1.24	453	8.49	452	8.12	596	10	275.711041	6.76068281	2.757168962	0.139470152	19.7688819	5.52E-87	1.71E-85	Ups	NC_010444.4	33328250	33331752	-	FIBIN	fin bud initiation factor homolog (zebrafish)	GO:0070528:protein kinase C signaling;GO:0071548:response to dexamethasone;GO:0010042:response to manganese ion;	GO:0005783:endoplasmic reticulum;GO:0005576:extracellular region;GO:0005794:Golgi apparatus;	GO:0042803:protein homodimerization activity;	-	-
gene-NNAT	2367	251	6.35	334	7.98	235	6.86	880	24.42	939	24.97	1081	26.85	604.3960356	3.323295963	1.732614781	0.087923	19.7060471	1.91E-86	5.90E-85	Ups	NC_010459.5	40625990	40629523	+	NNAT	neuronatin	GO:0007420:brain development;GO:0032024:positive regulation of insulin secretion;	GO:0005737:cytoplasm;	-	-	-
gene-GK	9063	1063	7.02	1185	7.4	965	7.36	405	2.94	441	3.06	441	2.86	755.994681	0.376366048	-1.409791605	0.071567229	-19.69884296	2.21E-86	6.79E-85	Down	NC_010461.5	26470422	26558892	+	GK	glycerol kinase	GO:0019563:glycerol catabolic process;GO:0006071:glycerol metabolic process;GO:0046167:glycerol-3-phosphate biosynthetic process;GO:0016310:phosphorylation;GO:0006641:triglyceride metabolic process;	GO:0005741:mitochondrial outer membrane;GO:0005739:mitochondrion;	GO:0005524:ATP binding;GO:0004370:glycerol kinase activity;GO:0016773:phosphotransferase activity, alcohol group as acceptor;	K00864	ko00561 Glycerolipid metabolism;ko01100 Metabolic pathways;ko03320 PPAR signaling pathway;;
gene-REXO5	11534	879	4.56	839	4.11	673	4.03	226	1.29	251	1.37	287	1.46	530.1231346	0.300325188	-1.735402618	0.088114147	-19.69493741	2.38E-86	7.32E-85	Down	NC_010445.4	25175690	25239006	-	REXO5	RNA exonuclease 5%2C transcript variant X8	-	GO:0005730:nucleolus;GO:0005634:nucleus;GO:0070062:extracellular exosome;	GO:0004527:exonuclease activity;GO:0003723:RNA binding;	K14570	ko03008 Ribosome biogenesis in eukaryotes;;
gene-KLF7	7746	1635	12.63	1739	12.7	1378	12.29	746	6.33	732	5.95	827	6.28	1181.071599	0.456077298	-1.132649737	0.057669669	-19.64030241	7.00E-86	2.15E-84	Down	NC_010457.5	110282399	110380165	-	KLF7	Kruppel like factor 7	GO:0007411:axon guidance;GO:0007409:axonogenesis;GO:0048813:dendrite morphogenesis;GO:0042593:glucose homeostasis;GO:1904178:negative regulation of adipose tissue development;GO:0061179:negative regulation of insulin secretion involved in cellular response to glucose stimulus;GO:0000122:negative regulation of transcription by RNA polymerase II;GO:0045944:positive regulation of transcription by RN…	GO:0000785:chromatin;GO:0005829:cytosol;GO:0005654:nucleoplasm;GO:0005634:nucleus;	GO:0001228:DNA-binding transcription activator activity, RNA polymerase II-specific;GO:0000981:DNA-binding transcription factor activity, RNA polymerase II-specific;GO:0000978:RNA polymerase II cis-regulatory region sequence-specific DNA binding;GO:0008270:zinc ion binding;	K09207	-
gene-CDCA8	2260	505	13.37	475	11.89	352	10.76	70	2.03	69	1.92	76	1.98	260.9991608	0.152200118	-2.715958619	0.138316275	-19.6358571	7.64E-86	2.34E-84	Down	NC_010448.4	93750694	93764845	+	CDCA8	cell division cycle associated 8	GO:0051276:chromosome organization;GO:0000278:mitotic cell cycle;GO:0000281:mitotic cytokinesis;GO:0007080:mitotic metaphase chromosome alignment;GO:0000070:mitotic sister chromatid segregation;GO:0051256:mitotic spindle midzone assembly;GO:0007052:mitotic spindle organization;GO:1902425:positive regulation of attachment of mitotic spindle microtubules to kinetochore;GO:0090267:positive regulatio…	GO:0010369:chromocenter;GO:0032133:chromosome passenger complex;GO:0000775:chromosome, centromeric region;GO:0005829:cytosol;GO:0045171:intercellular bridge;GO:0015630:microtubule cytoskeleton;GO:0030496:midbody;GO:0005730:nucleolus;GO:0005654:nucleoplasm;GO:0032991:protein-containing complex;GO:0051233:spindle midzone;	-	K11514	-
gene-CPOX	2680	1390	31.04	1496	31.58	1342	34.6	604	14.8	530	12.45	602	13.2	1004.316823	0.385057012	-1.376856026	0.070246135	-19.60045232	1.53E-85	4.68E-84	Down	NC_010455.5	160332436	160345862	+	CPOX	coproporphyrinogen oxidase	GO:0006783:heme biosynthetic process;GO:0006782:protoporphyrinogen IX biosynthetic process;GO:0046685:response to arsenic-containing substance;GO:0017085:response to insecticide;GO:0010039:response to iron ion;GO:0010288:response to lead ion;GO:0051597:response to methylmercury;	GO:0005737:cytoplasm;GO:0005829:cytosol;GO:0005743:mitochondrial inner membrane;GO:0005758:mitochondrial intermembrane space;GO:0005739:mitochondrion;	GO:0004109:coproporphyrinogen oxidase activity;GO:0042803:protein homodimerization activity;GO:0005212:structural constituent of eye lens;	K00228	ko00860 Porphyrin metabolism;ko01100 Metabolic pathways;ko01240 Biosynthesis of cofactors;;
gene-LMNB1	2986	1666	33.39	1512	28.64	1237	28.63	593	13.04	601	12.67	669	13.17	1051.986462	0.396938992	-1.333010806	0.068019656	-19.59743514	1.63E-85	4.96E-84	Down	NC_010444.4	129807228	129862211	+	LMNB1	lamin B1	GO:0031507:heterochromatin formation;GO:0006998:nuclear envelope organization;GO:0007097:nuclear migration;GO:0051664:nuclear pore localization;GO:0090435:protein localization to nuclear envelope;	GO:0005638:lamin filament;GO:0016020:membrane;GO:0005635:nuclear envelope;GO:0005637:nuclear inner membrane;GO:0005652:nuclear lamina;GO:0016363:nuclear matrix;GO:0031965:nuclear membrane;GO:0005654:nucleoplasm;GO:0005634:nucleus;	GO:0043274:phospholipase binding;GO:1990837:sequence-specific double-stranded DNA binding;GO:0005200:structural constituent of cytoskeleton;GO:0005198:structural molecule activity;	K07611	ko04210 Apoptosis;ko04214 Apoptosis - fly;;
gene-TNNC1	497	368	44.31	353	40.18	292	40.6	996	131.63	1000	126.67	1043	123.36	661.3855678	2.821659025	1.49654366	0.076553565	19.54897418	4.21E-85	1.28E-83	Ups	NC_010455.5	34591571	34594320	-	TNNC1	troponin C1%2C slow skeletal and cardiac type	GO:0060048:cardiac muscle contraction;GO:0043462:regulation of ATP-dependent activity;GO:0006937:regulation of muscle contraction;GO:0032972:regulation of muscle filament sliding speed;GO:0003009:skeletal muscle contraction;GO:0014883:transition between fast and slow fiber;GO:0055010:ventricular cardiac muscle tissue morphogenesis;	GO:0097512:cardiac myofibril;GO:1990584:cardiac Troponin complex;GO:0005861:troponin complex;	GO:0051015:actin filament binding;GO:0005509:calcium ion binding;GO:0048306:calcium-dependent protein binding;GO:0043167:ion binding;GO:0042803:protein homodimerization activity;GO:0031013:troponin I binding;GO:0031014:troponin T binding;	K05865	ko04020 Calcium signaling pathway;ko04260 Cardiac muscle contraction;ko04261 Adrenergic signaling in cardiomyocytes;ko05410 Hypertrophic cardiomyopathy;ko05414 Dilated cardiomyopathy;;
gene-PTPRD	13235	45	0.2	69	0.29	34	0.18	398	1.98	420	2	481	2.14	233.1459617	8.264711044	3.04696438	0.156001935	19.53158068	5.92E-85	1.79E-83	Ups	NC_010443.5	211832409	214013013	+	PTPRD	protein tyrosine phosphatase%2C receptor type D%2C transcript variant X5	GO:0007157:heterophilic cell-cell adhesion via plasma membrane cell adhesion molecules;GO:0050804:modulation of chemical synaptic transmission;GO:0046426:negative regulation of receptor signaling pathway via JAK-STAT;GO:0030182:neuron differentiation;GO:0006796:phosphate-containing compound metabolic process;GO:0050775:positive regulation of dendrite morphogenesis;GO:0051965:positive regulation o…	GO:0070062:extracellular exosome;GO:0098978:glutamatergic synapse;GO:0098686:hippocampal mossy fiber to CA3 synapse;GO:0005886:plasma membrane;GO:0042734:presynaptic membrane;GO:0098685:Schaffer collateral - CA1 synapse;GO:0030424:axon;GO:0030426:growth cone;GO:0043204:perikaryon;GO:0098839:postsynaptic density membrane;GO:0030672:synaptic vesicle membrane;	GO:0050839:cell adhesion molecule binding;GO:0004725:protein tyrosine phosphatase activity;GO:0005102:signaling receptor binding;GO:0005001:transmembrane receptor protein tyrosine phosphatase activity;GO:0043395:heparan sulfate proteoglycan binding;GO:0008201:heparin binding;GO:0042803:protein homodimerization activity;	K06777	ko04514 Cell adhesion molecules;;
gene-PRR11	1404	390	16.62	397	15.99	342	16.83	57	2.67	34	1.52	47	1.97	215.457139	0.114845271	-3.122236638	0.160316036	-19.4755105	1.77E-84	5.32E-83	Down	NC_010454.4	35433694	35462958	+	PRR11	proline rich 11	GO:0051726:regulation of cell cycle;	GO:0005737:cytoplasm;GO:0016020:membrane;GO:0005634:nucleus;	-	-	-
gene-TTYH2	4109	379	5.52	442	6.08	364	6.12	1042	16.66	1140	17.47	1207	17.27	746.5429158	2.684435163	1.42461856	0.073150505	19.47517045	1.78E-84	5.34E-83	Ups	NC_010454.4	6838420	6881562	-	TTYH2	tweety family member 2%2C transcript variant X6	-	GO:0034707:chloride channel complex;GO:0005886:plasma membrane;	GO:0005229:intracellular calcium activated chloride channel activity;GO:0072320:volume-sensitive chloride channel activity;	-	-
gene-MLLT3	4299	641	8.92	740	9.74	588	9.45	1511	23.09	1579	23.12	1656	22.64	1098.617967	2.265422909	1.179780397	0.060689319	19.43967114	3.56E-84	1.07E-82	Ups	NC_010443.5	202317458	202604308	+	MLLT3	MLLT3%2C super elongation complex subunit%2C transcript variant X3	GO:0009952:anterior/posterior pattern specification;GO:0006338:chromatin remodeling;GO:0010467:gene expression;GO:0060218:hematopoietic stem cell differentiation;GO:0016573:histone acetylation;GO:0090090:negative regulation of canonical Wnt signaling pathway;GO:0045893:positive regulation of DNA-templated transcription;GO:2000096:positive regulation of Wnt signaling pathway, planar cell polarity …	GO:0005829:cytosol;GO:0035267:NuA4 histone acetyltransferase complex;GO:0005654:nucleoplasm;GO:0005634:nucleus;GO:0032783:super elongation complex;GO:0008023:transcription elongation factor complex;	GO:0003682:chromatin binding;GO:0003677:DNA binding;GO:0042393:histone binding;GO:0070577:lysine-acetylated histone binding;GO:0140030:modification-dependent protein binding;GO:0060090:molecular adaptor activity;	K15187	ko03250 Viral life cycle - HIV-1;ko05202 Transcriptional misregulation in cancer;;
gene-LMO7	11082	2434	13.14	2336	11.92	1927	12.02	1145	6.79	1170	6.65	1243	6.59	1714.802271	0.49962258	-1.001089415	0.051656319	-19.37980565	1.14E-83	3.41E-82	Down	NC_010453.5	47911076	48133449	+	LMO7	LIM domain 7%2C transcript variant X40	GO:0045944:positive regulation of transcription by RNA polymerase II;GO:0016567:protein ubiquitination;GO:0030155:regulation of cell adhesion;GO:0023051:regulation of signaling;	GO:0016324:apical plasma membrane;GO:0009986:cell surface;GO:0005737:cytoplasm;GO:0005829:cytosol;GO:0005925:focal adhesion;GO:0005635:nuclear envelope;GO:0005634:nucleus;GO:0000151:ubiquitin ligase complex;	GO:0046872:metal ion binding;GO:0004842:ubiquitin-protein transferase activity;	K06084	ko04520 Adherens junction;;
gene-NCOA1	8624	686	4.76	754	4.95	582	4.66	1560	11.88	1590	11.61	1649	11.24	1116.091368	2.233416092	1.159252054	0.059864769	19.36451216	1.54E-83	4.58E-82	Ups	NC_010445.4	113997214	114251080	-	NCOA1	nuclear receptor coactivator 1%2C transcript variant X11	GO:0032870:cellular response to hormone stimulus;GO:0045893:positive regulation of DNA-templated transcription;GO:0045944:positive regulation of transcription by RNA polymerase II;	GO:0005634:nucleus;	GO:0004402:histone acetyltransferase activity;GO:0016922:nuclear receptor binding;GO:0030374:nuclear receptor coactivator activity;GO:0046983:protein dimerization activity;GO:0003713:transcription coactivator activity;	K09101	ko04915 Estrogen signaling pathway;ko04919 Thyroid hormone signaling pathway;ko05200 Pathways in cancer;ko05224 Breast cancer;;
gene-FILIP1	13048	189	0.87	257	1.11	181	0.96	727	3.66	796	3.84	849	3.82	487.3564539	3.55708866	1.830696934	0.09470156	19.33122259	2.93E-83	8.71E-82	Ups	NC_010443.5	90427529	90643061	+	FILIP1	filamin A interacting protein 1%2C transcript variant X3	-	GO:0015629:actin cytoskeleton;GO:0005829:cytosol;GO:0005730:nucleolus;GO:0005886:plasma membrane;	-	-	-
gene-CD55	9570	418	2.61	430	2.54	382	2.76	68	0.47	73	0.48	55	0.34	242.4149412	0.149681371	-2.740033415	0.141749442	-19.33011783	3.00E-83	8.88E-82	Down	NC_010451.4	67933069	67960380	+	CD55	CD55 molecule (Cromer blood group)	GO:0006958:complement activation, classical pathway;GO:0045087:innate immune response;GO:0045916:negative regulation of complement activation;GO:0045959:negative regulation of complement activation, classical pathway;GO:2000516:positive regulation of CD4-positive, alpha-beta T cell activation;GO:2000563:positive regulation of CD4-positive, alpha-beta T cell proliferation;GO:0007204:positive regul…	GO:0005576:extracellular region;GO:0005886:plasma membrane;GO:0009986:cell surface;GO:0033116:endoplasmic reticulum-Golgi intermediate compartment membrane;GO:0070062:extracellular exosome;GO:0101003:ficolin-1-rich granule membrane;GO:0000139:Golgi membrane;GO:0045121:membrane raft;GO:0030667:secretory granule membrane;GO:0030133:transport vesicle;	GO:0008289:lipid binding;GO:0001618:virus receptor activity;	K04006	ko04610 Complement and coagulation cascades;ko04640 Hematopoietic cell lineage;ko05416 Viral myocarditis;;
gene-CLSPN	6379	626	5.87	578	5.13	472	5.11	124	1.28	134	1.32	153	1.41	351.7496753	0.230519092	-2.11704185	0.109658854	-19.3057083	4.81E-83	1.42E-81	Down	NC_010448.4	91906325	91968070	-	CLSPN	claspin%2C transcript variant X3	GO:0032147:activation of protein kinase activity;GO:0000077:DNA damage checkpoint signaling;GO:0006281:DNA repair;GO:0000076:DNA replication checkpoint signaling;GO:0033314:mitotic DNA replication checkpoint signaling;GO:0007095:mitotic G2 DNA damage checkpoint signaling;GO:0018105:peptidyl-serine phosphorylation;	GO:0005794:Golgi apparatus;GO:0005654:nucleoplasm;GO:0005634:nucleus;	GO:0010997:anaphase-promoting complex binding;GO:0000217:DNA secondary structure binding;	-	-
gene-ADAMTS1	4008	948	14.16	869	12.26	714	12.31	1915	31.38	1926	30.25	2038	29.89	1376.371592	2.185568959	1.128008898	0.058462074	19.2947123	5.95E-83	1.76E-81	Ups	NC_010455.5	190277175	190285957	-	ADAMTS1	ADAM metallopeptidase with thrombospondin type 1 motif 1	GO:0030198:extracellular matrix organization;GO:0060347:heart trabecula formation;GO:0001822:kidney development;GO:0016525:negative regulation of angiogenesis;GO:0001542:ovulation from ovarian follicle;GO:1900087:positive regulation of G1/S transition of mitotic cell cycle;GO:0010976:positive regulation of neuron projection development;GO:1904754:positive regulation of vascular associated smooth …	GO:0005604:basement membrane;GO:0062023:collagen-containing extracellular matrix;GO:0031410:cytoplasmic vesicle;GO:0031012:extracellular matrix;GO:0005576:extracellular region;	GO:0008201:heparin binding;GO:0004222:metalloendopeptidase activity;GO:0008270:zinc ion binding;	K08617	-
gene-PCBP4	2061	446	12.95	448	12.3	408	13.68	1178	37.54	1184	36.16	1213	34.6	798.0042881	2.578338152	1.366441487	0.070944649	19.26067015	1.15E-82	3.38E-81	Ups	NC_010455.5	34090015	34099959	-	PCBP4	poly(rC) binding protein 4%2C transcript variant X5	GO:0048025:negative regulation of mRNA splicing, via spliceosome;GO:0010468:regulation of gene expression;GO:0043488:regulation of mRNA stability;GO:0051252:regulation of RNA metabolic process;	GO:0005737:cytoplasm;GO:0005829:cytosol;GO:0005634:nucleus;GO:1990904:ribonucleoprotein complex;	GO:0003677:DNA binding;GO:0003730:mRNA 3'-UTR binding;GO:0003729:mRNA binding;	K13162	ko04216 Ferroptosis;;
gene-RASSF2	6985	392	3.36	300	2.43	314	3.11	1866	17.55	1962	17.68	2252	18.95	1147.367135	5.648413961	2.497845825	0.129723857	19.2550999	1.28E-82	3.75E-81	Ups	NC_010459.5	13773289	13822729	-	RASSF2	Ras association domain family member 2%2C transcript variant X4	GO:0046849:bone remodeling;GO:0007049:cell cycle;GO:0038168:obsolete epidermal growth factor receptor signaling pathway via I-kappaB kinase/NF-kappaB cascade;GO:0048872:homeostasis of number of cells;GO:1901223:negative regulation of non-canonical NF-kappaB signal transduction;GO:0033137:negative regulation of peptidyl-serine phosphorylation;GO:0001503:ossification;GO:0043065:positive regulation …	GO:0005737:cytoplasm;GO:0005829:cytosol;GO:0005794:Golgi apparatus;GO:0000776:kinetochore;GO:0005654:nucleoplasm;GO:0005634:nucleus;GO:0005886:plasma membrane;GO:0032991:protein-containing complex;	GO:0004672:protein kinase activity;	K09851	ko04391 Hippo signaling pathway - fly;ko04392 Hippo signaling pathway - multiple species;;
gene-KIF22	2122	704	19.85	631	16.82	596	19.41	155	4.8	163	4.84	202	5.6	414.277411	0.25209324	-1.987970663	0.10335699	-19.23402248	1.92E-82	5.63E-81	Down	NC_010445.4	18023104	18041732	+	KIF22	kinesin family member 22	GO:0006281:DNA repair;GO:0051310:metaphase chromosome alignment;GO:0007018:microtubule-based movement;GO:0007080:mitotic metaphase chromosome alignment;GO:0007062:sister chromatid cohesion;	GO:0005737:cytoplasm;GO:0005871:kinesin complex;GO:0005874:microtubule;GO:0005634:nucleus;	GO:0005524:ATP binding;GO:0016887:ATP hydrolysis activity;GO:0003677:DNA binding;GO:0008017:microtubule binding;GO:0003777:microtubule motor activity;	K10403	ko04914 Progesterone-mediated oocyte maturation;;
gene-LDLRAD3	6788	102	0.9	89	0.74	86	0.88	488	4.72	477	4.42	571	4.94	293.8146949	5.199589285	2.378397669	0.123696633	19.22766698	2.17E-82	6.35E-81	Ups	NC_010444.4	24875379	25155314	-	LDLRAD3	low density lipoprotein receptor class A domain containing 3%2C transcript variant X7	GO:0006898:receptor-mediated endocytosis;GO:0070613:regulation of protein processing;	GO:0005886:plasma membrane;	GO:0001540:amyloid-beta binding;	-	-
gene-MAFA	3581	15	0.25	28	0.44	20	0.39	338	6.2	366	6.43	401	6.58	187.9812627	16.4670991	4.041514522	0.21034665	19.21359112	2.85E-82	8.31E-81	Ups	NC_010446.5	1090018	1093600	+	MAFA	MAF bZIP transcription factor A	GO:0030073:insulin secretion;GO:0007263:nitric oxide mediated signal transduction;GO:0006355:regulation of DNA-templated transcription;GO:0006357:regulation of transcription by RNA polymerase II;GO:0009749:response to glucose;	GO:0000785:chromatin;GO:0005634:nucleus;	GO:0003677:DNA binding;GO:0001228:DNA-binding transcription activator activity, RNA polymerase II-specific;GO:0003700:DNA-binding transcription factor activity;GO:0000981:DNA-binding transcription factor activity, RNA polymerase II-specific;GO:0000978:RNA polymerase II cis-regulatory region sequence-specific DNA binding;GO:1990837:sequence-specific double-stranded DNA binding;	K07595	ko04930 Type II diabetes mellitus;ko04950 Maturity onset diabetes of the young;;
gene-SGCG	2164	775	21.43	821	21.46	686	21.91	1624	49.29	1679	48.84	1885	51.2	1222.466664	2.133942577	1.093521355	0.056964544	19.19652617	3.96E-82	1.15E-80	Ups	NC_010453.5	2310280	2380054	+	SGCG	sarcoglycan gamma%2C transcript variant X4	GO:0048738:cardiac muscle tissue development;GO:0060047:heart contraction;	GO:0005737:cytoplasm;GO:0005856:cytoskeleton;GO:0016012:sarcoglycan complex;GO:0042383:sarcolemma;	-	K12564	ko05410 Hypertrophic cardiomyopathy;ko05412 Arrhythmogenic right ventricular cardiomyopathy;ko05414 Dilated cardiomyopathy;ko05416 Viral myocarditis;;
gene-EIF4E2	5385	912	10.14	852	8.95	681	8.74	1841	22.45	1822	21.3	2050	22.38	1333.842598	2.197914877	1.136135513	0.059184878	19.19638174	3.97E-82	1.15E-80	Ups	NC_010457.5	133060054	133092624	+	EIF4E2	eukaryotic translation initiation factor 4E family member 2%2C transcript variant X1	GO:0035278:miRNA-mediated gene silencing by inhibition of translation;GO:0017148:negative regulation of translation;	GO:0005737:cytoplasm;GO:0005829:cytosol;GO:0016281:eukaryotic translation initiation factor 4F complex;GO:0005845:mRNA cap binding complex;GO:0000932:P-body;	GO:0000340:RNA 7-methylguanosine cap binding;GO:0003723:RNA binding;GO:0000339:RNA cap binding;GO:0008135:translation factor activity, RNA binding;GO:0003743:translation initiation factor activity;GO:0031625:ubiquitin protein ligase binding;	K03259	ko01521 EGFR tyrosine kinase inhibitor resistance;ko04066 HIF-1 signaling pathway;ko04150 mTOR signaling pathway;ko04151 PI3K-Akt signaling pathway;ko04211 Longevity regulating pathway;ko04910 Insulin signaling pathway;;
gene-CXCR4	1062	288	16.23	345	18.38	267	17.37	917	56.71	903	53.53	977	54.08	603.0304299	2.922305316	1.547106916	0.080948162	19.11231676	1.99E-81	5.72E-80	Ups	NC_010457.5	15663652	15666706	+	CXCR4	C-X-C motif chemokine receptor 4	GO:0007420:brain development;GO:0019722:calcium-mediated signaling;GO:0060326:cell chemotaxis;GO:0071345:cellular response to cytokine stimulus;GO:0038160:CXCL12-activated CXCR4 signaling pathway;GO:0006955:immune response;GO:0022008:neurogenesis;GO:0030335:positive regulation of cell migration;GO:0007204:positive regulation of cytosolic calcium ion concentration;GO:2000448:positive regulation of…	GO:0070161:anchoring junction;GO:0031252:cell leading edge;GO:0005769:early endosome;GO:0009897:external side of plasma membrane;GO:0005770:late endosome;GO:0005764:lysosome;GO:0005886:plasma membrane;GO:0032991:protein-containing complex;	GO:0003779:actin binding;GO:0019957:C-C chemokine binding;GO:0016493:C-C chemokine receptor activity;GO:0038147:C-X-C motif chemokine 12 receptor activity;GO:0032027:myosin light chain binding;GO:0043130:ubiquitin binding;GO:0031625:ubiquitin protein ligase binding;	K04189	ko03250 Viral life cycle - HIV-1;ko04020 Calcium signaling pathway;ko04060 Cytokine-cytokine receptor interaction;ko04061 Viral protein interaction with cytokine and cytokine receptor;ko04062 Chemokine signaling pathway;ko04144 Endocytosis;ko04360 Axon guidance;ko04670 Leukocyte transendothelial migration;ko04672 Intestinal immune network for IgA production;ko04810 Regulation of actin cytoskeleto…
gene-SQOR	6743	1891	16.78	2051	17.21	1623	16.63	950	9.25	955	8.92	1023	8.92	1420.312914	0.494835199	-1.014979968	0.053125877	-19.1051899	2.29E-81	6.55E-80	Down	NC_010443.5	126078335	126137407	-	SQOR	sulfide quinone oxidoreductase%2C transcript variant X3	GO:0070221:sulfide oxidation, using sulfide:quinone oxidoreductase;	GO:0005743:mitochondrial inner membrane;GO:0005739:mitochondrion;	GO:0071949:FAD binding;GO:0106436:glutathione-dependent sulfide quinone oxidoreductase activity;GO:0048038:quinone binding;GO:0070224:sulfide:quinone oxidoreductase activity;	K17218	ko00920 Sulfur metabolism;;
gene-TRIB3	3176	1049	19.77	1182	21.05	900	19.58	416	8.6	419	8.31	432	8	737.6066218	0.380962189	-1.392280281	0.072927527	-19.09128609	2.98E-81	8.53E-80	Down	NC_010459.5	34808273	34819592	-	TRIB3	tribbles pseudokinase 3	GO:0032869:cellular response to insulin stimulus;GO:0070059:intrinsic apoptotic signaling pathway in response to endoplasmic reticulum stress;GO:0045892:negative regulation of DNA-templated transcription;GO:0045599:negative regulation of fat cell differentiation;GO:0045717:negative regulation of fatty acid biosynthetic process;GO:0006469:negative regulation of protein kinase activity;GO:0000122:n…	GO:0005654:nucleoplasm;GO:0005634:nucleus;	GO:0005524:ATP binding;GO:0031434:mitogen-activated protein kinase kinase binding;GO:0004672:protein kinase activity;GO:0004860:protein kinase inhibitor activity;GO:0003714:transcription corepressor activity;GO:0031625:ubiquitin protein ligase binding;GO:0055106:ubiquitin-protein transferase regulator activity;	K19518	ko04931 Insulin resistance;;
gene-POLE	7896	729	5.53	708	5.07	574	5.02	191	1.59	189	1.51	232	1.73	441.2192307	0.285974984	-1.806039146	0.094687539	-19.07367284	4.18E-81	1.19E-79	Down	NC_010456.5	22798146	22852818	+	POLE	DNA polymerase epsilon%2C catalytic subunit	GO:0006287:base-excision repair, gap-filling;GO:0006260:DNA replication;GO:0045004:DNA replication proofreading;GO:0000731:DNA synthesis involved in DNA repair;GO:0006261:DNA-templated DNA replication;GO:0048568:embryonic organ development;GO:0000082:G1/S transition of mitotic cell cycle;GO:0006272:leading strand elongation;GO:0000278:mitotic cell cycle;GO:0006297:nucleotide-excision repair, DNA …	GO:0008622:epsilon DNA polymerase complex;GO:0005654:nucleoplasm;GO:0005634:nucleus;GO:0005886:plasma membrane;	GO:0051539:4 iron, 4 sulfur cluster binding;GO:0003682:chromatin binding;GO:0003677:DNA binding;GO:0003887:DNA-directed DNA polymerase activity;GO:0000166:nucleotide binding;GO:0008310:single-stranded DNA 3'-5' DNA exonuclease activity;GO:0008270:zinc ion binding;	K02324	ko03030 DNA replication;ko03410 Base excision repair;ko03420 Nucleotide excision repair;;
gene-FNDC5	2845	20	0.42	32	0.64	19	0.46	330	7.62	349	7.72	391	8.08	183.6232561	14.1633755	3.824093233	0.201783124	18.95150174	4.29E-80	1.22E-78	Ups	NC_010448.4	89163363	89171871	-	FNDC5	fibronectin type III domain containing 5%2C transcript variant X1	GO:0090336:positive regulation of brown fat cell differentiation;GO:0014850:response to muscle activity;	GO:0005783:endoplasmic reticulum;GO:0005576:extracellular region;GO:0005778:peroxisomal membrane;GO:0005886:plasma membrane;	GO:0005179:hormone activity;	-	-
gene-CHRND	1625	37	1.36	55	1.91	43	1.83	390	15.76	435	16.85	389	14.07	218.4710386	8.460558252	3.08075286	0.162593811	18.94754075	4.63E-80	1.31E-78	Ups	NC_010457.5	133040310	133047839	+	CHRND	cholinergic receptor nicotinic delta subunit%2C transcript variant X4	GO:0095500:acetylcholine receptor signaling pathway;GO:0007268:chemical synaptic transmission;GO:0034220:monoatomic ion transmembrane transport;GO:0006936:muscle contraction;GO:0050881:musculoskeletal movement;GO:0050877:nervous system process;GO:0050905:neuromuscular process;GO:0042391:regulation of membrane potential;GO:0007165:signal transduction;GO:0003009:skeletal muscle contraction;GO:00486…	GO:0005892:acetylcholine-gated channel complex;GO:0005829:cytosol;GO:0031594:neuromuscular junction;GO:0043005:neuron projection;GO:0005654:nucleoplasm;GO:0005886:plasma membrane;GO:0045211:postsynaptic membrane;GO:0099634:postsynaptic specialization membrane;GO:0045202:synapse;	GO:0042166:acetylcholine binding;GO:0022848:acetylcholine-gated monoatomic cation-selective channel activity;GO:0005231:excitatory extracellular ligand-gated monoatomic ion channel activity;GO:0030594:neurotransmitter receptor activity;GO:0004888:transmembrane signaling receptor activity;GO:1904315:transmitter-gated monoatomic ion channel activity involved in regulation of postsynaptic membrane p…	K04816	ko04080 Neuroactive ligand-receptor interaction;;
gene-PTPN22	3598	346	5.75	401	6.3	273	5.24	36	0.66	26	0.45	39	0.64	189.4891891	0.093404294	-3.420367307	0.181741068	-18.82000221	5.18E-79	1.45E-77	Down	NC_010446.5	106692102	106758101	+	PTPN22	protein tyrosine phosphatase%2C non-receptor type 22%2C transcript variant X2	GO:0006914:autophagy;GO:0071225:cellular response to muramyl dipeptide;GO:0006629:lipid metabolic process;GO:0031663:lipopolysaccharide-mediated signaling pathway;GO:0010507:negative regulation of autophagy;GO:0010629:negative regulation of gene expression;GO:0032715:negative regulation of interleukin-6 production;GO:0032717:negative regulation of interleukin-8 production;GO:0043508:negative regu…	GO:0005737:cytoplasm;GO:0009898:cytoplasmic side of plasma membrane;GO:0005829:cytosol;GO:0005634:nucleus;GO:0048471:perinuclear region of cytoplasm;	GO:0019900:kinase binding;GO:0004726:non-membrane spanning protein tyrosine phosphatase activity;GO:0016791:phosphatase activity;GO:0004725:protein tyrosine phosphatase activity;GO:0017124:SH3 domain binding;GO:0031625:ubiquitin protein ligase binding;	K18024	-
gene-GTSE1	3049	380	7.46	424	7.87	343	7.77	47	1.01	53	1.09	77	1.48	224.231807	0.144689332	-2.788969543	0.148385654	-18.79541233	8.23E-79	2.31E-77	Down	NC_010447.5	3227813	3246679	-	GTSE1	G2 and S-phase expressed 1	-	-	-	K10129	ko04115 p53 signaling pathway;;
gene-PHLPP1	7615	434	3.41	499	3.71	387	3.51	1076	9.28	1185	9.8	1248	9.63	788.3440844	2.497968641	1.320755366	0.070522455	18.72815344	2.92E-78	8.13E-77	Ups	NC_010443.5	158642810	158863643	-	PHLPP1	PH domain and leucine rich repeat protein phosphatase 1	GO:0006915:apoptotic process;GO:0009649:entrainment of circadian clock;GO:0051898:negative regulation of phosphatidylinositol 3-kinase/protein kinase B signal transduction;GO:0042981:regulation of apoptotic process;GO:0046328:regulation of JNK cascade;GO:0043408:regulation of MAPK cascade;GO:1900744:regulation of p38MAPK cascade;GO:0002667:regulation of T cell anergy;GO:0007165:signal transductio…	GO:0005737:cytoplasm;GO:0005829:cytosol;GO:0043231:intracellular membrane-bounded organelle;GO:0005634:nucleus;GO:0005886:plasma membrane;	GO:0046872:metal ion binding;GO:0017018:myosin phosphatase activity;GO:0004722:protein serine/threonine phosphatase activity;	K16340	ko04151 PI3K-Akt signaling pathway;;
gene-CD83	4786	1458	18.23	1324	15.65	1116	16.11	537	7.37	558	7.34	528	6.48	926.7334786	0.391964183	-1.351206266	0.072342819	-18.67782164	7.50E-78	2.08E-76	Down	NC_010449.5	10346122	10385968	+	CD83	CD83 molecule%2C transcript variant X3	GO:0043367:CD4-positive, alpha-beta T cell differentiation;GO:0006952:defense response;GO:0006959:humoral immune response;GO:0032713:negative regulation of interleukin-4 production;GO:0043372:positive regulation of CD4-positive, alpha-beta T cell differentiation;GO:0032733:positive regulation of interleukin-10 production;GO:0032743:positive regulation of interleukin-2 production;GO:0014070:respon…	GO:0009897:external side of plasma membrane;GO:0005886:plasma membrane;	-	K06510	-
gene-ERRFI1	3124	1560	29.88	1957	35.44	1398	30.93	599	12.59	675	13.6	768	14.45	1164.154599	0.390768869	-1.355612555	0.072754362	-18.63273223	1.74E-77	4.82E-76	Down	NC_010448.4	68667651	68682629	-	ERRFI1	ERBB receptor feedback inhibitor 1	GO:0071474:cellular hyperosmotic response;GO:0071549:cellular response to dexamethasone stimulus;GO:0071364:cellular response to epidermal growth factor stimulus;GO:0032869:cellular response to insulin stimulus;GO:0036120:cellular response to platelet-derived growth factor stimulus;GO:0048286:lung alveolus development;GO:0060428:lung epithelium development;GO:0060426:lung vasculature development;…	GO:0005737:cytoplasm;GO:0005829:cytosol;GO:0031234:extrinsic component of cytoplasmic side of plasma membrane;GO:0005634:nucleus;GO:0005886:plasma membrane;	GO:0019900:kinase binding;GO:0019901:protein kinase binding;GO:0017124:SH3 domain binding;GO:0031267:small GTPase binding;	-	-
gene-LOC110261138	7273	62	0.51	94	0.73	71	0.67	466	4.21	428	3.7	510	4.12	264.206004	5.809972005	2.538531212	0.136248408	18.63163937	1.78E-77	4.91E-76	Ups	NC_010448.4	91225604	91233416	-	LOC110261138	platelet-activating factor receptor-like	-	-	-	-	-
gene-MELK	2786	500	10.74	450	9.14	443	10.99	103	2.43	72	1.63	92	1.94	282.2157947	0.179638138	-2.476834422	0.13314977	-18.60186778	3.10E-77	8.52E-76	Down	NC_010443.5	237317161	237431522	+	MELK	maternal embryonic leucine zipper kinase%2C transcript variant X2	GO:0006915:apoptotic process;GO:0008283:cell population proliferation;GO:0000086:G2/M transition of mitotic cell cycle;GO:0030097:hemopoiesis;GO:0035556:intracellular signal transduction;GO:0008631:intrinsic apoptotic signaling pathway in response to oxidative stress;GO:0061351:neural precursor cell proliferation;GO:0043065:positive regulation of apoptotic process;GO:0046777:protein autophosphory…	GO:0005938:cell cortex;GO:0005737:cytoplasm;GO:0016020:membrane;GO:0005886:plasma membrane;	GO:0005524:ATP binding;GO:0005509:calcium ion binding;GO:0008289:lipid binding;GO:0004715:non-membrane spanning protein tyrosine kinase activity;GO:0106310:protein serine kinase activity;GO:0004674:protein serine/threonine kinase activity;	K08799	-
gene-ZNF704	15029	50	0.2	42	0.16	41	0.19	341	1.49	393	1.65	399	1.56	204.6059745	7.994522207	2.999011814	0.161270411	18.59616901	3.45E-77	9.43E-76	Ups	NC_010446.5	55739031	56015492	+	ZNF704	zinc finger protein 704	GO:0006357:regulation of transcription by RNA polymerase II;	GO:0005634:nucleus;	GO:0003700:DNA-binding transcription factor activity;GO:0046872:metal ion binding;GO:0000978:RNA polymerase II cis-regulatory region sequence-specific DNA binding;GO:1990837:sequence-specific double-stranded DNA binding;	-	-
gene-SMS	1814	1481	48.86	1459	45.5	1224	46.63	660	23.9	601	20.86	691	22.39	1025.190202	0.4406054	-1.18244092	0.063797273	-18.53434898	1.09E-76	2.97E-75	Down	NC_010461.5	18118332	18169396	+	SMS	spermine synthase	GO:0006597:spermine biosynthetic process;	-	GO:0016768:spermine synthase activity;	K00802	ko00270 Cysteine and methionine metabolism;ko00330 Arginine and proline metabolism;ko00480 Glutathione metabolism;ko01100 Metabolic pathways;;
gene-SLC1A5	2879	555	11.54	650	12.77	491	11.79	1316	30.02	1374	30.04	1448	29.56	953.7692687	2.294969675	1.19847509	0.064764865	18.50501946	1.88E-76	5.10E-75	Ups	NC_010448.4	52647432	52661464	-	SLC1A5	solute carrier family 1 member 5%2C transcript variant X2	GO:0006868:glutamine transport;GO:0140009:L-aspartate import across plasma membrane;GO:0070207:protein homotrimerization;	GO:0042470:melanosome;GO:0016020:membrane;GO:0005886:plasma membrane;	GO:0015183:L-aspartate transmembrane transporter activity;GO:0015186:L-glutamine transmembrane transporter activity;GO:0046872:metal ion binding;GO:0015175:neutral L-amino acid transmembrane transporter activity;GO:0015293:symporter activity;	K05616	ko04974 Protein digestion and absorption;ko05230 Central carbon metabolism in cancer;;
gene-ESPL1	6730	561	4.99	621	5.22	443	4.55	146	1.42	113	1.06	137	1.2	340.1372671	0.229928684	-2.120741638	0.114622763	-18.50192391	1.99E-76	5.40E-75	Down	NC_010447.5	18486969	18509913	+	ESPL1	extra spindle pole bodies like 1%2C separase	GO:0006915:apoptotic process;GO:0040001:establishment of mitotic spindle localization;GO:0045143:homologous chromosome segregation;GO:0051307:meiotic chromosome separation;GO:0000212:meiotic spindle organization;GO:0000281:mitotic cytokinesis;GO:0000070:mitotic sister chromatid segregation;GO:0045875:negative regulation of sister chromatid cohesion;GO:0045842:positive regulation of mitotic metaph…	GO:0005813:centrosome;GO:0005737:cytoplasm;GO:0005829:cytosol;GO:0072686:mitotic spindle;GO:0005634:nucleus;	GO:0003824:catalytic activity;GO:0004197:cysteine-type endopeptidase activity;GO:0008234:cysteine-type peptidase activity;	K02365	ko04110 Cell cycle;ko04114 Oocyte meiosis;ko05166 Human T-cell leukemia virus 1 infection;;
gene-VEGFC	7226	1158	9.59	1249	9.78	913	8.73	419	3.81	473	4.12	500	4.07	788.3046349	0.394835178	-1.340677563	0.072576808	-18.47253417	3.44E-76	9.29E-75	Down	NC_010457.5	39037764	39136234	-	VEGFC	vascular endothelial growth factor C%2C transcript variant X1	GO:0009887:animal organ morphogenesis;GO:1990830:cellular response to leukemia inhibitory factor;GO:0014009:glial cell proliferation;GO:0050930:induction of positive chemotaxis;GO:0016331:morphogenesis of embryonic epithelium;GO:0045776:negative regulation of blood pressure;GO:0045668:negative regulation of osteoblast differentiation;GO:0045766:positive regulation of angiogenesis;GO:0043536:posit…	GO:0005576:extracellular region;GO:0005615:extracellular space;GO:0016020:membrane;GO:0031093:platelet alpha granule lumen;	GO:0042056:chemoattractant activity;GO:0008083:growth factor activity;GO:0043185:vascular endothelial growth factor receptor 3 binding;GO:0005172:vascular endothelial growth factor receptor binding;	K05449	ko04010 koK signaling pathway;ko04014 Ras signaling pathway;ko04015 Rap1 signaling pathway;ko04020 Calcium signaling pathway;ko04151 PI3K-Akt signaling pathway;ko04510 Focal adhesion;ko04668 TNF signaling pathway;ko04926 Relaxin signaling pathway;ko04933 AGE-RAGE signaling pathway in diabetic complications;ko05200 Pathways in cancer;;
gene-KIFC1	4735	442	5.59	479	5.72	418	6.1	98	1.36	103	1.37	93	1.15	276.7736083	0.206130939	-2.278367034	0.123420427	-18.46021024	4.32E-76	1.17E-74	Down	NC_010449.5	29692775	29713716	+	KIFC1	kinesin family member C1%2C transcript variant X5	GO:0051301:cell division;GO:0007018:microtubule-based movement;GO:0007080:mitotic metaphase chromosome alignment;GO:0000070:mitotic sister chromatid segregation;GO:0090307:mitotic spindle assembly;	GO:0005769:early endosome;GO:0005871:kinesin complex;GO:0016020:membrane;GO:0005874:microtubule;GO:0005815:microtubule organizing center;GO:0072686:mitotic spindle;GO:0005634:nucleus;	GO:0005524:ATP binding;GO:0016887:ATP hydrolysis activity;GO:0008017:microtubule binding;GO:0003777:microtubule motor activity;	K10405	-
gene-FDFT1	3124	736	14.1	792	14.34	599	13.25	1628	34.23	1563	31.5	1713	32.23	1150.432296	2.170689335	1.118153265	0.060626979	18.44316304	5.92E-76	1.59E-74	Ups	NC_010456.5	14976259	15010701	+	FDFT1	farnesyl-diphosphate farnesyltransferase 1%2C transcript variant X2	GO:0006695:cholesterol biosynthetic process;GO:0045338:farnesyl diphosphate metabolic process;GO:0008299:isoprenoid biosynthetic process;	GO:0005789:endoplasmic reticulum membrane;	GO:0004310:farnesyl-diphosphate farnesyltransferase activity;GO:0046872:metal ion binding;GO:0051996:squalene synthase activity;	K00801	ko00100 Steroid biosynthesis;ko01100 Metabolic pathways;;
gene-STC1	853	518	36.34	614	40.72	513	41.56	98	7.55	124	9.15	161	11.09	342.7510422	0.217810185	-2.198856678	0.119278188	-18.43469213	6.92E-76	1.86E-74	Down	NC_010456.5	7952175	7961365	-	STC1	stanniocalcin 1	GO:0006874:intracellular calcium ion homeostasis;GO:0035988:chondrocyte proliferation;GO:0001886:endothelial cell morphogenesis;GO:0003421:growth plate cartilage axis specification;GO:0051926:negative regulation of calcium ion transport;GO:0010596:negative regulation of endothelial cell migration;GO:1903403:negative regulation of renal phosphate excretion;GO:0090280:positive regulation of calcium…	GO:0005737:cytoplasm;GO:0005615:extracellular space;GO:0005634:nucleus;	GO:0005179:hormone activity;GO:0042802:identical protein binding;	-	-
gene-MID1	8216	477	3.47	477	3.28	356	2.99	1151	9.2	1191	9.13	1180	8.44	789.2802892	2.53384075	1.341325855	0.07279329	18.42650408	8.05E-76	2.16E-74	Ups	NC_010461.5	7235386	7906049	-	MID1	midline 1%2C transcript variant X9	GO:0000226:microtubule cytoskeleton organization;GO:0007026:negative regulation of microtubule depolymerization;GO:0007389:pattern specification process;GO:0032874:positive regulation of stress-activated MAPK cascade;GO:0035372:protein localization to microtubule;GO:0070507:regulation of microtubule cytoskeleton organization;GO:0045087:innate immune response;GO:0046597:negative regulation of vira…	GO:0034451:centriolar satellite;GO:0005737:cytoplasm;GO:0005829:cytosol;GO:0005794:Golgi apparatus;GO:0005874:microtubule;GO:0005875:microtubule associated complex;GO:0005819:spindle;	GO:0019899:enzyme binding;GO:0042802:identical protein binding;GO:0008017:microtubule binding;GO:0051219:phosphoprotein binding;GO:0042803:protein homodimerization activity;GO:0016740:transferase activity;GO:0031625:ubiquitin protein ligase binding;GO:0008270:zinc ion binding;GO:0003713:transcription coactivator activity;	K08285	ko04120 Ubiquitin mediated proteolysis;;
gene-RAB40B	3420	51	0.89	57	0.94	43	0.87	377	7.24	385	7.09	383	6.58	209.8804818	7.136773606	2.835272008	0.154035161	18.40665468	1.16E-75	3.11E-74	Ups	NC_010454.4	492298	516965	+	RAB40B	RAB40B%2C member RAS oncogene family%2C transcript variant X4	GO:0035556:intracellular signal transduction;GO:0072659:protein localization to plasma membrane;GO:0016567:protein ubiquitination;GO:1901998:toxin transport;	GO:0005768:endosome;GO:0043231:intracellular membrane-bounded organelle;GO:0005635:nuclear envelope;GO:0048471:perinuclear region of cytoplasm;GO:0005886:plasma membrane;GO:0008021:synaptic vesicle;	GO:0005525:GTP binding;GO:0003924:GTPase activity;	K07928	-
gene-VGLL2	2894	19	0.39	12	0.23	5	0.12	333	7.56	362	7.87	419	8.51	184.4508717	29.07877625	4.861894651	0.264476913	18.38305881	1.80E-75	4.80E-74	Ups	NC_010443.5	44549407	44557793	-	VGLL2	vestigial like family member 2%2C transcript variant X1	GO:0045944:positive regulation of transcription by RNA polymerase II;GO:0006357:regulation of transcription by RNA polymerase II;GO:0007519:skeletal muscle tissue development;	GO:0005737:cytoplasm;GO:0005634:nucleus;	GO:0008022:obsolete protein C-terminus binding;GO:0003713:transcription coactivator activity;	-	-
gene-IQSEC1	9757	396	2.43	421	2.44	304	2.15	950	6.4	1095	7.06	1130	6.81	699.963189	2.665075244	1.414176266	0.077110941	18.3395021	4.00E-75	1.07E-73	Ups	NC_010455.5	71203967	71366685	+	IQSEC1	IQ motif and Sec7 domain 1%2C transcript variant X5	GO:0030036:actin cytoskeleton organization;GO:0060996:dendritic spine development;GO:0120183:positive regulation of focal adhesion disassembly;GO:0051549:positive regulation of keratinocyte migration;GO:0032012:regulation of ARF protein signal transduction;GO:0099170:postsynaptic modulation of chemical synaptic transmission;GO:0099149:regulation of postsynaptic neurotransmitter receptor internali…	GO:0043231:intracellular membrane-bounded organelle;GO:0016020:membrane;GO:0005730:nucleolus;GO:0014069:postsynaptic density;GO:0008021:synaptic vesicle;GO:0098978:glutamatergic synapse;GO:0005634:nucleus;GO:0098794:postsynapse;GO:0099092:postsynaptic density, intracellular component;GO:0098685:Schaffer collateral - CA1 synapse;	GO:0005085:guanyl-nucleotide exchange factor activity;GO:0008289:lipid binding;GO:0019901:protein kinase binding;	K12495	ko04144 Endocytosis;;
[truncated: 1,695 more rows]
