# Supplementary material for: Transcriptomic Insights Reveal PRTFDC1 as a Novel Regulator of Myogenic Differentiation in Sujiang Pig Satellite Cells
Source: Vet Sci. 2025 Dec 14;12(12):1197. doi: 10.3390/vetsci12121197 (PMC12737788; doi:10.3390/vetsci12121197)
Supplement: Supplementary file 1 [file vetsci-12-01197-s001.zip › Table S5 Group_DM2-VS-DM1_DE_significant_anno.xls]

geneID	length	PSC-11d-D1-1.rawreads	PSC-11d-D1-1.FPKM	PSC-11d-D1-2.rawreads	PSC-11d-D1-2.FPKM	PSC-11d-D1-3.rawreads	PSC-11d-D1-3.FPKM	PSC-11d-D2-1.rawreads	PSC-11d-D2-1.FPKM	PSC-11d-D2-2.rawreads	PSC-11d-D2-2.FPKM	PSC-11d-D2-3.rawreads	PSC-11d-D2-3.FPKM	baseMean	foldchange	log2FoldChange	lfcSE	stat	pvalue	padj	Regulation	Chr	Start	End	Strand	GeneSymbol	Description	GO_BP	GO_CC	GO_MF	KO	Pathway
gene-ACTA1	1887	1120	38.98	1161	38.73	1344	41.87	10553	356.32	9782	355.28	11214	307.93	5865.77810481018	8.80552293657723	3.13840868442039	0.0560112204554153	56.0317853976875	0	0	Ups	NC_010456.5	60412651	60415687	+	ACTA1	actin%2C alpha 1%2C skeletal muscle	GO:0051017:actin filament bundle assembly;GO:0030041:actin filament polymerization;GO:0090131:mesenchyme migration;GO:0010628:positive regulation of gene expression;GO:0048741:skeletal muscle fiber development;GO:0030240:skeletal muscle thin filament assembly;	GO:0005884:actin filament;GO:0032432:actin filament bundle;GO:0044297:cell body;GO:0005737:cytoplasm;GO:0031941:filamentous actin;GO:0030175:filopodium;GO:0030027:lamellipodium;GO:0098723:skeletal muscle myofibril;GO:0001725:stress fiber;GO:0005865:striated muscle thin filament;GO:0005869:dynactin complex;	GO:0003785:actin monomer binding;GO:0005524:ATP binding;GO:0005509:calcium ion binding;GO:0048306:calcium-dependent protein binding;GO:0140660:cytoskeletal motor activator activity;GO:0016787:hydrolase activity;GO:0042802:identical protein binding;GO:0000287:magnesium ion binding;GO:0032036:myosin heavy chain binding;GO:0019904:protein domain specific binding;GO:0031432:titin binding;GO:0005523:t…	K10354	-
gene-ACTN2	4759	2072	28.60	2254	29.82	2436	30.09	13999	187.42	13570	195.42	17695	192.66	8613.84271564965	6.71814675836881	2.74806331168707	0.0371787255186804	73.9149412291262	0	0	Ups	NC_010456.5	54670727	54742717	-	ACTN2	actinin alpha 2	GO:0030035:microspike assembly;	GO:0030175:filopodium;GO:0030018:Z disc;	GO:0003779:actin binding;GO:0005509:calcium ion binding;	K05699	ko04510 Focal adhesion;ko04520 Adherens junction;ko04530 Tight junction;ko04670 Leukocyte transendothelial migration;ko04810 Regulation of actin cytoskeleton;ko05131 Shigellosis;ko05146 Amoebiasis;ko05203 Viral carcinogenesis;ko05322 Systemic lupus erythematosus;;
gene-ACTN3	2991	267	5.86	252	5.30	267	5.25	2853	60.77	2371	54.33	3023	52.37	1501.64073176892	10.5538503375275	3.39969752504725	0.0762645771637983	44.5776748718544	0	0	Ups	NC_010444.4	5860386	5873779	-	ACTN3	actinin alpha 3%2C transcript variant X1	GO:0030036:actin cytoskeleton organization;GO:0060349:bone morphogenesis;GO:0048041:focal adhesion assembly;GO:0055001:muscle cell development;GO:0070885:negative regulation of calcineurin-NFAT signaling cascade;GO:0120163:negative regulation of cold-induced thermogenesis;GO:0045820:negative regulation of glycolytic process;GO:0090324:negative regulation of oxidative phosphorylation;GO:1901078:ne…	GO:0005884:actin filament;GO:0005903:brush border;GO:0030054:cell junction;GO:0042995:cell projection;GO:0030864:cortical actin cytoskeleton;GO:0005829:cytosol;GO:0070062:extracellular exosome;GO:0005925:focal adhesion;GO:0005886:plasma membrane;GO:0031143:pseudopodium;GO:0030018:Z disc;	GO:0051015:actin filament binding;GO:0005509:calcium ion binding;GO:0042802:identical protein binding;GO:0005178:integrin binding;GO:0008307:structural constituent of muscle;GO:0044325:transmembrane transporter binding;	K05699	ko04510 Focal adhesion;ko04520 Adherens junction;ko04530 Tight junction;ko04670 Leukocyte transendothelial migration;ko04810 Regulation of actin cytoskeleton;ko05131 Shigellosis;ko05146 Amoebiasis;ko05203 Viral carcinogenesis;ko05322 Systemic lupus erythematosus;;
gene-AKAP6	15564	2161	9.12	2319	9.38	2600	9.82	7346	30.07	6290	27.70	8796	29.28	4876.99631199474	3.17635695939656	1.6673730518427	0.0432384282973002	38.5622955667613	0	0	Ups	NC_010449.5	66913541	67462147	-	AKAP6	A-kinase anchoring protein 6%2C transcript variant X5	GO:0001508:action potential;GO:0019933:cAMP-mediated signaling;GO:0071320:cellular response to cAMP;GO:0071345:cellular response to cytokine stimulus;GO:0070886:positive regulation of calcineurin-NFAT signaling cascade;GO:0030307:positive regulation of cell growth;GO:0061051:positive regulation of cell growth involved in cardiac muscle cell development;GO:1902261:positive regulation of delayed re…	GO:0034704:calcium channel complex;GO:0005901:caveola;GO:0005737:cytoplasm;GO:0014704:intercalated disc;GO:0014701:junctional sarcoplasmic reticulum membrane;GO:0005635:nuclear envelope;GO:0031965:nuclear membrane;GO:0048471:perinuclear region of cytoplasm;GO:0016529:sarcoplasmic reticulum;GO:0030315:T-tubule;	GO:0008179:adenylate cyclase binding;GO:0060090:molecular adaptor activity;GO:0051018:protein kinase A binding;GO:0034237:protein kinase A regulatory subunit binding;GO:0043495:protein-membrane adaptor activity;GO:0044325:transmembrane transporter binding;	K16523	-
gene-ANKRD1	1887	10790	375.57	11167	372.54	12592	392.25	37607	1269.79	35514	1289.86	50350	1382.57	26064.3219557653	3.57258104435824	1.83696673937358	0.0372439554430741	49.3225469078146	0	0	Ups	NC_010456.5	102603777	102612857	-	ANKRD1	ankyrin repeat domain 1	GO:0006357:regulation of transcription by RNA polymerase II;	GO:0005737:cytoplasm;GO:0005634:nucleus;GO:0048471:perinuclear region of cytoplasm;	GO:0003779:actin binding;GO:0061629:RNA polymerase II-specific DNA-binding transcription factor binding;GO:0031432:titin binding;	-	-
gene-ATP2A1	4314	860	13.09	957	13.97	1097	14.95	6476	95.64	6414	101.90	7450	89.48	3870.38467161737	7.05210909021891	2.81805479211421	0.0554493976729254	50.8220992541131	0	0	Ups	NC_010445.4	18545064	18568312	+	ATP2A1	ATPase sarcoplasmic/endoplasmic reticulum Ca2+ transporting 1	GO:0008637:apoptotic mitochondrial changes;GO:0070509:calcium ion import;GO:1990036:calcium ion import into sarcoplasmic reticulum;GO:0070588:calcium ion transmembrane transport;GO:0006874:intracellular calcium ion homeostasis;GO:0070059:intrinsic apoptotic signaling pathway in response to endoplasmic reticulum stress;GO:0034220:monoatomic ion transmembrane transport;GO:0051659:maintenance of mit…	GO:0016020:membrane;GO:0005739:mitochondrion;GO:0033017:sarcoplasmic reticulum membrane;	GO:0005524:ATP binding;GO:0016887:ATP hydrolysis activity;GO:0005509:calcium ion binding;GO:0005388:P-type calcium transporter activity;GO:0015662:P-type ion transporter activity;GO:0042803:protein homodimerization activity;	K05853	ko04020 Calcium signaling pathway;ko04022 cGMP-PKG signaling pathway;ko04024 cAMP signaling pathway;ko04260 Cardiac muscle contraction;ko04261 Adrenergic signaling in cardiomyocytes;ko04919 Thyroid hormone signaling pathway;ko04972 Pancreatic secretion;ko05010 Alzheimer disease;ko05017 Spinocerebellar ataxia;ko05022 Pathways of neurodegeneration - multiple diseases;ko05410 Hypertrophic cardiomyop…
gene-C1QTNF3	3397	4160	80.43	4470	82.84	4704	81.40	12705	238.29	11933	240.75	14441	220.27	8706.11031366684	2.95333446012564	1.56234474849391	0.0405179538231901	38.5593200315985	0	0	Ups	NC_010458.4	20032973	20059905	-	C1QTNF3	C1q and TNF related 3	GO:0035356:intracellular triglyceride homeostasis;GO:0045444:fat cell differentiation;GO:0010629:negative regulation of gene expression;GO:0045721:negative regulation of gluconeogenesis;GO:0050728:negative regulation of inflammatory response;GO:0032715:negative regulation of interleukin-6 production;GO:0071638:negative regulation of monocyte chemotactic protein-1 production;GO:1901223:negative re…	GO:0005581:collagen trimer;GO:0070062:extracellular exosome;GO:0005615:extracellular space;GO:0016020:membrane;GO:0005576:extracellular region;GO:0032991:protein-containing complex;	GO:0042802:identical protein binding;	-	-
gene-CACNA2D1	9541	5173	35.61	5414	35.72	5875	36.20	18975	126.71	15280	109.76	22375	121.51	12068.7499588106	3.44117709806773	1.7829021414005	0.0451686696668804	39.4720976851748	0	0	Ups	NC_010451.4	97781057	98265925	+	CACNA2D1	calcium voltage-gated channel auxiliary subunit alpha2delta 1%2C transcript variant X18	GO:0098703:calcium ion import across plasma membrane;GO:0070588:calcium ion transmembrane transport;GO:0061577:calcium ion transmembrane transport via high voltage-gated calcium channel;GO:0006816:calcium ion transport;GO:0060402:calcium ion transport into cytosol;GO:0086002:cardiac muscle cell action potential involved in contraction;GO:1904646:cellular response to amyloid-beta;GO:0086048:membra…	GO:0070062:extracellular exosome;GO:1990454:L-type voltage-gated calcium channel complex;GO:0098992:neuronal dense core vesicle;GO:0016529:sarcoplasmic reticulum;GO:0005891:voltage-gated calcium channel complex;	GO:0046872:metal ion binding;GO:0005245:voltage-gated calcium channel activity;	K04858	ko04010 koK signaling pathway;ko04260 Cardiac muscle contraction;ko04261 Adrenergic signaling in cardiomyocytes;ko04921 Oxytocin signaling pathway;ko05410 Hypertrophic cardiomyopathy;ko05412 Arrhythmogenic right ventricular cardiomyopathy;ko05414 Dilated cardiomyopathy;;
gene-CASQ2	2691	2783	67.93	2996	70.09	3350	73.18	15781	373.64	14370	365.98	19424	374.01	9709.93155106823	5.44774554798293	2.44565931986317	0.0364273310817113	67.1380320006766	0	0	Ups	NC_010446.5	104918204	104984019	+	CASQ2	calsequestrin 2	GO:0060315:negative regulation of ryanodine-sensitive calcium-release channel activity;GO:0010881:regulation of cardiac muscle contraction by regulation of the release of sequestered calcium ion;GO:0051279:regulation of release of sequestered calcium ion into cytosol;GO:0010880:regulation of release of sequestered calcium ion into cytosol by sarcoplasmic reticulum;	GO:0016529:sarcoplasmic reticulum;GO:0033018:sarcoplasmic reticulum lumen;GO:0030018:Z disc;	GO:0005509:calcium ion binding;	-	-
gene-CHRNA1	3717	10674	188.61	11036	186.91	12097	191.30	32785	561.97	30342	559.46	42082	586.63	22961.8192947227	3.11442923288978	1.63896779139403	0.031263065092404	52.4250513041425	0	0	Ups	NC_010457.5	80673072	80692256	-	CHRNA1	cholinergic receptor nicotinic alpha 1 subunit	GO:0007268:chemical synaptic transmission;GO:0034220:monoatomic ion transmembrane transport;GO:0046716:muscle cell cellular homeostasis;GO:0050877:nervous system process;GO:0007528:neuromuscular junction development;GO:0007274:neuromuscular synaptic transmission;GO:0070050:neuron cellular homeostasis;GO:0019228:neuronal action potential;GO:0042391:regulation of membrane potential;GO:0007165:signa…	GO:0005892:acetylcholine-gated channel complex;GO:0009986:cell surface;GO:0031594:neuromuscular junction;GO:0043005:neuron projection;GO:0005886:plasma membrane;GO:0099634:postsynaptic specialization membrane;GO:0045202:synapse;	GO:0042166:acetylcholine binding;GO:0015464:acetylcholine receptor activity;GO:0022848:acetylcholine-gated monoatomic cation-selective channel activity;GO:0005231:excitatory extracellular ligand-gated monoatomic ion channel activity;GO:0030594:neurotransmitter receptor activity;GO:1904315:transmitter-gated monoatomic ion channel activity involved in regulation of postsynaptic membrane potential;	K04803	ko04080 Neuroactive ligand-receptor interaction;;
gene-CKM	2288	460	13.21	520	14.31	564	14.49	6937	193.17	6357	190.42	7927	179.52	3782.25160307206	13.8374347065734	3.79050460439826	0.054661117897223	69.3455375633807	0	0	Ups	NC_010448.4	51704021	51716935	-	CKM	creatine kinase%2C M-type	GO:0046314:phosphocreatine biosynthetic process;GO:0016310:phosphorylation;GO:0009408:response to heat;	GO:0005615:extracellular space;	GO:0005524:ATP binding;GO:0004111:creatine kinase activity;GO:0016301:kinase activity;	K00933	ko00330 Arginine and proline metabolism;ko01100 Metabolic pathways;;
gene-DES	2441	11166	300.45	11822	304.89	12675	305.23	26584	693.88	23684	664.97	31753	674.02	19473.5697035933	2.30740781037692	1.20627300792784	0.0311640144878749	38.7072406347767	0	0	Ups	NC_010457.5	121428539	121435426	+	DES	desmin	GO:0045109:intermediate filament organization;GO:0060538:skeletal muscle organ development;	GO:0097512:cardiac myofibril;GO:0005911:cell-cell junction;GO:0005737:cytoplasm;GO:0005916:fascia adherens;GO:0014704:intercalated disc;GO:0005882:intermediate filament;GO:0031594:neuromuscular junction;GO:0005634:nucleus;GO:0042383:sarcolemma;GO:0030018:Z disc;	GO:0008092:cytoskeletal protein binding;GO:0042802:identical protein binding;GO:0005200:structural constituent of cytoskeleton;	K07610	ko05410 Hypertrophic cardiomyopathy;ko05412 Arrhythmogenic right ventricular cardiomyopathy;ko05414 Dilated cardiomyopathy;;
gene-ENO3	1434	1213	55.56	1253	55.01	1324	54.27	4942	219.58	4623	220.95	5767	208.38	3173.90493502105	4.06745800287291	2.02412744992736	0.0449957387678513	44.9848697977945	0	0	Ups	NC_010454.4	51954614	51959991	-	ENO3	enolase 3	GO:0006096:glycolytic process;	GO:0000015:phosphopyruvate hydratase complex;	GO:0000287:magnesium ion binding;GO:0004634:phosphopyruvate hydratase activity;	K01689	ko00010 Glycolysis / Gluconeogenesis;ko01100 Metabolic pathways;ko01200 Carbon metabolism;ko01230 Biosynthesis of amino acids;ko03018 RNA degradation;ko04066 HIF-1 signaling pathway;;
gene-ERBB3	5552	1076	12.73	1257	14.25	1283	13.58	4299	49.33	4155	51.29	5306	49.52	2878.83944725654	3.82276617242415	1.93461695737868	0.0470618233607005	41.1079898573204	0	0	Ups	NC_010447.5	21474218	21495040	+	ERBB3	erb-b2 receptor tyrosine kinase 3	GO:0021545:cranial nerve development;GO:0003197:endocardial cushion development;GO:0038133:ERBB2-ERBB3 signaling pathway;GO:0097192:extrinsic apoptotic signaling pathway in absence of ligand;GO:0007507:heart development;GO:0097049:motor neuron apoptotic process;GO:0043066:negative regulation of apoptotic process;GO:0007162:negative regulation of cell adhesion;GO:2000672:negative regulation of mot…	GO:0016324:apical plasma membrane;GO:0009925:basal plasma membrane;GO:0016323:basolateral plasma membrane;GO:0038143:ERBB3:ERBB2 complex;GO:0005615:extracellular space;GO:0016328:lateral plasma membrane;GO:0005886:plasma membrane;GO:0043235:receptor complex;	GO:0005524:ATP binding;GO:0043125:ErbB-3 class receptor binding;GO:0019838:growth factor binding;GO:0042802:identical protein binding;GO:0038132:neuregulin binding;GO:0038131:neuregulin receptor activity;GO:0046982:protein heterodimerization activity;GO:0004672:protein kinase activity;GO:0030296:protein tyrosine kinase activator activity;GO:0004888:transmembrane signaling receptor activity;GO:003…	K05084	ko01521 EGFR tyrosine kinase inhibitor resistance;ko04010 koK signaling pathway;ko04012 ErbB signaling pathway;ko04020 Calcium signaling pathway;ko04151 PI3K-Akt signaling pathway;ko05205 Proteoglycans in cancer;ko05206 MicroRNAs in cancer;;
gene-HSPB8	2061	5293	168.68	5578	170.38	5983	170.64	13687	423.12	11957	397.61	16431	413.09	9744.65230759554	2.50200016145267	1.32308188260004	0.0348725219784456	37.9405275998628	0	0	Ups	NC_010456.5	33626125	33639824	-	HSPB8	heat shock protein family B (small) member 8	GO:0034620:cellular response to unfolded protein;GO:1905337:positive regulation of aggrephagy;	GO:0101031:protein folding chaperone complex;GO:0005737:cytoplasm;GO:0005829:cytosol;GO:0005654:nucleoplasm;GO:0005634:nucleus;	GO:0042803:protein homodimerization activity;	K08879	-
gene-IGFN1	8883	568	4.20	639	4.53	688	4.55	3137	22.50	2661	20.53	3751	21.88	1891.13467246972	5.04926811703087	2.33607428678509	0.0566277663640256	41.2531596561284	0	0	Ups	NC_010452.4	23628967	23660631	+	IGFN1	immunoglobulin-like and fibronectin type III domain containing 1%2C transcript variant X4	GO:0007156:homophilic cell adhesion via plasma membrane adhesion molecules;GO:0010842:retina layer formation;GO:0007416:synapse assembly;	GO:0005634:nucleus;GO:0045202:synapse;GO:0030018:Z disc;	-	-	-
gene-INPP4B	17147	1539	5.90	1652	6.07	1725	5.91	6507	24.18	5678	22.69	8050	24.33	4154.13718298162	4.11839391445597	2.04208182687476	0.0426322627587241	47.8999165123338	0	0	Ups	NC_010450.4	84812041	85555200	+	INPP4B	inositol polyphosphate-4-phosphatase type II B%2C transcript variant X12	GO:0046855:obsolete inositol phosphate dephosphorylation;GO:0043647:inositol phosphate metabolic process;GO:0006661:phosphatidylinositol biosynthetic process;GO:0046856:phosphatidylinositol dephosphorylation;GO:0007165:signal transduction;	GO:0005737:cytoplasm;GO:0005829:cytosol;	GO:0017161:inositol-1,3,4-trisphosphate 4-phosphatase activity;GO:0052828:inositol-3,4-bisphosphate 4-phosphatase activity;GO:0016316:phosphatidylinositol-3,4-bisphosphate 4-phosphatase activity;	K01109	ko00562 Inositol phosphate metabolism;ko01100 Metabolic pathways;ko04070 Phosphatidylinositol signaling system;;
gene-KLHL31	6209	709	7.50	654	6.63	726	6.87	6135	62.95	6050	66.78	7674	64.04	3639.41909155921	9.54080996573446	3.25411174882468	0.0504607096035731	64.4880298828429	0	0	Ups	NC_010449.5	27088393	27106104	+	KLHL31	kelch like family member 31	GO:0046329:negative regulation of JNK cascade;GO:0001933:negative regulation of protein phosphorylation;	GO:0005737:cytoplasm;GO:0005634:nucleus;	-	K10467	-
gene-LDB3	4560	1082	15.58	1186	16.37	1279	16.49	6432	89.87	5747	86.38	7583	86.17	3861.33570873895	5.59500786747962	2.48414015986402	0.043979984968629	56.4834244858421	0	0	Ups	NC_010456.5	87660961	87722249	+	LDB3	LIM domain binding 3	GO:0030036:actin cytoskeleton organization;GO:0007507:heart development;GO:0061061:muscle structure development;GO:0045214:sarcomere organization;	GO:0005912:adherens junction;GO:0005856:cytoskeleton;GO:0031941:filamentous actin;GO:0048471:perinuclear region of cytoplasm;GO:0031143:pseudopodium;GO:0001725:stress fiber;GO:0030018:Z disc;	GO:0003779:actin binding;GO:0008092:cytoskeletal protein binding;GO:0019899:enzyme binding;GO:0046872:metal ion binding;GO:0051371:muscle alpha-actinin binding;GO:0008022:obsolete protein C-terminus binding;GO:0005080:protein kinase C binding;	-	-
gene-LMO7	11082	1145	6.79	1170	6.65	1243	6.59	4325	24.87	3891	24.06	5315	24.85	2826.32714138209	3.80951949043523	1.92960903643666	0.0440951606310584	43.7601090192546	0	0	Ups	NC_010453.5	47911076	48133449	+	LMO7	LIM domain 7%2C transcript variant X40	GO:0045944:positive regulation of transcription by RNA polymerase II;GO:0016567:protein ubiquitination;GO:0030155:regulation of cell adhesion;GO:0023051:regulation of signaling;	GO:0016324:apical plasma membrane;GO:0009986:cell surface;GO:0005737:cytoplasm;GO:0005829:cytosol;GO:0005925:focal adhesion;GO:0005635:nuclear envelope;GO:0005634:nucleus;GO:0000151:ubiquitin ligase complex;	GO:0046872:metal ion binding;GO:0004842:ubiquitin-protein transferase activity;	K06084	ko04520 Adherens junction;;
gene-LMOD3	2336	437	12.29	435	11.72	485	12.20	3553	96.91	3413	100.13	4725	104.81	2154.36398149666	8.61793285878167	3.10734185863859	0.0575480294630686	53.9956256996205	0	0	Ups	NC_010455.5	50541407	50554346	-	LMOD3	leiomodin 3	GO:0007015:actin filament organization;GO:0045010:actin nucleation;GO:0006936:muscle contraction;GO:0030239:myofibril assembly;GO:0051694:pointed-end actin filament capping;GO:0048743:positive regulation of skeletal muscle fiber development;GO:0048741:skeletal muscle fiber development;GO:0030240:skeletal muscle thin filament assembly;GO:0006941:striated muscle contraction;	GO:0005737:cytoplasm;GO:0005856:cytoskeleton;GO:0031430:M band;GO:0030016:myofibril;GO:0005865:striated muscle thin filament;	GO:0003785:actin monomer binding;GO:0005523:tropomyosin binding;	-	-
gene-LOC110255887	6014	6237	68.12	6419	67.19	7315	71.50	59855	634.12	53453	609.15	72352	623.37	34029.116030095	9.3272365769883	3.22144971052968	0.0343693763944143	93.7302345425515	0	0	Ups	NC_010454.4	55135651	55166983	-	LOC110255887	myosin-8%2C transcript variant X3	GO:0006936:muscle contraction;	GO:0030016:myofibril;GO:0032982:myosin filament;GO:0016460:myosin II complex;	GO:0051015:actin filament binding;GO:0005524:ATP binding;GO:0005516:calmodulin binding;GO:0000146:microfilament motor activity;	K10352	ko04270 Vascular smooth muscle contraction;ko04530 Tight junction;ko04810 Regulation of actin cytoskeleton;ko05130 Pathogenic Escherichia coli infection;;
gene-LOC396711	6073	9214	99.65	9807	101.66	11463	110.95	80319	842.65	73167	825.71	98552	840.85	46743.0115199561	8.30331743611639	3.05368785361834	0.0391612478965865	77.9772866707987	0	0	Ups	NC_010454.4	55351152	55373236	-	LOC396711	myosin-3	GO:0070252:actin-mediated cell contraction;GO:0006936:muscle contraction;GO:0001778:plasma membrane repair;GO:0014823:response to activity;	GO:0031672:A band;GO:0005826:actomyosin contractile ring;GO:0005911:cell-cell junction;GO:0005794:Golgi apparatus;GO:0032982:myosin filament;GO:0016460:myosin II complex;	GO:0051015:actin filament binding;GO:0005524:ATP binding;GO:0005516:calmodulin binding;GO:0000146:microfilament motor activity;	K10352	ko04270 Vascular smooth muscle contraction;ko04530 Tight junction;ko04810 Regulation of actin cytoskeleton;ko05130 Pathogenic Escherichia coli infection;;
gene-MEF2C	8719	6046	45.55	6225	44.95	7126	48.04	25553	186.73	22484	176.73	32140	191.00	16434.4376427868	4.13623802804762	2.0483192107986	0.0381956436262361	53.6270374402497	0	0	Ups	NC_010444.4	96122407	96296927	-	MEF2C	myocyte enhancer factor 2C	GO:0006915:apoptotic process;GO:0001782:B cell homeostasis;GO:0042100:B cell proliferation;GO:0050853:B cell receptor signaling pathway;GO:0001568:blood vessel development;GO:0001974:blood vessel remodeling;GO:0003211:cardiac ventricle formation;GO:0035051:cardiocyte differentiation;GO:0030154:cell differentiation;GO:0071277:cellular response to calcium ion;GO:0071498:cellular response to fluid s…	GO:0005737:cytoplasm;GO:0016607:nuclear speck;GO:0005634:nucleus;GO:0032991:protein-containing complex;GO:0016528:sarcoplasm;GO:0000785:chromatin;GO:0005829:cytosol;GO:0043231:intracellular membrane-bounded organelle;GO:0005654:nucleoplasm;GO:0098794:postsynapse;	GO:0003677:DNA binding;GO:0001228:DNA-binding transcription activator activity, RNA polymerase II-specific;GO:0003700:DNA-binding transcription factor activity;GO:0000981:DNA-binding transcription factor activity, RNA polymerase II-specific;GO:0042826:histone deacetylase binding;GO:0046983:protein dimerization activity;GO:0000978:RNA polymerase II cis-regulatory region sequence-specific DNA bindi…	K04454	ko04010 koK signaling pathway;ko04022 cGMP-PKG signaling pathway;ko04371 Apelin signaling pathway;ko04921 Oxytocin signaling pathway;ko04928 Parathyroid hormone synthesis, secretion and action;ko05202 Transcriptional misregulation in cancer;ko05418 Fluid shear stress and atherosclerosis;;
gene-MYBPH	4890	874	11.74	909	11.70	855	10.28	7789	101.49	6792	95.19	9081	96.22	4358.24131937291	8.98932180224141	3.16821227597877	0.0501930126889866	63.1205840464313	0	0	Ups	NC_010451.4	113872439	113884544	-	MYBPH	myosin binding protein H	GO:0007155:cell adhesion;	GO:0032982:myosin filament;	-	-	-
gene-MYL1	854	5962	458.54	6201	457.11	6716	462.27	28029	2091.14	27522	2208.70	36623	2222.05	18364.8092586315	4.89167286675564	2.29032792608728	0.0335042018393932	68.3594236050233	0	0	Ups	NC_010457.5	113038083	113051315	-	MYL1	myosin light chain 1	GO:0006936:muscle contraction;	GO:0043292:contractile fiber;GO:0030016:myofibril;GO:0016460:myosin II complex;	GO:0005509:calcium ion binding;GO:0008307:structural constituent of muscle;	K05738	-
gene-MYLPF	795	3298	272.47	3378	267.49	3780	279.49	26572	2129.56	24208	2086.93	32026	2087.35	15446.482700582	7.9492201301784	2.99081332964066	0.0334906165599998	89.303023856921	0	0	Ups	NC_010445.4	17938129	17941071	-	MYLPF	myosin light chain%2C phosphorylatable%2C fast skeletal muscle%2C transcript variant X1	GO:0006955:immune response;GO:0006936:muscle contraction;GO:0007519:skeletal muscle tissue development;	GO:0005737:cytoplasm;GO:0016459:myosin complex;	GO:0005509:calcium ion binding;GO:0008307:structural constituent of muscle;	K12758	ko04510 Focal adhesion;ko04670 Leukocyte transendothelial migration;ko04810 Regulation of actin cytoskeleton;ko05131 Shigellosis;ko05132 Salmonella infection;;
gene-MYMK	1217	436	23.53	472	24.42	491	23.72	2762	144.60	2368	133.35	2985	127.09	1580.7609951741	5.83822209807577	2.54552909499532	0.064409566219174	39.5209787057617	0	0	Ups	NC_010443.5	273101674	273111721	-	MYMK	myomaker%2C myoblast fusion factor	GO:0007517:muscle organ development;GO:0007520:myoblast fusion;GO:0014905:myoblast fusion involved in skeletal muscle regeneration;GO:0045026:plasma membrane fusion;GO:1904206:positive regulation of skeletal muscle hypertrophy;	GO:0000139:Golgi membrane;GO:0005886:plasma membrane;	-	-	-
gene-MYOM2	4945	1221	16.22	1198	15.25	1399	16.63	10694	137.79	10213	141.55	12805	134.18	6228.52313371489	8.88062384699077	3.15066102672704	0.0433649145412881	72.6546116844589	0	0	Ups	NC_010457.5	33529559	33606928	+	MYOM2	myomesin 2	GO:0006936:muscle contraction;GO:0045214:sarcomere organization;	GO:0031430:M band;GO:0005739:mitochondrion;GO:0032982:myosin filament;	GO:0051015:actin filament binding;GO:0019900:kinase binding;GO:0008307:structural constituent of muscle;	-	-
gene-MYOM3	5923	760	8.43	867	9.21	946	9.39	6389	68.73	6094	70.51	8161	71.39	3839.60616834429	8.04553518798362	3.00818839203249	0.0468318370624418	64.2338328095396	0	0	Ups	NC_010448.4	81803877	81859506	-	MYOM3	myomesin 3%2C transcript variant X2	-	GO:0031430:M band;	GO:0051015:actin filament binding;GO:0042803:protein homodimerization activity;	-	-
gene-MYOZ2	1720	1012	38.64	993	36.34	1108	37.87	4382	162.32	4329	172.49	5688	171.35	2897.60668132709	4.63599326599738	2.21287847076215	0.0468405764253626	47.2427676949755	0	0	Ups	NC_010450.4	104578942	104609367	-	MYOZ2	myozenin 2%2C transcript variant X2	GO:0070885:negative regulation of calcineurin-NFAT signaling cascade;GO:0000122:negative regulation of transcription by RNA polymerase II;GO:0045214:sarcomere organization;GO:0043503:skeletal muscle fiber adaptation;GO:0007519:skeletal muscle tissue development;	GO:0015629:actin cytoskeleton;GO:0030018:Z disc;GO:0030017:sarcomere;	GO:0003779:actin binding;GO:0051373:FATZ binding;GO:0031433:telethonin binding;GO:0030346:protein phosphatase 2B binding;	-	-
gene-MYPN	8555	2380	18.27	2537	18.67	2681	18.42	9180	68.37	8267	66.23	11423	69.19	6027.40872372213	3.80487881068016	1.92785050313352	0.0367555662489496	52.4505727942257	0	0	Ups	NC_010456.5	71283271	71388591	+	MYPN	myopalladin%2C transcript variant X5	GO:0007411:axon guidance;GO:0070593:dendrite self-avoidance;GO:0007156:homophilic cell adhesion via plasma membrane adhesion molecules;GO:0045214:sarcomere organization;	GO:0030424:axon;GO:0031674:I band;GO:0005634:nucleus;GO:0005886:plasma membrane;GO:0030018:Z disc;	GO:0003779:actin binding;GO:0098632:cell-cell adhesion mediator activity;GO:0008092:cytoskeletal protein binding;GO:0051371:muscle alpha-actinin binding;GO:0017124:SH3 domain binding;	-	-
gene-RYR1	15364	2667	11.40	2816	11.54	2815	10.77	8247	34.20	7315	32.63	10193	34.38	5628.85637218387	3.10468740973963	1.63444802041986	0.0395992141204364	41.2747590254917	0	0	Ups	NC_010448.4	47339759	47458457	+	RYR1	ryanodine receptor 1	GO:0070588:calcium ion transmembrane transport;GO:0006874:intracellular calcium ion homeostasis;GO:0071313:cellular response to caffeine;GO:0071277:cellular response to calcium ion;GO:0006936:muscle contraction;GO:0043931:ossification involved in bone maturation;GO:0003151:outflow tract morphogenesis;GO:0051289:protein homotetramerization;GO:0051209:release of sequestered calcium ion into cytosol…	GO:0034704:calcium channel complex;GO:0030659:cytoplasmic vesicle membrane;GO:0031090:organelle membrane;GO:0005886:plasma membrane;GO:1990425:ryanodine receptor complex;GO:0042383:sarcolemma;GO:0016529:sarcoplasmic reticulum;GO:0033017:sarcoplasmic reticulum membrane;GO:0005790:smooth endoplasmic reticulum;GO:0014802:terminal cisterna;GO:0030018:Z disc;	GO:0005524:ATP binding;GO:0005262:calcium channel activity;GO:0005509:calcium ion binding;GO:0048763:calcium-induced calcium release activity;GO:0005516:calmodulin binding;GO:0005219:ryanodine-sensitive calcium-release channel activity;GO:0005245:voltage-gated calcium channel activity;	K04961	ko04020 Calcium signaling pathway;ko04371 Apelin signaling pathway;ko04713 Circadian entrainment;ko04730 Long-term depression;ko04921 Oxytocin signaling pathway;ko05017 Spinocerebellar ataxia;ko05020 Prion disease;ko05022 Pathways of neurodegeneration - multiple diseases;;
gene-SRL	11450	2900	16.64	3159	17.37	3255	16.71	10727	59.69	9994	59.82	12356	55.92	7037.80616715791	3.57429551115712	1.83765891665599	0.0400541617190023	45.8793503044197	0	0	Ups	NC_010445.4	38073379	38111936	+	SRL	sarcalumenin%2C transcript variant X2	GO:0006897:endocytosis;GO:0016197:endosomal transport;	GO:0033018:sarcoplasmic reticulum lumen;GO:0033017:sarcoplasmic reticulum membrane;GO:0043231:intracellular membrane-bounded organelle;	GO:0005525:GTP binding;	-	-
gene-STAC3	1871	565	19.83	590	19.85	650	20.42	3199	108.94	2938	107.62	4096	113.43	1988.14732872039	5.67471261266795	2.50454733112121	0.0533361781026317	46.9577577587553	0	0	Ups	NC_010447.5	22549008	22556330	-	STAC3	SH3 and cysteine rich domain 3%2C transcript variant X1	GO:0007274:neuromuscular synaptic transmission;GO:1903078:positive regulation of protein localization to plasma membrane;GO:1901387:positive regulation of voltage-gated calcium channel activity;GO:0003009:skeletal muscle contraction;GO:0048741:skeletal muscle fiber development;	GO:0005829:cytosol;GO:0031234:extrinsic component of cytoplasmic side of plasma membrane;GO:0005654:nucleoplasm;GO:0045202:synapse;GO:0030315:T-tubule;GO:0005891:voltage-gated calcium channel complex;	GO:0042802:identical protein binding;GO:0046872:metal ion binding;	-	-
gene-SYNPO2	7117	4231	39.05	4524	40.02	4733	39.09	10341	92.58	9431	90.82	12580	91.59	7585.51589132202	2.40540245014501	1.26627829285364	0.0333715240588446	37.9448745169921	0	0	Ups	NC_010450.4	104677580	104844169	-	SYNPO2	synaptopodin 2%2C transcript variant X1	GO:0000045:autophagosome assembly;GO:0061684:chaperone-mediated autophagy;GO:0032233:positive regulation of actin filament bundle assembly;GO:0030335:positive regulation of cell migration;GO:2000298:regulation of Rho-dependent protein serine/threonine kinase activity;	GO:0015629:actin cytoskeleton;GO:0005829:cytosol;GO:0005925:focal adhesion;GO:0005654:nucleoplasm;GO:0005634:nucleus;GO:0001725:stress fiber;GO:0030018:Z disc;GO:0043231:intracellular membrane-bounded organelle;GO:0099023:vesicle tethering complex;	GO:0071889:14-3-3 protein binding;GO:0003779:actin binding;GO:0051393:alpha-actinin binding;GO:0031005:filamin binding;GO:0051371:muscle alpha-actinin binding;GO:0030674:protein-macromolecule adaptor activity;	-	-
gene-TMEM56	11950	780	4.29	706	3.72	794	3.91	3962	21.12	3320	19.04	4708	20.41	2359.00866567907	5.26131518167262	2.39542347801719	0.0563538354610997	42.5068401896214	0	0	Ups	NC_010446.5	122232587	122341187	-	TMEM56	transmembrane protein 56%2C transcript variant X20	GO:0055088:lipid homeostasis;	GO:0005783:endoplasmic reticulum;GO:0016020:membrane;	-	-	-
gene-TNNC1	497	996	131.63	1000	126.67	1043	123.36	7294	935.07	7092	977.97	9060	944.56	4390.72102828757	7.7420258624013	2.9527111269916	0.0442380397013761	66.7459757919551	0	0	Ups	NC_010455.5	34591571	34594320	-	TNNC1	troponin C1%2C slow skeletal and cardiac type	GO:0060048:cardiac muscle contraction;GO:0043462:regulation of ATP-dependent activity;GO:0006937:regulation of muscle contraction;GO:0032972:regulation of muscle filament sliding speed;GO:0003009:skeletal muscle contraction;GO:0014883:transition between fast and slow fiber;GO:0055010:ventricular cardiac muscle tissue morphogenesis;	GO:0097512:cardiac myofibril;GO:1990584:cardiac Troponin complex;GO:0005861:troponin complex;	GO:0051015:actin filament binding;GO:0005509:calcium ion binding;GO:0048306:calcium-dependent protein binding;GO:0043167:ion binding;GO:0042803:protein homodimerization activity;GO:0031013:troponin I binding;GO:0031014:troponin T binding;	K05865	ko04020 Calcium signaling pathway;ko04260 Cardiac muscle contraction;ko04261 Adrenergic signaling in cardiomyocytes;ko05410 Hypertrophic cardiomyopathy;ko05414 Dilated cardiomyopathy;;
gene-TNNI1	1207	563	30.64	569	29.68	725	35.31	4362	230.26	4088	232.12	5707	245.00	2643.09186591882	7.63516405458667	2.93265915613095	0.0559935517102741	52.3749443740474	0	0	Ups	NC_010452.4	23788279	23800554	-	TNNI1	troponin I1%2C slow skeletal type	GO:0060048:cardiac muscle contraction;GO:0006936:muscle contraction;GO:0006942:regulation of striated muscle contraction;GO:0003009:skeletal muscle contraction;GO:0014883:transition between fast and slow fiber;GO:0055010:ventricular cardiac muscle tissue morphogenesis;	GO:0005829:cytosol;GO:0005861:troponin complex;	GO:0003779:actin binding;	K10371	-
gene-TNNI2	678	563	54.54	657	61.00	757	65.63	4815	452.48	4214	425.97	6163	471.00	2830.0964054821	7.68820623335685	2.9426470364044	0.0575408326609494	51.1401538754835	0	0	Ups	NC_010444.4	1251566	1253883	+	TNNI2	troponin I2%2C fast skeletal type	GO:0060048:cardiac muscle contraction;GO:0006936:muscle contraction;GO:0045893:positive regulation of DNA-templated transcription;GO:0006937:regulation of muscle contraction;GO:0003009:skeletal muscle contraction;	GO:0005634:nucleus;GO:0005861:troponin complex;	GO:0003779:actin binding;GO:0031014:troponin T binding;	K12043	-
gene-TNNT2	840	3317	259.36	3374	252.86	3939	275.64	19226	1458.29	18443	1504.76	23750	1465.02	11936.5622674913	5.80644988763911	2.53765635727646	0.0375237639358172	67.6279800080027	0	0	Ups	NC_010452.4	23749528	23759696	-	TNNT2	troponin T2%2C cardiac type	GO:0051764:actin crosslink formation;GO:0060048:cardiac muscle contraction;GO:0006936:muscle contraction;GO:0030049:muscle filament sliding;GO:0032780:negative regulation of ATP-dependent activity;GO:0032781:positive regulation of ATP-dependent activity;GO:0008016:regulation of heart contraction;GO:0032972:regulation of muscle filament sliding speed;GO:0051592:response to calcium ion;GO:0045214:s…	GO:0097512:cardiac myofibril;GO:1990584:cardiac Troponin complex;GO:0005829:cytosol;GO:0030017:sarcomere;GO:0005865:striated muscle thin filament;GO:0005861:troponin complex;	GO:0003779:actin binding;GO:0042802:identical protein binding;GO:0044877:protein-containing complex binding;GO:0030674:protein-macromolecule adaptor activity;GO:0005523:tropomyosin binding;GO:0030172:troponin C binding;GO:0031013:troponin I binding;	K12045	ko04260 Cardiac muscle contraction;ko04261 Adrenergic signaling in cardiomyocytes;ko05410 Hypertrophic cardiomyopathy;ko05414 Dilated cardiomyopathy;;
gene-TNNT3	1609	445	18.17	456	17.84	451	16.48	5219	206.66	4504	191.85	6467	208.26	2896.46915225861	11.9682937245031	3.5811455821176	0.0575183656928063	62.2609063902086	0	0	Ups	NC_010444.4	1297826	1316865	+	TNNT3	troponin T3%2C fast skeletal type	GO:0006936:muscle contraction;GO:1903612:positive regulation of calcium-dependent ATPase activity;GO:0006942:regulation of striated muscle contraction;GO:0045214:sarcomere organization;GO:0003009:skeletal muscle contraction;GO:0006937:regulation of muscle contraction;	GO:0005861:troponin complex;	GO:0003779:actin binding;GO:0048306:calcium-dependent protein binding;GO:0005523:tropomyosin binding;GO:0030172:troponin C binding;GO:0031013:troponin I binding;	K12046	-
gene-TTN	104486	20759	13.05	22202	13.38	24751	13.92	108758	66.32	89551	58.74	119465	59.24	63895.0641051394	4.72094195788213	2.23907474568489	0.0454088754361261	49.3091873379349	0	0	Ups	NC_010457.5	84226953	84501320	-	TTN	titin	GO:0055013:cardiac muscle cell development;GO:0060048:cardiac muscle contraction;GO:0003300:cardiac muscle hypertrophy;GO:0055008:cardiac muscle tissue morphogenesis;GO:0055003:cardiac myofibril assembly;GO:0035995:detection of muscle stretch;GO:0007076:mitotic chromosome condensation;GO:0006936:muscle contraction;GO:0010628:positive regulation of gene expression;GO:0050714:positive regulation of…	GO:0000794:condensed nuclear chromosome;GO:0005829:cytosol;GO:0070062:extracellular exosome;GO:0005576:extracellular region;GO:0031674:I band;GO:0031430:M band;GO:0005865:striated muscle thin filament;GO:1990733:titin-telethonin complex;GO:0030018:Z disc;	GO:0051015:actin filament binding;GO:0042805:actinin binding;GO:0005524:ATP binding;GO:0005509:calcium ion binding;GO:0005516:calmodulin binding;GO:0019899:enzyme binding;GO:0042802:identical protein binding;GO:0051371:muscle alpha-actinin binding;GO:0002020:protease binding;GO:0019901:protein kinase binding;GO:0043621:protein self-association;GO:0106310:protein serine kinase activity;GO:0004674:…	K12567	ko05410 Hypertrophic cardiomyopathy;ko05414 Dilated cardiomyopathy;;
gene-UNC45B	2897	1013	22.97	1121	24.36	1227	24.90	4122	90.66	3532	83.56	4862	86.96	2625.76680912309	3.7356289724803	1.90135117181841	0.0491882201783581	38.6546039869718	0	0	Ups	NC_010454.4	39997254	40031368	-	UNC45B	unc-45 myosin chaperone B	GO:0030154:cell differentiation;GO:0061077:chaperone-mediated protein folding;GO:0002088:lens development in camera-type eye;GO:0007517:muscle organ development;	GO:0031672:A band;GO:0005737:cytoplasm;GO:0005829:cytosol;GO:0048471:perinuclear region of cytoplasm;GO:0030018:Z disc;	GO:0051879:Hsp90 protein binding;	-	-
gene-RGMB	4982	2493	32.87	2474	31.26	2656	31.34	6473	82.78	6166	84.82	8423	87.60	4740.55689065245	2.76425849014475	1.46689253070921	0.0392333697452703	37.3888998124117	5.91945615908789e-306	2.00117081218231e-303	Ups	NC_010444.4	105042479	105070428	+	RGMB	repulsive guidance molecule family member b	GO:0030509:BMP signaling pathway;GO:0007155:cell adhesion;GO:0045893:positive regulation of DNA-templated transcription;GO:0007165:signal transduction;	GO:0005793:endoplasmic reticulum-Golgi intermediate compartment;GO:0045121:membrane raft;GO:0005886:plasma membrane;	GO:0015026:coreceptor activity;GO:0042802:identical protein binding;	K06847	ko04350 TGF-beta signaling pathway;;
gene-MYOM1	5766	5007	57.04	5185	56.61	5758	58.70	12078	133.46	10980	130.51	14612	131.31	8872.33920143426	2.37010125709759	1.24494869625095	0.0333990951265802	37.2749229143091	4.18329225222304e-304	1.38348750071889e-301	Ups	NC_010448.4	103451206	103593093	+	MYOM1	myomesin 1%2C transcript variant X2	GO:0010628:positive regulation of gene expression;GO:0050714:positive regulation of protein secretion;GO:0010737:protein kinase A signaling;	GO:0031430:M band;GO:0005863:striated muscle myosin thick filament;	GO:0051015:actin filament binding;GO:0042802:identical protein binding;GO:0019900:kinase binding;GO:0042803:protein homodimerization activity;GO:0008307:structural constituent of muscle;	-	-
gene-MYH4	6111	83	0.89	97	1.00	86	0.83	1765	18.40	1434	16.08	1746	14.80	868.828574417772	18.7505106410351	4.22885798058961	0.114328808205321	36.9885599873925	1.74897206774026e-299	5.66108767373032e-297	Ups	NC_010454.4	55190545	55216294	-	MYH4	myosin%2C heavy chain 4%2C skeletal muscle	GO:0006936:muscle contraction;	GO:0030016:myofibril;GO:0032982:myosin filament;GO:0016460:myosin II complex;	GO:0051015:actin filament binding;GO:0005524:ATP binding;GO:0005516:calmodulin binding;GO:0003725:double-stranded RNA binding;GO:0000146:microfilament motor activity;	K10352	ko04270 Vascular smooth muscle contraction;ko04530 Tight junction;ko04810 Regulation of actin cytoskeleton;ko05130 Pathogenic Escherichia coli infection;;
gene-XIRP2	12230	7153	38.42	6809	35.05	8243	39.62	22963	119.63	19603	109.85	26961	114.23	15172.3087057602	3.14125194445168	1.65133965914212	0.0446548297208836	36.9800908314703	2.3928446865243e-299	7.58382212835295e-297	Ups	NC_010457.5	73665876	73741046	+	XIRP2	xin actin binding repeat containing 2%2C transcript variant X3	GO:0007015:actin filament organization;GO:0055008:cardiac muscle tissue morphogenesis;GO:0045216:cell-cell junction organization;GO:0003281:ventricular septum development;	GO:0070161:anchoring junction;GO:0030018:Z disc;GO:0005829:cytosol;GO:0005925:focal adhesion;GO:0001725:stress fiber;	GO:0051015:actin filament binding;GO:0051393:alpha-actinin binding;GO:0046872:metal ion binding;	-	-
gene-CRYAB	1234	3799	202.21	3873	197.58	4515	215.07	11768	607.60	10094	560.61	13668	573.92	7895.82804184421	2.9277629028653	1.54979872551047	0.0422427012910627	36.6879645037843	1.13617340065221e-294	3.52747060084124e-292	Ups	NC_010451.4	39638505	39643530	-	CRYAB	crystallin alpha B%2C transcript variant X3	GO:0043066:negative regulation of apoptotic process;GO:0045892:negative regulation of DNA-templated transcription;GO:0042026:protein refolding;GO:0009408:response to heat;	GO:0005737:cytoplasm;GO:0005576:extracellular region;GO:0005764:lysosome;GO:0005634:nucleus;GO:0032991:protein-containing complex;	GO:0046872:metal ion binding;GO:0042803:protein homodimerization activity;GO:0005212:structural constituent of eye lens;GO:0051082:unfolded protein binding;	K09542	ko04141 Protein processing in endoplasmic reticulum;ko04213 Longevity regulating pathway - multiple species;;
gene-SLF1	7125	600	5.53	549	4.85	615	5.07	2311	20.67	2198	21.14	2940	21.38	1524.25349375667	4.2293437474326	2.08043382273661	0.0575261441703939	36.1650142337771	2.16098181298616e-286	6.5750032641917e-284	Ups	NC_010444.4	101286744	101375612	+	SLF1	SMC5-SMC6 complex localization factor 1%2C transcript variant X1	GO:0006974:DNA damage response;GO:0006281:DNA repair;GO:2000781:positive regulation of double-strand break repair;GO:0034184:positive regulation of maintenance of mitotic sister chromatid cohesion;GO:0031334:positive regulation of protein-containing complex assembly;GO:1990166:protein localization to site of double-strand break;	GO:0005813:centrosome;GO:0005737:cytoplasm;GO:0042405:nuclear inclusion body;GO:0005654:nucleoplasm;GO:0000786:nucleosome;GO:0005634:nucleus;GO:0035861:site of double-strand break;	GO:0044877:protein-containing complex binding;GO:0031625:ubiquitin protein ligase binding;	-	-
gene-HRC	2331	257	7.24	256	6.91	272	6.86	1576	43.08	1420	41.75	2021	44.92	957.746821547162	6.39048531080442	2.67592549751097	0.0742785681541705	36.0255395870972	3.33217963300785e-284	9.93969583469576e-282	Ups	NC_010448.4	54337348	54341638	-	HRC	histidine rich calcium binding protein	GO:0006936:muscle contraction;GO:0045823:positive regulation of heart contraction;GO:0010460:positive regulation of heart rate;GO:1901899:positive regulation of relaxation of cardiac muscle;GO:1903169:regulation of calcium ion transmembrane transport;GO:0010881:regulation of cardiac muscle contraction by regulation of the release of sequestered calcium ion;GO:1901844:regulation of cell communicat…	GO:0005788:endoplasmic reticulum lumen;GO:0033018:sarcoplasmic reticulum lumen;GO:0033017:sarcoplasmic reticulum membrane;GO:0030018:Z disc;	GO:0051117:ATPase binding;GO:0005509:calcium ion binding;GO:0044325:transmembrane transporter binding;	-	-
gene-LUM	1939	19923	674.86	20670	671.08	21539	652.96	8596	282.46	8349	295.10	11083	296.17	14904.7089009252	0.451804952756756	-1.14622800902036	0.0322180724199621	-35.5771752598758	3.15846731416323e-277	9.24033908660869e-275	Down	NC_010447.5	91748871	91756381	+	LUM	lumican	GO:0045944:positive regulation of transcription by RNA polymerase II;GO:0032914:positive regulation of transforming growth factor beta1 production;	GO:0031012:extracellular matrix;GO:0005615:extracellular space;GO:0005583:fibrillar collagen trimer;	GO:0005518:collagen binding;	K08122	ko05205 Proteoglycans in cancer;;
gene-PYGM	3233	229	4.65	221	4.30	228	4.15	1440	28.38	1317	27.92	1748	28.02	858.470640043164	6.66064722675222	2.73566237331113	0.0779086453147265	35.1137202073006	4.16247148433315e-270	1.19478639039925e-267	Ups	NC_010444.4	7409330	7421256	+	PYGM	glycogen phosphorylase%2C muscle associated	GO:0005980:glycogen catabolic process;GO:0005977:glycogen metabolic process;	GO:0030424:axon;GO:0005737:cytoplasm;	GO:0030246:carbohydrate binding;GO:0008184:glycogen phosphorylase activity;GO:0042802:identical protein binding;GO:0102250:linear malto-oligosaccharide phosphorylase activity;GO:0097159:organic cyclic compound binding;GO:0030170:pyridoxal phosphate binding;GO:0102499:SHG alpha-glucan phosphorylase activity;	K00688	ko00500 Starch and sucrose metabolism;ko01100 Metabolic pathways;ko04217 Necroptosis;ko04910 Insulin signaling pathway;ko04922 Glucagon signaling pathway;ko04931 Insulin resistance;;
gene-SORBS1	17905	1147	4.21	1203	4.23	1377	4.52	4348	15.47	3591	13.75	5241	15.17	2790.28762127708	3.53979355281479	1.82366522216832	0.0520731243925755	35.0212368364886	1.0690073047819e-268	3.01163113474946e-266	Ups	NC_010456.5	106895764	107137469	-	SORBS1	sorbin and SH3 domain containing 1%2C transcript variant X21	GO:0095500:acetylcholine receptor signaling pathway;GO:0031589:cell-substrate adhesion;GO:0032869:cellular response to insulin stimulus;GO:0048041:focal adhesion assembly;GO:0008286:insulin receptor signaling pathway;GO:0046326:positive regulation of glucose import;GO:0045725:positive regulation of glycogen biosynthetic process;GO:0046628:positive regulation of insulin receptor signaling pathway;…	GO:0005912:adherens junction;GO:0030055:cell-substrate junction;GO:0005813:centrosome;GO:0005737:cytoplasm;GO:0005856:cytoskeleton;GO:0005829:cytosol;GO:0016600:flotillin complex;GO:0005925:focal adhesion;GO:0016020:membrane;GO:0045121:membrane raft;GO:0016363:nuclear matrix;GO:0005634:nucleus;GO:0005886:plasma membrane;GO:0001725:stress fiber;GO:0045202:synapse;GO:0005915:zonula adherens;	GO:0005158:insulin receptor binding;GO:0019901:protein kinase binding;GO:0030159:signaling receptor complex adaptor activity;GO:0031625:ubiquitin protein ligase binding;GO:0003779:actin binding;GO:0008092:cytoskeletal protein binding;	K06086	ko03320 PPAR signaling pathway;ko04520 Adherens junction;ko04910 Insulin signaling pathway;;
gene-SHISA2	3034	256	5.54	278	5.77	248	4.80	1651	34.67	1496	33.79	1867	31.89	963.130029877907	6.44320466714787	2.68777842241565	0.0772827515199015	34.7785032178041	5.14122165514204e-265	1.42206190981229e-262	Ups	NC_010453.5	3806297	3812170	-	SHISA2	shisa family member 2	GO:0040037:negative regulation of fibroblast growth factor receptor signaling pathway;GO:0030178:negative regulation of Wnt signaling pathway;	GO:0005783:endoplasmic reticulum;GO:0005789:endoplasmic reticulum membrane;	-	-	-
gene-ACTC1	1559	42970	1810.33	45209	1825.55	50761	1913.92	101451	4146.14	90396	3973.91	122717	4078.66	74986.1968057795	2.27170337835205	1.18377447105848	0.0340676993401745	34.747708063236	1.5009905295588e-264	4.07760159396036e-262	Ups	NC_010443.5	136281119	136286551	+	ACTC1	actin%2C alpha%2C cardiac muscle 1	GO:0007015:actin filament organization;GO:0030048:actin filament-based movement;GO:0070252:actin-mediated cell contraction;GO:0033275:actin-myosin filament sliding;GO:0031032:actomyosin structure organization;GO:0060048:cardiac muscle contraction;GO:0055008:cardiac muscle tissue morphogenesis;GO:0055003:cardiac myofibril assembly;GO:0060047:heart contraction;GO:0090131:mesenchyme migration;GO:004…	GO:0005884:actin filament;GO:0044297:cell body;GO:0005737:cytoplasm;GO:0005869:dynactin complex;GO:0030175:filopodium;GO:0098978:glutamatergic synapse;GO:0031674:I band;GO:0030027:lamellipodium;GO:0030017:sarcomere;GO:0045202:synapse;	GO:0005524:ATP binding;GO:0016787:hydrolase activity;GO:0000146:microfilament motor activity;GO:0017022:myosin binding;	K12314	ko04260 Cardiac muscle contraction;ko04261 Adrenergic signaling in cardiomyocytes;ko05410 Hypertrophic cardiomyopathy;ko05414 Dilated cardiomyopathy;;
gene-AZIN1	4729	4713	65.46	4906	65.31	5383	66.91	10321	139.05	9657	139.95	12919	141.55	7921.17483982629	2.19868942775857	1.1366438330805	0.0327686944466508	34.6868818631458	1.24235705811413e-263	3.31578560089303e-261	Ups	NC_010446.5	34221368	34257261	+	AZIN1	antizyme inhibitor 1%2C transcript variant X3	GO:0042177:negative regulation of protein catabolic process;GO:1902269:positive regulation of polyamine transmembrane transport;GO:0033387:putrescine biosynthetic process from ornithine;GO:0006596:polyamine biosynthetic process;	GO:0005737:cytoplasm;GO:0005829:cytosol;GO:0005634:nucleus;	GO:0042978:ornithine decarboxylase activator activity;GO:0004586:ornithine decarboxylase activity;GO:0003824:catalytic activity;	-	-
gene-SMPX	826	85	6.76	111	8.46	126	8.97	1154	89.01	1206	100.07	1528	95.85	697.235338954249	12.1269239376308	3.60014174405008	0.103854770244219	34.6651553470698	2.64064980161994e-263	6.92624231586968e-261	Ups	NC_010461.5	17889030	17938206	-	SMPX	small muscle protein%2C X-linked	-	GO:0043034:costamere;GO:0031430:M band;GO:0005927:muscle tendon junction;	-	-	-
gene-LRRC39	2098	102	3.19	117	3.51	82	2.30	1165	35.38	1180	38.55	1511	37.32	688.967560261088	12.833776539702	3.68187386339628	0.106483659933755	34.5768906298563	5.62263240616923e-262	1.44978147110259e-259	Ups	NC_010446.5	117939604	117963451	+	LRRC39	leucine rich repeat containing 39%2C transcript variant X2	GO:0007165:signal transduction;	GO:0005737:cytoplasm;GO:0043231:intracellular membrane-bounded organelle;GO:0031430:M band;	GO:0004722:protein serine/threonine phosphatase activity;	K15446	-
gene-SLC15A2	4664	189	2.66	237	3.20	213	2.68	1363	18.62	1343	19.73	1706	18.95	837.325162821107	6.93056588110508	2.79297315330532	0.0816440128473318	34.2091606708255	1.76704630829459e-256	4.48034591468094e-254	Ups	NC_010455.5	138595942	138634473	-	SLC15A2	solute carrier family 15 member 2	GO:0140206:dipeptide import across plasma membrane;GO:0042938:dipeptide transport;GO:0045087:innate immune response;GO:0006811:monoatomic ion transport;GO:0015835:peptidoglycan transport;GO:0015031:protein transport;GO:0070424:regulation of nucleotide-binding oligomerization domain containing signaling pathway;GO:0070293:renal absorption;GO:0055085:transmembrane transport;GO:0150104:transport acr…	GO:0016324:apical plasma membrane;GO:0070062:extracellular exosome;GO:0016020:membrane;GO:0005886:plasma membrane;	GO:0071916:dipeptide transmembrane transporter activity;GO:0015333:peptide:proton symporter activity;GO:0022857:transmembrane transporter activity;	K14637	-
gene-CACNA1S	5749	133	1.52	143	1.57	138	1.41	1231	13.64	1051	12.53	1476	13.30	689.790878114632	9.08810342991033	3.18397925396337	0.0942003783683116	33.8000686315124	1.9676223928629e-250	4.90712122338087e-248	Ups	NC_010452.4	23503701	23567797	-	CACNA1S	calcium voltage-gated channel subunit alpha1 S	GO:0070588:calcium ion transmembrane transport;GO:0071313:cellular response to caffeine;GO:0045933:positive regulation of muscle contraction;GO:0060314:regulation of ryanodine-sensitive calcium-release channel activity;	GO:1990454:L-type voltage-gated calcium channel complex;GO:0005886:plasma membrane;GO:0030315:T-tubule;	GO:0005516:calmodulin binding;GO:0046872:metal ion binding;GO:0044325:transmembrane transporter binding;GO:0005245:voltage-gated calcium channel activity;	K04857	ko04010 koK signaling pathway;ko04020 Calcium signaling pathway;ko04022 cGMP-PKG signaling pathway;ko04024 cAMP signaling pathway;ko04260 Cardiac muscle contraction;ko04261 Adrenergic signaling in cardiomyocytes;ko04270 Vascular smooth muscle contraction;ko04723 Retrograde endocannabinoid signaling;ko04725 Cholinergic synapse;ko04726 Serotonergic synapse;ko04727 GABAergic synapse;ko04911 Insulin …
gene-TRIM55	2785	1588	37.45	1656	37.43	1763	37.21	4288	98.10	4215	103.73	5238	97.45	3108.91860790352	2.75814545909594	1.46369854372015	0.0433566805324651	33.7594697228757	7.76361008020586e-250	1.90496451855116e-247	Ups	NC_010446.5	68487249	68530927	-	TRIM55	tripartite motif containing 55%2C transcript variant 1	GO:0050904:diapedesis;GO:0002523:leukocyte migration involved in inflammatory response;GO:1905517:macrophage migration;GO:0016567:protein ubiquitination;GO:0007165:signal transduction;	GO:0005737:cytoplasm;GO:0005874:microtubule;GO:0005634:nucleus;	GO:0042802:identical protein binding;GO:0061630:ubiquitin protein ligase activity;GO:0008270:zinc ion binding;	K10654	-
gene-NEXN	7385	6229	55.40	6256	53.33	7224	57.50	13857	119.55	13046	121.07	17497	122.76	10598.7798689711	2.25909502438786	1.17574495613598	0.0353333612063727	33.2757743954437	8.65445929761666e-243	2.08984586181972e-240	Ups	NC_010448.4	135315000	135382911	-	NEXN	nexilin F-actin binding protein%2C transcript variant X6	GO:0007411:axon guidance;GO:0070593:dendrite self-avoidance;GO:0007156:homophilic cell adhesion via plasma membrane adhesion molecules;GO:0030334:regulation of cell migration;GO:0051493:regulation of cytoskeleton organization;	GO:0015629:actin cytoskeleton;GO:0005912:adherens junction;GO:0030424:axon;GO:0005925:focal adhesion;GO:0005886:plasma membrane;GO:0030018:Z disc;	GO:0051015:actin filament binding;GO:0098632:cell-cell adhesion mediator activity;GO:0008307:structural constituent of muscle;	K13210	-
gene-DTNA	11623	1308	7.39	1269	6.87	1423	7.20	3778	20.71	3486	20.56	4391	19.58	2596.8986165046	2.92887003681345	1.55034417771554	0.0469033021410394	33.0540517819751	1.36045462628422e-239	3.23384316088466e-237	Ups	NC_010448.4	118333069	118753516	+	DTNA	dystrobrevin alpha%2C transcript variant X36	GO:0007268:chemical synaptic transmission;GO:0007274:neuromuscular synaptic transmission;GO:0007165:signal transduction;GO:0006941:striated muscle contraction;GO:0099536:synaptic signaling;GO:0030182:neuron differentiation;	GO:0030054:cell junction;GO:0005737:cytoplasm;GO:0045111:intermediate filament cytoskeleton;GO:0005654:nucleoplasm;GO:0005886:plasma membrane;GO:0032991:protein-containing complex;GO:0045202:synapse;GO:0009925:basal plasma membrane;GO:0030425:dendrite;GO:0060077:inhibitory synapse;GO:0005634:nucleus;GO:0014069:postsynaptic density;GO:0030424:axon;GO:0042995:cell projection;GO:0016014:dystrobrevin…	GO:0008270:zinc ion binding;GO:0003677:DNA binding;GO:0019902:phosphatase binding;GO:0030165:PDZ domain binding;	-	-
gene-MYL2	923	404	28.75	439	29.94	452	28.79	1827	126.12	1807	134.18	2160	121.26	1178.10572557922	4.50346361181585	2.17103500444832	0.0659193619925669	32.9347089963207	7.00402899753539e-238	1.63926604830009e-235	Ups	NC_010456.5	32205953	32213848	-	MYL2	myosin light chain 2	GO:0060048:cardiac muscle contraction;GO:0055003:cardiac myofibril assembly;GO:0060047:heart contraction;GO:0007507:heart development;GO:0042694:muscle cell fate specification;GO:0030308:negative regulation of cell growth;GO:0098735:positive regulation of the force of heart contraction;GO:0006942:regulation of striated muscle contraction;GO:0002026:regulation of the force of heart contraction;GO:…	GO:0031672:A band;GO:0097512:cardiac myofibril;GO:0005737:cytoplasm;GO:0005856:cytoskeleton;GO:0005829:cytosol;GO:0030016:myofibril;GO:0016459:myosin complex;GO:0030017:sarcomere;	GO:0003785:actin monomer binding;GO:0005509:calcium ion binding;GO:0032036:myosin heavy chain binding;GO:0008307:structural constituent of muscle;	K10351	ko04260 Cardiac muscle contraction;ko04261 Adrenergic signaling in cardiomyocytes;ko04371 Apelin signaling pathway;ko04510 Focal adhesion;ko04530 Tight junction;ko04670 Leukocyte transendothelial migration;ko04810 Regulation of actin cytoskeleton;ko05131 Shigellosis;ko05132 Salmonella infection;ko05410 Hypertrophic cardiomyopathy;ko05414 Dilated cardiomyopathy;;
gene-TRDN	5525	248	2.95	251	2.86	291	3.10	1512	17.44	1276	15.83	1946	18.25	909.470735940368	5.98256691774787	2.58076462905806	0.0791597809901474	32.6019677767839	3.84614973096764e-233	8.86537512988041e-231	Ups	NC_010443.5	39180544	39567245	+	TRDN	triadin%2C transcript variant X1	GO:0006874:intracellular calcium ion homeostasis;GO:0031122:cytoplasmic microtubule organization;GO:0090158:endoplasmic reticulum membrane organization;GO:0051649:establishment of localization in cell;GO:0060047:heart contraction;GO:0006936:muscle contraction;GO:0060315:negative regulation of ryanodine-sensitive calcium-release channel activity;GO:1901846:positive regulation of cell communication…	GO:0005829:cytosol;GO:0005783:endoplasmic reticulum;GO:0030314:junctional membrane complex;GO:0014701:junctional sarcoplasmic reticulum membrane;GO:0016020:membrane;GO:0005886:plasma membrane;GO:0016529:sarcoplasmic reticulum;GO:0033018:sarcoplasmic reticulum lumen;GO:0033017:sarcoplasmic reticulum membrane;	GO:0030674:protein-macromolecule adaptor activity;GO:0005102:signaling receptor binding;GO:0044325:transmembrane transporter binding;	-	-
gene-MACF1	17651	11019	41.00	11487	40.97	12890	42.93	26212	94.62	22834	88.66	30512	89.57	19025.61126234	2.2576644606886	1.1748310853707	0.0361164925958155	32.5289362540929	4.15798437507215e-232	9.40700372884785e-230	Ups	NC_010448.4	94960385	95318126	+	MACF1	microtubule-actin crosslinking factor 1	GO:0007163:establishment or maintenance of cell polarity;GO:0043001:Golgi to plasma membrane protein transport;GO:0045104:intermediate filament cytoskeleton organization;GO:0001707:mesoderm formation;GO:0045773:positive regulation of axon extension;GO:0030177:positive regulation of Wnt signaling pathway;GO:0006620:post-translational protein targeting to endoplasmic reticulum membrane;GO:0030334:r…	GO:0015629:actin cytoskeleton;GO:0005737:cytoplasm;GO:0005794:Golgi apparatus;GO:0016020:membrane;GO:0005874:microtubule;GO:0015630:microtubule cytoskeleton;GO:0005886:plasma membrane;GO:0014069:postsynaptic density;GO:0032587:ruffle membrane;	GO:0003779:actin binding;GO:0051015:actin filament binding;GO:0016887:ATP hydrolysis activity;GO:0005509:calcium ion binding;GO:0008017:microtubule binding;GO:0051011:microtubule minus-end binding;GO:0005198:structural molecule activity;	K10382	-
gene-TMEM182	3810	90	1.55	97	1.60	121	1.87	1086	18.16	930	16.73	1370	18.63	608.928120530711	10.9958117264419	3.45888220480885	0.106333596129254	32.5285923801955	4.20480019431837e-232	9.40700372884785e-230	Ups	NC_010445.4	51258464	51492690	-	TMEM182	transmembrane protein 182%2C transcript variant X5	GO:0007517:muscle organ development;GO:0014906:myotube cell development involved in skeletal muscle regeneration;GO:0014908:myotube differentiation involved in skeletal muscle regeneration;GO:0045662:negative regulation of myoblast differentiation;GO:1901740:negative regulation of myoblast fusion;	GO:0005886:plasma membrane;	-	-	-
gene-LOC110261530	1021	774	49.79	847	52.22	891	51.30	2873	179.28	2748	184.46	3238	164.33	1890.92995418172	3.5557075953693	1.83013668860647	0.0563180355375287	32.4964582151826	1.1964885245479e-231	2.63799709042713e-229	Ups	NC_010449.5	39215933	39217275	+	LOC110261530	uncharacterized LOC110261530%2C transcript variant X2	-	-	-	K15014	ko05034 Alcoholism;;
gene-NES	5584	38949	458.13	41814	471.40	45240	476.23	81222	926.75	76768	942.21	97763	907.17	63235.8910872743	2.04100641872635	1.02928071948485	0.0318004731933893	32.3668365947089	8.04167858378091e-230	1.74768651850084e-227	Ups	NC_010446.5	93412660	93421899	+	NES	nestin	GO:0007420:brain development;GO:0048858:cell projection morphogenesis;GO:0007417:central nervous system development;GO:0031076:embryonic camera-type eye development;GO:0000086:G2/M transition of mitotic cell cycle;GO:0043086:negative regulation of catalytic activity;GO:0043524:negative regulation of neuron apoptotic process;GO:0032091:negative regulation of protein binding;GO:0051402:neuron apopt…	GO:0005737:cytoplasm;GO:0005882:intermediate filament;GO:0045111:intermediate filament cytoskeleton;	GO:0031730:CCR5 chemokine receptor binding;GO:0019215:intermediate filament binding;	K07609	-
gene-SMYD1	5761	1467	16.73	1580	17.27	1632	16.65	4229	46.77	3949	46.98	4836	43.50	2937.70226835033	2.7993460952679	1.48508986456695	0.046310627776078	32.0680141013783	1.2315348146758e-225	2.63878015995253e-223	Ups	NC_010445.4	57866078	57918576	-	SMYD1	SET and MYND domain containing 1	GO:0006338:chromatin remodeling;GO:0007507:heart development;GO:0034968:histone lysine methylation;GO:0045663:positive regulation of myoblast differentiation;GO:0010831:positive regulation of myotube differentiation;GO:0035914:skeletal muscle cell differentiation;	GO:0005737:cytoplasm;GO:0005634:nucleus;	GO:0003677:DNA binding;GO:0042800:histone H3K4 methyltransferase activity;GO:0018024:obsolete histone lysine N-methyltransferase activity;GO:0046872:metal ion binding;GO:0003714:transcription corepressor activity;	K11426	ko00310 Lysine degradation;ko01100 Metabolic pathways;;
gene-SCN3B	6193	523	5.55	610	6.20	607	5.76	2071	21.31	1967	21.77	2449	20.49	1365.03479531751	3.74865855105196	1.9063744228151	0.0598965309347574	31.8277935810945	2.67126600024778e-222	5.64416245302354e-220	Ups	NC_010451.4	50508194	50532432	-	SCN3B	sodium voltage-gated channel beta subunit 3%2C transcript variant X1	GO:0086014:atrial cardiac muscle cell action potential;GO:0086002:cardiac muscle cell action potential involved in contraction;GO:0010460:positive regulation of heart rate;GO:0010765:positive regulation of sodium ion transport;GO:0072659:protein localization to plasma membrane;GO:0060371:regulation of atrial cardiac muscle cell membrane depolarization;GO:0086091:regulation of heart rate by cardia…	GO:0001518:voltage-gated sodium channel complex;GO:0030018:Z disc;	GO:0019871:sodium channel inhibitor activity;GO:0044325:transmembrane transporter binding;GO:0005244:voltage-gated monoatomic ion channel activity;GO:0086006:voltage-gated sodium channel activity involved in cardiac muscle cell action potential;	K04847	-
gene-MYL4	1506	92	4.01	112	4.68	126	4.92	1061	44.89	967	44.01	1186	40.81	589.130587165827	9.8110943257546	3.29441406307936	0.104871330727208	31.4138672622437	1.30839386914282e-216	2.68981026098239e-214	Ups	NC_010454.4	16774655	16792213	-	MYL4	myosin light chain 4%2C transcript variant X4	GO:0060048:cardiac muscle contraction;GO:0032781:positive regulation of ATP-dependent activity;GO:0002026:regulation of the force of heart contraction;	GO:0031672:A band;GO:0016460:myosin II complex;	GO:0051015:actin filament binding;GO:0003785:actin monomer binding;GO:0005509:calcium ion binding;	K12750	ko04260 Cardiac muscle contraction;ko04261 Adrenergic signaling in cardiomyocytes;ko04371 Apelin signaling pathway;;
gene-PGAM2	3052	424	9.12	475	9.80	516	9.94	1931	40.31	1828	41.05	2167	36.79	1220.68802262894	4.22294845137896	2.07825063657946	0.0664486605814772	31.2760350380754	9.88430299553241e-215	2.00493201961379e-212	Ups	NC_010460.4	48693832	48712787	+	PGAM2	phosphoglycerate mutase 2	GO:0006096:glycolytic process;	-	GO:0004082:bisphosphoglycerate mutase activity;GO:0016787:hydrolase activity;GO:0004619:phosphoglycerate mutase activity;	K01834	ko00010 Glycolysis / Gluconeogenesis;ko00260 Glycine, serine and threonine metabolism;ko01100 Metabolic pathways;ko01200 Carbon metabolism;ko01230 Biosynthesis of amino acids;ko04922 Glucagon signaling pathway;ko05230 Central carbon metabolism in cancer;;
gene-TAGLN3	1518	792	34.27	815	33.80	937	36.28	2526	106.02	2456	110.88	3038	103.70	1752.08941779719	3.17132056876154	1.6650837177404	0.0533695749891141	31.19911893771	1.09516784843361e-213	2.19220901029217e-211	Ups	NC_010455.5	147740913	147754845	-	TAGLN3	transgelin 3%2C transcript variant X1	GO:0000122:negative regulation of transcription by RNA polymerase II;	GO:0005856:cytoskeleton;GO:0005634:nucleus;	-	-	-
gene-TRIM72	4165	1559	24.59	1669	25.23	1887	26.63	4688	71.71	4317	71.04	5286	65.76	3221.29287379446	2.8162133293417	1.49375662286947	0.0479859281343635	31.1290555574306	9.7436183007354e-213	1.92506058713101e-210	Ups	NC_010445.4	17286471	17297841	-	TRIM72	tripartite motif containing 72	GO:0006887:exocytosis;GO:0007517:muscle organ development;GO:0003012:muscle system process;GO:0046627:negative regulation of insulin receptor signaling pathway;GO:0043569:negative regulation of insulin-like growth factor receptor signaling pathway;GO:0010832:negative regulation of myotube differentiation;GO:0001778:plasma membrane repair;GO:0043161:proteasome-mediated ubiquitin-dependent protein …	GO:0005737:cytoplasm;GO:0030659:cytoplasmic vesicle membrane;GO:0042383:sarcolemma;	GO:0042802:identical protein binding;GO:0001786:phosphatidylserine binding;GO:0031624:ubiquitin conjugating enzyme binding;GO:0061630:ubiquitin protein ligase activity;GO:0008270:zinc ion binding;	K12036	-
gene-MLLT11	1503	527	23.03	482	20.19	568	22.21	2117	89.74	2063	94.07	2392	82.46	1356.33711666533	4.20203256558283	2.07108734288264	0.0665770309772724	31.1081361316586	1.86951954016789e-212	3.64628214930437e-210	Ups	NC_010446.5	98165990	98171674	-	MLLT11	myeloid/lymphoid or mixed-lineage leukemia%3B translocated to%2C 11	GO:0097191:extrinsic apoptotic signaling pathway;GO:0097193:intrinsic apoptotic signaling pathway;GO:0043065:positive regulation of apoptotic process;GO:0045893:positive regulation of DNA-templated transcription;GO:0051901:positive regulation of mitochondrial depolarization;GO:0090200:positive regulation of release of cytochrome c from mitochondria;	GO:0005737:cytoplasm;GO:0005815:microtubule organizing center;GO:0005634:nucleus;	-	-	-
gene-CAVIN4	3102	246	5.21	251	5.09	268	5.08	1308	26.87	1196	26.42	1794	29.97	833.345752358489	5.60353955475859	2.48633841377055	0.0800669526699042	31.053241454325	1.03150955683764e-211	1.98637403647734e-209	Ups	NC_010443.5	242310017	242319977	+	CAVIN4	caveolae associated protein 4	GO:0030154:cell differentiation;GO:0007517:muscle organ development;GO:0045944:positive regulation of transcription by RNA polymerase II;GO:0010468:regulation of gene expression;	GO:0005901:caveola;GO:0005737:cytoplasm;GO:0005829:cytosol;GO:0005886:plasma membrane;GO:0042383:sarcolemma;GO:0016528:sarcoplasm;GO:0030018:Z disc;	-	-	-
gene-CSRP3	923	313	22.27	297	20.26	355	22.61	1453	100.30	1339	99.42	1695	95.15	904.458327666919	4.67385877108452	2.22461414119513	0.0723856354906294	30.732812195634	2.07521200416207e-207	3.94627502741469e-205	Ups	NC_010444.4	40219288	40240614	+	CSRP3	cysteine and glycine rich protein 3	GO:0030036:actin cytoskeleton organization;GO:0060048:cardiac muscle contraction;GO:0003300:cardiac muscle hypertrophy;GO:0048738:cardiac muscle tissue development;GO:0055003:cardiac myofibril assembly;GO:0006874:intracellular calcium ion homeostasis;GO:0035995:detection of muscle stretch;GO:0042593:glucose homeostasis;GO:0006954:inflammatory response;GO:0008286:insulin receptor signaling pathway…	GO:0005737:cytoplasm;GO:0005856:cytoskeleton;GO:0005829:cytosol;GO:0005654:nucleoplasm;GO:0005634:nucleus;GO:0030018:Z disc;	GO:0003779:actin binding;GO:0042805:actinin binding;GO:0042802:identical protein binding;GO:0046872:metal ion binding;GO:0008307:structural constituent of muscle;GO:0031433:telethonin binding;	K09377	-
gene-COL5A3	6588	2707	26.99	3169	30.28	3258	29.07	7113	68.79	6651	69.19	8524	67.04	5204.78809247267	2.45316719101959	1.29464556142719	0.0425815412010245	30.4039150512485	4.87591141438702e-203	9.15768399346539e-201	Ups	NC_010444.4	68828197	68869914	-	COL5A3	collagen type V alpha 3 chain%2C transcript variant X3	GO:0007160:cell-matrix adhesion;GO:0030199:collagen fibril organization;GO:0030198:extracellular matrix organization;GO:0043588:skin development;	GO:0005588:collagen type V trimer;GO:0062023:collagen-containing extracellular matrix;GO:0005788:endoplasmic reticulum lumen;GO:0031012:extracellular matrix;GO:0005576:extracellular region;GO:0005615:extracellular space;	GO:0005518:collagen binding;GO:0005201:extracellular matrix structural constituent;GO:0030020:extracellular matrix structural constituent conferring tensile strength;GO:0008201:heparin binding;GO:0043394:proteoglycan binding;	K19721	ko04974 Protein digestion and absorption;;
gene-JPT1	1511	1263	54.90	1470	61.24	1503	58.47	3606	152.05	3379	153.26	4780	163.92	2639.83962871522	2.77781664384815	1.47395137407051	0.0489368725291971	30.1194436401939	2.69643176326765e-199	5.00253858714522e-197	Ups	NC_010454.4	6139409	6158452	+	JPT1	Jupiter microtubule associated homolog 1	-	GO:0005737:cytoplasm;GO:0005634:nucleus;	-	-	-
gene-PPP2R3B	3645	808	14.56	836	14.44	925	14.92	2379	41.58	2142	40.28	2898	41.20	1652.02325515934	2.89565052758745	1.53388749588112	0.0513766483848158	29.8557329857751	7.39641325997433e-196	1.3556823484818e-193	Ups	NW_018084901.1	90843	172647	-	PPP2R3B	protein phosphatase 2 regulatory subunit B''beta%2C transcript variant X4	GO:0006470:protein dephosphorylation;GO:0051726:regulation of cell cycle;GO:0001754:eye photoreceptor cell differentiation;GO:0090090:negative regulation of canonical Wnt signaling pathway;GO:0090263:positive regulation of canonical Wnt signaling pathway;GO:0045732:positive regulation of protein catabolic process;GO:0090249:regulation of cell migration involved in somitogenic axis elongation;GO:0…	GO:0005829:cytosol;GO:0005654:nucleoplasm;GO:0005634:nucleus;GO:0000159:protein phosphatase type 2A complex;	GO:0005509:calcium ion binding;GO:0019888:protein phosphatase regulator activity;GO:0030674:protein-macromolecule adaptor activity;	K11583	ko03015 mRNA surveillance pathway;ko04071 Sphingolipid signaling pathway;ko04151 PI3K-Akt signaling pathway;ko04152 AMPK signaling pathway;ko04261 Adrenergic signaling in cardiomyocytes;ko04728 Dopaminergic synapse;ko05165 Human papillomavirus infection;;
gene-CAPN6	3729	49	0.86	39	0.66	50	0.79	848	14.49	742	13.64	1046	14.53	458.333685557924	19.1191059528283	4.25694315651261	0.142888255137259	29.7921137914615	4.94270357168364e-195	8.95158921857419e-193	Ups	NC_010461.5	91258696	91288128	-	CAPN6	calpain 6%2C transcript variant X2	GO:0001578:microtubule bundle formation;GO:0051493:regulation of cytoskeleton organization;	GO:0005737:cytoplasm;GO:0048471:perinuclear region of cytoplasm;GO:0005876:spindle microtubule;	GO:0004198:calcium-dependent cysteine-type endopeptidase activity;GO:0008017:microtubule binding;	K08575	-
gene-SVIL	11927	1055	5.81	1032	5.45	1105	5.45	2744	14.66	2639	15.16	3363	14.61	1978.60068778175	2.74970682300854	1.45927780498661	0.0490813902245358	29.7317944400263	2.98193171464828e-194	5.33695613822874e-192	Ups	NC_010452.4	41176358	41462750	+	SVIL	supervillin%2C transcript variant X41	GO:0051014:actin filament severing;GO:0008154:actin polymerization or depolymerization;GO:0051016:barbed-end actin filament capping;GO:0032467:positive regulation of cytokinesis;	GO:0015629:actin cytoskeleton;GO:0070161:anchoring junction;GO:0042995:cell projection;GO:0032154:cleavage furrow;GO:0005737:cytoplasm;GO:0036449:microtubule minus-end;GO:0030496:midbody;GO:0002102:podosome;	GO:0051015:actin filament binding;GO:0060090:molecular adaptor activity;GO:0005546:phosphatidylinositol-4,5-bisphosphate binding;	K10369	-
gene-MYOT	2409	83	2.26	94	2.46	135	3.29	894	23.64	903	25.69	1139	24.50	538.093867907272	9.46544553506223	3.24267041465556	0.110024992544479	29.4721257385651	6.55527935286115e-191	1.15959842784973e-188	Ups	NC_010444.4	139899245	139919095	+	MYOT	myotilin%2C transcript variant X1	GO:0007156:homophilic cell adhesion via plasma membrane adhesion molecules;GO:0006936:muscle contraction;GO:0050808:synapse organization;	GO:0015629:actin cytoskeleton;GO:0030424:axon;GO:0043025:neuronal cell body;GO:0005886:plasma membrane;GO:0042383:sarcolemma;GO:0030018:Z disc;	GO:0003779:actin binding;GO:0051393:alpha-actinin binding;GO:0008046:axon guidance receptor activity;GO:0008307:structural constituent of muscle;	-	-
gene-DMD	19159	2297	7.87	2253	7.40	2417	7.42	5764	19.17	4848	17.34	6844	18.51	4037.67259259403	2.50717830596699	1.3260646016712	0.0451414194650943	29.3757843103844	1.11975860490134e-189	1.9580330639499e-187	Ups	NC_010461.5	27028223	29650728	-	DMD	dystrophin	GO:0099536:synaptic signaling;GO:0051017:actin filament bundle assembly;GO:0051639:actin filament network formation;GO:0030036:actin cytoskeleton organization;GO:0007568:obsolete aging;GO:0086001:cardiac muscle cell action potential;GO:0060048:cardiac muscle contraction;GO:0021987:cerebral cortex development;GO:0008065:establishment of blood-nerve barrier;GO:0060857:establishment of glial blood-b…	GO:0005737:cytoplasm;GO:0005856:cytoskeleton;GO:0005886:plasma membrane;GO:0120025:plasma membrane bounded cell projection;GO:0045211:postsynaptic membrane;GO:0042383:sarcolemma;GO:0005884:actin filament;GO:0032432:actin filament bundle;GO:0097449:astrocyte projection;GO:0030424:axon;GO:0030054:cell junction;GO:0042995:cell projection;GO:0009986:cell surface;GO:0030055:cell-substrate junction;GO:…	GO:0003779:actin binding;GO:0008270:zinc ion binding;GO:0051015:actin filament binding;GO:0002162:dystroglycan binding;GO:0005178:integrin binding;GO:0005521:lamin binding;GO:0017022:myosin binding;GO:0050998:nitric-oxide synthase binding;GO:0030165:PDZ domain binding;GO:0044877:protein-containing complex binding;GO:0008307:structural constituent of muscle;GO:0017166:vinculin binding;	K10366	ko05410 Hypertrophic cardiomyopathy;ko05412 Arrhythmogenic right ventricular cardiomyopathy;ko05414 Dilated cardiomyopathy;ko05416 Viral myocarditis;;
gene-AKAP9	13834	7108	33.75	7039	32.03	7861	33.40	15018	69.17	13079	64.80	18426	69.01	11321.9654073982	2.11547893579269	1.08098432058969	0.0368397465881422	29.3428815533067	2.94536938329229e-189	5.09180732136654e-187	Ups	NC_010451.4	71895615	72054898	+	AKAP9	A-kinase anchoring protein 9	GO:0071320:cellular response to cAMP;GO:0007268:chemical synaptic transmission;GO:0051661:maintenance of centrosome location;GO:0007020:microtubule nucleation;GO:0007194:negative regulation of adenylate cyclase activity;GO:0031116:positive regulation of microtubule polymerization;GO:0033138:positive regulation of peptidyl-serine phosphorylation;GO:1901018:positive regulation of potassium ion tran…	GO:0005813:centrosome;GO:0005801:cis-Golgi network;GO:0005856:cytoskeleton;GO:0005829:cytosol;GO:0044307:dendritic branch;GO:0099147:extrinsic component of postsynaptic density membrane;GO:0098978:glutamatergic synapse;GO:0005794:Golgi apparatus;GO:0005795:Golgi stack;GO:0043231:intracellular membrane-bounded organelle;GO:0043025:neuronal cell body;GO:0034705:potassium channel complex;GO:0097060:…	GO:0003677:DNA binding;GO:0060090:molecular adaptor activity;GO:0015459:potassium channel regulator activity;GO:0034237:protein kinase A regulatory subunit binding;GO:0005102:signaling receptor binding;GO:0044325:transmembrane transporter binding;	K16551	-
gene-MLLT3	4299	1511	23.09	1579	23.12	1656	22.64	3656	54.18	3363	53.61	4329	52.18	2666.97929713549	2.40088786529257	1.26356802332502	0.0432499622262428	29.2154711422689	1.23352685487384e-187	2.10849933069615e-185	Ups	NC_010443.5	202317458	202604308	+	MLLT3	MLLT3%2C super elongation complex subunit%2C transcript variant X3	GO:0009952:anterior/posterior pattern specification;GO:0006338:chromatin remodeling;GO:0010467:gene expression;GO:0060218:hematopoietic stem cell differentiation;GO:0016573:histone acetylation;GO:0090090:negative regulation of canonical Wnt signaling pathway;GO:0045893:positive regulation of DNA-templated transcription;GO:2000096:positive regulation of Wnt signaling pathway, planar cell polarity …	GO:0005829:cytosol;GO:0035267:NuA4 histone acetyltransferase complex;GO:0005654:nucleoplasm;GO:0005634:nucleus;GO:0032783:super elongation complex;GO:0008023:transcription elongation factor complex;	GO:0003682:chromatin binding;GO:0003677:DNA binding;GO:0042393:histone binding;GO:0070577:lysine-acetylated histone binding;GO:0140030:modification-dependent protein binding;GO:0060090:molecular adaptor activity;	K15187	ko03250 Viral life cycle - HIV-1;ko05202 Transcriptional misregulation in cancer;;
gene-SYNPO2L	5844	4004	45.00	4066	43.80	4431	44.57	8556	93.28	7854	92.11	9934	88.08	6440.26700952689	2.1186958938182	1.08317652590474	0.037220279922518	29.1017834406298	3.40811543545324e-186	5.76085112439446e-184	Ups	NC_010456.5	76456170	76466661	-	SYNPO2L	synaptopodin 2 like%2C transcript variant X2	GO:0003007:heart morphogenesis;GO:0032233:positive regulation of actin filament bundle assembly;GO:0035025:positive regulation of Rho protein signal transduction;GO:0051496:positive regulation of stress fiber assembly;GO:0045214:sarcomere organization;	GO:0015629:actin cytoskeleton;GO:0030054:cell junction;GO:0005829:cytosol;GO:0016607:nuclear speck;GO:0005654:nucleoplasm;GO:0005634:nucleus;GO:0030018:Z disc;	GO:0003779:actin binding;	-	-
gene-TIMP3	4625	6299	89.45	6532	88.91	6733	85.57	2719	37.46	2327	34.48	3396	38.05	4626.06696643194	0.431155063574829	-1.21372127147229	0.0419551741449774	-28.929000920798	5.15662698556786e-184	8.4352436915531e-182	Down	NC_010447.5	12185816	12242599	-	TIMP3	TIMP metallopeptidase inhibitor 3	GO:0071310:cellular response to organic substance;GO:0010951:negative regulation of endopeptidase activity;GO:0070373:negative regulation of ERK1 and ERK2 cascade;GO:0051045:negative regulation of membrane protein ectodomain proteolysis;GO:1904684:negative regulation of metalloendopeptidase activity;GO:1903984:positive regulation of TRAIL-activated apoptotic signaling pathway;GO:0034097:response …	GO:0005604:basement membrane;GO:0062023:collagen-containing extracellular matrix;GO:0031012:extracellular matrix;GO:0005576:extracellular region;GO:0005615:extracellular space;GO:0005634:nucleus;GO:0031089:platelet dense granule lumen;	GO:0046872:metal ion binding;GO:0008191:metalloendopeptidase inhibitor activity;GO:0002020:protease binding;	K16866	ko05205 Proteoglycans in cancer;ko05206 MicroRNAs in cancer;;
gene-S100A6	553	4250	504.78	4722	537.55	4923	523.29	1816	209.23	1692	209.70	2062	193.21	3220.26334956979	0.403490382024452	-1.30939381040786	0.0455734889333939	-28.7314805395205	1.54329900350363e-181	2.47139028845271e-179	Down	NC_010446.5	96098264	96099686	+	S100A6	S100 calcium binding protein A6%2C transcript variant X2	GO:0098586:cellular response to virus;	GO:0005737:cytoplasm;GO:0005829:cytosol;GO:0031234:extrinsic component of cytoplasmic side of plasma membrane;GO:0005635:nuclear envelope;GO:0005634:nucleus;	GO:0005509:calcium ion binding;	-	-
gene-KLHL40	4685	1094	15.34	1165	15.65	1236	15.51	3329	45.27	2718	39.76	3905	43.19	2221.73692592663	2.85095942022071	1.51144750449404	0.0527902325082396	28.6311962020271	2.74866218277672e-180	4.35577060276899e-178	Ups	NC_010455.5	26202607	26211528	+	KLHL40	kelch like family member 40	GO:0032435:negative regulation of proteasomal ubiquitin-dependent protein catabolic process;GO:0031397:negative regulation of protein ubiquitination;GO:0032436:positive regulation of proteasomal ubiquitin-dependent protein catabolic process;GO:0031398:positive regulation of protein ubiquitination;GO:0048741:skeletal muscle fiber development;GO:0098528:skeletal muscle fiber differentiation;	GO:0031672:A band;GO:0031463:Cul3-RING ubiquitin ligase complex;GO:0005737:cytoplasm;GO:0031674:I band;	-	K10473	-
gene-BIN1	3237	2899	58.82	3078	59.86	3134	56.91	6213	122.29	6255	132.43	7881	126.15	4880.9777087439	2.24169400466839	1.16458936107109	0.0407444168308066	28.5827961633888	1.0994353476079e-179	1.72429999414011e-177	Ups	NC_010457.5	25328679	25379675	+	BIN1	bridging integrator 1%2C transcript variant X26	GO:0007010:cytoskeleton organization;GO:0006897:endocytosis;GO:0008333:endosome to lysosome transport;GO:0060988:lipid tube assembly;GO:1902430:negative regulation of amyloid-beta formation;GO:1902960:negative regulation of aspartic-type endopeptidase activity involved in amyloid precursor protein catabolic process;GO:1904878:negative regulation of calcium ion transmembrane transport via high vol…	GO:0015629:actin cytoskeleton;GO:0030424:axon;GO:0043194:axon initial segment;GO:0043679:axon terminus;GO:0044300:cerebellar mossy fiber;GO:0005737:cytoplasm;GO:0005829:cytosol;GO:0030425:dendrite;GO:0005768:endosome;GO:0098850:extrinsic component of synaptic vesicle membrane;GO:0098978:glutamatergic synapse;GO:0031674:I band;GO:0060987:lipid tube;GO:0016020:membrane;GO:0033268:node of Ranvier;GO…	GO:0051015:actin filament binding;GO:0019828:aspartic-type endopeptidase inhibitor activity;GO:0051087:protein-folding chaperone binding;GO:0030276:clathrin binding;GO:0051020:GTPase binding;GO:0042802:identical protein binding;GO:0005543:phospholipid binding;GO:0002020:protease binding;GO:0070063:RNA polymerase binding;GO:0048156:tau protein binding;GO:0044877:protein-containing complex binding;…	K12562	ko04144 Endocytosis;ko04666 Fc gamma R-mediated phagocytosis;;
gene-CSF1	4290	6496	99.46	6727	98.71	7433	101.85	2854	42.39	2350	37.54	3459	41.78	4838.79986090424	0.419599231179222	-1.25291606038243	0.0438864205978578	-28.5490601264389	2.88543609184001e-179	4.47919788420022e-177	Down	NC_010446.5	110178466	110198232	-	CSF1	colony stimulating factor 1	GO:0060444:branching involved in mammary gland duct morphogenesis;GO:0071374:cellular response to parathyroid hormone stimulus;GO:0003006:developmental process involved in reproduction;GO:0048873:homeostasis of number of cells within a tissue;GO:0006954:inflammatory response;GO:0045087:innate immune response;GO:0038145:macrophage colony-stimulating factor signaling pathway;GO:0030225:macrophage d…	GO:1990682:CSF1-CSF1R complex;GO:0005788:endoplasmic reticulum lumen;GO:0005576:extracellular region;GO:0005615:extracellular space;GO:0016020:membrane;GO:0016604:nuclear body;GO:0048471:perinuclear region of cytoplasm;GO:0005886:plasma membrane;	GO:0005125:cytokine activity;GO:0008083:growth factor activity;GO:0042802:identical protein binding;GO:0005157:macrophage colony-stimulating factor receptor binding;GO:0042803:protein homodimerization activity;	K05453	ko04010 koK signaling pathway;ko04014 Ras signaling pathway;ko04015 Rap1 signaling pathway;ko04060 Cytokine-cytokine receptor interaction;ko04061 Viral protein interaction with cytokine and cytokine receptor;ko04151 PI3K-Akt signaling pathway;ko04380 Osteoclast differentiation;ko04640 Hematopoietic cell lineage;ko04668 TNF signaling pathway;ko05010 Alzheimer disease;ko05022 Pathways of neurodegen…
gene-NT5E	4137	1769	28.09	1748	26.60	1821	25.87	425	6.55	395	6.54	602	7.54	1116.38313777382	0.265793956780396	-1.9116197917107	0.0669968082274703	-28.5329979485036	4.56614149033284e-179	7.01663742347813e-177	Down	NC_010443.5	54400786	54450743	+	NT5E	5'-nucleotidase ecto	GO:0009166:nucleotide catabolic process;	GO:0016020:membrane;GO:0005886:plasma membrane;	GO:0008253:5'-nucleotidase activity;GO:0050484:GMP 5'-nucleotidase activity;GO:0042802:identical protein binding;GO:0050483:IMP 5'-nucleotidase activity;GO:0046872:metal ion binding;GO:0000166:nucleotide binding;GO:0050340:thymidylate 5'-phosphatase activity;GO:0106411:XMP 5'-nucleosidase activity;	K01081	ko00230 Purine metabolism;ko00240 Pyrimidine metabolism;ko00760 Nicotinate and nicotinamide metabolism;ko01100 Metabolic pathways;ko01232 Nucleotide metabolism;;
gene-TUBA1A	2042	11144	358.45	11618	358.17	12706	365.76	23643	737.70	22286	747.98	27060	686.64	18000.3524649101	2.07404680548407	1.0524484521443	0.0374177877384302	28.126955540543	4.58693661895522e-174	6.90901651328374e-172	Ups	NC_010447.5	15186059	15190211	-	TUBA1A	tubulin alpha 1a	GO:0007017:microtubule-based process;	GO:0005881:cytoplasmic microtubule;GO:0005737:cytoplasm;GO:0005874:microtubule;	GO:0005525:GTP binding;GO:0016787:hydrolase activity;GO:0046872:metal ion binding;GO:0005200:structural constituent of cytoskeleton;	K07374	ko04145 Phagosome;ko04210 Apoptosis;ko04530 Tight junction;ko04540 Gap junction;ko05010 Alzheimer disease;ko05012 Parkinson disease;ko05014 Amyotrophic lateral sclerosis;ko05016 Huntington disease;ko05020 Prion disease;ko05022 Pathways of neurodegeneration - multiple diseases;ko05130 Pathogenic Escherichia coli infection;ko05132 Salmonella infection;;
gene-ARPP21	23696	848	2.35	891	2.37	941	2.33	2311	6.21	2086	6.03	2948	6.45	1655.29009497594	2.7418296691391	1.45513894926408	0.0518930570382108	28.041110551506	5.12714940146413e-173	7.64699253377194e-171	Ups	NC_010455.5	20955414	21088424	+	ARPP21	cAMP regulated phosphoprotein 21	-	GO:0005737:cytoplasm;	GO:0005516:calmodulin binding;GO:0003676:nucleic acid binding;	-	-
gene-ART3	1839	38	1.36	37	1.27	38	1.21	709	24.56	667	24.86	1041	29.33	415.108636103123	21.2784032838054	4.41131799098197	0.160003969347493	27.5700534741208	2.54454900547105e-167	3.72213692502222e-165	Ups	NC_010450.4	71673799	71795332	+	ART3	ADP-ribosyltransferase 3%2C transcript variant X2	-	GO:0070062:extracellular exosome;GO:0005576:extracellular region;GO:0005886:plasma membrane;	GO:0003950:NAD+ ADP-ribosyltransferase activity;GO:0106274:NAD+-protein-arginine ADP-ribosyltransferase activity;GO:0016779:nucleotidyltransferase activity;	K00775	-
gene-LOC100624559	14745	1036	4.61	1148	4.90	1295	5.16	2932	12.67	2653	12.33	3455	12.14	2072.77675198683	2.61215129812811	1.38523846148526	0.0503593586724717	27.5070711383481	1.44497551916635e-166	2.09356310219788e-164	Ups	NC_010446.5	100646939	100863353	-	LOC100624559	myomegalin%2C transcript variant X22	GO:0030953:astral microtubule organization;GO:0007098:centrosome cycle;GO:0090063:positive regulation of microtubule nucleation;GO:0065003:protein-containing complex assembly;GO:1903358:regulation of Golgi organization;	GO:0005813:centrosome;GO:0005737:cytoplasm;GO:0005794:Golgi apparatus;GO:0030016:myofibril;GO:0005634:nucleus;GO:1903754:cortical microtubule plus-end;	GO:0019899:enzyme binding;GO:0060090:molecular adaptor activity;	K16549	-
gene-SPON2	1530	6679	286.72	6727	276.79	7349	282.34	3187	132.72	2696	120.77	3703	125.41	5015.22857427566	0.463034288734571	-1.11080906262072	0.0405824411937353	-27.3716669068247	5.96456197681423e-165	8.56027182578065e-163	Down	NC_010450.4	447176	450829	-	SPON2	spondin 2	GO:0007155:cell adhesion;GO:0071222:cellular response to lipopolysaccharide;GO:0042742:defense response to bacterium;GO:0050832:defense response to fungus;GO:0051607:defense response to virus;GO:0043152:induction of bacterial agglutination;GO:0045087:innate immune response;GO:0002448:mast cell mediated immunity;GO:0008228:opsonization;GO:0032755:positive regulation of interleukin-6 production;GO:…	GO:0031012:extracellular matrix;GO:0005615:extracellular space;	GO:0003823:antigen binding;GO:0001530:lipopolysaccharide binding;GO:0046872:metal ion binding;GO:0005102:signaling receptor binding;	-	-
gene-LTBP2	9191	15768	112.68	17194	117.77	17021	108.86	7427	51.49	6178	46.07	8768	49.43	11959.2485754252	0.447838885297875	-1.1589482938277	0.0423598006853824	-27.3596257554542	8.29612346154549e-165	1.17952267495786e-162	Down	NC_010449.5	97744974	97852848	-	LTBP2	latent transforming growth factor beta binding protein 2%2C transcript variant X1	GO:0097435:supramolecular fiber organization;GO:0007179:transforming growth factor beta receptor signaling pathway;	GO:0005576:extracellular region;	GO:0005509:calcium ion binding;GO:0019838:growth factor binding;GO:0008201:heparin binding;GO:0050436:microfibril binding;	K08023	-
gene-CAP2	3321	2327	46.02	2492	47.24	2706	47.90	5799	111.25	4828	99.64	6818	106.38	4126.47921955935	2.32308699226173	1.21604317952542	0.0448348101534741	27.1227462626201	5.30995739895606e-162	7.47966499169616e-160	Ups	NC_010449.5	13211110	13350966	+	CAP2	CAP%2C adenylate cyclase-associated protein%2C 2 (yeast)	GO:0007190:activation of adenylate cyclase activity;GO:0019933:cAMP-mediated signaling;GO:0000902:cell morphogenesis;GO:0007163:establishment or maintenance of cell polarity;GO:0099140:presynaptic actin cytoskeleton organization;GO:0045761:regulation of adenylate cyclase activity;GO:0007165:signal transduction;	GO:0005737:cytoplasm;GO:0005886:plasma membrane;GO:0014069:postsynaptic density;	GO:0003779:actin binding;GO:0008179:adenylate cyclase binding;GO:0042802:identical protein binding;	K17261	-
gene-WDR44	5541	1892	22.43	2016	22.90	2183	23.16	4075	46.86	3817	47.21	5008	46.83	3142.73550016057	2.12545555568547	1.08777209183404	0.0401190779472234	27.1135865401744	6.80947856485143e-162	9.50390801899861e-160	Ups	NC_010461.5	96950288	97027069	+	WDR44	WD repeat domain 44%2C transcript variant X2	-	GO:0005829:cytosol;GO:0010008:endosome membrane;GO:0005794:Golgi apparatus;GO:0048471:perinuclear region of cytoplasm;	-	-	-
gene-APOBEC2	3591	321	5.87	373	6.54	418	6.84	1362	24.17	1207	23.04	1719	24.80	891.019867130538	3.86217200283673	1.94941241651897	0.0720784207861843	27.0457148652267	4.28950477365937e-161	5.93238510197091e-159	Ups	NC_010449.5	36364258	36381012	+	APOBEC2	apolipoprotein B mRNA editing enzyme catalytic subunit 2	-	-	-	K18772	-
gene-MAPRE3	2676	394	9.67	386	9.08	453	9.95	1366	32.52	1273	32.60	1688	32.68	920.048136001618	3.52032893848305	1.81571024015413	0.0673865809222053	26.944685652627	6.58386733111434e-160	9.02345709083265e-158	Ups	NC_010445.4	112084467	112136079	-	MAPRE3	microtubule associated protein RP/EB family member 3%2C transcript variant X1	GO:0051301:cell division;GO:0045737:positive regulation of cyclin-dependent protein serine/threonine kinase activity;GO:0045893:positive regulation of DNA-templated transcription;GO:1903033:positive regulation of microtubule plus-end binding;GO:0045860:positive regulation of protein kinase activity;GO:0008104:protein localization;GO:0035372:protein localization to microtubule;GO:0031113:regulatio…	GO:0005737:cytoplasm;GO:0015630:microtubule cytoskeleton;GO:0005815:microtubule organizing center;GO:0035371:microtubule plus-end;GO:0030496:midbody;GO:1905721:mitotic spindle astral microtubule end;GO:0048471:perinuclear region of cytoplasm;GO:0051233:spindle midzone;	GO:0042802:identical protein binding;GO:0008017:microtubule binding;GO:0051010:microtubule plus-end binding;GO:0008022:obsolete protein C-terminus binding;GO:0019901:protein kinase binding;	K10436	-
gene-FLNA	9400	28533	199.37	31502	210.97	31297	195.71	14317	97.04	12384	90.29	16068	88.57	22191.3536796492	0.470518672987219	-1.08767611605365	0.0406097746613059	-26.7836038275293	5.01662436435296e-158	6.81409879061621e-156	Down	NC_010461.5	124889934	124915000	+	FLNA	filamin A%2C transcript variant X16	GO:0051764:actin crosslink formation;GO:0031532:obsolete actin cytoskeleton reorganization;GO:0007195:adenylate cyclase-inhibiting dopamine receptor signaling pathway;GO:0001525:angiogenesis;GO:0007597:blood coagulation, intrinsic pathway;GO:0001974:blood vessel remodeling;GO:0045216:cell-cell junction organization;GO:0060271:cilium assembly;GO:0051220:cytoplasmic sequestering of protein;GO:00450…	GO:0015629:actin cytoskeleton;GO:0032432:actin filament bundle;GO:0044295:axonal growth cone;GO:0005903:brush border;GO:0005938:cell cortex;GO:0005911:cell-cell junction;GO:0005737:cytoplasm;GO:0005829:cytosol;GO:0070062:extracellular exosome;GO:0005576:extracellular region;GO:0005925:focal adhesion;GO:1990779:glycoprotein Ib-IX-V complex;GO:0016020:membrane;GO:0031523:Myb complex;GO:0005730:nucl…	GO:0051015:actin filament binding;GO:0045296:cadherin binding;GO:0140297:DNA-binding transcription factor binding;GO:0034988:Fc-gamma receptor I complex binding;GO:0001664:G protein-coupled receptor binding;GO:0051020:GTPase binding;GO:0019900:kinase binding;GO:0015459:potassium channel regulator activity;GO:0042803:protein homodimerization activity;GO:0005080:protein kinase C binding;GO:0003723:…	K04437	ko04010 koK signaling pathway;ko04510 Focal adhesion;ko05132 Salmonella infection;ko05205 Proteoglycans in cancer;;
gene-LRRN4CL	1735	4775	180.76	4981	180.73	5485	185.83	2378	87.33	2124	83.90	2848	85.05	3732.83961513484	0.483878767302157	-1.04728246003295	0.0392411989676196	-26.6883399994258	6.42821211643105e-157	8.65419388736864e-155	Down	NC_010444.4	9065340	9067639	+	LRRN4CL	LRRN4 C-terminal like	-	GO:0016020:membrane;	-	-	-
gene-CYTIP	10756	718	4.38	699	4.09	731	3.99	1944	11.52	1759	11.21	2380	11.47	1362.06303865388	2.83635953915708	1.50404042132277	0.0563827585009905	26.6755380777681	9.04991167658745e-157	1.20768689768355e-154	Ups	NC_010457.5	64353146	64421306	-	CYTIP	cytohesin 1 interacting protein%2C transcript variant X2	GO:0030155:regulation of cell adhesion;	GO:0005938:cell cortex;GO:0005737:cytoplasm;GO:0005829:cytosol;GO:0005769:early endosome;GO:0005654:nucleoplasm;	-	-	-
gene-SEMA3G	4938	270	3.59	321	4.09	366	4.36	1269	16.37	1115	15.48	1516	15.91	803.144908365299	4.09142708199549	2.03260414023686	0.0763842627126029	26.610247556942	5.16622360436437e-156	6.77532411148234e-154	Ups	NC_010455.5	34574014	34585686	-	SEMA3G	semaphorin 3G	GO:0007411:axon guidance;GO:0050919:negative chemotaxis;GO:0030517:negative regulation of axon extension;GO:0048843:negative regulation of axon extension involved in axon guidance;GO:0001755:neural crest cell migration;GO:0030335:positive regulation of cell migration;GO:0071526:semaphorin-plexin signaling pathway;	GO:0070062:extracellular exosome;GO:0005615:extracellular space;GO:0005886:plasma membrane;	GO:0045499:chemorepellent activity;GO:0030215:semaphorin receptor binding;GO:0005102:signaling receptor binding;	K06840	ko04360 Axon guidance;;
gene-CFL2	3248	9072	183.45	8896	172.42	9490	171.75	17414	341.60	15989	337.38	23016	367.17	13841.1951623967	2.04978033761406	1.03546931323575	0.0390411482903248	26.5225117236719	5.33171826826265e-155	6.93260085598972e-153	Ups	NC_010449.5	65090170	65094521	+	CFL2	cofilin 2	GO:0030042:actin filament depolymerization;GO:0030043:actin filament fragmentation;GO:0051014:actin filament severing;GO:0046716:muscle cell cellular homeostasis;GO:0030836:positive regulation of actin filament depolymerization;GO:0045214:sarcomere organization;GO:0007519:skeletal muscle tissue development;	GO:0015629:actin cytoskeleton;GO:0005737:cytoplasm;GO:0016363:nuclear matrix;GO:0030018:Z disc;	GO:0051015:actin filament binding;	K05765	ko04360 Axon guidance;ko04666 Fc gamma R-mediated phagocytosis;ko04810 Regulation of actin cytoskeleton;ko05133 Pertussis;ko05170 Human immunodeficiency virus 1 infection;;
gene-KCNK2	5794	2768	31.38	2960	32.16	2828	28.69	968	10.64	966	11.43	1216	10.87	1938.05926481644	0.369052903569883	-1.43810045408362	0.0542783112166266	-26.4949373303843	1.10858865770823e-154	1.42923383472163e-152	Down	NC_010451.4	128429232	128659662	-	KCNK2	potassium two pore domain channel subfamily K member 2%2C transcript variant X6	GO:0003231:cardiac ventricle development;GO:0071456:cellular response to hypoxia;GO:0090102:cochlea development;GO:0007186:G protein-coupled receptor signaling pathway;GO:0007613:memory;GO:0060044:negative regulation of cardiac muscle cell proliferation;GO:2000279:negative regulation of DNA biosynthetic process;GO:0010942:obsolete positive regulation of cell death;GO:1900039:positive regulation o…	GO:0016324:apical plasma membrane;GO:0097449:astrocyte projection;GO:0044305:calyx of Held;GO:0009986:cell surface;GO:0005783:endoplasmic reticulum;GO:0005789:endoplasmic reticulum membrane;GO:0043025:neuronal cell body;GO:0005634:nucleus;GO:0005886:plasma membrane;GO:0008076:voltage-gated potassium channel complex;	GO:0015271:outward rectifier potassium channel activity;GO:0019870:potassium channel inhibitor activity;GO:0022841:potassium ion leak channel activity;	K04913	ko04927 Cortisol synthesis and secretion;ko04934 Cushing syndrome;ko04971 Gastric acid secretion;;
gene-TXLNB	4591	70	1.00	68	0.93	57	0.73	643	8.92	644	9.61	831	9.38	383.259457622499	10.8810422120554	3.44374484284994	0.130721530726003	26.3441288036029	5.99236098957933e-153	7.6606544314681e-151	Ups	NC_010443.5	25228602	25285303	+	TXLNB	taxilin beta%2C transcript variant X1	-	GO:0005737:cytoplasm;	GO:0019905:syntaxin binding;	-	-
gene-ANK2	15916	1314	5.42	1509	5.97	1641	6.06	3542	14.18	3231	13.91	4107	13.37	2542.62574951384	2.45282778443418	1.29444594434611	0.0492109889956872	26.3040018248679	1.72586018422446e-152	2.18795924855055e-150	Ups	NC_010450.4	109306793	109661970	-	ANK2	ankyrin 2	GO:0086014:atrial cardiac muscle cell action potential;GO:0086066:atrial cardiac muscle cell to AV node cell communication;GO:0003283:atrial septum development;GO:0006874:intracellular calcium ion homeostasis;GO:0006897:endocytosis;GO:0086046:membrane depolarization during SA node cell action potential;GO:0030913:paranodal junction assembly;GO:1901021:positive regulation of calcium ion transmembr…	GO:0031672:A band;GO:0016324:apical plasma membrane;GO:0016323:basolateral plasma membrane;GO:0043034:costamere;GO:0005856:cytoskeleton;GO:0005829:cytosol;GO:0005769:early endosome;GO:0014704:intercalated disc;GO:0005764:lysosome;GO:0031430:M band;GO:0045121:membrane raft;GO:0005739:mitochondrion;GO:0043005:neuron projection;GO:0005886:plasma membrane;GO:0045211:postsynaptic membrane;GO:0055037:r…	GO:0051117:ATPase binding;GO:0008093:cytoskeletal anchor activity;GO:0019899:enzyme binding;GO:0140031:phosphorylation-dependent protein binding;GO:0019901:protein kinase binding;GO:0030674:protein-macromolecule adaptor activity;GO:0030507:spectrin binding;GO:0005200:structural constituent of cytoskeleton;GO:0044325:transmembrane transporter binding;	K10380	ko04624 Toll and Imd signaling pathway;ko05205 Proteoglycans in cancer;;
gene-SH3PXD2A	18690	2777	9.76	3034	10.22	3025	9.51	6145	20.95	5325	19.53	7290	20.21	4565.35124738649	2.12726543909794	1.08900006328319	0.0415490297765227	26.2099998276862	2.04402473744684e-151	2.56989655626271e-149	Ups	NC_010456.5	114515459	114777251	-	SH3PXD2A	SH3 and PX domains 2A%2C transcript variant X6	GO:0001701:in utero embryonic development;GO:0072675:osteoclast fusion;GO:0042554:superoxide anion generation;GO:0006801:superoxide metabolic process;	GO:0070161:anchoring junction;GO:0042995:cell projection;GO:0005737:cytoplasm;GO:0005829:cytosol;GO:0002102:podosome;	GO:0043325:phosphatidylinositol-3,4-bisphosphate binding;GO:0032266:phosphatidylinositol-3-phosphate binding;GO:0005546:phosphatidylinositol-4,5-bisphosphate binding;GO:0070273:phosphatidylinositol-4-phosphate binding;GO:0010314:phosphatidylinositol-5-phosphate binding;GO:0002020:protease binding;GO:0016176:superoxide-generating NADPH oxidase activator activity;	-	-
gene-JPH2	5746	387	4.42	480	5.26	507	5.19	1724	19.12	1413	16.85	1934	17.44	1066.60247336619	3.70779570389944	1.89056175499611	0.0723414640763413	26.1338608381082	1.50371808835458e-150	1.87508715394575e-148	Ups	NC_010459.5	46590302	46665326	-	JPH2	junctophilin 2	GO:0055074:calcium ion homeostasis;GO:0060402:calcium ion transport into cytosol;GO:0045892:negative regulation of DNA-templated transcription;GO:0000122:negative regulation of transcription by RNA polymerase II;GO:0060316:positive regulation of ryanodine-sensitive calcium-release channel activity;GO:0055024:regulation of cardiac muscle tissue development;GO:0060314:regulation of ryanodine-sensit…	GO:0005789:endoplasmic reticulum membrane;GO:0030314:junctional membrane complex;GO:0014701:junctional sarcoplasmic reticulum membrane;GO:0005634:nucleus;GO:0005886:plasma membrane;GO:0016529:sarcoplasmic reticulum;GO:0030018:Z disc;	GO:0001046:core promoter sequence-specific DNA binding;GO:0003677:DNA binding;GO:0001227:DNA-binding transcription repressor activity, RNA polymerase II-specific;GO:0070300:phosphatidic acid binding;GO:0005547:phosphatidylinositol-3,4,5-trisphosphate binding;GO:0080025:phosphatidylinositol-3,5-bisphosphate binding;GO:0032266:phosphatidylinositol-3-phosphate binding;GO:0005546:phosphatidylinositol…	K19530	-
gene-UBE2E3	2240	2282	66.91	2274	63.91	2414	63.35	4536	129.02	4535	138.75	5904	136.57	3631.66316394742	2.1528086158031	1.10622006994434	0.0423804466773309	26.1021333344288	3.44805690090504e-150	4.26465769377792e-148	Ups	NC_010457.5	86470912	86562297	+	UBE2E3	ubiquitin conjugating enzyme E2 E3%2C transcript variant X3	GO:0070979:protein K11-linked ubiquitination;GO:0070936:protein K48-linked ubiquitination;GO:0070534:protein K63-linked ubiquitination;GO:0000209:protein polyubiquitination;	GO:0005737:cytoplasm;GO:0005634:nucleus;	GO:0005524:ATP binding;GO:0061631:ubiquitin conjugating enzyme activity;GO:0004842:ubiquitin-protein transferase activity;	K06689	ko04013 koK signaling pathway - fly;ko04120 Ubiquitin mediated proteolysis;ko04141 Protein processing in endoplasmic reticulum;ko04624 Toll and Imd signaling pathway;ko05131 Shigellosis;;
gene-CCL2	744	8580	757.45	8991	760.76	9161	723.79	4103	351.37	4081	375.93	4993	347.73	6608.22046310877	0.495320862239209	-1.01356470828774	0.0395343177020376	-25.6375920264207	5.81481690194111e-145	7.13393625235726e-143	Down	NC_010454.4	40798109	40800013	-	CCL2	chemokine (C-C motif) ligand 2	GO:0043615:astrocyte cell migration;GO:0044344:cellular response to fibroblast growth factor stimulus;GO:0071347:cellular response to interleukin-1;GO:0071407:cellular response to organic cyclic compound;GO:0071356:cellular response to tumor necrosis factor;GO:0071346:cellular response to type II interferon;GO:0070098:chemokine-mediated signaling pathway;GO:0007010:cytoskeleton organization;GO:00…	GO:0005615:extracellular space;	GO:0048020:CCR chemokine receptor binding;GO:0008009:chemokine activity;	K14624	ko04060 Cytokine-cytokine receptor interaction;ko04061 Viral protein interaction with cytokine and cytokine receptor;ko04062 Chemokine signaling pathway;ko04621 NOD-like receptor signaling pathway;ko04657 IL-17 signaling pathway;ko04668 TNF signaling pathway;ko04933 AGE-RAGE signaling pathway in diabetic complications;ko05135 Yersinia infection;ko05142 Chagas disease;ko05144 Malaria;ko05163 Human…
gene-MUSK	10586	846	5.25	850	5.05	977	5.43	2505	15.08	2058	13.32	3148	15.41	1710.66131545245	2.88052082407272	1.5263296874918	0.0595856368316575	25.6157317207839	1.01906069712653e-144	1.24023763083087e-142	Ups	NC_010443.5	251650151	251758538	+	MUSK	muscle associated receptor tyrosine kinase%2C transcript variant X4	GO:0030154:cell differentiation;GO:0007613:memory;GO:0007528:neuromuscular junction development;GO:0010628:positive regulation of gene expression;GO:0033674:positive regulation of kinase activity;GO:2000541:positive regulation of protein geranylgeranylation;GO:0001934:positive regulation of protein phosphorylation;GO:0046777:protein autophosphorylation;GO:0008582:regulation of synaptic assembly a…	GO:0031594:neuromuscular junction;GO:0005886:plasma membrane;GO:0045211:postsynaptic membrane;GO:0043235:receptor complex;	GO:0005524:ATP binding;GO:0005518:collagen binding;GO:0046872:metal ion binding;GO:0004713:protein tyrosine kinase activity;GO:0038062:protein tyrosine kinase collagen receptor activity;GO:0004714:transmembrane receptor protein tyrosine kinase activity;	K05129	-
gene-ASNS	1683	5210	203.33	5249	196.34	6078	212.28	11081	419.50	11649	474.37	14068	433.12	8842.56892850206	2.2404634204533	1.16379717212245	0.0455457935922315	25.5522427063595	5.18441763843928e-144	6.21027917587219e-142	Ups	NC_010451.4	77318341	77336290	-	ASNS	asparagine synthetase (glutamine-hydrolyzing)	GO:0006529:asparagine biosynthetic process;GO:0042149:cellular response to glucose starvation;GO:0006541:glutamine metabolic process;GO:0070981:L-asparagine biosynthetic process;GO:0043066:negative regulation of apoptotic process;GO:0045931:positive regulation of mitotic cell cycle;	GO:0005829:cytosol;	GO:0004066:asparagine synthase (glutamine-hydrolyzing) activity;GO:0005524:ATP binding;	K01953	ko00250 Alanine, aspartate and glutamate metabolism;ko01100 Metabolic pathways;ko01230 Biosynthesis of amino acids;;
gene-MAP3K7CL	1791	267	9.79	251	8.82	259	8.50	1116	39.70	1014	38.80	1625	47.01	743.939740861903	4.79911452924908	2.26276824289534	0.0889298737815803	25.444410822542	8.1402517737187e-143	9.67481642449864e-141	Ups	NC_010455.5	192488937	192534826	+	MAP3K7CL	MAP3K7 C-terminal like%2C transcript variant X3	-	-	-	-	-
gene-HSPB3	945	147	10.22	129	8.59	158	9.83	770	51.91	727	52.73	995	54.56	483.540113895306	5.748991596677	2.5233089219601	0.0992461086374531	25.4247643217707	1.34273250975206e-142	1.58348757138435e-140	Ups	NC_010458.4	33716458	33717402	+	HSPB3	heat shock protein family B (small) member 3	-	GO:0005737:cytoplasm;GO:0016607:nuclear speck;GO:0005634:nucleus;	-	K09544	-
gene-EGR1	3763	1170	20.42	1122	18.77	1345	21.01	304	5.15	254	4.63	340	4.68	749.032345620427	0.247927033618015	-2.01201250543026	0.079302964242014	-25.3712143633128	5.24287464820379e-142	6.13537323254801e-140	Down	NC_010444.4	140440829	140445302	+	EGR1	early growth response 1	GO:0030509:BMP signaling pathway;GO:0071480:cellular response to gamma radiation;GO:0071504:cellular response to heparin;GO:0098759:cellular response to interleukin-8;GO:0071506:cellular response to mycophenolic acid;GO:0032922:circadian regulation of gene expression;GO:0060086:circadian temperature homeostasis;GO:0044849:estrous cycle;GO:0072110:glomerular mesangial cell proliferation;GO:0070498…	GO:0000785:chromatin;GO:0005737:cytoplasm;GO:0005654:nucleoplasm;GO:0005634:nucleus;	GO:0003677:DNA binding;GO:0001228:DNA-binding transcription activator activity, RNA polymerase II-specific;GO:0003700:DNA-binding transcription factor activity;GO:0000981:DNA-binding transcription factor activity, RNA polymerase II-specific;GO:0010385:double-stranded methylated DNA binding;GO:0044729:hemi-methylated DNA-binding;GO:0035035:histone acetyltransferase binding;GO:1990841:promoter-spec…	K09203	ko04371 Apelin signaling pathway;ko04912 GnRH signaling pathway;ko04928 Parathyroid hormone synthesis, secretion and action;ko04933 AGE-RAGE signaling pathway in diabetic complications;ko05020 Prion disease;ko05166 Human T-cell leukemia virus 1 infection;;
gene-CDH1	4267	53	0.82	56	0.83	48	0.66	579	8.65	543	8.72	757	9.19	336.278000275217	11.9662577292016	3.58090013608637	0.142079128688684	25.2035620512049	3.66122644503297e-140	4.25177388612874e-138	Ups	NC_010448.4	18075487	18155986	-	CDH1	cadherin 1	GO:0007156:homophilic cell adhesion via plasma membrane adhesion molecules;GO:0010468:regulation of gene expression;	GO:0005912:adherens junction;GO:0030054:cell junction;GO:0005911:cell-cell junction;GO:0005768:endosome;GO:0005794:Golgi apparatus;GO:0005886:plasma membrane;	GO:0005509:calcium ion binding;	K05689	ko04015 Rap1 signaling pathway;ko04371 Apelin signaling pathway;ko04390 Hippo signaling pathway;ko04514 Cell adhesion molecules;ko04520 Adherens junction;ko05100 Bacterial invasion of epithelial cells;ko05200 Pathways in cancer;ko05213 Endometrial cancer;ko05216 Thyroid cancer;ko05218 Melanoma;ko05219 Bladder cancer;ko05226 Gastric cancer;;
gene-MYO18B	7915	140	1.16	154	1.22	150	1.11	999	8.04	787	6.81	999	6.54	537.136311312889	6.31591100919651	2.65899084385563	0.105586530669425	25.1830496465551	6.14344171243537e-140	7.08031657358177e-138	Ups	NC_010456.5	43467823	43687729	+	MYO18B	myosin XVIIIB	GO:0031032:actomyosin structure organization;GO:0055013:cardiac muscle cell development;GO:0001701:in utero embryonic development;GO:0001570:vasculogenesis;	GO:0031941:filamentous actin;GO:0032982:myosin filament;GO:0016460:myosin II complex;GO:0005634:nucleus;GO:0016461:unconventional myosin complex;GO:0030018:Z disc;	GO:0051015:actin filament binding;GO:0005524:ATP binding;GO:0003774:cytoskeletal motor activity;	K10362	-
gene-FN1	8560	420491	3226.43	439193	3229.95	478386	3285.08	193992	1443.92	166614	1333.99	249746	1511.76	321406.967176129	0.455092630131714	-1.13576787170699	0.0451328224543608	-25.1650087440355	9.68193458098767e-140	1.10745316376365e-137	Down	NC_010457.5	117658158	117737145	-	FN1	fibronectin 1	GO:0006953:acute-phase response;GO:0051702:biological process involved in interaction with symbiont;GO:0007161:calcium-independent cell-matrix adhesion;GO:0007044:cell-substrate junction assembly;GO:0035987:endodermal cell differentiation;GO:0033622:integrin activation;GO:0007229:integrin-mediated signaling pathway;GO:0150102:negative regulation of monocyte activation;GO:0071635:negative regulati…	GO:0016324:apical plasma membrane;GO:0005604:basement membrane;GO:0005793:endoplasmic reticulum-Golgi intermediate compartment;GO:0070062:extracellular exosome;GO:0005577:fibrinogen complex;	GO:0051087:protein-folding chaperone binding;GO:0097718:disordered domain specific binding;GO:0003677:DNA binding;GO:0008201:heparin binding;GO:0042802:identical protein binding;GO:0005178:integrin binding;GO:0016504:peptidase activator activity;GO:0002020:protease binding;GO:0008022:obsolete protein C-terminus binding;GO:0043394:proteoglycan binding;	K05717	ko04151 PI3K-Akt signaling pathway;ko04510 Focal adhesion;ko04512 ECM-receptor interaction;ko04810 Regulation of actin cytoskeleton;ko04933 AGE-RAGE signaling pathway in diabetic complications;ko05100 Bacterial invasion of epithelial cells;ko05135 Yersinia infection;ko05146 Amoebiasis;ko05165 Human papillomavirus infection;ko05200 Pathways in cancer;ko05205 Proteoglycans in cancer;ko05222 Small c…
gene-FILIP1	13048	727	3.66	796	3.84	849	3.82	1976	9.65	2025	10.64	2449	9.73	1463.50576575829	2.73558062926567	1.45184707874277	0.0577215831514528	25.1525859041901	1.3240729851873e-139	1.50321808385481e-137	Ups	NC_010443.5	90427529	90643061	+	FILIP1	filamin A interacting protein 1%2C transcript variant X3	-	GO:0015629:actin cytoskeleton;GO:0005829:cytosol;GO:0005730:nucleolus;GO:0005886:plasma membrane;	-	-	-
gene-GNG11	1074	1178	72.04	1236	72.45	1334	73.01	2714	161.00	2861	182.57	3550	171.27	2132.565751726	2.44519954520279	1.28995220387999	0.0518346089100757	24.8859252727813	1.05678610341801e-136	1.19088051787394e-134	Ups	NC_010451.4	73721327	73726229	+	GNG11	G protein subunit gamma 11	GO:0007186:G protein-coupled receptor signaling pathway;GO:0007165:signal transduction;	GO:0005834:heterotrimeric G-protein complex;GO:0005886:plasma membrane;	GO:0031681:G-protein beta-subunit binding;GO:0003924:GTPase activity;	K04546	ko04014 Ras signaling pathway;ko04062 Chemokine signaling pathway;ko04151 PI3K-Akt signaling pathway;ko04371 Apelin signaling pathway;ko04713 Circadian entrainment;ko04723 Retrograde endocannabinoid signaling;ko04724 Glutamatergic synapse;ko04725 Cholinergic synapse;ko04726 Serotonergic synapse;ko04727 GABAergic synapse;ko04728 Dopaminergic synapse;ko04926 Relaxin signaling pathway;ko05032 Morphi…
gene-FRMD4B	8807	658	4.91	688	4.92	773	5.16	1794	12.98	1712	13.32	2146	12.63	1288.21593420558	2.68159710904078	1.42309249881921	0.0573930813954842	24.7955409296281	1.0014885420286e-135	1.12026802866772e-133	Ups	NC_010455.5	50602910	50980236	-	FRMD4B	FERM domain containing 4B%2C transcript variant X8	GO:0090162:establishment of epithelial cell polarity;	GO:0005912:adherens junction;GO:0005923:bicellular tight junction;GO:0005737:cytoplasm;GO:0005856:cytoskeleton;GO:0005615:extracellular space;GO:0001726:ruffle;	-	-	-
gene-CRISPLD2	3929	1962	32.80	2094	33.55	2294	34.32	768	12.45	763	13.31	974	12.85	1463.04429336374	0.396035835638344	-1.33629711519207	0.0540495673430463	-24.7235487882955	5.97078453988303e-135	6.63018578140442e-133	Down	NC_010448.4	3881715	3944592	-	CRISPLD2	cysteine rich secretory protein LCCL domain containing 2	GO:0030198:extracellular matrix organization;GO:0060325:face morphogenesis;	GO:0031012:extracellular matrix;GO:0005615:extracellular space;GO:0030133:transport vesicle;	GO:0005539:glycosaminoglycan binding;GO:0008201:heparin binding;	-	-
gene-COBLL1	13111	1016	5.09	1019	4.89	1188	5.33	2411	11.72	2211	11.56	3122	12.34	1809.89984235349	2.40477127765195	1.26589968306429	0.0514966947941475	24.5821540222065	1.96051860343098e-133	2.16125866043445e-131	Ups	NC_010457.5	71343749	71498495	-	COBLL1	cordon-bleu WH2 repeat protein like 1%2C transcript variant X2	-	GO:0070062:extracellular exosome;	GO:0003785:actin monomer binding;GO:0045296:cadherin binding;	-	-
gene-CHRND	1625	390	15.76	435	16.85	389	14.07	1291	50.62	1180	49.77	1612	51.40	876.213251796151	3.36563530975181	1.7508788589861	0.0712335544563622	24.5794116599739	2.09746535378797e-133	2.29559283648751e-131	Ups	NC_010457.5	133040310	133047839	+	CHRND	cholinergic receptor nicotinic delta subunit%2C transcript variant X4	GO:0095500:acetylcholine receptor signaling pathway;GO:0007268:chemical synaptic transmission;GO:0034220:monoatomic ion transmembrane transport;GO:0006936:muscle contraction;GO:0050881:musculoskeletal movement;GO:0050877:nervous system process;GO:0050905:neuromuscular process;GO:0042391:regulation of membrane potential;GO:0007165:signal transduction;GO:0003009:skeletal muscle contraction;GO:00486…	GO:0005892:acetylcholine-gated channel complex;GO:0005829:cytosol;GO:0031594:neuromuscular junction;GO:0043005:neuron projection;GO:0005654:nucleoplasm;GO:0005886:plasma membrane;GO:0045211:postsynaptic membrane;GO:0099634:postsynaptic specialization membrane;GO:0045202:synapse;	GO:0042166:acetylcholine binding;GO:0022848:acetylcholine-gated monoatomic cation-selective channel activity;GO:0005231:excitatory extracellular ligand-gated monoatomic ion channel activity;GO:0030594:neurotransmitter receptor activity;GO:0004888:transmembrane signaling receptor activity;GO:1904315:transmitter-gated monoatomic ion channel activity involved in regulation of postsynaptic membrane p…	K04816	ko04080 Neuroactive ligand-receptor interaction;;
gene-COTL1	1857	2791	98.72	2842	96.34	2883	91.26	1125	38.60	948	34.99	1187	33.12	1950.94953554628	0.38470643139155	-1.37817014656519	0.0560715590734042	-24.5787734341576	2.13068288945357e-133	2.31529134266123e-131	Down	NC_010448.4	4099341	4146281	+	COTL1	coactosin like F-actin binding protein 1	GO:0050832:defense response to fungus;GO:0030833:regulation of actin filament polymerization;	GO:0030864:cortical actin cytoskeleton;GO:0005829:cytosol;GO:0005634:nucleus;	GO:0051015:actin filament binding;GO:0019899:enzyme binding;	-	-
gene-NEB	22966	15911	45.50	17930	49.15	18699	47.86	69340	192.37	54873	163.75	75826	171.08	41821.1461802198	3.82372137965369	1.93497740333007	0.0790424782369635	24.4802218565206	2.3995532372768e-132	2.58896478004908e-130	Ups	NC_010457.5	546187	766131	+	NEB	nebulin	GO:0071691:cardiac muscle thin filament assembly;GO:0007517:muscle organ development;GO:0030832:regulation of actin filament length;GO:0007525:somatic muscle development;	GO:0015629:actin cytoskeleton;GO:0005829:cytosol;GO:0070062:extracellular exosome;GO:0030018:Z disc;	GO:0051015:actin filament binding;GO:0008307:structural constituent of muscle;	K18267	-
gene-CPEB4	7782	1083	9.14	1027	8.31	1133	8.56	2693	22.05	2251	19.82	3304	22.00	1896.86383850372	2.54111503940929	1.34546168945206	0.0551685222282734	24.3882133344967	2.28098365712205e-131	2.44370453350688e-129	Ups	NC_010458.4	50430345	50499086	-	CPEB4	cytoplasmic polyadenylation element binding protein 4%2C transcript variant X4	GO:0071230:cellular response to amino acid stimulus;GO:0036294:cellular response to decreased oxygen levels;GO:0042149:cellular response to glucose starvation;GO:0035235:ionotropic glutamate receptor signaling pathway;GO:2000766:negative regulation of cytoplasmic translation;GO:0043524:negative regulation of neuron apoptotic process;GO:0002931:response to ischemia;	GO:0005737:cytoplasm;GO:0030425:dendrite;GO:0043197:dendritic spine;GO:0005783:endoplasmic reticulum;GO:0030426:growth cone;GO:1990124:messenger ribonucleoprotein complex;GO:0043005:neuron projection;GO:0005634:nucleus;GO:0048471:perinuclear region of cytoplasm;GO:0014069:postsynaptic density;GO:0045202:synapse;	GO:0046872:metal ion binding;GO:0003730:mRNA 3'-UTR binding;GO:0000900:mRNA regulatory element binding translation repressor activity;GO:0043022:ribosome binding;GO:0003723:RNA binding;GO:0008135:translation factor activity, RNA binding;	K02602	ko04114 Oocyte meiosis;ko04320 Dorso-ventral axis formation;ko04914 Progesterone-mediated oocyte maturation;;
gene-PAMR1	3921	97	1.62	133	2.14	115	1.72	717	11.65	705	12.32	832	10.99	432.373994503598	6.5801047470504	2.71811055004674	0.111524257088004	24.372370827827	3.35851649810907e-131	3.57294485914219e-129	Ups	NC_010444.4	25422390	25591615	+	PAMR1	peptidase domain containing associated with muscle regeneration 1	-	GO:0005576:extracellular region;	GO:0005509:calcium ion binding;	K16674	ko04391 Hippo signaling pathway - fly;;
gene-GGA2	3106	1242	26.26	1281	25.96	1474	27.90	2801	57.46	2549	56.24	3475	57.97	2119.03828977658	2.21380299534754	1.14652684349213	0.0471553191487565	24.313839121209	1.39955474159649e-130	1.47857126971579e-128	Ups	NC_010445.4	22695573	22734266	+	GGA2	golgi associated%2C gamma adaptin ear containing%2C ARF binding protein 2%2C transcript variant X1	GO:0043001:Golgi to plasma membrane protein transport;GO:0006893:Golgi to plasma membrane transport;GO:0006886:intracellular protein transport;GO:0034394:protein localization to cell surface;	GO:0030136:clathrin-coated vesicle;GO:0031901:early endosome membrane;GO:0010008:endosome membrane;GO:0005794:Golgi apparatus;GO:0005802:trans-Golgi network;	GO:0035091:phosphatidylinositol binding;GO:0031267:small GTPase binding;GO:0043130:ubiquitin binding;	K12404	ko04142 Lysosome;;
gene-ASB5	3662	200	3.59	179	3.08	213	3.42	825	14.35	771	14.43	1090	15.42	540.972380412492	4.53666301919558	2.18163150108367	0.0908836638429689	24.0046605609248	2.48600042015731e-127	2.59037838300364e-125	Ups	NC_010457.5	38710183	38766769	-	ASB5	ankyrin repeat and SOCS box containing 5%2C transcript variant X3	GO:0035556:intracellular signal transduction;GO:0045732:positive regulation of protein catabolic process;GO:0016567:protein ubiquitination;	-	-	K10327	-
gene-PLAC9	1476	4886	217.42	4991	212.87	5160	205.50	2250	97.12	1905	88.46	2863	100.51	3641.71619957877	0.465745344003188	-1.10238674808671	0.0460976696302098	-23.9141535120957	2.18223540076587e-126	2.22807699005712e-124	Down	NC_010456.5	81890265	81901909	-	PLAC9	placenta specific 9	-	GO:0005576:extracellular region;	-	-	-
gene-PRKAA2	9081	398	2.88	419	2.90	493	3.19	1419	9.96	1167	8.81	1721	9.82	926.505684561433	3.29105652865856	1.71855080705022	0.07204998252569	23.8522029680918	9.60717805375343e-126	9.74359998211673e-124	Ups	NC_010448.4	155683392	155754283	-	PRKAA2	protein kinase AMP-activated catalytic subunit alpha 2	GO:0006914:autophagy;GO:0071277:cellular response to calcium ion;GO:0042149:cellular response to glucose starvation;GO:0071333:cellular response to glucose stimulus;GO:0034599:cellular response to oxidative stress;GO:0071380:cellular response to prostaglandin E stimulus;GO:0071466:cellular response to xenobiotic stimulus;GO:0006695:cholesterol biosynthetic process;GO:0006325:chromatin organizatio…	GO:0030424:axon;GO:0005737:cytoplasm;GO:0010494:cytoplasmic stress granule;GO:0030425:dendrite;GO:0005794:Golgi apparatus;GO:0043025:neuronal cell body;GO:0016607:nuclear speck;GO:0031588:nucleotide-activated protein kinase complex;GO:0005634:nucleus;	GO:0050405:[acetyl-CoA carboxylase] kinase activity;GO:0047322:[hydroxymethylglutaryl-CoA reductase (NADPH)] kinase activity;GO:0004679:AMP-activated protein kinase activity;GO:0005524:ATP binding;GO:0003682:chromatin binding;GO:0035174:obsolete histone serine kinase activity;GO:0046872:metal ion binding;GO:0106310:protein serine kinase activity;GO:0004674:protein serine/threonine kinase activity…	K07198	ko04068 FoxO signaling pathway;ko04140 Autophagy - animal;ko04150 mTOR signaling pathway;ko04151 PI3K-Akt signaling pathway;ko04152 AMPK signaling pathway;ko04211 Longevity regulating pathway;ko04213 Longevity regulating pathway - multiple species;ko04361 Axon regeneration;ko04371 Apelin signaling pathway;ko04530 Tight junction;ko04710 Circadian rhythm;ko04714 Thermogenesis;ko04910 Insulin signal…
gene-ETV4	5093	4907	63.28	5188	64.13	5143	59.36	2373	29.69	2131	28.68	3019	30.71	3761.56131739854	0.493434565620094	-1.01906931337577	0.0430655062127212	-23.6632377741502	8.62485828512363e-124	8.68940192659509e-122	Down	NC_010454.4	19531507	19548303	+	ETV4	ETS variant 4%2C transcript variant X12	GO:0030154:cell differentiation;GO:0045618:positive regulation of keratinocyte differentiation;GO:0045944:positive regulation of transcription by RNA polymerase II;GO:0006357:regulation of transcription by RNA polymerase II;	GO:0000785:chromatin;GO:0005694:chromosome;GO:0005730:nucleolus;GO:0005654:nucleoplasm;GO:0005634:nucleus;	GO:0001228:DNA-binding transcription activator activity, RNA polymerase II-specific;GO:0000981:DNA-binding transcription factor activity, RNA polymerase II-specific;GO:0000978:RNA polymerase II cis-regulatory region sequence-specific DNA binding;GO:1990837:sequence-specific double-stranded DNA binding;	K15592	ko05202 Transcriptional misregulation in cancer;;
gene-DEPTOR	11688	423	2.38	455	2.45	520	2.62	1472	8.02	1347	7.90	1607	7.12	968.032224237571	3.19329881559186	1.67504756061287	0.0708605273774936	23.6386550115473	1.54419811286997e-123	1.5455188086244e-121	Ups	NC_010446.5	18969509	19180131	-	DEPTOR	DEP domain containing MTOR interacting protein%2C transcript variant X5	GO:0035556:intracellular signal transduction;GO:0045792:negative regulation of cell size;GO:0006469:negative regulation of protein kinase activity;GO:0032007:negative regulation of TOR signaling;GO:1904262:negative regulation of TORC1 signaling;GO:1903940:negative regulation of TORC2 signaling;GO:2001236:regulation of extrinsic apoptotic signaling pathway;	-	-	K11271	-
gene-STMN1	1642	1762	70.48	1693	64.91	1937	69.34	3449	133.83	3395	141.70	4424	139.60	2756.64899105159	2.09561076742109	1.06737077982485	0.0452430061470448	23.5919509052025	4.66182522907267e-123	4.60521735129107e-121	Ups	NC_010448.4	83356404	83362546	-	STMN1	stathmin 1	GO:0007019:microtubule depolymerization;GO:0031175:neuron projection development;GO:0031110:regulation of microtubule polymerization or depolymerization;	GO:0005737:cytoplasm;GO:0005874:microtubule;GO:0043005:neuron projection;	GO:0015631:tubulin binding;	K04381	ko04010 koK signaling pathway;ko05206 MicroRNAs in cancer;;
gene-GJA1	3080	18217	388.48	17227	352.11	18197	347.29	8152	168.63	6780	150.87	9953	167.44	12981.1351007815	0.462790981491672	-1.1115673442795	0.047358262079987	-23.4714555699297	7.98356189068002e-122	7.83573722857517e-120	Down	NC_010443.5	40988818	41002129	-	GJA1	gap junction protein alpha 1	GO:0060348:bone development;GO:0046849:bone remodeling;GO:0007267:cell-cell signaling;GO:0036120:cellular response to platelet-derived growth factor stimulus;GO:0007507:heart development;GO:0099111:microtubule-based transport;GO:0030308:negative regulation of cell growth;GO:0071673:positive regulation of smooth muscle cell chemotaxis;GO:0042981:regulation of apoptotic process;GO:0002931:response …	GO:0016324:apical plasma membrane;GO:0030054:cell junction;GO:0005911:cell-cell junction;GO:0005922:connexin complex;GO:0005737:cytoplasm;GO:0005783:endoplasmic reticulum;GO:0005921:gap junction;GO:0005794:Golgi apparatus;GO:0014704:intercalated disc;GO:0005764:lysosome;GO:0045121:membrane raft;GO:0005739:mitochondrion;GO:0005634:nucleus;GO:0005886:plasma membrane;	GO:0005243:gap junction channel activity;GO:0055077:gap junction hemi-channel activity;GO:0015631:tubulin binding;	K07372	ko04540 Gap junction;ko05412 Arrhythmogenic right ventricular cardiomyopathy;;
gene-CAV3	456	182	26.21	178	24.57	162	20.88	875	122.26	702	105.51	1017	115.56	515.195021350955	4.9669708597687	2.31236628279478	0.0991866425173101	23.3132831609984	3.25105362196715e-120	3.17040248403758e-118	Ups	NC_010455.5	65117868	65130886	+	CAV3	caveolin 3	GO:0007015:actin filament organization;GO:0006816:calcium ion transport;GO:0055013:cardiac muscle cell development;GO:0003300:cardiac muscle hypertrophy;GO:0070836:caveola assembly;GO:0030154:cell differentiation;GO:0042632:cholesterol homeostasis;GO:0031122:cytoplasmic microtubule organization;GO:0035995:detection of muscle stretch;GO:0051649:establishment of localization in cell;GO:0042593:gluc…	GO:0005901:caveola;GO:0016010:dystrophin-associated glycoprotein complex;GO:0005783:endoplasmic reticulum;GO:0000139:Golgi membrane;GO:0005886:plasma membrane;GO:0042383:sarcolemma;GO:0030315:T-tubule;	GO:0043014:alpha-tubulin binding;GO:0005246:calcium channel regulator activity;GO:0071253:connexin binding;GO:0060090:molecular adaptor activity;GO:0008022:obsolete protein C-terminus binding;GO:0044877:protein-containing complex binding;GO:0017080:sodium channel regulator activity;GO:0044325:transmembrane transporter binding;	K12959	ko04144 Endocytosis;ko04510 Focal adhesion;ko05020 Prion disease;ko05100 Bacterial invasion of epithelial cells;ko05205 Proteoglycans in cancer;ko05418 Fluid shear stress and atherosclerosis;;
gene-CAPG	2493	6072	159.97	6193	156.38	6340	149.49	2759	70.51	2748	75.55	3190	66.30	4525.78928920667	0.470658497700834	-1.08724745197489	0.0466839070604902	-23.2895556613568	5.65691179903923e-120	5.48143943941298e-118	Down	NC_010445.4	59335483	59366855	+	CAPG	capping actin protein%2C gelsolin like%2C transcript variant X7	GO:0051014:actin filament severing;GO:0008154:actin polymerization or depolymerization;GO:0051016:barbed-end actin filament capping;GO:0030031:cell projection assembly;GO:0071346:cellular response to type II interferon;GO:0007417:central nervous system development;	GO:0015629:actin cytoskeleton;GO:0005814:centriole;GO:0005737:cytoplasm;GO:0005615:extracellular space;GO:0090543:Flemming body;GO:0030027:lamellipodium;GO:0042470:melanosome;GO:0072686:mitotic spindle;GO:0005730:nucleolus;GO:0005654:nucleoplasm;GO:0005634:nucleus;GO:0045335:phagocytic vesicle;GO:0001726:ruffle;	GO:0051015:actin filament binding;GO:0005546:phosphatidylinositol-4,5-bisphosphate binding;GO:0019904:protein domain specific binding;GO:0044877:protein-containing complex binding;	K10368	-
gene-XIRP1	6262	936	9.82	1179	11.85	1171	10.99	3020	30.73	2488	27.23	3353	27.74	2011.21538057182	2.71038690184105	1.43849880786177	0.0619755565662575	23.210744486399	3.54678641921219e-119	3.39353847770283e-117	Ups	NC_010455.5	23867476	23876850	-	XIRP1	xin actin binding repeat containing 1	GO:0007015:actin filament organization;GO:0032091:negative regulation of protein binding;	GO:0070161:anchoring junction;	GO:0051015:actin filament binding;GO:0003723:RNA binding;	-	-
gene-NUP93	4905	1331	17.82	1457	18.70	1648	19.75	3181	41.32	3128	43.71	3739	39.50	2403.50662743629	2.28386229420788	1.19147566582658	0.0516306840154969	23.0768909718291	7.90187745225489e-118	7.46653799261824e-116	Ups	NC_010448.4	18711869	18827705	+	NUP93	nucleoporin 93%2C transcript variant X4	GO:0006998:nuclear envelope organization;GO:0051292:nuclear pore complex assembly;GO:0016973:poly(A)+ mRNA export from nucleus;GO:0060391:positive regulation of SMAD protein signal transduction;GO:0006606:protein import into nucleus;GO:0060395:SMAD protein signal transduction;	GO:0005813:centrosome;GO:0005635:nuclear envelope;GO:0031965:nuclear membrane;GO:0034399:nuclear periphery;GO:0005643:nuclear pore;	GO:0017056:structural constituent of nuclear pore;	K14309	ko03013 Nucleocytoplasmic transport;ko05014 Amyotrophic lateral sclerosis;;
gene-ANK3	18458	707	2.52	690	2.35	808	2.57	1708	5.90	1710	6.35	2177	6.11	1291.48485095174	2.54746543246722	1.34906257004311	0.0584931163999615	23.0636124910589	1.07403932284429e-117	1.00860248261914e-115	Ups	NC_010456.5	63416154	63809220	-	ANK3	ankyrin 3	GO:0007409:axonogenesis;GO:0071286:cellular response to magnesium ion;GO:0045184:establishment of protein localization;GO:0043001:Golgi to plasma membrane protein transport;GO:0010960:magnesium ion homeostasis;GO:0072660:maintenance of protein location in plasma membrane;GO:0071709:membrane assembly;GO:0000281:mitotic cytokinesis;GO:1902260:negative regulation of delayed rectifier potassium chann…	GO:0043194:axon initial segment;GO:0009925:basal plasma membrane;GO:0016323:basolateral plasma membrane;GO:0009986:cell surface;GO:0043034:costamere;GO:0005829:cytosol;GO:0030425:dendrite;GO:0005783:endoplasmic reticulum;GO:0005794:Golgi apparatus;GO:0014704:intercalated disc;GO:0016328:lateral plasma membrane;GO:0005764:lysosome;GO:0031594:neuromuscular junction;GO:0043005:neuron projection;GO:0…	GO:0045296:cadherin binding;GO:0008093:cytoskeletal anchor activity;GO:0008092:cytoskeletal protein binding;GO:0030674:protein-macromolecule adaptor activity;GO:0030507:spectrin binding;GO:0005200:structural constituent of cytoskeleton;GO:0044325:transmembrane transporter binding;	K10380	ko04624 Toll and Imd signaling pathway;ko05205 Proteoglycans in cancer;;
gene-HDAC9	38401	349	0.60	418	0.69	435	0.67	1319	2.19	1090	1.95	1696	2.29	873.289960080171	3.40906555140355	1.76937634068513	0.0770430989556729	22.9660587991553	1.01841406881132e-116	9.44703245660163e-115	Ups	NC_010451.4	87164400	88192803	+	HDAC9	histone deacetylase 9%2C transcript variant X47	GO:0042113:B cell activation;GO:0030183:B cell differentiation;GO:0032869:cellular response to insulin stimulus;GO:0042632:cholesterol homeostasis;GO:0007507:heart development;GO:0016575:histone deacetylation;GO:1990678:histone H4-K16 deacetylation;GO:0006954:inflammatory response;GO:0001818:negative regulation of cytokine production;GO:0045892:negative regulation of DNA-templated transcription;G…	GO:0005737:cytoplasm;GO:0000118:histone deacetylase complex;GO:0035097:histone methyltransferase complex;GO:0005654:nucleoplasm;GO:0005634:nucleus;GO:0005667:transcription regulator complex;	GO:0140297:DNA-binding transcription factor binding;GO:0004407:histone deacetylase activity;GO:0042826:histone deacetylase binding;GO:0031078:histone H3K14 deacetylase activity;GO:0032129:histone H3K9 deacetylase activity;GO:0034739:histone H4K16 deacetylase activity;GO:0046872:metal ion binding;GO:0005080:protein kinase C binding;GO:0033558:protein lysine deacetylase activity;GO:0061629:RNA poly…	K11409	ko04613 Neutrophil extracellular trap formation;ko05034 Alcoholism;ko05203 Viral carcinogenesis;;
gene-FHOD3	5991	1736	19.03	1843	19.37	2061	20.22	3672	39.05	3264	37.34	4332	37.47	2797.86987081895	2.00633542506097	1.00456282011686	0.0438909101340035	22.8877190527565	6.15790922658175e-116	5.64338994361375e-114	Ups	NC_010448.4	120036824	120585987	+	FHOD3	formin homology 2 domain containing 3%2C transcript variant X7	GO:0055003:cardiac myofibril assembly;GO:0030866:cortical actin cytoskeleton organization;GO:0030837:negative regulation of actin filament polymerization;GO:0045214:sarcomere organization;	GO:0005737:cytoplasm;GO:0005856:cytoskeleton;GO:0005865:striated muscle thin filament;GO:0030018:Z disc;	GO:0051015:actin filament binding;	-	-
gene-CACNB1	3927	610	10.20	672	10.77	753	11.27	1729	28.05	1496	26.11	2044	26.97	1207.73244679701	2.59831100948041	1.37757412708314	0.0603574268283488	22.8236059665175	2.67324681651324e-115	2.43521579758179e-113	Ups	NC_010454.4	23038185	23060504	+	CACNB1	calcium voltage-gated channel auxiliary subunit beta 1%2C transcript variant X3	GO:0007268:chemical synaptic transmission;GO:0007528:neuromuscular junction development;GO:1901385:regulation of voltage-gated calcium channel activity;GO:0070588:calcium ion transmembrane transport;GO:0045933:positive regulation of muscle contraction;GO:0034765:regulation of monoatomic ion transmembrane transport;	GO:0042383:sarcolemma;GO:0045202:synapse;GO:0005891:voltage-gated calcium channel complex;GO:1990454:L-type voltage-gated calcium channel complex;GO:0030315:T-tubule;	GO:0005262:calcium channel activity;GO:0008331:high voltage-gated calcium channel activity;GO:0005245:voltage-gated calcium channel activity;	K04862	ko04010 koK signaling pathway;ko04260 Cardiac muscle contraction;ko04261 Adrenergic signaling in cardiomyocytes;ko04921 Oxytocin signaling pathway;ko05410 Hypertrophic cardiomyopathy;ko05412 Arrhythmogenic right ventricular cardiomyopathy;ko05414 Dilated cardiomyopathy;;
gene-TMEM38A	2322	382	10.81	445	12.06	424	10.73	1193	32.73	1096	32.35	1509	33.67	834.471507724807	3.03961625292035	1.603889197039	0.0703102539036505	22.8115972847558	3.51777037951629e-115	3.18546671330841e-113	Ups	NC_010444.4	60929043	60960527	-	TMEM38A	transmembrane protein 38A	GO:0071313:cellular response to caffeine;GO:0007029:endoplasmic reticulum organization;GO:0010881:regulation of cardiac muscle contraction by regulation of the release of sequestered calcium ion;GO:0014808:release of sequestered calcium ion into cytosol by sarcoplasmic reticulum;	GO:0070062:extracellular exosome;GO:0031965:nuclear membrane;GO:0033017:sarcoplasmic reticulum membrane;	GO:0042802:identical protein binding;GO:0005267:potassium channel activity;	-	-
gene-TUBB6	1830	2412	86.57	2547	87.62	2835	91.06	5332	185.64	4993	186.99	5931	167.93	3994.49214159461	2.10455263990461	1.07351359539033	0.0471129601345391	22.7859508790092	6.31959169152422e-115	5.68875434338213e-113	Ups	NC_010448.4	97233639	97240692	-	TUBB6	tubulin beta 6 class V	GO:0000226:microtubule cytoskeleton organization;GO:0000278:mitotic cell cycle;	GO:0005737:cytoplasm;GO:0005874:microtubule;	GO:0005525:GTP binding;GO:0003924:GTPase activity;GO:0046872:metal ion binding;GO:0005200:structural constituent of cytoskeleton;	K07375	ko04145 Phagosome;ko04540 Gap junction;ko05010 Alzheimer disease;ko05012 Parkinson disease;ko05014 Amyotrophic lateral sclerosis;ko05016 Huntington disease;ko05020 Prion disease;ko05022 Pathways of neurodegeneration - multiple diseases;ko05130 Pathogenic Escherichia coli infection;ko05132 Salmonella infection;;
gene-ADPRHL1	1533	81	3.47	100	4.11	99	3.80	621	25.81	502	22.44	726	24.54	351.69637179222	6.61352692559761	2.72541985131919	0.121196723947864	22.4875703116497	5.49258645263004e-112	4.9152186884624e-110	Ups	NC_010453.5	78662293	78677945	-	ADPRHL1	ADP-ribosylhydrolase like 1%2C transcript variant X2	GO:0090630:activation of GTPase activity;GO:0003242:cardiac chamber ballooning;GO:0055003:cardiac myofibril assembly;GO:0051725:protein de-ADP-ribosylation;GO:2000785:regulation of autophagosome assembly;	GO:0005776:autophagosome;GO:0055037:recycling endosome;GO:0030017:sarcomere;	GO:0003875:ADP-ribosylarginine hydrolase activity;GO:0005096:GTPase activator activity;GO:0000287:magnesium ion binding;	-	-
gene-HSPB2	1966	278	9.29	288	9.22	292	8.73	1181	38.27	932	32.49	1193	31.44	692.085918217819	3.87743405864536	1.95510224636149	0.0883024846455823	22.1409652764431	1.27477270010712e-108	1.12098942697859e-106	Ups	NC_010451.4	39640117	39644104	+	HSPB2	heat shock protein family B (small) member 2	GO:0042026:protein refolding;GO:0009408:response to heat;GO:0006986:response to unfolded protein;GO:0007525:somatic muscle development;	GO:0005737:cytoplasm;GO:0005829:cytosol;GO:0005634:nucleus;	GO:0008047:enzyme activator activity;GO:0005212:structural constituent of eye lens;GO:0051082:unfolded protein binding;	K09543	ko05205 Proteoglycans in cancer;;
gene-DDIT4L	2753	156	3.72	182	4.16	200	4.27	726	16.80	654	16.28	935	17.60	470.600506344351	4.30719057063385	2.10674715669472	0.0956768607227035	22.0194009375017	1.87728934827135e-107	1.63195444887154e-105	Ups	NC_010450.4	120371724	120376444	+	DDIT4L	DNA damage inducible transcript 4 like%2C transcript variant X2	GO:0009968:negative regulation of signal transduction;	GO:0005737:cytoplasm;	-	-	-
gene-GYG1	1942	1320	44.64	1371	44.44	1421	43.01	2584	84.78	2489	87.84	3218	85.86	2053.78605291995	2.02240201009128	1.01606980254146	0.0461998139384216	21.9929414411873	3.3645645797592e-107	2.89181474304388e-105	Ups	NC_010455.5	89221086	89259569	+	GYG1	glycogenin 1%2C transcript variant X4	GO:0005978:glycogen biosynthetic process;	GO:0005829:cytosol;GO:0005576:extracellular region;GO:1904813:ficolin-1-rich granule lumen;GO:0043202:lysosomal lumen;GO:0016020:membrane;GO:0034774:secretory granule lumen;	GO:0008466:glycogenin glucosyltransferase activity;GO:0016757:glycosyltransferase activity;GO:0030145:manganese ion binding;GO:0042803:protein homodimerization activity;GO:0102751:UDP-alpha-D-glucose:glucosyl-glycogenin alpha-D-glucosyltransferase activity;	K00750	ko00500 Starch and sucrose metabolism;ko01100 Metabolic pathways;;
gene-KREMEN1	5099	733	9.44	890	10.99	851	9.81	1981	24.75	1804	24.25	2297	23.34	1418.41341921583	2.4708918829406	1.30503188506656	0.0594814296941794	21.9401566468109	1.0753071533648e-106	9.13890934309424e-105	Ups	NC_010456.5	46254248	46323355	+	KREMEN1	kringle containing transmembrane protein 1%2C transcript variant X4	GO:0006915:apoptotic process;GO:0007154:cell communication;GO:0060173:limb development;GO:0048681:negative regulation of axon regeneration;GO:0090090:negative regulation of canonical Wnt signaling pathway;GO:0030279:negative regulation of ossification;GO:0060828:regulation of canonical Wnt signaling pathway;GO:0016055:Wnt signaling pathway;	GO:0016020:membrane;GO:0043025:neuronal cell body;GO:0005886:plasma membrane;	-	-	-
gene-WNT5A	7412	3586	31.78	4129	35.07	4063	32.22	1625	13.97	1580	14.61	2251	15.74	2844.17173617816	0.462831803109111	-1.11144009342514	0.0507672327811312	-21.8928634187489	3.03817753770702e-106	2.55357982768712e-104	Down	NC_010455.5	37344684	37367215	-	WNT5A	Wnt family member 5A%2C transcript variant X3	GO:0090630:activation of GTPase activity;GO:0032148:activation of protein kinase B activity;GO:0008595:anterior/posterior axis specification, embryo;GO:0003283:atrial septum development;GO:0048846:axon extension involved in axon guidance;GO:0030509:BMP signaling pathway;GO:0060070:canonical Wnt signaling pathway;GO:0051216:cartilage development;GO:0071277:cellular response to calcium ion;GO:00712…	GO:0009986:cell surface;GO:0031012:extracellular matrix;GO:0005615:extracellular space;GO:0098978:glutamatergic synapse;GO:0098794:postsynapse;GO:0098685:Schaffer collateral - CA1 synapse;	GO:1902379:chemoattractant activity involved in axon guidance;GO:0005125:cytokine activity;GO:0005109:frizzled binding;GO:0019904:protein domain specific binding;GO:0005115:receptor tyrosine kinase-like orphan receptor binding;	K00444	ko04150 mTOR signaling pathway;ko04310 Wnt signaling pathway;ko04360 Axon guidance;ko04390 Hippo signaling pathway;ko04550 Signaling pathways regulating pluripotency of stem cells;ko04916 Melanogenesis;ko04934 Cushing syndrome;ko05010 Alzheimer disease;ko05022 Pathways of neurodegeneration - multiple diseases;ko05165 Human papillomavirus infection;ko05200 Pathways in cancer;ko05205 Proteoglycans …
gene-C14H10orf71	5522	115	1.37	118	1.35	141	1.50	605	6.98	565	7.01	739	6.93	378.026679620815	5.12433889599437	2.35736589086354	0.107868754699312	21.8540197060287	7.11832193484343e-106	5.95005668103149e-104	Ups	NC_010456.5	89892435	89918364	+	C14H10orf71	chromosome 14 C10orf71 homolog	GO:0070886:positive regulation of calcineurin-NFAT signaling cascade;	GO:0030018:Z disc;	-	-	-
gene-DLG2	25305	521	1.35	549	1.37	599	1.39	1359	3.42	1386	3.75	1684	3.45	1011.49163425306	2.66854103466234	1.41605119609246	0.0649029325055647	21.8179848186528	1.56609961170008e-105	1.2948409452605e-103	Ups	NC_010451.4	17575991	19547417	-	DLG2	discs large MAGUK scaffold protein 2%2C transcript variant X8	GO:0099641:anterograde axonal protein transport;GO:0098609:cell-cell adhesion;GO:0035865:cellular response to potassium ion;GO:0007268:chemical synaptic transmission;GO:0045197:establishment or maintenance of epithelial cell apical/basal polarity;GO:0043113:receptor clustering;GO:0097120:receptor localization to synapse;GO:0099642:retrograde axonal protein transport;GO:0045163:clustering of volta…	GO:0005912:adherens junction;GO:1904115:axon cytoplasm;GO:0016323:basolateral plasma membrane;GO:0030054:cell junction;GO:0005829:cytosol;GO:0044224:juxtaparanode region of axon;GO:0016020:membrane;GO:0031594:neuromuscular junction;GO:0043005:neuron projection;GO:0043204:perikaryon;GO:0005886:plasma membrane;GO:0014069:postsynaptic density;GO:0098839:postsynaptic density membrane;GO:0043194:axon …	GO:0004385:guanylate kinase activity;GO:0019900:kinase binding;GO:0030165:PDZ domain binding;GO:0008022:obsolete protein C-terminus binding;GO:0019903:protein phosphatase binding;GO:0044877:protein-containing complex binding;GO:0098919:structural constituent of postsynaptic density;	K12075	ko04390 Hippo signaling pathway;ko04530 Tight junction;ko05165 Human papillomavirus infection;;
gene-OBSCN	27441	766	1.83	853	1.96	813	1.74	1979	4.59	1692	4.23	2253	4.25	1384.45221740895	2.44362791614113	1.28902462705327	0.0593878708006099	21.7051833931051	1.83290599011495e-104	1.50724317987128e-102	Ups	NC_010444.4	51317538	51534246	+	OBSCN	obscurin%2C cytoskeletal calmodulin and titin-interacting RhoGEF%2C transcript variant X32	GO:0098609:cell-cell adhesion;GO:0036309:protein localization to M-band;GO:0006468:protein phosphorylation;GO:0051056:regulation of small GTPase mediated signal transduction;GO:0045214:sarcomere organization;	GO:0005911:cell-cell junction;GO:0005829:cytosol;GO:0031430:M band;GO:0030016:myofibril;GO:0016604:nuclear body;GO:0005886:plasma membrane;GO:0042383:sarcolemma;GO:0030018:Z disc;	GO:0030506:ankyrin binding;GO:0005524:ATP binding;GO:0005516:calmodulin binding;GO:0050839:cell adhesion molecule binding;GO:0005085:guanyl-nucleotide exchange factor activity;GO:0046872:metal ion binding;GO:0005547:phosphatidylinositol-3,4,5-trisphosphate binding;GO:0043325:phosphatidylinositol-3,4-bisphosphate binding;GO:0032266:phosphatidylinositol-3-phosphate binding;GO:0005546:phosphatidylin…	K17531	-
gene-EYA4	19023	1253	4.33	1284	4.25	1376	4.25	2582	8.65	2314	8.34	2999	8.17	1956.45548582554	2.02605738879173	1.01867503956483	0.0479379341821906	21.2498735488538	3.30554595570208e-100	2.63284139393172e-98	Ups	NC_010443.5	30260784	30575593	-	EYA4	EYA transcriptional coactivator and phosphatase 4%2C transcript variant X6	GO:0048856:anatomical structure development;GO:0009653:anatomical structure morphogenesis;GO:0030154:cell differentiation;GO:0006325:chromatin organization;GO:0006281:DNA repair;GO:0048839:inner ear development;GO:2001240:negative regulation of extrinsic apoptotic signaling pathway in absence of ligand;GO:0045739:positive regulation of DNA repair;GO:0007601:visual perception;GO:0042474:middle ear…	GO:0005737:cytoplasm;GO:0005634:nucleus;	GO:0046872:metal ion binding;GO:0004725:protein tyrosine phosphatase activity;	K17622	-
gene-KANK1	15897	839	3.47	806	3.19	936	3.46	2230	8.94	1775	7.65	2461	8.02	1497.37545511405	2.51368329356988	1.32980289177166	0.0627389939230112	21.1957956068518	1.04418918734957e-99	8.27356776414008e-98	Ups	NC_010443.5	221015042	221218875	-	KANK1	KN motif and ankyrin repeat domains 1%2C transcript variant X18	GO:0030036:actin cytoskeleton organization;GO:0008283:cell population proliferation;GO:0030837:negative regulation of actin filament polymerization;GO:0030336:negative regulation of cell migration;GO:0046627:negative regulation of insulin receptor signaling pathway;GO:2000393:negative regulation of lamellipodium morphogenesis;GO:0010977:negative regulation of neuron projection development;GO:0035…	GO:0005737:cytoplasm;GO:0005856:cytoskeleton;GO:0005634:nucleus;GO:0005886:plasma membrane;GO:0032587:ruffle membrane;	GO:0008013:beta-catenin binding;	-	-
gene-MAFA	3581	338	6.20	366	6.43	401	6.58	1058	18.82	932	17.84	1239	17.93	717.496340313579	2.93363169511056	1.55268775819924	0.073984017808767	20.9867996384383	8.65828698511037e-98	6.78961442806619e-96	Ups	NC_010446.5	1090018	1093600	+	MAFA	MAF bZIP transcription factor A	GO:0030073:insulin secretion;GO:0007263:nitric oxide mediated signal transduction;GO:0006355:regulation of DNA-templated transcription;GO:0006357:regulation of transcription by RNA polymerase II;GO:0009749:response to glucose;	GO:0000785:chromatin;GO:0005634:nucleus;	GO:0003677:DNA binding;GO:0001228:DNA-binding transcription activator activity, RNA polymerase II-specific;GO:0003700:DNA-binding transcription factor activity;GO:0000981:DNA-binding transcription factor activity, RNA polymerase II-specific;GO:0000978:RNA polymerase II cis-regulatory region sequence-specific DNA binding;GO:1990837:sequence-specific double-stranded DNA binding;	K07595	ko04930 Type II diabetes mellitus;ko04950 Maturity onset diabetes of the young;;
gene-COBL	5342	177	2.18	227	2.68	245	2.70	798	9.52	710	9.11	952	9.23	514.28348478452	3.80702812515804	1.92866522812874	0.0919517995948125	20.9747415126995	1.11571194034657e-97	8.7042696146115e-96	Ups	NC_010451.4	136850521	137055249	-	COBL	cordon-bleu WH2 repeat protein	GO:0051764:actin crosslink formation;GO:0030036:actin cytoskeleton organization;GO:0051639:actin filament network formation;GO:0030041:actin filament polymerization;GO:0048669:collateral sprouting in absence of injury;GO:0048565:digestive tract development;GO:0000578:embryonic axis specification;GO:0033504:floor plate development;GO:0001889:liver development;GO:0001843:neural tube closure;GO:0030…	GO:0030424:axon;GO:0044295:axonal growth cone;GO:0005938:cell cortex;GO:0030425:dendrite;GO:0044294:dendritic growth cone;GO:0016020:membrane;GO:0043025:neuronal cell body;GO:0048471:perinuclear region of cytoplasm;GO:0005886:plasma membrane;GO:0001726:ruffle;GO:1990357:terminal web;	GO:0003785:actin monomer binding;	K18623	-
gene-PIAS1	5719	1034	11.88	1130	12.44	1212	12.46	2218	24.71	2017	24.17	2679	24.27	1702.47111138656	2.05518927207659	1.03927126461845	0.0495763812393423	20.96303196478	1.42701494290511e-97	1.10761113910283e-95	Ups	NC_010443.5	165957114	166087242	+	PIAS1	protein inhibitor of activated STAT 1	GO:0045444:fat cell differentiation;GO:0000122:negative regulation of transcription by RNA polymerase II;GO:0032436:positive regulation of proteasomal ubiquitin-dependent protein catabolic process;GO:0033235:positive regulation of protein sumoylation;GO:0016925:protein sumoylation;GO:0007259:receptor signaling pathway via JAK-STAT;GO:0042127:regulation of cell population proliferation;GO:0006357:…	GO:0016607:nuclear speck;GO:0005654:nucleoplasm;GO:0005634:nucleus;GO:0016605:PML body;	GO:0003677:DNA binding;GO:0140297:DNA-binding transcription factor binding;GO:0019899:enzyme binding;GO:0061665:SUMO ligase activity;GO:0019789:SUMO transferase activity;GO:0003712:transcription coregulator activity;GO:0003714:transcription corepressor activity;GO:0031625:ubiquitin protein ligase binding;GO:0008270:zinc ion binding;	K04706	ko04120 Ubiquitin mediated proteolysis;ko04630 JAK-STAT signaling pathway;ko05160 Hepatitis C;;
gene-SLN	1231	41	2.19	62	3.17	54	2.58	419	21.69	405	22.55	561	23.61	254.522003000267	8.82884311903269	3.14222440777414	0.150245954170821	20.9138703608724	4.00398443110942e-97	3.07639470456907e-95	Ups	NC_010451.4	36232955	36242405	-	SLN	sarcolipin	-	-	-	-	-
gene-ANKRD44	12001	1134	6.21	1199	6.29	1340	6.56	2304	12.23	2186	12.48	3034	13.10	1848.26487648927	2.05091811316336	1.03626989060297	0.0497584785305466	20.8259963167243	2.51638103158965e-96	1.91408523167866e-94	Ups	NC_010457.5	100868469	101211172	-	ANKRD44	ankyrin repeat domain 44%2C transcript variant X6	-	-	-	K15503	-
gene-PRDX6	1661	8577	339.16	8997	340.99	9292	328.84	4035	154.78	3523	145.36	5602	174.76	6598.4819446402	0.486931921793993	-1.03820801242718	0.0499987565934485	-20.7646766272427	9.03332565050432e-96	6.83701408562797e-94	Down	NC_010451.4	115857629	115868898	+	PRDX6	peroxiredoxin 6	GO:0045454:cell redox homeostasis;GO:0046475:glycerophospholipid catabolic process;GO:0048026:positive regulation of mRNA splicing, via spliceosome;GO:0006979:response to oxidative stress;	GO:0005737:cytoplasm;GO:0005829:cytosol;GO:0005764:lysosome;GO:0005739:mitochondrion;GO:0005634:nucleus;GO:0048471:perinuclear region of cytoplasm;	GO:0047184:1-acylglycerophosphocholine O-acyltransferase activity;GO:0047499:calcium-independent phospholipase A2 activity;GO:0004602:glutathione peroxidase activity;GO:0042802:identical protein binding;GO:0051920:peroxiredoxin activity;GO:0004623:phospholipase A2 activity;GO:0031625:ubiquitin protein ligase binding;	K11188	ko00480 Glutathione metabolism;ko01100 Metabolic pathways;;
gene-S100A1	1151	269	15.35	285	15.59	277	14.15	888	49.16	801	47.69	1028	46.28	588.506824140758	3.28221035324885	1.71466770255182	0.0825930698474945	20.7604306961577	9.8678354383058e-96	7.43165250113595e-94	Ups	NC_010446.5	96007026	96012305	-	S100A1	S100 calcium binding protein A1%2C transcript variant X2	GO:0051000:positive regulation of nitric-oxide synthase activity;GO:1903672:positive regulation of sprouting angiogenesis;GO:0008016:regulation of heart contraction;	GO:0005737:cytoplasm;GO:0005829:cytosol;GO:0005794:Golgi apparatus;GO:0005739:mitochondrion;GO:0005654:nucleoplasm;GO:0016529:sarcoplasmic reticulum;	GO:0051117:ATPase binding;GO:0005509:calcium ion binding;GO:0048306:calcium-dependent protein binding;GO:0042803:protein homodimerization activity;GO:0044548:S100 protein binding;	-	-
gene-PACSIN3	4202	876	13.69	946	14.17	1086	15.19	2169	32.89	1878	30.63	2450	30.21	1557.65259784991	2.24716324092894	1.16810493018069	0.0567460626913317	20.5847749567147	3.75778408329622e-94	2.76169899802828e-92	Ups	NC_010444.4	15380297	15389893	+	PACSIN3	protein kinase C and casein kinase substrate in neurons 3%2C transcript variant X3	GO:0007010:cytoskeleton organization;GO:0006897:endocytosis;GO:0051926:negative regulation of calcium ion transport;GO:0045806:negative regulation of endocytosis;GO:0097320:plasma membrane tubulation;GO:0051044:positive regulation of membrane protein ectodomain proteolysis;GO:0030100:regulation of endocytosis;	GO:0005737:cytoplasm;GO:0005829:cytosol;GO:0005768:endosome;GO:0070062:extracellular exosome;GO:0005886:plasma membrane;	GO:0019855:calcium channel inhibitor activity;GO:0008092:cytoskeletal protein binding;GO:0042802:identical protein binding;GO:0008289:lipid binding;GO:0005543:phospholipid binding;	-	-
gene-ADM	1493	978	43.02	1078	45.45	1159	45.63	360	15.36	304	13.95	440	15.27	712.642309254564	0.344098729700339	-1.53910552875959	0.0748936141727356	-20.5505575576814	7.60843396330436e-94	5.56476470594948e-92	Down	NC_010444.4	49229223	49231521	-	ADM	adrenomedullin	GO:0007189:adenylate cyclase-activating G protein-coupled receptor signaling pathway;GO:1990410:adrenomedullin receptor signaling pathway;GO:0097647:amylin receptor signaling pathway;GO:0060670:branching involved in labyrinthine layer morphogenesis;GO:0008283:cell population proliferation;GO:0048589:developmental growth;GO:0002031:G protein-coupled receptor internalization;GO:0007507:heart develo…	GO:0005737:cytoplasm;GO:0005615:extracellular space;	GO:0031700:adrenomedullin receptor binding;GO:0005179:hormone activity;	K12333	ko04080 Neuroactive ligand-receptor interaction;ko04270 Vascular smooth muscle contraction;;
gene-SPRY4	5618	2250	26.31	2328	26.09	2411	25.23	993	11.26	857	10.45	1330	12.27	1677.67030752977	0.453816198752119	-1.13981998864869	0.0555321573565401	-20.5254044306358	1.27696438848722e-93	9.29495657514643e-92	Down	NC_010444.4	143877334	143891280	-	SPRY4	sprouty RTK signaling antagonist 4%2C transcript variant X1	GO:0048513:animal organ development;GO:1990830:cellular response to leukemia inhibitory factor;GO:0040037:negative regulation of fibroblast growth factor receptor signaling pathway;GO:0043407:negative regulation of MAP kinase activity;GO:0046580:negative regulation of Ras protein signal transduction;GO:1900025:negative regulation of substrate adhesion-dependent cell spreading;	GO:0005737:cytoplasm;GO:0005829:cytosol;GO:0032587:ruffle membrane;	GO:0004860:protein kinase inhibitor activity;	K17385	-
gene-PORCN	2046	1273	40.87	1372	42.21	1401	40.25	527	16.41	479	16.05	611	15.47	936.902714151832	0.401186793232041	-1.31765398059292	0.0645513911879416	-20.4124799844602	1.29542058003311e-92	9.29586475662441e-91	Down	NC_010461.5	42653696	42669526	+	PORCN	porcupine homolog (Drosophila)%2C transcript variant X5	GO:0009100:glycoprotein metabolic process;GO:0030258:lipid modification;GO:0006497:protein lipidation;GO:0045234:protein palmitoleylation;GO:0018345:protein palmitoylation;GO:0099072:regulation of postsynaptic membrane neurotransmitter receptor levels;GO:0061355:Wnt protein secretion;GO:0016055:Wnt signaling pathway;	GO:0032281:AMPA glutamate receptor complex;GO:0005783:endoplasmic reticulum;GO:0005789:endoplasmic reticulum membrane;GO:0098978:glutamatergic synapse;GO:0016020:membrane;	GO:0016746:acyltransferase activity;GO:1990698:palmitoleoyltransferase activity;GO:0017147:Wnt-protein binding;	K00181	ko04310 Wnt signaling pathway;;
gene-TNNC2	482	33	4.50	24	3.13	27	3.29	379	50.10	374	53.18	450	48.38	214.082100112836	14.3973623988406	3.84773262859293	0.188503774538079	20.4119659567648	1.30911708029729e-92	9.35004607632052e-91	Ups	NC_010459.5	48025621	48026762	-	TNNC2	troponin C2%2C fast skeletal type	-	-	GO:0005509:calcium ion binding;GO:0031014:troponin T binding;	K12042	ko04020 Calcium signaling pathway;;
gene-HFE2	2995	174	3.82	189	3.97	215	4.22	730	15.53	616	14.10	866	14.98	461.046482593927	3.83655044113014	1.93980972288961	0.0950750053815578	20.4029409738628	1.57455073646646e-92	1.11932898849833e-90	Ups	NC_010446.5	99327989	99332647	+	HFE2	hemochromatosis type 2 (juvenile)%2C transcript variant X6	GO:0032924:activin receptor signaling pathway;GO:0030509:BMP signaling pathway;GO:0006879:intracellular iron ion homeostasis;GO:0071773:cellular response to BMP stimulus;GO:0055072:obsolete iron ion homeostasis;GO:0030514:negative regulation of BMP signaling pathway;GO:0000122:negative regulation of transcription by RNA polymerase II;GO:0045944:positive regulation of transcription by RNA polymera…	GO:0070724:BMP receptor complex;GO:0009986:cell surface;GO:0005615:extracellular space;GO:1990712:HFE-transferrin receptor complex;GO:0005886:plasma membrane;GO:0098797:plasma membrane protein complex;	GO:0036122:BMP binding;GO:0015026:coreceptor activity;GO:0005102:signaling receptor binding;GO:1990459:transferrin receptor binding;	K06847	ko04350 TGF-beta signaling pathway;;
gene-RNF217	11619	1571	8.88	1723	9.34	1919	9.71	3758	20.61	3055	18.02	4190	18.69	2682.76865472062	2.12037328846916	1.0843182713997	0.0532100113383855	20.3780875840083	2.61681116021538e-92	1.85160689210961e-90	Ups	NC_010443.5	37784359	37912122	-	RNF217	ring finger protein 217	GO:0032436:positive regulation of proteasomal ubiquitin-dependent protein catabolic process;GO:0000209:protein polyubiquitination;GO:0006511:ubiquitin-dependent protein catabolic process;	GO:0005737:cytoplasm;GO:0005829:cytosol;GO:0016020:membrane;GO:0000151:ubiquitin ligase complex;	GO:0046872:metal ion binding;GO:0031624:ubiquitin conjugating enzyme binding;GO:0061630:ubiquitin protein ligase activity;GO:0004842:ubiquitin-protein transferase activity;	K11977	-
gene-LOC110260879	3947	169	2.81	186	2.97	210	3.13	966	15.59	772	13.40	875	11.49	530.753658532463	4.68652547910857	2.22851872620295	0.109492496428694	20.3531639052019	4.35254510948935e-92	3.06552170141951e-90	Ups	NC_010448.4	825399	831386	-	LOC110260879	vegetative cell wall protein gp1-like	-	-	-	-	-
gene-REEP1	4270	604	9.29	562	8.29	667	9.18	1538	22.95	1320	21.19	2082	25.26	1113.8456596363	2.68443506505446	1.42461850735442	0.0703756069261417	20.2430724164061	4.08868515129334e-91	2.85326455076264e-89	Ups	NC_010445.4	58436319	58558943	+	REEP1	receptor accessory protein 1%2C transcript variant X3	GO:0071786:endoplasmic reticulum tubular network organization;GO:0051205:protein insertion into membrane;	GO:0005737:cytoplasm;GO:0005881:cytoplasmic microtubule;GO:0005783:endoplasmic reticulum;GO:0005789:endoplasmic reticulum membrane;GO:0071782:endoplasmic reticulum tubular network;GO:0016020:membrane;GO:0031966:mitochondrial membrane;	GO:0008017:microtubule binding;GO:0031849:olfactory receptor binding;	K17338	-
gene-LOC100513296	5791	2624	29.76	2642	28.72	2852	28.95	1126	12.39	938	11.10	1535	13.73	1931.22681748586	0.441335537965226	-1.18005217177039	0.058398388308246	-20.2069304642739	8.50771020508325e-91	5.90994499314755e-89	Down	NC_010450.4	65736773	65824629	-	LOC100513296	transmembrane protease serine 11F%2C transcript variant X3	GO:0006508:proteolysis;GO:0033561:obsolete regulation of water loss via skin;	GO:0009986:cell surface;GO:0005576:extracellular region;GO:0005886:plasma membrane;	GO:0004252:serine-type endopeptidase activity;	K09752	-
gene-GADL1	3384	149	2.89	162	3.01	139	2.41	610	11.49	557	11.28	817	12.51	401.35263495579	4.39761394229553	2.13672095844882	0.105926047499332	20.1718180645067	1.73154806704214e-90	1.19736548835964e-88	Ups	NC_010455.5	16892162	17049314	-	GADL1	glutamate decarboxylase like 1%2C transcript variant X2	GO:0019752:carboxylic acid metabolic process;	GO:0005737:cytoplasm;GO:0005829:cytosol;	GO:0004068:aspartate 1-decarboxylase activity;GO:0016831:carboxy-lyase activity;GO:0030170:pyridoxal phosphate binding;GO:0004782:sulfinoalanine decarboxylase activity;	K18966	ko00410 beta-Alanine metabolism;ko00430 Taurine and hypotaurine metabolism;ko00770 Pantothenate and CoA biosynthesis;ko01100 Metabolic pathways;;
gene-C14H10orf76	5120	801	10.28	816	10.03	916	10.52	1765	21.96	1585	21.22	2093	21.18	1320.28724902369	2.1569323293087	1.10898091469855	0.0551117267551621	20.1224127784142	4.69655911358737e-90	3.23297528484184e-88	Ups	NC_010456.5	112877289	113072999	-	C14H10orf76	chromosome 14 C10orf76 homolog%2C transcript variant X2	GO:1903358:regulation of Golgi organization;	GO:0005829:cytosol;GO:0000139:Golgi membrane;	-	-	-
gene-SEMA6B	4420	571	8.49	602	8.57	597	7.94	1433	20.66	1396	21.65	1631	19.12	1036.03764629359	2.53734522690881	1.3433198234087	0.0667988278474939	20.1099310675868	6.04077207022983e-90	4.13956150920749e-88	Ups	NC_010444.4	74262303	74296386	+	SEMA6B	semaphorin 6B%2C transcript variant X1	GO:0007411:axon guidance;GO:0007417:central nervous system development;GO:0021766:hippocampus development;GO:0050919:negative chemotaxis;GO:0048843:negative regulation of axon extension involved in axon guidance;GO:0001755:neural crest cell migration;GO:0030335:positive regulation of cell migration;GO:0071526:semaphorin-plexin signaling pathway;	GO:0005615:extracellular space;GO:0005886:plasma membrane;	GO:0045499:chemorepellent activity;GO:0030215:semaphorin receptor binding;	K06842	ko04360 Axon guidance;;
gene-INPP5F	6371	915	9.43	947	9.36	1018	9.39	1832	18.32	1759	18.92	2368	19.26	1461.10481300599	2.0727305621729	1.0515325902144	0.0523042153618768	20.1041652750007	6.78524398923447e-90	4.6288751931939e-88	Ups	NC_010456.5	129577594	129671541	+	INPP5F	inositol polyphosphate-5-phosphatase F%2C transcript variant X2	GO:0008344:adult locomotory behavior;GO:0014898:cardiac muscle hypertrophy in response to stress;GO:0072583:clathrin-dependent endocytosis;GO:0048681:negative regulation of axon regeneration;GO:0033137:negative regulation of peptidyl-serine phosphorylation;GO:0042532:negative regulation of tyrosine phosphorylation of STAT protein;GO:0006661:phosphatidylinositol biosynthetic process;GO:0031161:pho…	GO:0030424:axon;GO:0045334:clathrin-coated endocytic vesicle;GO:0005905:clathrin-coated pit;GO:0030425:dendrite;GO:0005769:early endosome;GO:0031901:early endosome membrane;GO:0043231:intracellular membrane-bounded organelle;GO:0043025:neuronal cell body;GO:0055037:recycling endosome;	GO:0008934:inositol monophosphate 1-phosphatase activity;GO:0052832:inositol monophosphate 3-phosphatase activity;GO:0052833:inositol monophosphate 4-phosphatase activity;GO:0034596:phosphatidylinositol phosphate 4-phosphatase activity;GO:0034595:phosphatidylinositol phosphate 5-phosphatase activity;GO:0043812:phosphatidylinositol-4-phosphate phosphatase activity;GO:0042803:protein homodimerizati…	-	-
gene-RPP30	6721	1125	10.99	1187	11.12	1404	12.28	2512	23.81	2245	22.89	3342	25.77	1945.67101538512	2.17824905292818	1.1231689158926	0.0559237653034452	20.0839287161411	1.01999904298956e-89	6.9273417147322e-88	Ups	NC_010456.5	102565802	102606046	+	RPP30	ribonuclease P/MRP subunit p30	GO:0090502:obsolete RNA phosphodiester bond hydrolysis, endonucleolytic;GO:0006364:rRNA processing;GO:0001682:tRNA 5'-leader removal;GO:0008033:tRNA processing;	GO:0005655:nucleolar ribonuclease P complex;GO:0000172:ribonuclease MRP complex;	GO:0004526:ribonuclease P activity;GO:0033204:ribonuclease P RNA binding;GO:0003723:RNA binding;	K03539	ko03008 Ribosome biogenesis in eukaryotes;;
gene-SDC2	1099	892	53.31	877	50.24	1065	56.96	1952	113.17	1751	109.20	2439	114.99	1482.29020828211	2.17183329568289	1.11891336984505	0.0559332227241691	20.004450223848	5.03709395129873e-89	3.39067744606671e-87	Ups	NC_010446.5	40003618	40129483	-	SDC2	syndecan 2	GO:0016477:cell migration;GO:0048813:dendrite morphogenesis;GO:0048814:regulation of dendrite morphogenesis;	GO:0009986:cell surface;GO:0016020:membrane;	-	K16336	ko04361 Axon regeneration;ko04514 Cell adhesion molecules;ko05144 Malaria;ko05205 Proteoglycans in cancer;ko05418 Fluid shear stress and atherosclerosis;;
gene-DNAJB4	7674	1645	14.08	1552	12.73	1708	13.08	3235	26.86	2731	24.39	4025	27.18	2458.56688506132	2.03387413309343	1.02423040034556	0.0517192926311079	19.803642862074	2.76925065297148e-87	1.81588836998514e-85	Ups	NC_010448.4	135243927	135281376	-	DNAJB4	DnaJ heat shock protein family (Hsp40) member B4%2C transcript variant X1	GO:0051085:chaperone cofactor-dependent protein refolding;	GO:0005829:cytosol;GO:0005654:nucleoplasm;GO:0005886:plasma membrane;	GO:0001671:ATPase activator activity;GO:0051087:protein-folding chaperone binding;GO:0051082:unfolded protein binding;	K09510	-
gene-PAPPA	11108	1635	9.67	1840	10.43	1962	10.38	724	4.15	645	3.98	982	4.58	1283.37255023958	0.432165911416773	-1.21034281577074	0.0611672133541566	-19.7874441126309	3.81924969717074e-87	2.49365861129007e-85	Down	NC_010443.5	256544496	256784813	+	PAPPA	pappalysin 1	GO:0007166:cell surface receptor signaling pathway;GO:0007565:female pregnancy;GO:0030163:protein catabolic process;GO:0019538:protein metabolic process;GO:0006508:proteolysis;GO:0071548:response to dexamethasone;GO:0032354:response to follicle-stimulating hormone;	GO:0005576:extracellular region;GO:0005615:extracellular space;	GO:0004222:metalloendopeptidase activity;GO:0008237:metallopeptidase activity;GO:0008270:zinc ion binding;	K07762	-
gene-SLC31A2	2740	238	5.71	240	5.51	266	5.71	741	17.23	755	18.88	939	17.76	526.971651097236	3.2870002122035	1.71677154955632	0.0868660185097473	19.7634423565031	6.14664829684003e-87	3.99610942477895e-85	Ups	NC_010443.5	253795005	253805287	+	SLC31A2	solute carrier family 31 member 2%2C transcript variant X1	GO:0006878:intracellular copper ion homeostasis;GO:0006825:copper ion transport;GO:1902311:regulation of copper ion transmembrane transport;	GO:0005770:late endosome;GO:0005886:plasma membrane;GO:0055037:recycling endosome;	GO:0005375:copper ion transmembrane transporter activity;	K14687	-
gene-LOC106509573	2039	35	1.13	48	1.48	63	1.82	383	11.97	362	12.17	516	13.11	231.815939627072	8.64996618495902	3.112694492878	0.157628674028396	19.7470067680532	8.5115446257428e-87	5.51004801665639e-85	Ups	NC_010444.4	139860410	139894273	+	LOC106509573	palladin-like%2C transcript variant X2	GO:0007411:axon guidance;GO:0070593:dendrite self-avoidance;GO:0007156:homophilic cell adhesion via plasma membrane adhesion molecules;GO:0045214:sarcomere organization;	GO:0030424:axon;GO:0031674:I band;GO:0005634:nucleus;GO:0005886:plasma membrane;GO:0030018:Z disc;	GO:0003779:actin binding;GO:0098632:cell-cell adhesion mediator activity;GO:0008092:cytoskeletal protein binding;GO:0051371:muscle alpha-actinin binding;GO:0017124:SH3 domain binding;	-	-
gene-PLCL2	4498	521	7.61	551	7.71	627	8.19	1289	18.26	1179	17.96	1564	18.02	948.10815708846	2.3820353187393	1.25219480438267	0.0637193727821914	19.651712653591	5.58946845829299e-86	3.58787272810174e-84	Ups	NC_010455.5	3992230	4201574	+	PLCL2	phospholipase C like 2%2C transcript variant X2	GO:0002322:B cell proliferation involved in immune response;GO:0002337:B-1a B cell differentiation;GO:0007214:gamma-aminobutyric acid signaling pathway;GO:0006629:lipid metabolic process;GO:0050859:negative regulation of B cell receptor signaling pathway;GO:0120163:negative regulation of cold-induced thermogenesis;GO:0048015:phosphatidylinositol-mediated signaling;GO:1900122:positive regulation o…	GO:0005737:cytoplasm;	GO:0050811:GABA receptor binding;GO:0070679:inositol 1,4,5 trisphosphate binding;GO:0004435:phosphatidylinositol phospholipase C activity;	K15370	-
gene-UGT8	4823	1338	18.22	1339	17.48	1323	16.12	473	6.25	486	6.91	577	6.20	917.601401234109	0.385377211079607	-1.37565683315126	0.0703224208326348	-19.5621370377064	3.25159805203671e-85	2.04407277543944e-83	Down	NC_010450.4	108233134	108315284	-	UGT8	UDP glycosyltransferase 8	GO:0007417:central nervous system development;GO:0007010:cytoskeleton organization;GO:0006682:galactosylceramide biosynthetic process;GO:0006687:glycosphingolipid metabolic process;GO:0048812:neuron projection morphogenesis;GO:0030913:paranodal junction assembly;GO:0007422:peripheral nervous system development;GO:0002175:protein localization to paranode region of axon;	GO:0005783:endoplasmic reticulum;GO:0005886:plasma membrane;	GO:0003851:2-hydroxyacylsphingosine 1-beta-galactosyltransferase activity;GO:0047263:N-acylsphingosine galactosyltransferase activity;GO:0008489:UDP-galactose:glucosylceramide beta-1,4-galactosyltransferase activity;	K04628	ko00565 Ether lipid metabolism;ko00600 Sphingolipid metabolism;ko01100 Metabolic pathways;;
gene-AK3	5875	696	7.78	668	7.16	698	6.98	1546	16.77	1317	15.36	1870	16.49	1123.2157994028	2.29564573616325	1.19890002262577	0.0626255153120415	19.143954611025	1.0869818523382e-81	6.66784472565365e-80	Ups	NC_010443.5	217236561	217263144	+	AK3	adenylate kinase 3%2C transcript variant X1	GO:0006172:ADP biosynthetic process;GO:0046033:AMP metabolic process;GO:0046039:GTP metabolic process;GO:0046041:ITP metabolic process;GO:0009142:nucleoside triphosphate biosynthetic process;GO:0016310:phosphorylation;	GO:0005737:cytoplasm;GO:0005759:mitochondrial matrix;GO:0005739:mitochondrion;	GO:0004017:adenylate kinase activity;GO:0005524:ATP binding;GO:0005525:GTP binding;GO:0046899:nucleoside triphosphate adenylate kinase activity;	K00944	ko00230 Purine metabolism;ko01232 Nucleotide metabolism;ko01240 Biosynthesis of cofactors;;
gene-PALMD	1995	659	21.70	631	19.91	730	21.51	1368	43.69	1369	47.03	1891	49.11	1097.20505890914	2.29130937187546	1.19617226402781	0.0639063777963489	18.7175725690426	3.56009577598788e-78	2.09110953822794e-76	Ups	NC_010446.5	118377246	118427800	-	PALMD	palmdelphin	GO:0008360:regulation of cell shape;	GO:0005737:cytoplasm;GO:0043197:dendritic spine;GO:0016020:membrane;	-	K16519	-
gene-EEF1A2	1966	1227	40.99	1246	39.90	1487	44.46	2680	86.85	2214	77.18	3225	85.00	1993.20758813597	2.05329728235468	1.03794252015452	0.0555178778377892	18.6956447288414	5.37172220116389e-78	3.14307730178101e-76	Ups	NC_010459.5	62517811	62526379	-	EEF1A2	eukaryotic translation elongation factor 1 alpha 2	GO:0071364:cellular response to epidermal growth factor stimulus;GO:0044829:positive regulation by host of viral genome replication;GO:1900022:regulation of D-erythro-sphingosine kinase activity;GO:0006412:translation;GO:0006414:translational elongation;	GO:0030864:cortical actin cytoskeleton;GO:0005829:cytosol;GO:0005730:nucleolus;GO:0032587:ruffle membrane;	GO:0005516:calmodulin binding;GO:0005525:GTP binding;GO:0003924:GTPase activity;GO:0019901:protein kinase binding;GO:0003746:translation elongation factor activity;GO:0000049:tRNA binding;	K03231	ko03013 Nucleocytoplasmic transport;ko05134 Legionellosis;ko05140 Leishmaniasis;;
gene-SERHL2	1538	1037	44.29	1100	45.02	1174	44.87	2175	90.10	2005	89.35	2434	82.00	1647.66941421106	2.01146900770557	1.00824950939087	0.0539404431141775	18.6919026092662	5.76209977027431e-78	3.35857562471966e-76	Ups	NC_010447.5	6216323	6239811	-	SERHL2	serine hydrolase like 2%2C transcript variant X2	-	GO:0031410:cytoplasmic vesicle;GO:0005739:mitochondrion;GO:0048471:perinuclear region of cytoplasm;GO:0005777:peroxisome;	GO:0016787:hydrolase activity;	-	-
gene-FIGN	11641	280	1.58	273	1.48	265	1.34	808	4.42	744	4.38	933	4.15	548.422311992843	3.04973196768654	1.60868245386194	0.086089003043856	18.6862711494339	6.40352369391874e-78	3.71819870059488e-76	Ups	NC_010457.5	70255270	70394095	-	FIGN	fidgetin%2C microtubule severing factor%2C transcript variant X2	GO:0007049:cell cycle;GO:0051301:cell division;	GO:0005737:cytoplasm;GO:0005874:microtubule;GO:0005815:microtubule organizing center;GO:0016363:nuclear matrix;	GO:0005524:ATP binding;GO:0016887:ATP hydrolysis activity;GO:0008568:microtubule severing ATPase activity;GO:0008022:obsolete protein C-terminus binding;	-	-
gene-SCN4A	10756	490	2.99	550	3.22	598	3.27	1304	7.72	1080	6.88	1601	7.71	927.288802644433	2.43415579584578	1.2834215093421	0.0691666142939832	18.5555057514756	7.36113267134406e-77	4.22584571053423e-75	Ups	NC_010454.4	15001356	15048092	+	SCN4A	sodium voltage-gated channel alpha subunit 4%2C transcript variant X3	GO:0086010:membrane depolarization during action potential;GO:0006936:muscle contraction;GO:0019228:neuronal action potential;GO:0034765:regulation of monoatomic ion transmembrane transport;GO:0100001:regulation of skeletal muscle contraction by action potential;GO:0035725:sodium ion transmembrane transport;GO:0006814:sodium ion transport;	GO:0030424:axon;GO:0005886:plasma membrane;GO:0001518:voltage-gated sodium channel complex;	GO:0005244:voltage-gated monoatomic ion channel activity;GO:0005248:voltage-gated sodium channel activity;	K04837	-
gene-KLF5	1374	313	14.96	351	16.08	391	16.73	975	45.21	799	39.85	1159	43.71	658.286425075439	2.78517652799581	1.47776877029174	0.0801294585162485	18.4422657741045	6.01663619330617e-76	3.42813057710737e-74	Ups	NC_010453.5	45370009	45386673	+	KLF5	Kruppel like factor 5	GO:0001525:angiogenesis;GO:0099156:cell-cell signaling via exosome;GO:1990830:cellular response to leukemia inhibitory factor;GO:0060576:intestinal epithelial cell development;GO:0030033:microvillus assembly;GO:0014908:myotube differentiation involved in skeletal muscle regeneration;GO:0000122:negative regulation of transcription by RNA polymerase II;GO:0045600:positive regulation of fat cell dif…	GO:0000785:chromatin;GO:0005794:Golgi apparatus;GO:0043231:intracellular membrane-bounded organelle;GO:0005654:nucleoplasm;GO:0005667:transcription regulator complex;	GO:0001228:DNA-binding transcription activator activity, RNA polymerase II-specific;GO:0000981:DNA-binding transcription factor activity, RNA polymerase II-specific;GO:0046872:metal ion binding;GO:0043426:MRF binding;GO:0000978:RNA polymerase II cis-regulatory region sequence-specific DNA binding;GO:1990837:sequence-specific double-stranded DNA binding;	K09206	ko05207 Chemical carcinogenesis - receptor activation;;
gene-NEDD4	11741	1893	10.59	1919	10.29	1997	10.00	893	4.85	812	4.74	1183	5.22	1436.17469296793	0.496722233504729	-1.00948877100504	0.0550079162828087	-18.3516998865222	3.19944233071982e-75	1.80940952331749e-73	Down	NC_010443.5	115941945	116069884	+	NEDD4	neural precursor cell expressed%2C developmentally down-regulated 4%2C E3 ubiquitin protein ligase%2C transcript variant X6	GO:0034644:cellular response to UV;GO:0044111:formation of structure involved in a symbiotic process;GO:0042921:glucocorticoid receptor signaling pathway;GO:0007041:lysosomal transport;GO:2000650:negative regulation of sodium ion transmembrane transporter activity;GO:0010766:negative regulation of sodium ion transport;GO:0010768:obsolete negative regulation of transcription from RNA polymerase II…	GO:0016327:apicolateral plasma membrane;GO:0005938:cell cortex;GO:0000785:chromatin;GO:0005737:cytoplasm;GO:0005829:cytosol;GO:0043197:dendritic spine;GO:0070062:extracellular exosome;GO:0005794:Golgi apparatus;GO:0005634:nucleus;GO:0048471:perinuclear region of cytoplasm;GO:0005886:plasma membrane;GO:0032991:protein-containing complex;GO:0000151:ubiquitin ligase complex;	GO:0031698:beta-2 adrenergic receptor binding;GO:0019899:enzyme binding;GO:0050815:phosphoserine residue binding;GO:0050816:phosphothreonine residue binding;GO:0070064:proline-rich region binding;GO:0019904:protein domain specific binding;GO:0070063:RNA polymerase binding;GO:0019871:sodium channel inhibitor activity;GO:0043130:ubiquitin binding;GO:0061630:ubiquitin protein ligase activity;	K10591	ko04120 Ubiquitin mediated proteolysis;ko04144 Endocytosis;ko04530 Tight junction;ko05169 Epstein-Barr virus infection;;
gene-TDRD1	6759	15	0.15	31	0.29	31	0.27	325	3.06	279	2.83	381	2.92	175.703658846261	12.8451286200068	3.68314943109861	0.200981736973453	18.3257916194898	5.15262414184778e-75	2.90321744703446e-73	Ups	NC_010456.5	124526013	124575166	+	TDRD1	tudor domain containing 1	GO:0043046:obsolete DNA methylation involved in gamete generation;GO:0007281:germ cell development;GO:0051321:meiotic cell cycle;GO:0030719:P granule organization;GO:0034587:piRNA processing;GO:0031047:regulatory ncRNA-mediated gene silencing;GO:0007283:spermatogenesis;	GO:0005737:cytoplasm;GO:0043186:P granule;GO:0071546:pi-body;	GO:0046872:metal ion binding;	K18405	-
gene-DYSF	6743	41	0.40	28	0.26	54	0.47	372	3.51	376	3.82	386	2.97	210.456615674406	9.35269418509707	3.22538201500954	0.177473910632236	18.1738375151558	8.31725588508532e-74	4.63481369156788e-72	Ups	NC_010445.4	71020143	71237658	-	DYSF	dysferlin	GO:0006906:vesicle fusion;	GO:0030659:cytoplasmic vesicle membrane;GO:0005886:plasma membrane;GO:0042383:sarcolemma;	GO:0005509:calcium ion binding;GO:0005543:phospholipid binding;	K18261	-
gene-PPP1R12B	15878	406	1.68	444	1.76	492	1.82	1229	4.93	971	4.19	1320	4.31	805.190367908742	2.63600374178606	1.3983524182414	0.0770482498164726	18.149048441363	1.30644461255474e-73	7.25362842729754e-72	Ups	NC_010452.4	24463900	24637361	+	PPP1R12B	protein phosphatase 1 regulatory subunit 12B%2C transcript variant X18	GO:0007165:signal transduction;GO:0006937:regulation of muscle contraction;	GO:0031672:A band;GO:0005737:cytoplasm;GO:0005856:cytoskeleton;GO:0030018:Z disc;GO:0005829:cytosol;GO:0005654:nucleoplasm;	GO:0004857:enzyme inhibitor activity;GO:0019208:phosphatase regulator activity;GO:0019901:protein kinase binding;GO:0008047:enzyme activator activity;	K12329	ko04270 Vascular smooth muscle contraction;ko04510 Focal adhesion;ko04810 Regulation of actin cytoskeleton;ko04921 Oxytocin signaling pathway;ko05205 Proteoglycans in cancer;;
gene-PDE4D	46246	397	0.56	399	0.54	421	0.54	996	1.37	936	1.39	1140	1.28	712.286076377525	2.53861967010842	1.34404427007447	0.0742510788265642	18.1013433247736	3.10989881098085e-73	1.72039602223461e-71	Ups	NC_010458.4	37897300	39406534	-	PDE4D	phosphodiesterase 4D%2C transcript variant X24	GO:0086024:adenylate cyclase-activating adrenergic receptor signaling pathway involved in positive regulation of heart rate;GO:0071875:adrenergic receptor signaling pathway;GO:0006198:cAMP catabolic process;GO:0019933:cAMP-mediated signaling;GO:0071320:cellular response to cAMP;GO:0071872:cellular response to epinephrine stimulus;GO:0061028:establishment of endothelial barrier;GO:0043951:negative…	GO:0016324:apical plasma membrane;GO:0034704:calcium channel complex;GO:0005829:cytosol;GO:0016020:membrane;GO:0005815:microtubule organizing center;GO:0005634:nucleus;GO:0048471:perinuclear region of cytoplasm;GO:0005886:plasma membrane;GO:0005891:voltage-gated calcium channel complex;GO:0005813:centrosome;GO:0005794:Golgi apparatus;GO:0030016:myofibril;GO:0034705:potassium channel complex;GO:00…	GO:0004115:3',5'-cyclic-AMP phosphodiesterase activity;GO:0004114:3',5'-cyclic-nucleotide phosphodiesterase activity;GO:0051117:ATPase binding;GO:0031698:beta-2 adrenergic receptor binding;GO:0030552:cAMP binding;GO:0019899:enzyme binding;GO:1901363:heterocyclic compound binding;GO:0046872:metal ion binding;GO:0097110:scaffold protein binding;GO:0044325:transmembrane transporter binding;GO:000411…	K13293	ko00230 Purine metabolism;ko01100 Metabolic pathways;ko04024 cAMP signaling pathway;ko04928 Parathyroid hormone synthesis, secretion and action;ko05032 Morphine addiction;;
gene-COL25A1	8566	62	0.48	84	0.62	56	0.38	435	3.24	354	2.83	475	2.87	243.217544396502	6.27449040467257	2.64949829244892	0.147283774397688	17.9890711199108	2.37302235158737e-72	1.28931389409638e-70	Ups	NC_010450.4	112866597	113335765	+	COL25A1	collagen type XXV alpha 1 chain	-	GO:0005581:collagen trimer;GO:0062023:collagen-containing extracellular matrix;GO:0005788:endoplasmic reticulum lumen;GO:0005576:extracellular region;GO:0005615:extracellular space;GO:0016020:membrane;GO:0005886:plasma membrane;	GO:0001540:amyloid-beta binding;GO:0008201:heparin binding;GO:0042802:identical protein binding;	K14007	ko04141 Protein processing in endoplasmic reticulum;ko05130 Pathogenic Escherichia coli infection;;
gene-AMPD1	2557	22	0.57	19	0.47	22	0.51	274	6.83	288	7.72	362	7.34	163.601018961711	14.7140807826844	3.87912551200866	0.215936212001672	17.9642195074656	3.71465954877004e-72	2.00394027359711e-70	Ups	NC_010446.5	105868834	105892171	+	AMPD1	adenosine monophosphate deaminase 1	GO:0046033:AMP metabolic process;GO:0032263:GMP salvage;GO:0006188:IMP biosynthetic process;GO:0032264:IMP salvage;	GO:0005829:cytosol;	GO:0003876:AMP deaminase activity;GO:0042802:identical protein binding;GO:0046872:metal ion binding;	K01490	ko00230 Purine metabolism;ko01100 Metabolic pathways;ko01232 Nucleotide metabolism;;
gene-ACAT2	1638	1432	57.42	1474	56.65	1397	50.13	526	20.46	546	22.85	573	18.13	987.955817948281	0.385321405405324	-1.37586576195419	0.0769221002796984	-17.8864819986891	1.50303171194878e-71	8.05127515277352e-70	Down	NC_010443.5	7600616	7612861	-	ACAT2	acetyl-CoA acetyltransferase 2	GO:0006635:fatty acid beta-oxidation;GO:0006629:lipid metabolic process;	GO:0005737:cytoplasm;GO:0005829:cytosol;GO:0070062:extracellular exosome;GO:0005739:mitochondrion;	GO:0003985:acetyl-CoA C-acetyltransferase activity;	K00626	ko00071 Fatty acid degradation;ko00280 Valine, leucine and isoleucine degradation;ko00310 Lysine degradation;ko00380 Tryptophan metabolism;ko00620 Pyruvate metabolism;ko00630 Glyoxylate and dicarboxylate metabolism;ko00650 Butanoate metabolism;ko00900 Terpenoid backbone biosynthesis;ko01100 Metabolic pathways;ko01200 Carbon metabolism;ko01212 Fatty acid metabolism;ko04975 Fat digestion and absorp…
gene-HACD1	2692	311	7.59	245	5.73	278	6.07	802	18.98	835	21.26	992	19.09	575.550762669414	3.16583001550384	1.66258379420747	0.0931114593055715	17.8558450979834	2.60310515427771e-71	1.38465170321772e-69	Ups	NC_010452.4	43901590	43929441	-	HACD1	3-hydroxyacyl-CoA dehydratase 1	GO:0030497:fatty acid elongation;GO:0030148:sphingolipid biosynthetic process;GO:0042761:very long-chain fatty acid biosynthetic process;	GO:0005783:endoplasmic reticulum;GO:0005789:endoplasmic reticulum membrane;	GO:0102343:obsolete 3-hydroxy-arachidoyl-CoA dehydratase activity;GO:0102344:obsolete 3-hydroxy-behenoyl-CoA dehydratase activity;GO:0102345:obsolete 3-hydroxy-lignoceroyl-CoA dehydratase activity;GO:0018812:3-hydroxyacyl-CoA dehydratase activity;GO:0019899:enzyme binding;GO:0102158:very-long-chain (3R)-3-hydroxyacyl-CoA dehydratase activity;	K10703	ko00062 Fatty acid elongation;ko01040 Biosynthesis of unsaturated fatty acids;ko01100 Metabolic pathways;ko01212 Fatty acid metabolism;;
gene-ATP6V1H	2253	810	23.61	930	25.99	916	23.90	1654	46.77	1587	48.28	2056	47.28	1316.58318194754	2.00101819675613	1.0007342868091	0.0562086035622287	17.803934333668	6.58741913731513e-71	3.47966692138802e-69	Ups	NC_010446.5	77211493	77269757	+	ATP6V1H	ATPase H+ transporting V1 subunit H	-	GO:0030665:clathrin-coated vesicle membrane;GO:0000221:vacuolar proton-transporting V-type ATPase, V1 domain;	GO:0046961:proton-transporting ATPase activity, rotational mechanism;	K02144	ko00190 Oxidative phosphorylation;ko01100 Metabolic pathways;ko04142 Lysosome;ko04145 Phagosome;ko04150 mTOR signaling pathway;ko04721 Synaptic vesicle cycle;ko05110 Vibrio cholerae infection;ko05120 Epithelial cell signaling in Helicobacter pylori infection;ko05152 Tuberculosis;ko05165 Human papillomavirus infection;ko05323 Rheumatoid arthritis;;
gene-SEMA3A	14458	1557	7.07	1635	7.12	1680	6.83	761	3.35	730	3.46	900	3.23	1202.52355905135	0.492870124304734	-1.02072056127869	0.0574923703589665	-17.7540177054033	1.60453374919634e-70	8.41716273328409e-69	Down	NC_010451.4	95934937	96387950	+	SEMA3A	semaphorin 3A%2C transcript variant X5	GO:0006915:apoptotic process;GO:0048675:axon extension;GO:0048846:axon extension involved in axon guidance;GO:0007411:axon guidance;GO:0007413:axonal fasciculation;GO:0060385:axonogenesis involved in innervation;GO:0150020:basal dendrite arborization;GO:0021785:branchiomotor neuron axon guidance;GO:0048813:dendrite morphogenesis;GO:0060666:dichotomous subdivision of terminal units involved in sal…	GO:0030424:axon;GO:0150053:cerebellar climbing fiber to Purkinje cell synapse;GO:0030425:dendrite;GO:0005615:extracellular space;GO:0098978:glutamatergic synapse;GO:0005886:plasma membrane;	GO:0045499:chemorepellent activity;GO:0038191:neuropilin binding;GO:0030215:semaphorin receptor binding;	K06840	ko04360 Axon guidance;;
gene-DUSP27	3843	692	11.83	781	12.79	780	11.93	1456	24.14	1426	25.43	1780	24.00	1146.15345833676	2.07878336893312	1.05573942204914	0.0597118265628209	17.6805749014968	5.91895787929616e-70	3.07321181630486e-68	Ups	NC_010446.5	83871434	83902313	-	DUSP27	dual specificity phosphatase 27 (putative)	GO:0043409:negative regulation of MAPK cascade;GO:0006470:protein dephosphorylation;	GO:0005737:cytoplasm;GO:0030017:sarcomere;	GO:0033549:MAP kinase phosphatase activity;GO:0008138:protein tyrosine/serine/threonine phosphatase activity;	K14165	-
gene-LPIN1	8384	1176	9.21	1297	9.74	1324	9.28	519	3.94	512	4.19	681	4.21	910.226255923806	0.451836980558321	-1.14612574207412	0.0649579375765554	-17.644121485898	1.12916577404914e-69	5.82305048156258e-68	Down	NC_010445.4	124940557	125074137	-	LPIN1	lipin 1	GO:0031100:animal organ regeneration;GO:0044255:cellular lipid metabolic process;GO:0032869:cellular response to insulin stimulus;GO:0009062:fatty acid catabolic process;GO:0007077:mitotic nuclear membrane disassembly;GO:0031642:negative regulation of myelination;GO:1903741:negative regulation of phosphatidate phosphatase activity;GO:0006654:phosphatidic acid biosynthetic process;GO:0046473:phosp…	GO:0005737:cytoplasm;GO:0005829:cytosol;GO:0005783:endoplasmic reticulum;GO:0005789:endoplasmic reticulum membrane;GO:0005741:mitochondrial outer membrane;GO:0005635:nuclear envelope;GO:0031965:nuclear membrane;GO:0005654:nucleoplasm;GO:0005634:nucleus;GO:0005667:transcription regulator complex;	GO:0008195:phosphatidate phosphatase activity;GO:0003713:transcription coactivator activity;GO:0042826:histone deacetylase binding;GO:0042975:peroxisome proliferator activated receptor binding;GO:0061629:RNA polymerase II-specific DNA-binding transcription factor binding;	K15728	ko00561 Glycerolipid metabolism;ko00564 Glycerophospholipid metabolism;ko01100 Metabolic pathways;ko04150 mTOR signaling pathway;ko04936 Alcoholic liver disease;;
gene-MTURN	6012	762	8.32	773	8.09	805	7.87	1649	17.48	1387	15.81	2200	18.96	1246.67186427286	2.22753806311325	1.15545008404599	0.0656553694164768	17.5987142303097	2.51980071934849e-69	1.29505838998137e-67	Ups	NC_010460.4	42767452	42802109	-	MTURN	maturin%2C neural progenitor differentiation regulator homolog	GO:0045654:positive regulation of megakaryocyte differentiation;	GO:0005737:cytoplasm;	-	K08051	-
gene-PPFIBP2	12369	231	1.23	218	1.11	231	1.10	642	3.31	597	3.31	841	3.52	455.787103002373	3.05758140834922	1.61239091113473	0.091999805312783	17.5260252524762	9.06919060251272e-69	4.6143677804691e-67	Ups	NC_010451.4	1984717	2141428	-	PPFIBP2	PPFIA binding protein 2%2C transcript variant X19	GO:0007528:neuromuscular junction development;GO:0050808:synapse organization;	GO:0005829:cytosol;GO:0005615:extracellular space;GO:0048786:presynaptic active zone;	GO:0042802:identical protein binding;	-	-
gene-AFAP1L1	2665	152	3.75	158	3.73	147	3.24	582	13.91	492	12.65	628	12.21	358.639935180815	3.74129307473616	1.90353698404092	0.108814852812021	17.4933562362972	1.6099064784376e-68	8.13671337424294e-67	Ups	NC_010444.4	150445146	150507577	+	AFAP1L1	actin filament associated protein 1 like 1	-	GO:0070161:anchoring junction;GO:0042995:cell projection;GO:0005829:cytosol;GO:0002102:podosome;	GO:0017124:SH3 domain binding;	K18616	-
gene-TRIM54	1287	44	2.25	46	2.25	66	3.01	314	15.54	343	18.27	413	16.63	203.320759551935	6.9038956601841	2.78741066097219	0.159854893705763	17.4371306148615	4.31185744850125e-68	2.17206249549833e-66	Ups	NC_010445.4	111836038	111852468	-	TRIM54	tripartite motif containing 54	GO:0030154:cell differentiation;	GO:0005874:microtubule;GO:0030018:Z disc;	GO:0008270:zinc ion binding;	K10653	-
gene-AKR1CL1	1554	1156	48.86	1138	46.10	1229	46.49	437	17.92	467	20.60	489	16.30	815.506220919809	0.398754801784002	-1.32642620304871	0.0763627296971886	-17.3700731797903	1.39048503896741e-67	6.95837134796422e-66	Down	NC_010452.4	65559508	65572892	+	AKR1CL1	aldo-keto reductase family 1%2C member C-like 1%2C transcript variant X2	GO:0008202:steroid metabolic process;	GO:0005737:cytoplasm;GO:0005829:cytosol;	GO:0004032:alditol:NADP+ 1-oxidoreductase activity;GO:0004033:aldo-keto reductase (NADP) activity;GO:0047886:farnesol dehydrogenase activity;GO:0047086:ketosteroid monooxygenase activity;GO:0016229:steroid dehydrogenase activity;	K04119	ko00140 Steroid hormone biosynthesis;ko00590 Arachidonic acid metabolism;ko00790 Folate biosynthesis;ko01100 Metabolic pathways;ko04913 Ovarian steroidogenesis;ko05208 Chemical carcinogenesis - reactive oxygen species;;
gene-ALPK3	6433	760	7.76	875	8.56	880	8.04	1717	17.01	1581	16.84	1909	15.38	1282.23230965885	2.08547226334685	1.06037412459921	0.061062392520283	17.3654205286336	1.50791039112115e-67	7.52125927217247e-66	Ups	NC_010449.5	52667342	52718775	-	ALPK3	alpha kinase 3	GO:0055013:cardiac muscle cell development;GO:0007507:heart development;GO:0006468:protein phosphorylation;	GO:0005634:nucleus;	GO:0005524:ATP binding;GO:0106310:protein serine kinase activity;GO:0004674:protein serine/threonine kinase activity;	K08868	-
gene-ITGB5	2891	2227	50.60	2482	54.05	2384	48.47	993	21.88	920	21.81	1450	25.99	1723.92188392571	0.471662013796676	-1.0841746795486	0.0625866587290178	-17.322776156541	3.16703453937739e-67	1.56428884569962e-65	Down	NC_010455.5	135468111	135587483	+	ITGB5	integrin subunit beta 5	GO:0033627:cell adhesion mediated by integrin;GO:0016477:cell migration;GO:0007160:cell-matrix adhesion;GO:0007229:integrin-mediated signaling pathway;	GO:0005925:focal adhesion;GO:0008305:integrin complex;	GO:0005178:integrin binding;	K06588	ko04145 Phagosome;ko04151 PI3K-Akt signaling pathway;ko04510 Focal adhesion;ko04512 ECM-receptor interaction;ko04810 Regulation of actin cytoskeleton;ko05165 Human papillomavirus infection;ko05205 Proteoglycans in cancer;ko05410 Hypertrophic cardiomyopathy;ko05412 Arrhythmogenic right ventricular cardiomyopathy;ko05414 Dilated cardiomyopathy;;
gene-KCNJ16	5614	41	0.48	52	0.58	38	0.40	297	3.37	300	3.66	386	3.56	184.567505718133	7.51864477483952	2.91047264158155	0.168330185768494	17.2902597849226	5.57006850881863e-67	2.724676920407e-65	Ups	NC_010454.4	10393172	10538423	-	KCNJ16	potassium voltage-gated channel subfamily J member 16%2C transcript variant X4	GO:1990573:potassium ion import across plasma membrane;GO:0006813:potassium ion transport;GO:0034765:regulation of monoatomic ion transmembrane transport;	GO:0016323:basolateral plasma membrane;GO:0005886:plasma membrane;GO:0008076:voltage-gated potassium channel complex;	GO:0005242:inward rectifier potassium channel activity;	K05009	ko04971 Gastric acid secretion;;
gene-TMOD1	7475	143	1.26	161	1.36	206	1.62	608	5.18	501	4.59	820	5.68	400.146171399517	3.77291455934246	1.91567942953879	0.111063446116654	17.2485142188609	1.14814083372289e-66	5.58040463368255e-65	Ups	NC_010443.5	239375150	239468387	+	TMOD1	tropomodulin 1%2C transcript variant X2	GO:0007015:actin filament organization;GO:0008344:adult locomotory behavior;GO:0070307:lens fiber cell development;GO:0006936:muscle contraction;GO:0030239:myofibril assembly;GO:0051694:pointed-end actin filament capping;	GO:0005884:actin filament;GO:0008180:COP9 signalosome;GO:0030863:cortical cytoskeleton;GO:0005856:cytoskeleton;GO:0016020:membrane;GO:0030016:myofibril;GO:0030017:sarcomere;GO:0005865:striated muscle thin filament;	GO:0003779:actin binding;GO:0005523:tropomyosin binding;	K10370	-
gene-DHCR24	4326	1023	15.53	1108	16.12	1038	14.10	421	6.20	350	5.54	429	5.14	724.352714585848	0.380553926176451	-1.39382719039679	0.0808319707290323	-17.2435136472081	1.25191193864901e-66	6.06539373333358e-65	Down	NC_010448.4	157483794	157519060	+	DHCR24	24-dehydrocholesterol reductase	GO:0042987:amyloid precursor protein catabolic process;GO:0006695:cholesterol biosynthetic process;GO:0033489:cholesterol biosynthetic process via desmosterol;GO:0008203:cholesterol metabolic process;GO:0030539:male genitalia development;GO:0061024:membrane organization;GO:0043066:negative regulation of apoptotic process;GO:0008285:negative regulation of cell population proliferation;GO:0043154:n…	GO:0005737:cytoplasm;GO:0005856:cytoskeleton;GO:0005829:cytosol;GO:0005783:endoplasmic reticulum;GO:0005789:endoplasmic reticulum membrane;GO:0000139:Golgi membrane;GO:0016020:membrane;GO:0005634:nucleus;	GO:0000246:delta24(24-1) sterol reductase activity;GO:0050614:delta24-sterol reductase activity;GO:0019899:enzyme binding;GO:0071949:FAD binding;GO:0016628:oxidoreductase activity, acting on the CH-CH group of donors, NAD or NADP as acceptor;GO:0042605:peptide antigen binding;	K09828	ko00100 Steroid biosynthesis;ko01100 Metabolic pathways;;
gene-KLHL13	4179	158	2.48	192	2.89	184	2.59	535	8.16	541	8.87	705	8.74	382.982425689416	3.34374664779045	1.74146554005542	0.101714464910446	17.1211198091509	1.03269547199635e-65	4.95596095125568e-64	Ups	NC_010461.5	96545099	96950242	-	KLHL13	kelch like family member 13%2C transcript variant X7	GO:0007049:cell cycle;GO:0051301:cell division;GO:0016567:protein ubiquitination;GO:0032465:regulation of cytokinesis;	GO:0031463:Cul3-RING ubiquitin ligase complex;	GO:0097602:cullin family protein binding;GO:0047485:obsolete protein N-terminus binding;GO:0004842:ubiquitin-protein transferase activity;	K10447	ko04120 Ubiquitin mediated proteolysis;;
gene-CAMK2A	7372	859	7.65	953	8.14	1091	8.70	2019	17.45	1650	15.34	2293	16.12	1465.39418493867	2.06241326071727	1.04433344495143	0.0612570508871549	17.0483794081966	3.59359403703805e-65	1.71916182658679e-63	Ups	NC_010444.4	151248356	151353907	-	CAMK2A	calcium/calmodulin dependent protein kinase II alpha%2C transcript variant X7	GO:0038166:angiotensin-activated signaling pathway;GO:0006816:calcium ion transport;GO:0035458:cellular response to interferon-beta;GO:0060996:dendritic spine development;GO:0000082:G1/S transition of mitotic cell cycle;GO:0051346:negative regulation of hydrolase activity;GO:0018105:peptidyl-serine phosphorylation;GO:1990443:peptidyl-threonine autophosphorylation;GO:0051928:positive regulation of…	GO:0005783:endoplasmic reticulum;GO:0005576:extracellular region;GO:0005954:calcium- and calmodulin-dependent protein kinase complex;GO:0005737:cytoplasm;GO:0005829:cytosol;GO:0043197:dendritic spine;GO:0030666:endocytic vesicle membrane;GO:0005739:mitochondrion;GO:0043005:neuron projection;GO:0005654:nucleoplasm;GO:0005634:nucleus;GO:0014069:postsynaptic density;	GO:0046872:metal ion binding;GO:0008484:sulfuric ester hydrolase activity;GO:0005524:ATP binding;GO:0005516:calmodulin binding;GO:0004683:calmodulin-dependent protein kinase activity;GO:0035254:glutamate receptor binding;GO:0042802:identical protein binding;GO:0016301:kinase activity;GO:0042803:protein homodimerization activity;GO:0106310:protein serine kinase activity;GO:0004674:protein serine/t…	K12375;K04515	-ko04012 ErbB signaling pathway;ko04020 Calcium signaling pathway;ko04024 cAMP signaling pathway;ko04066 HIF-1 signaling pathway;ko04114 Oocyte meiosis;ko04217 Necroptosis;ko04261 Adrenergic signaling in cardiomyocytes;ko04310 Wnt signaling pathway;ko04360 Axon guidance;ko04713 Circadian entrainment;ko04720 Long-term potentiation;ko04722 Neurotrophin signaling pathway;ko04725 Cholinergic synapse;…
gene-LOC100521659	5403	1335	16.23	1309	15.25	1493	16.24	641	7.56	558	7.08	775	7.43	1009.47919352948	0.478223376024055	-1.0642434427765	0.0624876201651031	-17.0312685931163	4.81490092803078e-65	2.28190304729384e-63	Down	NC_010445.4	70573551	70593416	+	LOC100521659	cytochrome P450 26B1	GO:0060349:bone morphogenesis;GO:0001709:cell fate determination;GO:0071300:cellular response to retinoic acid;GO:0070268:cornification;GO:0030326:embryonic limb morphogenesis;GO:0061436:establishment of skin barrier;GO:0001768:establishment of T cell polarity;GO:0006954:inflammatory response;GO:0007140:male meiotic nuclear division;GO:0048387:negative regulation of retinoic acid receptor signali…	GO:0005789:endoplasmic reticulum membrane;	GO:0020037:heme binding;GO:0005506:iron ion binding;GO:0004497:monooxygenase activity;GO:0016491:oxidoreductase activity;GO:0016709:oxidoreductase activity, acting on paired donors, with incorporation or reduction of molecular oxygen, NAD(P)H as one donor, and incorporation of one atom of oxygen;GO:0008401:retinoic acid 4-hydroxylase activity;GO:0001972:retinoic acid binding;	K12664	ko00830 Retinol metabolism;ko01100 Metabolic pathways;;
gene-ASB2	3102	130	2.75	169	3.43	168	3.18	517	10.62	522	11.53	622	10.39	353.340852119114	3.58166425477036	1.84063010541994	0.108720970167158	16.9298535746138	2.71053491950481e-64	1.25717584543984e-62	Ups	NC_010449.5	115210885	115258863	-	ASB2	ankyrin repeat and SOCS box containing 2%2C transcript variant X2	GO:0031532:obsolete actin cytoskeleton reorganization;GO:0055013:cardiac muscle cell development;GO:0055007:cardiac muscle cell differentiation;GO:0035556:intracellular signal transduction;GO:0043161:proteasome-mediated ubiquitin-dependent protein catabolic process;GO:0016567:protein ubiquitination;GO:0014732:skeletal muscle atrophy;	GO:0005856:cytoskeleton;GO:0030018:Z disc;	-	K10324	-
gene-BPGM	2890	377	8.57	414	9.02	432	8.79	901	19.86	877	20.80	1109	19.88	680.944647960957	2.37068792549019	1.2453057606773	0.07356507996463	16.9279468094923	2.79977008184095e-64	1.29461708981904e-62	Ups	NC_010460.4	14555919	14593321	-	BPGM	bisphosphoglycerate mutase	GO:0006096:glycolytic process;	-	GO:0004082:bisphosphoglycerate mutase activity;GO:0016787:hydrolase activity;GO:0004619:phosphoglycerate mutase activity;	K01837	ko00010 Glycolysis / Gluconeogenesis;ko00260 Glycine, serine and threonine metabolism;ko01100 Metabolic pathways;;
gene-PLCE1	10505	118	0.74	160	0.96	171	0.96	569	3.45	451	2.94	695	3.43	356.299007087601	3.82143263884047	1.93411359990328	0.114327777833601	16.9172674966035	3.35645666131088e-64	1.54732652086431e-62	Ups	NC_010456.5	105422628	105764736	+	PLCE1	phospholipase C epsilon 1%2C transcript variant X6	GO:0019722:calcium-mediated signaling;GO:0007010:cytoskeleton organization;GO:0006651:diacylglycerol biosynthetic process;GO:0007173:epidermal growth factor receptor signaling pathway;GO:0032835:glomerulus development;GO:0007507:heart development;GO:0048016:obsolete inositol phosphate-mediated signaling;GO:0016042:lipid catabolic process;GO:0048015:phosphatidylinositol-mediated signaling;GO:00072…	GO:0005829:cytosol;GO:0000139:Golgi membrane;GO:0030027:lamellipodium;GO:0005886:plasma membrane;	GO:0019899:enzyme binding;GO:0005085:guanyl-nucleotide exchange factor activity;GO:0046872:metal ion binding;GO:0004435:phosphatidylinositol phospholipase C activity;GO:0004629:phospholipase C activity;GO:0031267:small GTPase binding;	K05860	ko00562 Inositol phosphate metabolism;ko01100 Metabolic pathways;ko04014 Ras signaling pathway;ko04015 Rap1 signaling pathway;ko04020 Calcium signaling pathway;ko04024 cAMP signaling pathway;ko04070 Phosphatidylinositol signaling system;ko04919 Thyroid hormone signaling pathway;ko04933 AGE-RAGE signaling pathway in diabetic complications;ko05131 Shigellosis;ko05205 Proteoglycans in cancer;;
gene-TACC2	3557	397	7.33	373	6.60	506	8.36	1004	17.98	920	17.73	1346	19.61	748.711071992802	2.56365721440933	1.35820337266948	0.0804084130733493	16.8913092642497	5.21331710910636e-64	2.3888612403866e-62	Ups	NC_010456.5	131770023	131849820	+	TACC2	transforming acidic coiled-coil containing protein 2	GO:0030953:astral microtubule organization;GO:0008283:cell population proliferation;GO:0021987:cerebral cortex development;GO:0022027:interkinetic nuclear migration;GO:0000226:microtubule cytoskeleton organization;GO:0007052:mitotic spindle organization;GO:0022008:neurogenesis;GO:0032886:regulation of microtubule-based process;	GO:0005737:cytoplasm;GO:0005829:cytosol;GO:0005815:microtubule organizing center;GO:0005654:nucleoplasm;GO:0005886:plasma membrane;	GO:0016922:nuclear receptor binding;GO:0019904:protein domain specific binding;	K14282	-
gene-SRPK3	2045	414	13.30	397	12.22	438	12.59	930	28.97	846	28.35	1141	28.91	689.249855074383	2.34028509171229	1.2266842885037	0.0730164555669782	16.8001073042837	2.43602916873029e-63	1.10956023185311e-61	Ups	NC_010461.5	124524102	124528607	+	SRPK3	SRSF protein kinase 3	GO:0030154:cell differentiation;GO:0007517:muscle organ development;GO:0060537:muscle tissue development;GO:0006468:protein phosphorylation;	-	GO:0005524:ATP binding;GO:0106310:protein serine kinase activity;GO:0004674:protein serine/threonine kinase activity;	K08832	-
gene-RSC1A1-2	3826	472	8.10	502	8.26	547	8.40	1163	19.37	992	17.77	1282	17.36	821.934789372793	2.27194292767719	1.1839265940894	0.0704984148979567	16.7936626065009	2.71556811583161e-63	1.23319217152676e-61	Ups	NC_010448.4	74846976	74865376	+	RSC1A1	regulator of solute carriers 1	-	-	-	-	-
gene-PTPRD	13235	398	1.98	420	2.00	481	2.14	961	4.63	865	4.48	1168	4.57	709.814494799467	2.31239561453904	1.20938824139721	0.0722536677742042	16.7380878874772	6.91748017994369e-63	3.11348005850543e-61	Ups	NC_010443.5	211832409	214013013	+	PTPRD	protein tyrosine phosphatase%2C receptor type D%2C transcript variant X5	GO:0007157:heterophilic cell-cell adhesion via plasma membrane cell adhesion molecules;GO:0050804:modulation of chemical synaptic transmission;GO:0046426:negative regulation of receptor signaling pathway via JAK-STAT;GO:0030182:neuron differentiation;GO:0006796:phosphate-containing compound metabolic process;GO:0050775:positive regulation of dendrite morphogenesis;GO:0051965:positive regulation o…	GO:0070062:extracellular exosome;GO:0098978:glutamatergic synapse;GO:0098686:hippocampal mossy fiber to CA3 synapse;GO:0005886:plasma membrane;GO:0042734:presynaptic membrane;GO:0098685:Schaffer collateral - CA1 synapse;GO:0030424:axon;GO:0030426:growth cone;GO:0043204:perikaryon;GO:0098839:postsynaptic density membrane;GO:0030672:synaptic vesicle membrane;	GO:0050839:cell adhesion molecule binding;GO:0004725:protein tyrosine phosphatase activity;GO:0005102:signaling receptor binding;GO:0005001:transmembrane receptor protein tyrosine phosphatase activity;GO:0043395:heparan sulfate proteoglycan binding;GO:0008201:heparin binding;GO:0042803:protein homodimerization activity;	K06777	ko04514 Cell adhesion molecules;;
gene-PTPRU	5960	1379	15.20	1391	14.69	1551	15.30	710	7.59	594	6.83	810	7.04	1063.61632436474	0.490831619183281	-1.02669990503574	0.0614790620671143	-16.6999929815932	1.31080212999187e-62	5.86506847163715e-61	Down	NC_010448.4	86137743	86228148	+	PTPRU	protein tyrosine phosphatase%2C receptor type U%2C transcript variant X3	GO:0031100:animal organ regeneration;GO:0007155:cell adhesion;GO:0030154:cell differentiation;GO:0034109:homotypic cell-cell adhesion;GO:0090090:negative regulation of canonical Wnt signaling pathway;GO:0030336:negative regulation of cell migration;GO:0008285:negative regulation of cell population proliferation;GO:2000049:positive regulation of cell-cell adhesion mediated by cadherin;GO:0006470:p…	GO:0005911:cell-cell junction;GO:0005886:plasma membrane;	GO:0008013:beta-catenin binding;GO:0004725:protein tyrosine phosphatase activity;GO:0005001:transmembrane receptor protein tyrosine phosphatase activity;	K16662	-
gene-GPC3	2264	544	15.78	518	14.40	639	16.59	1230	34.61	1049	31.76	1578	36.12	915.716480563614	2.26601262615172	1.18015589983262	0.0708724364763583	16.6518319181293	2.93479204436609e-62	1.30546758394565e-60	Ups	NC_010461.5	109536495	109973605	-	GPC3	glypican 3	GO:0009653:anatomical structure morphogenesis;GO:0009948:anterior/posterior axis specification;GO:0010171:body morphogenesis;GO:0030282:bone mineralization;GO:0001658:branching involved in ureteric bud morphogenesis;GO:0060070:canonical Wnt signaling pathway;GO:0016477:cell migration;GO:0042074:cell migration involved in gastrulation;GO:0072111:cell proliferation involved in kidney development;GO…	GO:0009986:cell surface;GO:0062023:collagen-containing extracellular matrix;GO:0005788:endoplasmic reticulum lumen;GO:0005796:Golgi lumen;GO:0043202:lysosomal lumen;GO:0005886:plasma membrane;	GO:0060422:peptidyl-dipeptidase inhibitor activity;	K08109	ko05205 Proteoglycans in cancer;;
gene-RHOF	11978	639	3.50	642	3.37	695	3.41	1289	6.86	1193	6.83	1815	7.85	1032.48791441275	2.1671425978161	1.11579408577752	0.0671364599041692	16.6197932892233	5.0105086370969e-62	2.20941646075812e-60	Ups	NC_010456.5	30886053	30908048	+	RHOF	ras homolog family member F%2C filopodia associated	GO:0007015:actin filament organization;GO:0016477:cell migration;GO:0030865:cortical cytoskeleton organization;GO:0007163:establishment or maintenance of cell polarity;GO:0032956:regulation of actin cytoskeleton organization;GO:0008360:regulation of cell shape;GO:0007264:small GTPase mediated signal transduction;	GO:0005938:cell cortex;GO:0042995:cell projection;GO:0031410:cytoplasmic vesicle;GO:0005856:cytoskeleton;GO:0005886:plasma membrane;	GO:0005525:GTP binding;GO:0003924:GTPase activity;GO:0019901:protein kinase binding;	K07872	-
gene-SH3BGRL2	3829	860	14.75	891	14.65	994	15.26	318	5.29	343	6.14	451	6.10	636.767783255701	0.405977209976851	-1.30052935264	0.0783889675533878	-16.5907192457186	8.1340405793707e-62	3.56608528339961e-60	Down	NC_010443.5	86416281	86481805	-	SH3BGRL2	SH3 domain binding glutamate rich protein like 2%2C transcript variant X2	-	GO:0031965:nuclear membrane;GO:0005654:nucleoplasm;	GO:0017124:SH3 domain binding;	-	-
gene-PGF	1640	667	26.71	864	33.17	817	29.28	260	10.10	214	8.94	311	9.83	516.962872058807	0.335031618751101	-1.5776308379354	0.0955328481734396	-16.5140144787813	2.90873707941452e-61	1.26430334826094e-59	Down	NC_010449.5	98149510	98162784	-	PGF	placental growth factor%2C transcript variant X1	GO:0031100:animal organ regeneration;GO:0030154:cell differentiation;GO:0007267:cell-cell signaling;GO:0032870:cellular response to hormone stimulus;GO:0007565:female pregnancy;GO:0050930:induction of positive chemotaxis;GO:0045766:positive regulation of angiogenesis;GO:0051781:positive regulation of cell division;GO:0008284:positive regulation of cell population proliferation;GO:0001938:positive…	GO:0005576:extracellular region;GO:0005615:extracellular space;GO:0016020:membrane;	GO:0042056:chemoattractant activity;GO:0008083:growth factor activity;GO:0008201:heparin binding;GO:0042802:identical protein binding;GO:0044877:protein-containing complex binding;GO:0005172:vascular endothelial growth factor receptor binding;	K16859	ko04010 koK signaling pathway;ko04014 Ras signaling pathway;ko04015 Rap1 signaling pathway;ko04151 PI3K-Akt signaling pathway;ko04510 Focal adhesion;ko05200 Pathways in cancer;;
gene-DUSP13	9798	153	1.03	135	0.87	181	1.09	564	3.67	470	3.29	856	4.53	385.220076456813	3.99114057407433	1.99680109366961	0.122364070166475	16.3185246367908	7.2875651889093e-60	3.08818187239212e-58	Ups	NC_010456.5	77660124	77677713	-	DUSP13	dual specificity phosphatase 13%2C transcript variant X7	GO:0016311:dephosphorylation;GO:0051321:meiotic cell cycle;GO:0043409:negative regulation of MAPK cascade;GO:0006470:protein dephosphorylation;GO:0007283:spermatogenesis;	GO:0005737:cytoplasm;	GO:0033549:MAP kinase phosphatase activity;GO:0017018:myosin phosphatase activity;GO:0016791:phosphatase activity;GO:0004725:protein tyrosine phosphatase activity;GO:0008138:protein tyrosine/serine/threonine phosphatase activity;	K14165	-
gene-LNPK	4203	539	8.42	602	9.02	584	8.17	1183	17.93	1024	16.70	1479	18.23	893.365078201139	2.13648977855558	1.09524241486014	0.0673257905812988	16.2677987945435	1.67056025583559e-59	7.05950921445191e-58	Ups	NC_010457.5	81721637	81805706	-	LNPK	lunapark%2C ER junction formation factor	GO:0007596:blood coagulation;GO:0042733:embryonic digit morphogenesis;GO:0035115:embryonic forelimb morphogenesis;GO:0007029:endoplasmic reticulum organization;GO:0071788:endoplasmic reticulum tubular network maintenance;GO:0071786:endoplasmic reticulum tubular network organization;GO:0060173:limb development;GO:1903373:positive regulation of endoplasmic reticulum tubular network organization;GO:…	GO:0005783:endoplasmic reticulum;GO:0005789:endoplasmic reticulum membrane;GO:0071782:endoplasmic reticulum tubular network;GO:0098826:endoplasmic reticulum tubular network membrane;GO:0016020:membrane;GO:0005654:nucleoplasm;	GO:0042802:identical protein binding;GO:0046872:metal ion binding;	-	-
gene-PROB1	6367	266	2.74	249	2.46	339	3.13	882	8.83	722	7.77	897	7.30	557.252722211371	2.9559245248692	1.56360943288493	0.0961534806197898	16.2615999213565	1.84847348901045e-59	7.78970282224818e-58	Ups	NC_010444.4	141280252	141286618	-	PROB1	proline rich basic protein 1	-	GO:0005654:nucleoplasm;	-	-	-
gene-ITIH4	4828	136	1.85	127	1.66	168	2.05	504	6.65	453	6.43	562	6.03	323.670198374034	3.5489417210758	1.82738888338582	0.112518884180961	16.2407305821384	2.59811418155021e-59	1.08884603426786e-57	Ups	NC_010455.5	34928455	34948250	-	ITIH4	inter-alpha-trypsin inhibitor heavy chain family member 4	GO:0006953:acute-phase response;GO:0030212:hyaluronan metabolic process;GO:0010466:negative regulation of peptidase activity;GO:0034097:response to cytokine;	GO:0005576:extracellular region;	GO:0004867:serine-type endopeptidase inhibitor activity;	-	-
gene-FREM1	11513	288	1.64	363	1.98	379	1.94	856	4.74	731	4.35	1019	4.59	600.697726929279	2.53820718598577	1.34380983671034	0.0832785770348189	16.1363208229229	1.41742546582455e-58	5.87555684239477e-57	Ups	NC_010443.5	207535811	207804525	+	FREM1	FRAS1 related extracellular matrix 1%2C transcript variant X13	GO:0009653:anatomical structure morphogenesis;GO:0007154:cell communication;GO:0007160:cell-matrix adhesion;GO:0097094:craniofacial suture morphogenesis;	GO:0005604:basement membrane;GO:0062023:collagen-containing extracellular matrix;GO:0005576:extracellular region;GO:0016020:membrane;	GO:0030246:carbohydrate binding;GO:0046872:metal ion binding;	-	-
gene-GAS6	2234	871	25.61	952	26.83	953	25.08	391	11.15	295	9.05	445	10.32	645.36002237345	0.407747050385024	-1.29425365427219	0.080404986141567	-16.096684004067	2.69147635089204e-58	1.10963224190029e-56	Down	NC_010453.5	78848797	78880733	-	GAS6	growth arrest specific 6	GO:0032148:activation of protein kinase B activity;GO:0031100:animal organ regeneration;GO:0043277:apoptotic cell clearance;GO:0035754:B cell chemotaxis;GO:0007596:blood coagulation;GO:0070588:calcium ion transmembrane transport;GO:0031589:cell-substrate adhesion;GO:0071333:cellular response to glucose stimulus;GO:0071363:cellular response to growth factor stimulus;GO:0035457:cellular response to…	GO:0005737:cytoplasm;GO:0005788:endoplasmic reticulum lumen;GO:0070062:extracellular exosome;GO:0005576:extracellular region;GO:0005615:extracellular space;GO:0005796:Golgi lumen;GO:0031093:platelet alpha granule lumen;	GO:0005509:calcium ion binding;GO:0043027:cysteine-type endopeptidase inhibitor activity involved in apoptotic process;GO:0001786:phosphatidylserine binding;GO:0030296:protein tyrosine kinase activator activity;GO:0030674:protein-macromolecule adaptor activity;GO:0048018:receptor ligand activity;GO:0030971:receptor tyrosine kinase binding;GO:0005102:signaling receptor binding;	K05464	ko01521 EGFR tyrosine kinase inhibitor resistance;;
gene-ABCC9	6744	265	2.58	302	2.82	308	2.68	682	6.44	669	6.80	959	7.37	524.900048806413	2.63760591225308	1.399229025958	0.0870110499046079	16.0810497918599	3.46457858823737e-58	1.42450362332041e-56	Ups	NC_010447.5	51536531	51673583	+	ABCC9	ATP binding cassette subfamily C member 9%2C transcript variant X11	GO:0061337:cardiac conduction;GO:0086003:cardiac muscle cell contraction;GO:0098655:monoatomic cation transmembrane transport;GO:0051607:defense response to virus;GO:0098662:inorganic cation transmembrane transport;GO:0045776:negative regulation of blood pressure;GO:1990573:potassium ion import across plasma membrane;GO:0071805:potassium ion transmembrane transport;GO:1903760:regulation of voltag…	GO:0008282:inward rectifying potassium channel;GO:0016020:membrane;GO:0005886:plasma membrane;GO:0031004:potassium ion-transporting ATPase complex;GO:0030017:sarcomere;	GO:0140359:ABC-type transporter activity;GO:0005524:ATP binding;GO:0016887:ATP hydrolysis activity;GO:0019829:ATPase-coupled monoatomic cation transmembrane transporter activity;GO:0043225:ATPase-coupled inorganic anion transmembrane transporter activity;GO:0042626:ATPase-coupled transmembrane transporter activity;GO:0005267:potassium channel activity;GO:0015459:potassium channel regulator activi…	K05033	ko02010 ABC transporters;;
gene-USP13	7920	352	2.92	330	2.62	311	2.31	841	6.77	755	6.53	963	6.30	589.688296258962	2.58416903997565	1.36970044509302	0.0854269678595471	16.0335837664868	7.44618301012658e-58	3.05333644563492e-56	Ups	NC_010455.5	117700080	117826951	+	USP13	ubiquitin specific peptidase 13 (isopeptidase T-3)%2C transcript variant X2	GO:0006914:autophagy;GO:0008283:cell population proliferation;GO:1904378:maintenance of unfolded protein involved in ERAD pathway;GO:1904294:positive regulation of ERAD pathway;GO:0016579:protein deubiquitination;GO:0035523:protein K29-linked deubiquitination;GO:0044313:protein K6-linked deubiquitination;GO:0070536:protein K63-linked deubiquitination;GO:0050821:protein stabilization;GO:0010506:re…	GO:0005829:cytosol;GO:0005634:nucleus;	GO:1904288:BAT3 complex binding;GO:0051087:protein-folding chaperone binding;GO:0004843:cysteine-type deubiquitinase activity;GO:0004197:cysteine-type endopeptidase activity;GO:1990380:K48-linked deubiquitinase activity;GO:0070628:proteasome binding;GO:0043130:ubiquitin binding;GO:0031625:ubiquitin protein ligase binding;GO:0008270:zinc ion binding;	K11836	-
gene-S100A2	564	659	76.74	733	81.82	702	73.16	245	27.68	238	28.92	292	26.83	475.004306270365	0.371477666178992	-1.42865261860903	0.0900081881541363	-15.8724739149566	9.82890776396685e-57	3.95574533897428e-55	Down	NC_010446.5	96073496	96076825	+	S100A2	S100 calcium binding protein A2	GO:0043542:endothelial cell migration;	-	GO:0005509:calcium ion binding;GO:0048306:calcium-dependent protein binding;GO:0042802:identical protein binding;GO:0046914:transition metal ion binding;	-	-
gene-AMPD2	4688	570	7.99	647	8.69	704	8.83	1283	17.44	1185	17.32	1455	16.08	969.307156353	2.05662567569919	1.0402792343319	0.0658769568112813	15.79124605455	3.5744858884156e-56	1.42726125513036e-54	Ups	NC_010446.5	110493490	110505123	-	AMPD2	adenosine monophosphate deaminase 2%2C transcript variant X2	GO:0046033:AMP metabolic process;GO:0052652:cyclic purine nucleotide metabolic process;GO:0097009:energy homeostasis;GO:0006188:IMP biosynthetic process;GO:0032264:IMP salvage;	GO:0005829:cytosol;	GO:0003876:AMP deaminase activity;GO:0042802:identical protein binding;GO:0046872:metal ion binding;	K01490	ko00230 Purine metabolism;ko01100 Metabolic pathways;ko01232 Nucleotide metabolism;;
gene-LOC100523213	1129	109	6.34	127	7.08	135	7.03	451	25.45	378	22.95	515	23.64	283.831624643474	3.6362609763255	1.86245574621495	0.118046066278741	15.7773639133146	4.45405036790913e-56	1.77380806929324e-54	Ups	NC_010456.5	49951542	49960517	-	LOC100523213	immunoglobulin lambda-like polypeptide 5%2C transcript variant X1	GO:0050853:B cell receptor signaling pathway;GO:0006958:complement activation, classical pathway;GO:0042742:defense response to bacterium;GO:0045087:innate immune response;GO:0006911:phagocytosis, engulfment;GO:0006910:phagocytosis, recognition;GO:0050871:positive regulation of B cell activation;	GO:0009897:external side of plasma membrane;GO:0070062:extracellular exosome;GO:0042571:immunoglobulin complex, circulating;	GO:0003823:antigen binding;GO:0034987:immunoglobulin receptor binding;	K06554	ko05340 Primary immunodeficiency;;
gene-KLHL30	3380	131	2.55	156	2.91	160	2.78	535	10.08	417	8.46	580	8.89	327.591950752335	3.44067617456862	1.78269211662355	0.113486977967826	15.7083407149052	1.32604461390493e-55	5.22619603920612e-54	Ups	NC_010457.5	137709315	137721806	+	KLHL30	kelch like family member 30%2C transcript variant X3	-	-	-	K10466	-
gene-IL33	7928	7838	64.94	8195	65.07	8323	61.71	2516	20.22	2266	19.59	3709	24.24	5415.94244501868	0.345415810867343	-1.53359397340487	0.0976854229482734	-15.6993124165204	1.52890181350452e-55	6.0101248808383e-54	Down	NC_010443.5	215899830	215941944	-	IL33	interleukin 33	GO:0030225:macrophage differentiation;GO:0001819:positive regulation of cytokine production;GO:0050729:positive regulation of inflammatory response;	GO:0005694:chromosome;GO:0005615:extracellular space;GO:0005634:nucleus;GO:0030133:transport vesicle;	GO:0005125:cytokine activity;	K12967	ko04060 Cytokine-cytokine receptor interaction;ko04217 Necroptosis;ko04623 Cytosolic DNA-sensing pathway;ko05164 Influenza A;;
gene-CDC37L1	5063	573	7.43	602	7.49	680	7.89	1204	15.15	1108	15.00	1398	14.31	922.248787562469	2.01116718530105	1.00803301569561	0.0645418866628485	15.6182762515346	5.46635540506327e-55	2.12142001982723e-53	Ups	NC_010443.5	217260927	217287996	-	CDC37L1	cell division cycle 37 like 1	GO:0006457:protein folding;GO:0050821:protein stabilization;	GO:0005737:cytoplasm;	GO:0051087:protein-folding chaperone binding;GO:0031072:heat shock protein binding;GO:0051082:unfolded protein binding;	-	-
gene-FAM210A	2797	389	9.13	460	10.35	480	10.09	898	20.46	911	22.32	1159	21.47	711.109338677906	2.24260756609541	1.1651771853009	0.0746054946806708	15.6178467857915	5.5032939109857e-55	2.13032087195485e-53	Ups	NC_010448.4	96363440	96394001	+	FAM210A	family with sequence similarity 210 member A	-	GO:0005737:cytoplasm;GO:0016020:membrane;GO:0005739:mitochondrion;	-	-	-
gene-N4BP3	6393	160	1.64	143	1.41	217	2.00	542	5.40	492	5.27	657	5.32	365.546371936372	3.26816125349806	1.70847916888218	0.109420718752586	15.6138543811366	5.85880236971297e-55	2.2621817373209e-53	Ups	NC_010444.4	80251234	80263905	-	N4BP3	NEDD4 binding protein 3%2C transcript variant X2	GO:0045087:innate immune response;GO:0007399:nervous system development;	GO:0030424:axon;GO:0031410:cytoplasmic vesicle;GO:0030425:dendrite;	-	-	-
gene-KCNJ11	3704	150	2.66	170	2.89	194	3.08	549	9.44	460	8.51	596	8.34	351.316126651034	3.14225217038679	1.65179896369008	0.106907845234135	15.4506805377336	7.46510966193349e-54	2.83916783217486e-52	Ups	NC_010444.4	41756637	41760340	+	KCNJ11	potassium voltage-gated channel subfamily J member 11	GO:0071333:cellular response to glucose stimulus;GO:0071316:cellular response to nicotine;GO:0071356:cellular response to tumor necrosis factor;GO:0006006:glucose metabolic process;GO:0098662:inorganic cation transmembrane transport;GO:0046676:negative regulation of insulin secretion;GO:0050877:nervous system process;GO:2001259:positive regulation of cation channel activity;GO:0035774:positive re…	GO:0001669:acrosomal vesicle;GO:0030673:axolemma;GO:0070852:cell body fiber;GO:0005829:cytosol;GO:0005783:endoplasmic reticulum;GO:0005768:endosome;GO:0098978:glutamatergic synapse;GO:0014704:intercalated disc;GO:0043231:intracellular membrane-bounded organelle;GO:0008282:inward rectifying potassium channel;GO:0005739:mitochondrion;GO:0043209:myelin sheath;GO:0043025:neuronal cell body;GO:0005635…	GO:0030506:ankyrin binding;GO:0005524:ATP binding;GO:0015272:ATP-activated inward rectifier potassium channel activity;GO:0019829:ATPase-coupled monoatomic cation transmembrane transporter activity;GO:0019855:calcium channel inhibitor activity;GO:0031072:heat shock protein binding;GO:0005242:inward rectifier potassium channel activity;GO:0008022:obsolete protein C-terminus binding;GO:0044325:tran…	K05004	ko04911 Insulin secretion;ko04929 GnRH secretion;ko04930 Type II diabetes mellitus;;
gene-CYP51	2476	1967	52.18	2094	53.24	1928	45.77	883	22.72	933	25.83	1010	21.14	1463.97725623157	0.475392579766676	-1.07280870994392	0.0694414043553387	-15.449121743769	7.64784110076141e-54	2.9014116375532e-52	Down	NC_010451.4	72057506	72079587	-	CYP51	cytochrome P450%2C family 51%2C subfamily A%2C polypeptide 1	GO:0006695:cholesterol biosynthetic process;GO:0016125:sterol metabolic process;	GO:0005789:endoplasmic reticulum membrane;	GO:0020037:heme binding;GO:0005506:iron ion binding;GO:0004497:monooxygenase activity;GO:0016491:oxidoreductase activity;GO:0008398:sterol 14-demethylase activity;	K05917	ko00100 Steroid biosynthesis;ko01100 Metabolic pathways;;
gene-SLC44A3	4300	26	0.40	39	0.57	40	0.55	252	3.73	210	3.35	371	4.47	153.209396273388	7.87836882375713	2.97789695792049	0.193805718771798	15.3653719652458	2.79430301880524e-53	1.05222108477931e-51	Ups	NC_010446.5	122527922	122621647	-	SLC44A3	solute carrier family 44 member 3	GO:0071705:nitrogen compound transport;GO:0055085:transmembrane transport;	GO:0016020:membrane;	GO:0015101:organic cation transmembrane transporter activity;GO:0022857:transmembrane transporter activity;	K15282	ko05231 Choline metabolism in cancer;;
gene-EFEMP1	3068	1208	25.86	1253	25.71	1350	25.87	540	11.21	499	11.15	788	13.31	928.860610791031	0.47791554885607	-1.06517238883756	0.0693254576867448	-15.3648086053851	2.81869819158745e-53	1.0587865577437e-51	Down	NC_010445.4	85407677	85473251	+	EFEMP1	EGF containing fibulin like extracellular matrix protein 1%2C transcript variant X1	GO:0007173:epidermal growth factor receptor signaling pathway;GO:0032331:negative regulation of chondrocyte differentiation;GO:0018108:peptidyl-tyrosine phosphorylation;GO:0006355:regulation of DNA-templated transcription;GO:0043010:camera-type eye development;GO:0048048:embryonic eye morphogenesis;GO:0010977:negative regulation of neuron projection development;GO:0008284:positive regulation of c…	GO:0005615:extracellular space;GO:0005604:basement membrane;GO:0062023:collagen-containing extracellular matrix;GO:0005737:cytoplasm;	GO:0005509:calcium ion binding;GO:0005006:epidermal growth factor receptor activity;GO:0005154:epidermal growth factor receptor binding;GO:0008083:growth factor activity;	K18262	-
gene-MYL5	2911	27	0.61	30	0.65	38	0.77	249	5.45	207	4.87	291	5.18	139.177969206	7.88685477573064	2.97945007791711	0.194249309989329	15.3382788236457	4.24296380363648e-53	1.58595106498088e-51	Ups	NC_010450.4	115986	120297	+	MYL5	myosin light chain 5%2C transcript variant X1	GO:0006937:regulation of muscle contraction;	GO:0005737:cytoplasm;GO:0005829:cytosol;GO:0005859:muscle myosin complex;GO:0016459:myosin complex;	GO:0005509:calcium ion binding;GO:0008307:structural constituent of muscle;	K12753	ko04360 Axon guidance;ko04510 Focal adhesion;ko04670 Leukocyte transendothelial migration;ko04810 Regulation of actin cytoskeleton;ko05131 Shigellosis;ko05132 Salmonella infection;;
gene-ACOT11	8847	1374	10.20	1406	10.00	1505	10.00	713	5.13	537	4.16	844	4.94	1052.6978071895	0.488304911697436	-1.03414580524724	0.0674626623771595	-15.3291579194682	4.88275340254036e-53	1.82062077237369e-51	Down	NC_010448.4	157749917	157832280	-	ACOT11	acyl-CoA thioesterase 11%2C transcript variant X2	GO:0006637:acyl-CoA metabolic process;GO:0006631:fatty acid metabolic process;GO:0035556:intracellular signal transduction;GO:0120163:negative regulation of cold-induced thermogenesis;GO:0009409:response to cold;GO:0009266:response to temperature stimulus;	GO:0005737:cytoplasm;GO:0005829:cytosol;GO:0005759:mitochondrial matrix;	GO:0047617:acyl-CoA hydrolase activity;GO:0052816:long-chain acyl-CoA hydrolase activity;GO:0036042:long-chain fatty acyl-CoA binding;GO:0102991:myristoyl-CoA hydrolase activity;GO:0016290:palmitoyl-CoA hydrolase activity;	K12417	-
gene-RYR2	16640	50	0.20	59	0.22	65	0.23	279	1.07	300	1.24	340	1.06	181.859635007062	5.32520104032757	2.41283599189409	0.158018895659259	15.2692877761718	1.22503742406709e-52	4.54548642252014e-51	Ups	NC_010456.5	53652140	54406691	-	RYR2	ryanodine receptor 2	GO:0006816:calcium ion transport;GO:0060402:calcium ion transport into cytosol;GO:0019722:calcium-mediated signaling;GO:0035584:calcium-mediated signaling using intracellular calcium source;GO:0060048:cardiac muscle contraction;GO:0003300:cardiac muscle hypertrophy;GO:0086064:cell communication by electrical coupling involved in cardiac conduction;GO:0006874:intracellular calcium ion homeostasis;…	GO:0034704:calcium channel complex;GO:0030659:cytoplasmic vesicle membrane;GO:0014701:junctional sarcoplasmic reticulum membrane;GO:0016020:membrane;GO:0005886:plasma membrane;GO:0032991:protein-containing complex;GO:0042383:sarcolemma;GO:0016529:sarcoplasmic reticulum;GO:0033017:sarcoplasmic reticulum membrane;GO:0005790:smooth endoplasmic reticulum;GO:0030018:Z disc;	GO:0005262:calcium channel activity;GO:0005509:calcium ion binding;GO:0048763:calcium-induced calcium release activity;GO:0015278:calcium-release channel activity;GO:0005516:calmodulin binding;GO:0019899:enzyme binding;GO:0042802:identical protein binding;GO:0034236:protein kinase A catalytic subunit binding;GO:0034237:protein kinase A regulatory subunit binding;GO:0043621:protein self-associatio…	K04962	ko04020 Calcium signaling pathway;ko04024 cAMP signaling pathway;ko04260 Cardiac muscle contraction;ko04261 Adrenergic signaling in cardiomyocytes;ko04371 Apelin signaling pathway;ko04713 Circadian entrainment;ko04911 Insulin secretion;ko04921 Oxytocin signaling pathway;ko04972 Pancreatic secretion;ko05020 Prion disease;ko05022 Pathways of neurodegeneration - multiple diseases;ko05410 Hypertrophi…
gene-CAPN3	3480	98	1.85	103	1.86	118	1.99	370	6.77	337	6.64	486	7.24	249.300427055973	3.74089135722623	1.9033820678222	0.124884776615159	15.2411055967822	1.88650879122121e-52	6.96588792253598e-51	Ups	NC_010443.5	128960117	129013508	-	CAPN3	calpain 3	GO:1990092:calcium-dependent self proteolysis;GO:0071277:cellular response to calcium ion;GO:0071472:cellular response to salt stress;GO:0061061:muscle structure development;GO:0030239:myofibril assembly;GO:0043066:negative regulation of apoptotic process;GO:0045892:negative regulation of DNA-templated transcription;GO:0033234:negative regulation of protein sumoylation;GO:0045893:positive regulat…	GO:0005737:cytoplasm;GO:0005829:cytosol;GO:0030016:myofibril;GO:0005730:nucleolus;GO:0005634:nucleus;GO:0005886:plasma membrane;GO:0032991:protein-containing complex;GO:0030315:T-tubule;GO:0030018:Z disc;	GO:0005509:calcium ion binding;GO:0004198:calcium-dependent cysteine-type endopeptidase activity;GO:0003824:catalytic activity;GO:0055103:ligase regulator activity;GO:0060090:molecular adaptor activity;GO:0008233:peptidase activity;GO:0031402:sodium ion binding;GO:0008307:structural constituent of muscle;GO:0031432:titin binding;	K08573	-
gene-ATP13A2	4014	1046	17.12	1170	18.35	1136	16.64	512	8.13	477	8.14	547	7.06	810.413219764595	0.46141702492417	-1.11585685870232	0.0736251557959039	-15.1559184716102	6.92406438096057e-52	2.51398070232824e-50	Down	NC_010448.4	75618317	75638591	-	ATP13A2	ATPase 13A2%2C transcript variant X6	GO:1905037:autophagosome organization;GO:0061909:autophagosome-lysosome fusion;GO:0006914:autophagy;GO:0006874:intracellular calcium ion homeostasis;GO:0030003:intracellular monoatomic cation homeostasis;GO:0006879:intracellular iron ion homeostasis;GO:0071287:cellular response to manganese ion;GO:0034599:cellular response to oxidative stress;GO:0071294:cellular response to zinc ion;GO:0006882:in…	GO:0005776:autophagosome;GO:0000421:autophagosome membrane;GO:0005770:late endosome;GO:0031902:late endosome membrane;GO:0043202:lysosomal lumen;GO:0005765:lysosomal membrane;GO:0005764:lysosome;GO:0016020:membrane;GO:0005771:multivesicular body;GO:0032585:multivesicular body membrane;GO:0043005:neuron projection;GO:0043025:neuronal cell body;GO:0030133:transport vesicle;GO:0031982:vesicle;	GO:0015417:ABC-type polyamine transporter activity;GO:0005524:ATP binding;GO:0016887:ATP hydrolysis activity;GO:0019829:ATPase-coupled monoatomic cation transmembrane transporter activity;GO:1903135:cupric ion binding;GO:0030145:manganese ion binding;GO:0140358:P-type transmembrane transporter activity;GO:0070300:phosphatidic acid binding;GO:0080025:phosphatidylinositol-3,5-bisphosphate binding;G…	K13526	-
gene-ALDH2	2047	1478	47.42	1724	53.02	1629	46.78	758	23.59	730	24.44	803	20.33	1181.4424823753	0.478524961438173	-1.06333391248786	0.0702018015077771	-15.146818025319	7.95247070901782e-52	2.87365645834413e-50	Down	NC_010456.5	39902317	39933113	-	ALDH2	aldehyde dehydrogenase 2 family (mitochondrial)	GO:0046185:aldehyde catabolic process;GO:0006068:ethanol catabolic process;GO:1903179:regulation of dopamine biosynthetic process;GO:1905627:regulation of serotonin biosynthetic process;	GO:0005759:mitochondrial matrix;GO:0005739:mitochondrion;	GO:0004029:aldehyde dehydrogenase (NAD+) activity;GO:0052689:carboxylic ester hydrolase activity;GO:0043878:glyceraldehyde-3-phosphate dehydrogenase (NAD+) (non-phosphorylating) activity;GO:0018547:nitroglycerin reductase activity;GO:0008957:phenylacetaldehyde dehydrogenase activity;	K00128	ko00010 Glycolysis / Gluconeogenesis;ko00053 Ascorbate and aldarate metabolism;ko00071 Fatty acid degradation;ko00280 Valine, leucine and isoleucine degradation;ko00310 Lysine degradation;ko00330 Arginine and proline metabolism;ko00340 Histidine metabolism;ko00380 Tryptophan metabolism;ko00410 beta-Alanine metabolism;ko00561 Glycerolipid metabolism;ko00620 Pyruvate metabolism;ko00770 Pantothenate…
gene-IGSF11	3680	517	9.23	545	9.32	535	8.55	129	2.23	142	2.64	222	3.13	344.732016621442	0.30734340655745	-1.70207655964266	0.112382452189614	-15.1453943785715	8.12656689557012e-52	2.9296081085855e-50	Down	NC_010455.5	141148489	141289504	+	IGSF11	immunoglobulin superfamily member 11%2C transcript variant X2	GO:0098742:cell-cell adhesion via plasma-membrane adhesion molecules;GO:0007156:homophilic cell adhesion via plasma membrane adhesion molecules;	GO:0005911:cell-cell junction;GO:0005886:plasma membrane;	-	K06791	ko04514 Cell adhesion molecules;;
gene-CA5B	3609	520	9.46	519	9.05	564	9.19	146	2.58	121	2.30	228	3.27	345.31902117577	0.306918349188407	-1.70407319462947	0.112653031856151	-15.1267406349563	1.07909169112286e-51	3.88090352176172e-50	Down	NC_010461.5	12295393	12332283	+	CA5B	carbonic anhydrase 5B%2C transcript variant X2	GO:0006730:one-carbon metabolic process;GO:0009617:response to bacterium;	GO:0005737:cytoplasm;GO:0005759:mitochondrial matrix;GO:0005739:mitochondrion;	GO:0004089:carbonate dehydratase activity;GO:0016836:hydro-lyase activity;GO:0008270:zinc ion binding;	K01672	ko00910 Nitrogen metabolism;ko01100 Metabolic pathways;;
gene-SEPT4	4245	139	2.15	166	2.46	141	1.95	451	6.77	486	7.85	552	6.74	321.996060248319	3.36016271832813	1.74853109825431	0.115747513288853	15.1064247392579	1.46896638245852e-51	5.25820837090386e-50	Ups	NC_010454.4	34772776	34785176	-	SEPT4	septin 4%2C transcript variant X3	GO:0007049:cell cycle;GO:0051301:cell division;GO:0030317:flagellated sperm motility;GO:0061484:hematopoietic stem cell homeostasis;GO:0001764:neuron migration;GO:0048515:spermatid differentiation;GO:0007420:brain development;GO:0061640:cytoskeleton-dependent cytokinesis;GO:2000647:negative regulation of stem cell proliferation;GO:0043065:positive regulation of apoptotic process;GO:2001244:positi…	GO:0030424:axon;GO:0005737:cytoplasm;GO:0030425:dendrite;GO:0043204:perikaryon;GO:0031105:septin complex;GO:0097227:sperm annulus;GO:0045202:synapse;GO:0030133:transport vesicle;GO:0043679:axon terminus;GO:0032153:cell division site;GO:0042995:cell projection;GO:0005829:cytosol;GO:0015630:microtubule cytoskeleton;GO:0005739:mitochondrion;GO:0031514:motile cilium;GO:0043209:myelin sheath;GO:000565…	GO:0005525:GTP binding;GO:0003924:GTPase activity;GO:0042802:identical protein binding;GO:0000287:magnesium ion binding;GO:0060090:molecular adaptor activity;	K16943	ko04210 Apoptosis;ko04215 Apoptosis - multiple species;;
gene-SCN10A	6399	41	0.42	51	0.50	43	0.40	252	2.51	232	2.48	327	2.65	156.198979397441	6.00733031697047	2.58672399357195	0.171565706179773	15.0771622789316	2.28897546584404e-51	8.15507816437596e-50	Ups	NC_010455.5	23481537	23570454	-	SCN10A	sodium voltage-gated channel alpha subunit 10	GO:0034765:regulation of monoatomic ion transmembrane transport;	GO:0001518:voltage-gated sodium channel complex;	GO:0005244:voltage-gated monoatomic ion channel activity;GO:0005248:voltage-gated sodium channel activity;	K04842	-
gene-OMD	5956	540	5.95	560	5.92	600	5.92	200	2.14	163	1.88	247	2.15	381.262422544679	0.359026693267363	-1.47783698395097	0.0982930984127378	-15.0350025364493	4.33031758253018e-51	1.52847149380584e-49	Down	NC_010445.4	42142603	42155032	-	OMD	osteomodulin	GO:0007155:cell adhesion;	GO:0005576:extracellular region;	-	K08124	-
gene-SLC25A4	1602	566	23.21	582	22.87	697	25.57	1323	52.62	1118	47.83	1399	45.25	943.185308322061	2.09791727712512	1.06895779219819	0.0718043599452561	14.8870875391573	3.99809920793016e-50	1.39502484518903e-48	Ups	NC_010457.5	46193498	46197989	+	SLC25A4	solute carrier family 25 member 4	GO:1990845:adaptive thermogenesis;GO:0015866:ADP transport;GO:0140021:mitochondrial ADP transmembrane transport;GO:1990544:mitochondrial ATP transmembrane transport;GO:1901029:negative regulation of mitochondrial outer membrane permeabilization involved in apoptotic signaling pathway;GO:1901526:positive regulation of mitophagy;GO:0046902:regulation of mitochondrial membrane permeability;	GO:0005743:mitochondrial inner membrane;GO:0031966:mitochondrial membrane;GO:0005757:mitochondrial permeability transition pore complex;	GO:0005471:ATP:ADP antiporter activity;GO:0017077:oxidative phosphorylation uncoupler activity;	K05863	ko04020 Calcium signaling pathway;ko04022 cGMP-PKG signaling pathway;ko04217 Necroptosis;ko04218 Cellular senescence;ko04613 Neutrophil extracellular trap formation;ko05010 Alzheimer disease;ko05012 Parkinson disease;ko05016 Huntington disease;ko05017 Spinocerebellar ataxia;ko05020 Prion disease;ko05022 Pathways of neurodegeneration - multiple diseases;ko05164 Influenza A;ko05166 Human T-cell leu…
gene-LRP4	8086	94	0.76	85	0.66	104	0.76	364	2.87	324	2.75	407	2.61	228.766903106422	3.89104929222093	1.96015925663877	0.132020336214364	14.8474039140153	7.23153145414901e-50	2.50599744901979e-48	Ups	NC_010444.4	15616137	15672876	+	LRP4	LDL receptor related protein 4	GO:0150094:amyloid-beta clearance by cellular catabolic process;GO:0048813:dendrite morphogenesis;GO:0009953:dorsal/ventral pattern formation;GO:0042733:embryonic digit morphogenesis;GO:0006897:endocytosis;GO:0048699:generation of neurons;GO:0001942:hair follicle development;GO:0001822:kidney development;GO:0060173:limb development;GO:0050771:negative regulation of axonogenesis;GO:0090090:negativ…	GO:0009986:cell surface;GO:0030425:dendrite;GO:0031594:neuromuscular junction;GO:0043025:neuronal cell body;GO:0005886:plasma membrane;GO:0044853:plasma membrane raft;GO:0014069:postsynaptic density;GO:0097060:synaptic membrane;	GO:0034185:apolipoprotein binding;GO:0005509:calcium ion binding;GO:0042803:protein homodimerization activity;GO:0030971:receptor tyrosine kinase binding;GO:0097110:scaffold protein binding;	K03068	ko04150 mTOR signaling pathway;ko04310 Wnt signaling pathway;ko04928 Parathyroid hormone synthesis, secretion and action;ko05010 Alzheimer disease;ko05022 Pathways of neurodegeneration - multiple diseases;ko05200 Pathways in cancer;ko05224 Breast cancer;ko05225 Hepatocellular carcinoma;ko05226 Gastric cancer;;
gene-CDH3	3517	681	12.72	754	13.50	809	13.52	303	5.49	268	5.22	382	5.63	527.511797917587	0.425523568643083	-1.23268905363928	0.0831252581874956	-14.8292959386526	9.47212065618919e-50	3.27498571687741e-48	Down	NC_010448.4	18190971	18236184	-	CDH3	cadherin 3	GO:0007155:cell adhesion;GO:0098742:cell-cell adhesion via plasma-membrane adhesion molecules;GO:0022405:hair cycle process;GO:0007156:homophilic cell adhesion via plasma membrane adhesion molecules;GO:0031424:keratinization;GO:0051796:negative regulation of timing of catagen;GO:0032912:negative regulation of transforming growth factor beta2 production;GO:0090263:positive regulation of canonical …	GO:0005912:adherens junction;GO:0016342:catenin complex;GO:0030054:cell junction;GO:0005737:cytoplasm;GO:0005886:plasma membrane;	GO:0045296:cadherin binding;GO:0005509:calcium ion binding;	K06796	ko04514 Cell adhesion molecules;;
gene-CASZ1	10782	214	1.30	229	1.34	238	1.30	622	3.68	534	3.39	666	3.20	415.695915960972	2.69218168457392	1.42877577495159	0.096635015508105	14.7852801330772	1.82297265744349e-49	6.26024447803338e-48	Ups	NC_010448.4	70876329	71029495	-	CASZ1	castor zinc finger 1%2C transcript variant X6	GO:0045893:positive regulation of DNA-templated transcription;GO:0045944:positive regulation of transcription by RNA polymerase II;GO:0045664:regulation of neuron differentiation;	GO:0000785:chromatin;GO:0005829:cytosol;GO:0043231:intracellular membrane-bounded organelle;GO:0005654:nucleoplasm;GO:0005634:nucleus;	GO:0001228:DNA-binding transcription activator activity, RNA polymerase II-specific;GO:0000981:DNA-binding transcription factor activity, RNA polymerase II-specific;GO:0046872:metal ion binding;GO:0000977:RNA polymerase II transcription regulatory region sequence-specific DNA binding;	-	-
gene-TLL1	7911	616	5.11	603	4.80	624	4.64	210	1.69	200	1.73	292	1.91	420.439543629254	0.380436707600059	-1.39427163912636	0.0949545393169985	-14.6835701500451	8.21488178259412e-49	2.79581647782113e-47	Down	NC_010450.4	42855883	43094215	-	TLL1	tolloid like 1%2C transcript variant X2	GO:0030154:cell differentiation;GO:0030199:collagen fibril organization;GO:0009953:dorsal/ventral pattern formation;GO:0016485:protein processing;GO:0001501:skeletal system development;	GO:0005576:extracellular region;GO:0005615:extracellular space;	GO:0005509:calcium ion binding;GO:0004222:metalloendopeptidase activity;GO:0004252:serine-type endopeptidase activity;GO:0008270:zinc ion binding;	K09608	-
gene-CACNG1	2702	13	0.32	8	0.19	10	0.22	203	4.79	177	4.49	237	4.54	107.39921931601	19.9550196553509	4.31867979476703	0.29511200791191	14.6340361590985	1.70372951330048e-48	5.77256950686864e-47	Ups	NC_010454.4	13462589	13481651	+	CACNG1	calcium voltage-gated channel auxiliary subunit gamma 1	GO:0051649:establishment of localization in cell;GO:1902514:regulation of calcium ion transmembrane transport via high voltage-gated calcium channel;GO:0070296:sarcoplasmic reticulum calcium ion transport;	GO:1990454:L-type voltage-gated calcium channel complex;GO:0005886:plasma membrane;GO:0042383:sarcolemma;GO:0030315:T-tubule;	GO:0005246:calcium channel regulator activity;GO:0005245:voltage-gated calcium channel activity;	K04866	ko04010 koK signaling pathway;ko04260 Cardiac muscle contraction;ko04261 Adrenergic signaling in cardiomyocytes;ko04921 Oxytocin signaling pathway;ko05410 Hypertrophic cardiomyopathy;ko05412 Arrhythmogenic right ventricular cardiomyopathy;ko05414 Dilated cardiomyopathy;;
gene-FOSL1	1714	476	18.24	486	17.85	547	18.76	157	5.84	141	5.64	219	6.62	333.929082712046	0.342459652407191	-1.54599407090455	0.105967464391719	-14.5893277694146	3.2841773991857e-48	1.11027090608471e-46	Down	NC_010444.4	6430158	6436173	+	FOSL1	FOS like 1%2C AP-1 transcription factor subunit	GO:0006968:cellular defense response;GO:0031668:cellular response to extracellular stimulus;GO:0006935:chemotaxis;GO:0007565:female pregnancy;GO:0001701:in utero embryonic development;GO:0140467:integrated stress response signaling;GO:0007612:learning;GO:0008285:negative regulation of cell population proliferation;GO:0060674:placenta blood vessel development;GO:0043065:positive regulation of apop…	GO:0000785:chromatin;GO:0005829:cytosol;GO:0043005:neuron projection;GO:0005654:nucleoplasm;GO:0005634:nucleus;GO:0042734:presynaptic membrane;GO:0090575:RNA polymerase II transcription regulator complex;	GO:0001228:DNA-binding transcription activator activity, RNA polymerase II-specific;GO:0003700:DNA-binding transcription factor activity;GO:0000981:DNA-binding transcription factor activity, RNA polymerase II-specific;GO:0000978:RNA polymerase II cis-regulatory region sequence-specific DNA binding;GO:1990837:sequence-specific double-stranded DNA binding;	K04502	ko04310 Wnt signaling pathway;ko04380 Osteoclast differentiation;ko04657 IL-17 signaling pathway;ko05166 Human T-cell leukemia virus 1 infection;;
gene-FAM213B	939	326	22.80	360	24.14	378	23.66	787	53.40	693	50.58	900	49.66	570.62289148728	2.24713882965164	1.16808925787912	0.0801120221446912	14.5806987092327	3.72682762490632e-48	1.25712258664523e-46	Ups	NC_010448.4	64432187	64435328	+	FAM213B	family with sequence similarity 213 member B	GO:0001516:prostaglandin biosynthetic process;	GO:0005737:cytoplasm;GO:0005829:cytosol;GO:0005783:endoplasmic reticulum;GO:0043209:myelin sheath;	GO:0016209:antioxidant activity;GO:0016616:oxidoreductase activity, acting on the CH-OH group of donors, NAD or NADP as acceptor;GO:0047017:prostaglandin-F synthase activity;	K15717	ko00590 Arachidonic acid metabolism;ko01100 Metabolic pathways;;
gene-ST8SIA2	1128	31	1.81	37	2.06	16	0.83	215	12.14	208	12.64	282	12.95	130.577966766828	8.37618798770871	3.06629382119562	0.210471153842615	14.5687129338803	4.44180719957561e-48	1.48839676050978e-46	Ups	NC_010449.5	86450302	86514232	-	ST8SIA2	ST8 alpha-N-acetyl-neuraminide alpha-2%2C8-sialyltransferase 2	GO:0005975:carbohydrate metabolic process;GO:0001574:ganglioside biosynthetic process;GO:0006491:N-glycan processing;GO:0007399:nervous system development;GO:1990138:neuron projection extension;GO:0009311:oligosaccharide metabolic process;GO:1901216:obsolete positive regulation of neuron death;GO:0051965:positive regulation of synapse assembly;GO:0006486:protein glycosylation;GO:0036211:protein m…	GO:0005769:early endosome;GO:0000139:Golgi membrane;GO:0048471:perinuclear region of cytoplasm;GO:0005886:plasma membrane;GO:0055037:recycling endosome;	GO:0003828:alpha-N-acetylneuraminate alpha-2,8-sialyltransferase activity;GO:0033691:sialic acid binding;	K06612	-
gene-CERS6	6963	68	0.64	57	0.52	71	0.60	299	2.74	267	2.63	336	2.50	182.325398120537	4.62602444800772	2.20977289047179	0.151720524369854	14.5647591164723	4.70640554514555e-48	1.57359445183075e-46	Ups	NC_010457.5	74927088	75261558	+	CERS6	ceramide synthase 6%2C transcript variant X3	GO:0046513:ceramide biosynthetic process;GO:0006954:inflammatory response;GO:0030148:sphingolipid biosynthetic process;	GO:0005783:endoplasmic reticulum;GO:0005789:endoplasmic reticulum membrane;GO:0016020:membrane;	GO:0003677:DNA binding;GO:0016410:N-acyltransferase activity;GO:0050291:sphingosine N-acyltransferase activity;	K04710	ko00600 Sphingolipid metabolism;ko01100 Metabolic pathways;ko04071 Sphingolipid signaling pathway;;
gene-TEAD4	1473	217	9.68	217	9.27	244	9.74	569	24.61	554	25.78	650	22.86	407.377201218934	2.6339404445316	1.39722272549182	0.0963937913716472	14.4949452201212	1.30406375544097e-47	4.30341039295521e-46	Ups	NC_010447.5	67130392	67167579	-	TEAD4	TEA domain transcription factor 4	GO:0001708:cell fate specification;GO:0007566:embryo implantation;GO:0048568:embryonic organ development;GO:0035329:hippo signaling;GO:0007517:muscle organ development;GO:1902459:positive regulation of stem cell population maintenance;GO:0006357:regulation of transcription by RNA polymerase II;GO:0001501:skeletal system development;GO:0001830:trophectodermal cell fate commitment;	GO:0000785:chromatin;GO:0005737:cytoplasm;GO:0005654:nucleoplasm;GO:0005634:nucleus;GO:0032993:protein-DNA complex;GO:0005667:transcription regulator complex;	GO:0001228:DNA-binding transcription activator activity, RNA polymerase II-specific;GO:0003700:DNA-binding transcription factor activity;GO:0000981:DNA-binding transcription factor activity, RNA polymerase II-specific;GO:0000978:RNA polymerase II cis-regulatory region sequence-specific DNA binding;	K09448	ko04390 Hippo signaling pathway;ko04391 Hippo signaling pathway - fly;ko04392 Hippo signaling pathway - multiple species;;
gene-BRINP2	4997	968	12.72	1097	13.82	1161	13.66	449	5.72	344	4.72	616	6.39	762.335639638358	0.434697906303283	-1.20191494790984	0.0834356455564214	-14.4052933239076	4.79278732781882e-47	1.56464964845725e-45	Down	NC_010451.4	118967670	119095345	+	BRINP2	BMP/retinoic acid inducible neural specific 2%2C transcript variant X1	GO:0007049:cell cycle;GO:0071300:cellular response to retinoic acid;GO:0045930:negative regulation of mitotic cell cycle;GO:0007399:nervous system development;GO:0045666:positive regulation of neuron differentiation;	GO:0030425:dendrite;GO:0005783:endoplasmic reticulum;GO:0005576:extracellular region;GO:0043025:neuronal cell body;	-	-	-
gene-ABLIM1	17406	90	0.34	70	0.25	90	0.30	299	1.09	305	1.20	464	1.38	216.504216185739	4.25061693752422	2.08767225021791	0.145182143968399	14.3796764061586	6.94183637153876e-47	2.25654181026109e-45	Ups	NC_010456.5	124759811	125108722	-	ABLIM1	actin binding LIM protein 1%2C transcript variant X38	GO:0009887:animal organ morphogenesis;GO:0060271:cilium assembly;GO:0007010:cytoskeleton organization;GO:0030032:lamellipodium assembly;GO:0007601:visual perception;GO:0007411:axon guidance;GO:0045944:positive regulation of transcription by RNA polymerase II;GO:0006366:transcription by RNA polymerase II;	GO:0015629:actin cytoskeleton;GO:0005737:cytoplasm;GO:0030027:lamellipodium;GO:0001725:stress fiber;GO:0014069:postsynaptic density;	GO:0003779:actin binding;GO:0051015:actin filament binding;GO:0046872:metal ion binding;	K07520	ko04360 Axon guidance;;
gene-CERS1	2235	78	2.29	77	2.17	109	2.87	335	9.55	303	9.29	396	9.18	214.860433213533	3.93840721624577	1.97761228810215	0.137645879714904	14.3673918332916	8.28946689006484e-47	2.68314169784163e-45	Ups	NC_010444.4	58951463	58972692	+	CERS1	ceramide synthase 1%2C transcript variant X2	GO:0072721:cellular response to dithiothreitol;GO:0036146:cellular response to mycotoxin;GO:0071492:cellular response to UV-A;GO:0071466:cellular response to xenobiotic stimulus;GO:0046513:ceramide biosynthetic process;GO:0051974:negative regulation of telomerase activity;GO:1901526:positive regulation of mitophagy;GO:0030148:sphingolipid biosynthetic process;	GO:0005783:endoplasmic reticulum;GO:0005789:endoplasmic reticulum membrane;GO:0043231:intracellular membrane-bounded organelle;GO:0016020:membrane;	GO:0016410:N-acyltransferase activity;GO:0050291:sphingosine N-acyltransferase activity;	K04710	ko00600 Sphingolipid metabolism;ko01100 Metabolic pathways;ko04071 Sphingolipid signaling pathway;;
gene-CPS1	5961	15	0.17	11	0.12	15	0.15	219	2.34	161	1.85	222	1.93	106.700429463441	14.7478134055165	3.88242916306592	0.270442931461916	14.3558167413692	9.7964580004656e-47	3.16419353632873e-45	Ups	NC_010457.5	113210038	113339086	+	CPS1	carbamoyl-phosphate synthase 1	GO:0006207:'de novo' pyrimidine nucleobase biosynthetic process;GO:0055081:monoatomic anion homeostasis;GO:0070409:carbamoyl phosphate biosynthetic process;GO:0071242:cellular response to ammonium ion;GO:0071320:cellular response to cAMP;GO:0044344:cellular response to fibroblast growth factor stimulus;GO:0071377:cellular response to glucagon stimulus;GO:0071400:cellular response to oleic acid;GO…	GO:0005737:cytoplasm;GO:0005743:mitochondrial inner membrane;GO:0005759:mitochondrial matrix;GO:0042645:mitochondrial nucleoid;GO:0005730:nucleolus;GO:0032991:protein-containing complex;	GO:0005524:ATP binding;GO:0005509:calcium ion binding;GO:0004087:carbamoyl-phosphate synthase (ammonia) activity;GO:0004088:carbamoyl-phosphate synthase (glutamine-hydrolyzing) activity;GO:0004175:endopeptidase activity;GO:0016595:glutamate binding;GO:0046872:metal ion binding;GO:0072341:modified amino acid binding;GO:0005543:phospholipid binding;GO:0044877:protein-containing complex binding;GO:0…	K01948	ko00220 Arginine biosynthesis;ko00250 Alanine, aspartate and glutamate metabolism;ko00910 Nitrogen metabolism;ko01100 Metabolic pathways;ko01200 Carbon metabolism;ko01230 Biosynthesis of amino acids;;
gene-FRAS1	16463	43	0.17	72	0.28	80	0.29	327	1.27	274	1.14	341	1.07	188.803051660849	4.87868320565564	2.28649180577511	0.160108695818346	14.2808720918524	2.87974982809418e-46	9.18440967186515e-45	Ups	NC_010450.4	73502368	73959454	+	FRAS1	Fraser extracellular matrix complex subunit 1%2C transcript variant X1	GO:0009653:anatomical structure morphogenesis;GO:0007154:cell communication;GO:0030326:embryonic limb morphogenesis;GO:0003338:metanephros morphogenesis;GO:0002009:morphogenesis of an epithelium;GO:0015031:protein transport;GO:0060021:roof of mouth development;GO:0043588:skin development;	GO:0005604:basement membrane;GO:0062023:collagen-containing extracellular matrix;GO:0005886:plasma membrane;	GO:0005201:extracellular matrix structural constituent;GO:0046872:metal ion binding;	-	-
gene-KIF24	7973	107	0.88	132	1.04	138	1.02	402	3.21	337	2.90	521	3.39	269.360659818668	3.33848124707837	1.73919193634501	0.121875728236565	14.2702075426305	3.35578430410676e-46	1.06802398783214e-44	Ups	NC_010452.4	32454615	32552763	+	KIF24	kinesin family member 24%2C transcript variant X2	GO:0060271:cilium assembly;GO:0007019:microtubule depolymerization;GO:0007018:microtubule-based movement;GO:1902018:negative regulation of cilium assembly;	GO:0005814:centriole;GO:0005813:centrosome;GO:0005829:cytosol;GO:0005874:microtubule;GO:0032991:protein-containing complex;	GO:0005524:ATP binding;GO:0042802:identical protein binding;GO:0008017:microtubule binding;GO:0003777:microtubule motor activity;	K10393	ko04361 Axon regeneration;;
gene-KCNN1	2475	18	0.48	17	0.43	15	0.36	183	4.71	190	5.26	214	4.48	106.241081898882	11.8247470228578	3.56373741394696	0.250044574161805	14.2524084991376	4.33083013303926e-46	1.36974883189036e-44	Ups	NC_010444.4	59780010	59814815	-	KCNN1	potassium calcium-activated channel subfamily N member 1%2C transcript variant X7	GO:0007268:chemical synaptic transmission;GO:0006811:monoatomic ion transport;GO:0071805:potassium ion transmembrane transport;GO:0006813:potassium ion transport;	GO:0043005:neuron projection;GO:0043025:neuronal cell body;GO:0005886:plasma membrane;GO:0045202:synapse;GO:0008076:voltage-gated potassium channel complex;	GO:0015269:calcium-activated potassium channel activity;GO:0005516:calmodulin binding;GO:0005242:inward rectifier potassium channel activity;GO:0016286:small conductance calcium-activated potassium channel activity;	K04942	ko04911 Insulin secretion;ko04929 GnRH secretion;;
gene-EXOC6	3829	408	7.00	410	6.74	463	7.11	864	14.38	779	13.94	1012	13.69	651.913096478219	2.08137133394001	1.05753437681872	0.0742667476751429	14.2396753584064	5.19679089966521e-46	1.63344586687204e-44	Ups	NC_010456.5	104326943	104549638	+	EXOC6	exocyst complex component 6%2C transcript variant X2	GO:0006887:exocytosis;GO:0006893:Golgi to plasma membrane transport;GO:0006886:intracellular protein transport;GO:0090522:vesicle tethering involved in exocytosis;	GO:0000145:exocyst;GO:0090543:Flemming body;GO:0030426:growth cone;GO:0048471:perinuclear region of cytoplasm;	-	-	-
gene-NPNT	5200	340	4.29	341	4.13	375	4.24	764	9.36	647	8.53	1025	10.21	574.422128669324	2.29898351197096	1.20099611926052	0.084954880556178	14.1368701997802	2.25074076917163e-45	7.01649986094427e-44	Ups	NC_010450.4	115768963	115861170	-	NPNT	nephronectin%2C transcript variant X3	GO:0007155:cell adhesion;GO:0030154:cell differentiation;	GO:0005576:extracellular region;GO:0016020:membrane;	GO:0005509:calcium ion binding;	K06824	ko04512 ECM-receptor interaction;;
gene-ADAMTSL3	7543	739	6.43	790	6.59	834	6.50	350	2.96	315	2.86	433	2.97	571.74798460285	0.465682508280756	-1.10258140145693	0.0782354552329461	-14.0931167099877	4.18668412087488e-45	1.29718992934561e-43	Down	NC_010449.5	51006356	51363855	-	ADAMTSL3	ADAMTS like 3%2C transcript variant X3	GO:0030198:extracellular matrix organization;	GO:0031012:extracellular matrix;GO:0005576:extracellular region;GO:0043231:intracellular membrane-bounded organelle;	-	K07868	ko04120 Ubiquitin mediated proteolysis;;
gene-ITGB1BP2	1417	33	1.53	53	2.35	50	2.07	232	10.43	263	12.72	283	10.35	152.339771162138	5.78079705320146	2.53126842446009	0.180234465941044	14.0443084026342	8.34793472183263e-45	2.56042602667822e-43	Ups	NC_010461.5	57316490	57321614	+	ITGB1BP2	integrin subunit beta 1 binding protein 2	-	GO:0030018:Z disc;	GO:0017124:SH3 domain binding;GO:0008270:zinc ion binding;	K16735	-
gene-SLFN11	6645	92	0.91	137	1.30	125	1.11	372	3.57	359	3.70	580	4.52	272.781639989568	3.6826254464165	1.88073467063531	0.133933808405049	14.0422697826041	8.59161588512816e-45	2.62986423461679e-43	Ups	NC_010454.4	39974519	39996257	+	SLFN11	schlafen family member 11%2C transcript variant X1	GO:0006974:DNA damage response;GO:0051607:defense response to virus;GO:0002376:immune system process;GO:0008156:negative regulation of DNA replication;GO:2000134:negative regulation of G1/S transition of mitotic cell cycle;GO:0010942:obsolete positive regulation of cell death;GO:0043111:replication fork arrest;	GO:0005829:cytosol;GO:0005654:nucleoplasm;GO:0005634:nucleus;GO:0090734:site of DNA damage;	GO:0005524:ATP binding;GO:0016887:ATP hydrolysis activity;GO:0004386:helicase activity;GO:0000049:tRNA binding;	-	-
gene-ADAMTS12	9104	134	0.97	129	0.89	138	0.89	373	2.61	376	2.83	496	2.82	272.273101954828	3.10932572683978	1.63660175848708	0.11670127587962	14.0238548906293	1.11395674725604e-44	3.38932479920121e-43	Ups	NC_010458.4	19547003	19920780	-	ADAMTS12	ADAM metallopeptidase with thrombospondin type 1 motif 12	GO:0016477:cell migration;GO:0007160:cell-matrix adhesion;GO:0071773:cellular response to BMP stimulus;GO:0071347:cellular response to interleukin-1;GO:0071356:cellular response to tumor necrosis factor;GO:0002062:chondrocyte differentiation;GO:0030199:collagen fibril organization;GO:0030198:extracellular matrix organization;GO:2001113:negative regulation of cellular response to hepatocyte growth…	GO:0031012:extracellular matrix;GO:0005576:extracellular region;	GO:0046872:metal ion binding;GO:0004222:metalloendopeptidase activity;	K08626	-
gene-HEYL	3535	270	5.02	363	6.46	339	5.64	753	13.57	686	13.30	848	12.43	540.697679149643	2.36888459483937	1.24420791638801	0.0897557460862945	13.8621533510711	1.07403173918175e-43	3.21638678113622e-42	Ups	NC_010448.4	95442655	95459597	-	HEYL	hes related family bHLH transcription factor with YRPW motif-like%2C transcript variant X2	GO:0009952:anterior/posterior pattern specification;GO:0003181:atrioventricular valve morphogenesis;GO:0003208:cardiac ventricle morphogenesis;GO:0071773:cellular response to BMP stimulus;GO:0003198:epithelial to mesenchymal transition involved in endocardial cushion formation;GO:0032835:glomerulus development;GO:0014031:mesenchymal cell development;GO:0060766:negative regulation of androgen rece…	GO:0005737:cytoplasm;GO:0005634:nucleus;	GO:0050683:AF-1 domain binding;GO:0001228:DNA-binding transcription activator activity, RNA polymerase II-specific;GO:0000981:DNA-binding transcription factor activity, RNA polymerase II-specific;GO:0001227:DNA-binding transcription repressor activity, RNA polymerase II-specific;GO:0042803:protein homodimerization activity;GO:0000978:RNA polymerase II cis-regulatory region sequence-specific DNA b…	K09091	ko04330 Notch signaling pathway;ko05165 Human papillomavirus infection;ko05200 Pathways in cancer;ko05224 Breast cancer;;
gene-BAG2	1290	58	2.95	73	3.56	69	3.14	280	13.83	276	14.66	312	12.53	177.917650388976	4.37766007708425	2.13015993438542	0.153825310819428	13.8479156846038	1.30957163477266e-43	3.89873058313043e-42	Ups	NC_010449.5	28668587	28680497	-	BAG2	BCL2 associated athanogene 2%2C transcript variant X2	GO:0032091:negative regulation of protein binding;GO:1904667:negative regulation of ubiquitin protein ligase activity;GO:1901800:positive regulation of proteasomal protein catabolic process;GO:0010954:positive regulation of protein processing;GO:0019538:protein metabolic process;GO:0050821:protein stabilization;GO:0031397:negative regulation of protein ubiquitination;GO:0006457:protein folding;	GO:0030424:axon;GO:0101031:protein folding chaperone complex;GO:1901588:dendritic microtubule;GO:0005829:cytosol;GO:0030425:dendrite;	GO:0000774:adenyl-nucleotide exchange factor activity;GO:0051087:protein-folding chaperone binding;GO:0031072:heat shock protein binding;GO:0042802:identical protein binding;GO:0048156:tau protein binding;GO:0044325:transmembrane transporter binding;GO:0031625:ubiquitin protein ligase binding;	K09556	ko04141 Protein processing in endoplasmic reticulum;;
gene-KIAA0408	21479	346	1.06	330	0.97	393	1.08	832	2.47	676	2.16	1211	2.92	620.06446465525	2.52096722988873	1.33397736469217	0.0965089736091595	13.8223142864879	1.86961025836889e-43	5.53353713240581e-42	Ups	NC_010443.5	35742560	35783465	+	KIAA0408	KIAA0408 ortholog%2C transcript variant X2	-	-	-	-	-
gene-WIPF3	6979	389	3.66	427	3.85	472	3.98	878	8.02	734	7.21	1075	7.98	655.74701914727	2.08835117502774	1.06236433445124	0.0768938079807787	13.8159932814981	2.04119142769768e-43	6.02963984263396e-42	Ups	NC_010460.4	42991495	43025177	-	WIPF3	WAS/WASL interacting protein family member 3	GO:0030048:actin filament-based movement;GO:0034314:Arp2/3 complex-mediated actin nucleation;GO:0030154:cell differentiation;GO:0007283:spermatogenesis;	GO:0005884:actin filament;GO:0005829:cytosol;GO:0005769:early endosome;GO:0071203:WASH complex;	GO:0003779:actin binding;GO:0043014:alpha-tubulin binding;GO:0017124:SH3 domain binding;	-	-
gene-CAND2	7653	446	3.83	528	4.34	568	4.36	1143	9.52	902	8.08	1212	8.21	794.728972761407	2.12489108549108	1.08738889562737	0.0787971471859817	13.7998510664459	2.55379687116186e-43	7.50017602335625e-42	Ups	NC_010455.5	68758739	68787200	+	CAND2	cullin associated and neddylation dissociated 2 (putative)%2C transcript variant X5	GO:0045893:positive regulation of DNA-templated transcription;GO:0016567:protein ubiquitination;GO:0010265:SCF complex assembly;	GO:0005829:cytosol;GO:0005634:nucleus;	GO:0017025:TBP-class protein binding;	K17263	-
gene-FAM13C	4567	160	2.30	167	2.30	203	2.61	427	5.96	446	6.69	588	6.67	328.856333274916	2.76411766276672	1.46681902957458	0.107785609143989	13.6086722636144	3.55646204596451e-42	1.02083881330676e-40	Ups	NC_010456.5	62622895	62754404	-	FAM13C	family with sequence similarity 13 member C%2C transcript variant X6	-	-	-	-	-
gene-ABCG2	2101	154	4.81	132	3.96	165	4.62	409	12.40	394	12.85	502	12.38	290.985657079011	2.90475283489277	1.53841541008595	0.113239063338168	13.5855540017295	4.87826773719514e-42	1.38975818513014e-40	Ups	NC_010450.4	130853414	130945388	+	ABCG2	ATP-binding cassette%2C sub-family G (WHITE)%2C member 2	GO:0015878:biotin transport;GO:0006869:lipid transport;GO:0097744:renal urate salt excretion;GO:0032218:riboflavin transport;GO:0055085:transmembrane transport;	GO:0016324:apical plasma membrane;GO:0031526:brush border membrane;GO:0016020:membrane;GO:0045121:membrane raft;GO:0031966:mitochondrial membrane;GO:0005886:plasma membrane;	GO:0008559:ABC-type xenobiotic transporter activity;GO:0005524:ATP binding;GO:0042626:ATPase-coupled transmembrane transporter activity;GO:0015225:biotin transmembrane transporter activity;GO:0015562:efflux transmembrane transporter activity;GO:0032217:riboflavin transmembrane transporter activity;GO:0015143:urate transmembrane transporter activity;	K05681	ko01523 Antifolate resistance;ko02010 ABC transporters;ko04976 Bile secretion;;
gene-AHRR	10169	896	5.79	963	5.96	959	5.54	452	2.83	434	2.93	511	2.60	698.57969047002	0.498463191683616	-1.00444112012573	0.0741830870689071	-13.5400285942903	9.07535852731595e-42	2.57101358055973e-40	Down	NC_010458.4	79730920	79810183	-	AHRR	aryl-hydrocarbon receptor repressor%2C transcript variant X5	GO:0006357:regulation of transcription by RNA polymerase II;	GO:0034751:aryl hydrocarbon receptor complex;GO:0000785:chromatin;GO:0005829:cytosol;GO:0005654:nucleoplasm;GO:0005634:nucleus;	GO:0000981:DNA-binding transcription factor activity, RNA polymerase II-specific;GO:0004879:nuclear receptor activity;GO:0046983:protein dimerization activity;GO:0000976:transcription cis-regulatory region binding;	K09094	-
gene-AQP3	892	19	1.40	21	1.48	23	1.52	199	14.21	139	10.68	255	14.81	107.342448914203	9.35280802929287	3.22539957588065	0.23852252556525	13.5224108005611	1.15333320960778e-41	3.24919594773393e-40	Ups	NC_010452.4	33045374	33050285	+	AQP3	aquaporin 3 (Gill blood group)	GO:0015793:glycerol transmembrane transport;GO:0015791:polyol transmembrane transport;GO:0006833:water transport;	GO:0016323:basolateral plasma membrane;GO:0005886:plasma membrane;	GO:0015254:glycerol channel activity;GO:0015166:polyol transmembrane transporter activity;GO:0015204:urea transmembrane transporter activity;GO:0015250:water channel activity;	K09876	ko04962 Vasopressin-regulated water reabsorption;;
gene-ITGA4	10499	124	0.78	130	0.78	121	0.68	430	2.61	314	2.05	591	2.92	279.80101466567	3.5228339292968	1.81673646602586	0.134593530968782	13.4979478801789	1.60792739914019e-41	4.51317334374903e-40	Ups	NC_010457.5	86942054	87028428	+	ITGA4	integrin subunit alpha 4%2C transcript variant X2	GO:0060385:axonogenesis involved in innervation;GO:0030183:B cell differentiation;GO:0033627:cell adhesion mediated by integrin;GO:0098609:cell-cell adhesion;GO:0140039:cell-cell adhesion in response to extracellular stimulus;GO:0033631:cell-cell adhesion mediated by integrin;GO:0007160:cell-matrix adhesion;GO:0003366:cell-matrix adhesion involved in ameboidal cell migration;GO:1904646:cellular r…	GO:0009986:cell surface;GO:0009897:external side of plasma membrane;GO:0070062:extracellular exosome;GO:0005925:focal adhesion;GO:0030426:growth cone;GO:0034668:integrin alpha4-beta1 complex;GO:0034669:integrin alpha4-beta7 complex;GO:0008305:integrin complex;GO:0016020:membrane;GO:0043025:neuronal cell body;GO:0005886:plasma membrane;	GO:0050839:cell adhesion molecule binding;GO:0015026:coreceptor activity;GO:0001968:fibronectin binding;GO:0005178:integrin binding;GO:0046872:metal ion binding;GO:1990405:protein antigen binding;	K06483	ko04151 PI3K-Akt signaling pathway;ko04510 Focal adhesion;ko04512 ECM-receptor interaction;ko04514 Cell adhesion molecules;ko04640 Hematopoietic cell lineage;ko04670 Leukocyte transendothelial migration;ko04672 Intestinal immune network for IgA production;ko04810 Regulation of actin cytoskeleton;ko05135 Yersinia infection;ko05140 Leishmaniasis;ko05165 Human papillomavirus infection;ko05410 Hypert…
gene-GPD1	5358	203	2.49	165	1.94	254	2.79	885	10.52	980	12.54	1084	10.48	594.457411448871	4.80049514159695	2.26318321864325	0.167727730390586	13.4931964641326	1.71500741843578e-41	4.79603085600431e-40	Ups	NC_010447.5	16008179	16021676	+	GPD1	glycerol-3-phosphate dehydrogenase 1	GO:0071320:cellular response to cAMP;GO:0071356:cellular response to tumor necrosis factor;GO:0006094:gluconeogenesis;GO:0046168:glycerol-3-phosphate catabolic process;GO:0006072:glycerol-3-phosphate metabolic process;GO:0046486:glycerolipid metabolic process;GO:0006127:glycerophosphate shuttle;GO:0006734:NADH metabolic process;GO:0006116:NADH oxidation;GO:0045821:positive regulation of glycolyti…	GO:0005829:cytosol;GO:0070062:extracellular exosome;GO:0009331:glycerol-3-phosphate dehydrogenase complex;	GO:0004368:glycerol-3-phosphate dehydrogenase (quinone) activity;GO:0047952:glycerol-3-phosphate dehydrogenase [NAD(P)+] activity;GO:0051287:NAD binding;GO:0042803:protein homodimerization activity;	K00006	ko00564 Glycerophospholipid metabolism;;
gene-TNFSF9	2245	752	22.00	789	22.12	853	22.33	340	9.65	344	10.50	470	10.85	585.729840971065	0.482669571032373	-1.05089221715074	0.0784268678181269	-13.3996453815774	6.07527390295107e-41	1.68042076155627e-39	Down	NC_010444.4	72578811	72582834	-	TNFSF9	TNF superfamily member 9	-	-	-	K05472	ko04060 Cytokine-cytokine receptor interaction;;
gene-ERC2	20598	300	0.96	305	0.93	350	1.00	673	2.08	592	1.97	951	2.39	520.864905380607	2.31094939608188	1.20848566879687	0.0903834582115491	13.3706509211931	8.97519676291476e-41	2.46461495224228e-39	Ups	NC_010455.5	37388513	38367512	-	ERC2	ELKS/RAB6-interacting/CAST family member 2%2C transcript variant X22	GO:0048790:maintenance of presynaptic active zone structure;GO:0007274:neuromuscular synaptic transmission;GO:0150037:regulation of calcium-dependent activation of synaptic vesicle fusion;GO:0099509:regulation of presynaptic cytosolic calcium ion concentration;GO:0048167:regulation of synaptic plasticity;GO:0016082:synaptic vesicle priming;	GO:0048788:cytoskeleton of presynaptic active zone;GO:0098982:GABA-ergic synapse;GO:0098978:glutamatergic synapse;GO:0030426:growth cone;GO:0048786:presynaptic active zone;GO:0042734:presynaptic membrane;	GO:0098882:structural constituent of presynaptic active zone;	K16072	ko04064 NF-kappa B signaling pathway;;
gene-PITPNC1	9254	826	5.86	852	5.80	816	5.18	357	2.46	372	2.76	435	2.44	606.610173897619	0.468568098385345	-1.09366936063502	0.0820690978240429	-13.3262018181296	1.62986777333184e-40	4.42771043494595e-39	Down	NC_010454.4	13741195	14019694	+	PITPNC1	phosphatidylinositol transfer protein%2C cytoplasmic 1%2C transcript variant X3	GO:0015914:phospholipid transport;GO:0007165:signal transduction;	GO:0005737:cytoplasm;GO:0005829:cytosol;GO:0005654:nucleoplasm;	GO:0070300:phosphatidic acid binding;GO:1990050:phosphatidic acid transfer activity;GO:1901611:phosphatidylglycerol binding;GO:0035091:phosphatidylinositol binding;GO:0008526:phosphatidylinositol transfer activity;	-	-
gene-ASXL3	7478	93	0.82	98	0.83	89	0.70	318	2.71	277	2.54	378	2.62	207.448300729044	3.47996365030216	1.79907223659047	0.13531201333661	13.2957317848415	2.45063811835909e-40	6.6219463045465e-39	Ups	NC_010448.4	117334177	117518589	+	ASXL3	additional sex combs like 3%2C transcriptional regulator	GO:0009887:animal organ morphogenesis;GO:0051055:negative regulation of lipid biosynthetic process;GO:0045944:positive regulation of transcription by RNA polymerase II;	GO:0035517:PR-DUB complex;	GO:0003682:chromatin binding;GO:0003677:DNA binding;GO:0046872:metal ion binding;GO:0042975:peroxisome proliferator activated receptor binding;	K11471	-
gene-ITGB6	5637	160	1.86	173	1.93	244	2.54	466	5.27	487	5.92	676	6.21	363.208218453359	2.83014022256746	1.50087353482078	0.113737549691269	13.1959369521743	9.25963681276881e-40	2.47569164908e-38	Ups	NC_010457.5	67041516	67175409	-	ITGB6	integrin subunit beta 6	GO:0033627:cell adhesion mediated by integrin;GO:0016477:cell migration;GO:0007160:cell-matrix adhesion;GO:0007229:integrin-mediated signaling pathway;GO:1901388:regulation of transforming growth factor beta activation;	GO:0005925:focal adhesion;GO:0034685:integrin alphav-beta6 complex;	GO:0005178:integrin binding;GO:0001618:virus receptor activity;	K06589	ko04151 PI3K-Akt signaling pathway;ko04510 Focal adhesion;ko04512 ECM-receptor interaction;ko04810 Regulation of actin cytoskeleton;ko05165 Human papillomavirus infection;ko05410 Hypertrophic cardiomyopathy;ko05412 Arrhythmogenic right ventricular cardiomyopathy;ko05414 Dilated cardiomyopathy;;
gene-IFIT3	2269	383	11.09	474	13.15	417	10.80	1396	39.20	1098	33.17	1832	41.84	919.917315287454	3.37053331843382	1.75297688665469	0.133336389196148	13.1470253336164	1.77001854246514e-39	4.68300731939516e-38	Ups	NC_010456.5	101214730	101225169	+	IFIT3	interferon induced protein with tetratricopeptide repeats 3	GO:0051607:defense response to virus;GO:0045087:innate immune response;GO:0043066:negative regulation of apoptotic process;GO:0008285:negative regulation of cell population proliferation;GO:0009615:response to virus;	GO:0005737:cytoplasm;GO:0005829:cytosol;GO:0005739:mitochondrion;	GO:0003723:RNA binding;	-	-
gene-FZD5	5119	121	1.55	111	1.37	123	1.41	353	4.39	318	4.26	417	4.22	239.118088806402	3.07421891150575	1.62021990130025	0.123550919376879	13.1137826369219	2.74555500819718e-39	7.18900659891631e-38	Ups	NC_010457.5	110913990	110921388	-	FZD5	frizzled class receptor 5%2C transcript variant X1	GO:0001525:angiogenesis;GO:0008595:anterior/posterior axis specification, embryo;GO:0060561:apoptotic process involved in morphogenesis;GO:0060670:branching involved in labyrinthine layer morphogenesis;GO:0060070:canonical Wnt signaling pathway;GO:0071219:cellular response to molecule of bacterial origin;GO:0060718:chorionic trophoblast cell differentiation;GO:0000578:embryonic axis specification…	GO:0030424:axon;GO:0005923:bicellular tight junction;GO:0009986:cell surface;GO:0030669:clathrin-coated endocytic vesicle membrane;GO:0030425:dendrite;GO:0031901:early endosome membrane;GO:0000139:Golgi membrane;GO:0016020:membrane;GO:0043204:perikaryon;GO:0048471:perinuclear region of cytoplasm;GO:0005886:plasma membrane;GO:0045202:synapse;	GO:0001540:amyloid-beta binding;GO:0004930:G protein-coupled receptor activity;GO:0008289:lipid binding;GO:0019901:protein kinase binding;GO:0044877:protein-containing complex binding;GO:0031625:ubiquitin protein ligase binding;GO:0042813:Wnt receptor activity;GO:0017147:Wnt-protein binding;	K02375	ko04150 mTOR signaling pathway;ko04310 Wnt signaling pathway;ko04390 Hippo signaling pathway;ko04550 Signaling pathways regulating pluripotency of stem cells;ko04916 Melanogenesis;ko04934 Cushing syndrome;ko05010 Alzheimer disease;ko05022 Pathways of neurodegeneration - multiple diseases;ko05165 Human papillomavirus infection;ko05200 Pathways in cancer;ko05205 Proteoglycans in cancer;ko05217 Basa…
gene-APH1B	6976	720	6.78	729	6.58	817	6.88	335	3.06	306	3.01	448	3.33	553.432623655508	0.480761214575004	-1.05660758360812	0.0806441006688553	-13.1021063517939	3.20244967551751e-39	8.37093933224189e-38	Down	NC_010443.5	108549297	108763279	-	APH1B	aph-1 homolog B%2C gamma-secretase subunit%2C transcript variant X5	GO:0042987:amyloid precursor protein catabolic process;GO:0034205:amyloid-beta formation;GO:0031293:membrane protein intracellular domain proteolysis;GO:0007220:Notch receptor processing;GO:0007219:Notch signaling pathway;GO:0010950:positive regulation of endopeptidase activity;GO:0016485:protein processing;GO:0007626:locomotory behavior;GO:0006509:membrane protein ectodomain proteolysis;GO:00601…	GO:0005783:endoplasmic reticulum;GO:0010008:endosome membrane;GO:0070765:gamma-secretase complex;GO:0016020:membrane;GO:0005886:plasma membrane;GO:0030133:transport vesicle;GO:0045202:synapse;	GO:0061133:endopeptidase activator activity;GO:0030674:protein-macromolecule adaptor activity;	K06172	ko04330 Notch signaling pathway;ko05010 Alzheimer disease;;
gene-GDF15	1082	341	20.70	374	21.76	447	24.28	130	7.66	96	6.08	142	6.80	252.14711295419	0.318059162900571	-1.65263294546478	0.126304439214379	-13.0845198770863	4.03702968023392e-39	1.04983474402391e-37	Down	NC_010444.4	59409035	59411356	-	GDF15	growth differentiation factor 15	GO:0030509:BMP signaling pathway;GO:0007267:cell-cell signaling;GO:0035860:glial cell-derived neurotrophic factor receptor signaling pathway;GO:0060400:negative regulation of growth hormone receptor signaling pathway;GO:0040015:negative regulation of multicellular organism growth;GO:0043410:positive regulation of MAPK cascade;GO:1901741:positive regulation of myoblast fusion;GO:0010862:obsolete p…	GO:0005737:cytoplasm;GO:0070062:extracellular exosome;GO:0005576:extracellular region;GO:0005615:extracellular space;GO:0005794:Golgi apparatus;GO:0005634:nucleus;	GO:0070700:BMP receptor binding;GO:0005125:cytokine activity;GO:0008083:growth factor activity;GO:0042803:protein homodimerization activity;	K05504	ko04060 Cytokine-cytokine receptor interaction;;
gene-HMGB3	3738	194	3.41	207	3.49	232	3.65	496	8.45	464	8.51	584	8.10	360.840716478791	2.452140462626	1.29404162133291	0.0989450590926745	13.0783854514744	4.37637171597309e-39	1.13613895759554e-37	Ups	NC_010461.5	122591413	122599496	+	HMGB3	high mobility group box 3%2C transcript variant X3	GO:0032392:DNA geometric change;GO:0006310:DNA recombination;GO:0045087:innate immune response;GO:0045578:negative regulation of B cell differentiation;GO:0045638:negative regulation of myeloid cell differentiation;GO:0006357:regulation of transcription by RNA polymerase II;	GO:0005694:chromosome;GO:0005737:cytoplasm;GO:0005634:nucleus;	GO:0008301:DNA binding, bending;GO:0003690:double-stranded DNA binding;GO:0000400:four-way junction DNA binding;GO:0003723:RNA binding;	K11296	-
gene-CPT1A	4284	702	10.76	761	11.18	778	10.68	334	4.97	334	5.34	427	5.16	551.673186559127	0.490080733590984	-1.02890866329802	0.0799154658309518	-12.8749629699276	6.22689372444319e-38	1.5814646782964e-36	Down	NC_010444.4	4250642	4293914	+	CPT1A	carnitine palmitoyltransferase 1A	GO:0009437:carnitine metabolic process;GO:0006635:fatty acid beta-oxidation;GO:0006631:fatty acid metabolic process;	GO:0005741:mitochondrial outer membrane;GO:0005739:mitochondrion;	GO:0004095:carnitine O-palmitoyltransferase activity;	K08765	ko00071 Fatty acid degradation;ko01212 Fatty acid metabolism;ko03320 PPAR signaling pathway;ko04152 AMPK signaling pathway;ko04714 Thermogenesis;ko04920 Adipocytokine signaling pathway;ko04922 Glucagon signaling pathway;ko04931 Insulin resistance;ko04936 Alcoholic liver disease;;
gene-F13A1	3962	5074	84.12	5538	87.99	5288	78.45	1967	31.63	2114	36.57	2267	29.65	3691.05499574676	0.403463721466248	-1.30948913938619	0.102621171420917	-12.7604189394322	2.72730335754586e-37	6.83533212163841e-36	Down	NC_010449.5	3751290	3900797	-	F13A1	coagulation factor XIII A chain	GO:0007596:blood coagulation;GO:0072378:blood coagulation, fibrin clot formation;GO:0018149:peptide cross-linking;	GO:0072562:blood microparticle;GO:0062023:collagen-containing extracellular matrix;GO:0005576:extracellular region;GO:0005615:extracellular space;GO:0031093:platelet alpha granule lumen;GO:1990234:transferase complex;	GO:0046872:metal ion binding;GO:0003810:protein-glutamine gamma-glutamyltransferase activity;	K03917	ko04610 Complement and coagulation cascades;ko05171 Coronavirus disease - COVID-19;;
gene-NMRK2	1105	87	5.17	72	4.10	92	4.89	295	17.01	285	17.68	319	14.96	191.681432936305	3.61390524378076	1.85355867938465	0.145731399215215	12.7190069495409	4.63715926841921e-37	1.15837609114058e-35	Ups	NC_010444.4	74786642	74791317	-	NMRK2	nicotinamide riboside kinase 2%2C transcript variant X1	GO:0009435:NAD biosynthetic process;GO:0019674:NAD metabolic process;GO:0045662:negative regulation of myoblast differentiation;GO:0016310:phosphorylation;	GO:0005737:cytoplasm;GO:0005829:cytosol;GO:0043231:intracellular membrane-bounded organelle;GO:0005654:nucleoplasm;GO:0005886:plasma membrane;	GO:0005524:ATP binding;GO:0046872:metal ion binding;GO:0050262:ribosylnicotinamide kinase activity;GO:0061769:ribosylnicotinate kinase activity;	K10524	ko00760 Nicotinate and nicotinamide metabolism;ko01100 Metabolic pathways;;
gene-LOC100521431	5203	249	3.14	238	2.88	304	3.43	542	6.64	542	7.14	708	7.05	427.01440446373	2.2735069424115	1.18491940952224	0.0936902803744306	12.6471967506847	1.15938131922791e-36	2.84478516280874e-35	Ups	NC_010444.4	66397234	66453036	-	LOC100521431	zinc finger protein 791-like%2C transcript variant X1	GO:0006357:regulation of transcription by RNA polymerase II;GO:0006355:regulation of DNA-templated transcription;	GO:0005634:nucleus;	GO:0000981:DNA-binding transcription factor activity, RNA polymerase II-specific;GO:0046872:metal ion binding;GO:0000977:RNA polymerase II transcription regulatory region sequence-specific DNA binding;GO:0003677:DNA binding;	K09228	ko05168 Herpes simplex virus 1 infection;;
gene-TIAM1	9863	700	4.66	728	4.65	703	4.19	330	2.13	291	2.02	395	2.08	520.831962071179	0.477368090550902	-1.06682596152706	0.0843748193459828	-12.6438903193676	1.20919691924808e-36	2.96224037560726e-35	Down	NC_010455.5	194774495	195235750	-	TIAM1	T-cell lymphoma invasion and metastasis 1%2C transcript variant X8	GO:0090630:activation of GTPase activity;GO:0016477:cell migration;GO:0007160:cell-matrix adhesion;GO:0048013:ephrin receptor signaling pathway;GO:0050772:positive regulation of axonogenesis;GO:0030335:positive regulation of cell migration;GO:0008284:positive regulation of cell population proliferation;GO:0010718:positive regulation of epithelial to mesenchymal transition;GO:0032092:positive regu…	GO:0044291:cell-cell contact zone;GO:0005911:cell-cell junction;GO:0005829:cytosol;GO:0031234:extrinsic component of cytoplasmic side of plasma membrane;GO:0016020:membrane;GO:0005886:plasma membrane;GO:0045202:synapse;	GO:0005085:guanyl-nucleotide exchange factor activity;GO:0019900:kinase binding;GO:0008289:lipid binding;	K05731	ko04014 Ras signaling pathway;ko04015 Rap1 signaling pathway;ko04024 cAMP signaling pathway;ko04062 Chemokine signaling pathway;ko04530 Tight junction;ko04810 Regulation of actin cytoskeleton;ko05205 Proteoglycans in cancer;;
gene-CBFA2T3	4755	58	0.80	63	0.83	70	0.87	222	2.97	217	3.13	305	3.32	154.189927315958	3.89666995582483	1.96224174180742	0.158395658758261	12.388229306222	3.02652269527651e-35	7.23938518289962e-34	Ups	NC_010448.4	779164	854449	+	CBFA2T3	CBFA2/RUNX1 translocation partner 3%2C transcript variant X7	GO:0030851:granulocyte differentiation;GO:0008285:negative regulation of cell population proliferation;GO:0045892:negative regulation of DNA-templated transcription;GO:0045820:negative regulation of glycolytic process;GO:0032436:positive regulation of proteasomal ubiquitin-dependent protein catabolic process;GO:1903715:regulation of aerobic respiration;GO:0001666:response to hypoxia;GO:0000122:ne…	GO:0000139:Golgi membrane;GO:0005730:nucleolus;GO:0005654:nucleoplasm;GO:0005634:nucleus;	GO:0046872:metal ion binding;GO:0003714:transcription corepressor activity;GO:0003682:chromatin binding;	K10053	ko05200 Pathways in cancer;ko05202 Transcriptional misregulation in cancer;ko05221 Acute myeloid leukemia;;
gene-SEMA3E	6427	31	0.32	40	0.39	41	0.37	201	1.99	149	1.59	287	2.31	122.151980683233	5.63582527734464	2.49462688570437	0.202621150816738	12.311779276985	7.82782108631988e-35	1.84341551371802e-33	Ups	NC_010451.4	96682178	96941074	+	SEMA3E	semaphorin 3E%2C transcript variant X1	GO:0007411:axon guidance;GO:0001569:branching involved in blood vessel morphogenesis;GO:0021828:gonadotrophin-releasing hormone neuronal migration to the hypothalamus;GO:0050919:negative chemotaxis;GO:0016525:negative regulation of angiogenesis;GO:0048843:negative regulation of axon extension involved in axon guidance;GO:0001953:negative regulation of cell-matrix adhesion;GO:0043524:negative regu…	GO:0005576:extracellular region;GO:0005615:extracellular space;GO:0005886:plasma membrane;	GO:0045499:chemorepellent activity;GO:0048018:receptor ligand activity;GO:0030215:semaphorin receptor binding;	K06840	ko04360 Axon guidance;;
gene-RNF150	4676	131	1.84	177	2.38	127	1.60	467	6.36	419	6.14	449	4.98	295.915168595305	3.10241580430941	1.63339205794515	0.133463820450286	12.2384632212261	1.93664783445581e-34	4.51182595797491e-33	Ups	NC_010450.4	86087938	86330418	+	RNF150	ring finger protein 150	GO:0006511:ubiquitin-dependent protein catabolic process;	GO:0005737:cytoplasm;GO:0016020:membrane;	GO:0046872:metal ion binding;GO:0061630:ubiquitin protein ligase activity;	-	-
gene-ADSSL1	1849	294	10.44	214	7.29	329	10.46	1162	40.04	942	34.92	1350	37.83	709.04274902836	4.13508321529848	2.04791636279206	0.167594798935146	12.2194505784427	2.44733075082525e-34	5.67549431590007e-33	Ups	NW_018084979.1	3008680	3024941	+	ADSSL1	adenylosuccinate synthase like 1%2C transcript variant X2	GO:0044208:'de novo' AMP biosynthetic process;	GO:0005737:cytoplasm;	GO:0004019:adenylosuccinate synthase activity;GO:0005525:GTP binding;GO:0000287:magnesium ion binding;	K01939	ko00230 Purine metabolism;ko00250 Alanine, aspartate and glutamate metabolism;ko01100 Metabolic pathways;ko01232 Nucleotide metabolism;ko01240 Biosynthesis of cofactors;;
gene-MYH1	6414	23	0.24	15	0.15	24	0.22	158	1.57	156	1.67	167	1.35	90.7791173339597	7.84195256963077	2.97121291604917	0.243391250094576	12.2075584676714	2.83262356717512e-34	6.53910505727392e-33	Ups	NC_010454.4	55225581	55251495	-	MYH1	myosin%2C heavy chain 1%2C skeletal muscle%2C adult	GO:0006936:muscle contraction;	GO:0030016:myofibril;GO:0032982:myosin filament;GO:0016460:myosin II complex;	GO:0051015:actin filament binding;GO:0005524:ATP binding;GO:0005516:calmodulin binding;GO:0003725:double-stranded RNA binding;GO:0000146:microfilament motor activity;	K10352	ko04270 Vascular smooth muscle contraction;ko04530 Tight junction;ko04810 Regulation of actin cytoskeleton;ko05130 Pathogenic Escherichia coli infection;;
gene-SPX	2816	313	7.30	304	6.80	406	8.47	714	16.15	592	14.41	925	17.02	535.187804518081	2.17930006409398	1.12386485234013	0.0922818387033167	12.1786135618008	4.04092664595388e-34	9.28619593125323e-33	Ups	NC_010447.5	51919474	51929204	-	SPX	spexin hormone%2C transcript variant X2	GO:0044539:long-chain fatty acid import into cell;GO:0032099:negative regulation of appetite;GO:0010459:negative regulation of heart rate;GO:0035814:negative regulation of renal sodium excretion;GO:1904306:positive regulation of gastro-intestinal system smooth muscle contraction;GO:0003084:positive regulation of systemic arterial blood pressure;GO:0045944:positive regulation of transcription by R…	GO:0031045:dense core granule;GO:0005615:extracellular space;GO:0030133:transport vesicle;	GO:0005184:neuropeptide hormone activity;GO:0031765:type 2 galanin receptor binding;GO:0031766:type 3 galanin receptor binding;	-	-
gene-PPP1R13B	4510	53	0.77	54	0.75	61	0.80	226	3.19	192	2.92	260	2.99	140.062317943891	4.04949211455868	2.01774097719367	0.166718488854794	12.1026827381518	1.02215231466046e-33	2.3348353097492e-32	Ups	NW_018084979.1	2237702	2331550	-	PPP1R13B	protein phosphatase 1 regulatory subunit 13B%2C transcript variant X5	GO:0072332:intrinsic apoptotic signaling pathway by p53 class mediator;GO:0045786:negative regulation of cell cycle;	GO:0005737:cytoplasm;GO:0005829:cytosol;GO:0005654:nucleoplasm;GO:0005634:nucleus;GO:0005886:plasma membrane;	GO:0002039:p53 binding;	K17554	-
gene-FBN2	10278	151	0.96	133	0.81	145	0.83	339	2.10	349	2.33	494	2.49	265.684583384704	2.74885633304394	1.45883150742515	0.120669877164973	12.0894422178844	1.20099312138825e-33	2.73104758679812e-32	Ups	NC_010444.4	131150665	131370241	-	FBN2	fibrillin 2	GO:0009653:anatomical structure morphogenesis;GO:0060346:bone trabecula formation;GO:0043010:camera-type eye development;GO:0048048:embryonic eye morphogenesis;GO:0030326:embryonic limb morphogenesis;GO:0042593:glucose homeostasis;GO:0001890:placenta development;GO:0030501:positive regulation of bone mineralization;GO:0045669:positive regulation of osteoblast differentiation;GO:1901163:regulation…	GO:0062023:collagen-containing extracellular matrix;GO:0031012:extracellular matrix;GO:0005576:extracellular region;GO:0005615:extracellular space;GO:0001527:microfibril;	GO:0005509:calcium ion binding;GO:0030023:extracellular matrix constituent conferring elasticity;GO:0005201:extracellular matrix structural constituent;GO:0005179:hormone activity;	K06825	ko04350 TGF-beta signaling pathway;;
gene-PFKFB3	6193	782	8.29	957	9.73	1167	11.08	414	4.26	395	4.37	549	4.59	701.596287733629	0.469585900189569	-1.09053900422469	0.0902375988357146	-12.0851952877216	1.26469313986865e-33	2.87160846818235e-32	Down	NC_010452.4	64776315	64859118	-	PFKFB3	6-phosphofructo-2-kinase/fructose-2%2C6-biphosphatase 3%2C transcript variant X4	GO:0007420:brain development;GO:0006003:fructose 2,6-bisphosphate metabolic process;GO:0006000:fructose metabolic process;	GO:0005829:cytosol;GO:0005654:nucleoplasm;	GO:0003873:6-phosphofructo-2-kinase activity;GO:0005524:ATP binding;GO:0004331:fructose-2,6-bisphosphate 2-phosphatase activity;	K01103	ko00051 Fructose and mannose metabolism;ko01100 Metabolic pathways;ko04066 HIF-1 signaling pathway;ko04152 AMPK signaling pathway;;
gene-BHLHE41	3900	407	6.85	565	9.12	627	9.45	181	2.96	169	2.97	239	3.18	359.862087598753	0.370075835622734	-1.43410715802088	0.118702077663779	-12.0815674522812	1.32175749916588e-33	2.99224655279918e-32	Down	NC_010447.5	47687662	47692761	+	BHLHE41	basic helix-loop-helix family member e41%2C transcript variant X2	GO:0009952:anterior/posterior pattern specification;GO:0032922:circadian regulation of gene expression;GO:0045892:negative regulation of DNA-templated transcription;GO:0010832:negative regulation of myotube differentiation;GO:0010944:negative regulation of transcription by competitive promoter binding;GO:0000122:negative regulation of transcription by RNA polymerase II;GO:0050767:regulation of ne…	GO:0000785:chromatin;GO:0005634:nucleus;	GO:0043425:bHLH transcription factor binding;GO:0000981:DNA-binding transcription factor activity, RNA polymerase II-specific;GO:0001227:DNA-binding transcription repressor activity, RNA polymerase II-specific;GO:0070888:E-box binding;GO:0042826:histone deacetylase binding;GO:0043426:MRF binding;GO:0046982:protein heterodimerization activity;GO:0042803:protein homodimerization activity;GO:0000978…	K03730	ko04710 Circadian rhythm;;
gene-DDIT4	1791	2623	96.19	2931	103.02	3444	113.03	1075	38.24	1178	45.08	1295	37.47	2073.77730631654	0.399459704495904	-1.32387811627972	0.109654873027414	-12.0731352809897	1.46446429282028e-33	3.31038562952078e-32	Down	NC_010456.5	75117708	75119907	+	DDIT4	DNA damage inducible transcript 4	GO:0006915:apoptotic process;GO:0007420:brain development;GO:0071549:cellular response to dexamethasone stimulus;GO:0051607:defense response to virus;GO:0042771:intrinsic apoptotic signaling pathway in response to DNA damage by p53 class mediator;GO:0045820:negative regulation of glycolytic process;GO:1902532:negative regulation of intracellular signal transduction;GO:0033137:negative regulation …	GO:0005737:cytoplasm;GO:0005829:cytosol;GO:0005739:mitochondrion;	GO:0071889:14-3-3 protein binding;	K08270	ko04140 Autophagy - animal;ko04150 mTOR signaling pathway;ko04151 PI3K-Akt signaling pathway;ko05206 MicroRNAs in cancer;;
gene-TMEM40	1358	94	4.55	83	3.85	130	5.63	307	14.40	283	14.28	377	14.38	210.57655487832	3.16538964779377	1.6623831010247	0.137806958299324	12.0631288981353	1.65378400505695e-33	3.72174793919103e-32	Ups	NC_010455.5	68705606	68737194	-	TMEM40	transmembrane protein 40%2C transcript variant X3	-	GO:0016020:membrane;	-	-	-
gene-GDNF	5386	534	6.51	613	7.16	556	6.07	235	2.78	230	2.93	293	2.82	407.399949288461	0.446141732886957	-1.16442598821727	0.096862623891978	-12.021416945259	2.74228170676421e-33	6.10810125988344e-32	Down	NC_010458.4	22936602	22965929	-	GDNF	glial cell derived neurotrophic factor%2C transcript variant X1	GO:0008344:adult locomotory behavior;GO:0001658:branching involved in ureteric bud morphogenesis;GO:0071679:commissural neuron axon guidance;GO:0021516:dorsal spinal cord development;GO:0048568:embryonic organ development;GO:0048484:enteric nervous system development;GO:0003337:mesenchymal to epithelial transition involved in metanephros morphogenesis;GO:0001656:metanephros development;GO:0048255…	GO:0005576:extracellular region;GO:0005615:extracellular space;GO:0005794:Golgi apparatus;	GO:1902379:chemoattractant activity involved in axon guidance;GO:0030116:glial cell-derived neurotrophic factor receptor binding;GO:0008083:growth factor activity;GO:0042803:protein homodimerization activity;GO:0030971:receptor tyrosine kinase binding;GO:0005102:signaling receptor binding;	K05452	ko04020 Calcium signaling pathway;;
gene-CORO2A	4535	382	5.53	449	6.23	419	5.43	152	2.14	144	2.18	192	2.19	287.338012785551	0.391174948838482	-1.35411411300141	0.113004466836825	-11.9828370586157	4.3710457458362e-33	9.70755020896439e-32	Down	NC_010443.5	239947299	240000964	-	CORO2A	coronin 2A	GO:0035556:intracellular signal transduction;	GO:0017053:transcription repressor complex;	GO:0051015:actin filament binding;	K13887	-
gene-MAP3K5	9824	509	3.40	540	3.46	553	3.31	220	1.43	186	1.30	303	1.60	380.944048534722	0.441439161646613	-1.17971347295628	0.0986528095954966	-11.9582349229933	5.87984571934869e-33	1.29825969417201e-31	Down	NC_010443.5	27380143	27600500	+	MAP3K5	mitogen-activated protein kinase kinase kinase 5%2C transcript variant X3	GO:0097190:apoptotic signaling pathway;GO:0034198:cellular response to amino acid starvation;GO:0070301:cellular response to hydrogen peroxide;GO:1902170:cellular response to reactive nitrogen species;GO:0071356:cellular response to tumor necrosis factor;GO:0090398:cellular senescence;GO:0072577:endothelial cell apoptotic process;GO:0045087:innate immune response;GO:0070059:intrinsic apoptotic si…	GO:0005737:cytoplasm;GO:0005829:cytosol;GO:0009897:external side of plasma membrane;GO:1990604:IRE1-TRAF2-ASK1 complex;GO:1902911:protein kinase complex;GO:0032991:protein-containing complex;	GO:0005524:ATP binding;GO:0042802:identical protein binding;GO:0004706:JUN kinase kinase kinase activity;GO:0000287:magnesium ion binding;GO:0004709:MAP kinase kinase kinase activity;GO:0019904:protein domain specific binding;GO:0042803:protein homodimerization activity;GO:0004672:protein kinase activity;GO:0019901:protein kinase binding;GO:0019903:protein phosphatase binding;GO:0106310:protein s…	K04426	ko01524 Platinum drug resistance;ko04010 koK signaling pathway;ko04013 koK signaling pathway - fly;ko04071 Sphingolipid signaling pathway;ko04141 Protein processing in endoplasmic reticulum;ko04210 Apoptosis;ko04214 Apoptosis - fly;ko04530 Tight junction;ko04668 TNF signaling pathway;ko04714 Thermogenesis;ko04722 Neurotrophin signaling pathway;ko04932 Non-alcoholic fatty liver disease;ko04936 Alc…
gene-CMKLR1	7946	121	1.00	106	0.84	110	0.81	317	2.54	328	2.83	361	2.35	223.924992440652	3.0074367481822	1.58853439524226	0.133316899141186	11.9154766235597	9.83024267241794e-33	2.1579723199927e-31	Ups	NC_010456.5	42420166	42468080	+	CMKLR1	chemerin chemokine-like receptor 1%2C transcript variant X1	GO:0006935:chemotaxis;GO:0002430:complement receptor mediated signaling pathway;GO:0007186:G protein-coupled receptor signaling pathway;GO:0006954:inflammatory response;GO:0032695:negative regulation of interleukin-12 production;GO:0032088:negative regulation of NF-kappaB transcription factor activity;GO:0007200:phospholipase C-activating G protein-coupled receptor signaling pathway;GO:0120162:po…	GO:0005886:plasma membrane;	GO:0097004:adipokinetic hormone binding;GO:0097003:adipokinetic hormone receptor activity;GO:0004875:complement receptor activity;GO:0004930:G protein-coupled receptor activity;	K04245	-
gene-PDLIM3	2283	3199	92.03	3103	85.56	3446	88.73	6467	180.48	5250	157.60	8522	193.42	4932.18332304683	2.06294338286113	1.04470422724169	0.087896461573542	11.885623249664	1.40582515621264e-32	3.07724001459898e-31	Ups	NC_010457.5	46516178	46546658	-	PDLIM3	PDZ and LIM domain 3	GO:0030036:actin cytoskeleton organization;GO:0007507:heart development;GO:0061061:muscle structure development;GO:0007015:actin filament organization;	GO:0005912:adherens junction;GO:0005829:cytosol;GO:0031941:filamentous actin;GO:0001725:stress fiber;GO:0030018:Z disc;GO:0015629:actin cytoskeleton;	GO:0003779:actin binding;GO:0046872:metal ion binding;GO:0051371:muscle alpha-actinin binding;GO:0042805:actinin binding;GO:0008092:cytoskeletal protein binding;GO:0008307:structural constituent of muscle;	-	-
gene-ADAM8	4638	317	4.49	325	4.41	327	4.14	113	1.55	83	1.23	133	1.49	214.409274423016	0.339285406099431	-1.55942871907009	0.131753949867015	-11.8359162715356	2.54548388583741e-32	5.5399780193483e-31	Down	NC_010456.5	141221177	141233728	-	ADAM8	ADAM metallopeptidase domain 8	GO:0001525:angiogenesis;GO:0000902:cell morphogenesis;GO:0098609:cell-cell adhesion;GO:0071456:cellular response to hypoxia;GO:0022617:extracellular matrix disassembly;GO:0006954:inflammatory response;GO:0002523:leukocyte migration involved in inflammatory response;GO:0048247:lymphocyte chemotaxis;GO:0043524:negative regulation of neuron apoptotic process;GO:0002675:positive regulation of acute i…	GO:0071133:alpha9-beta1 integrin-ADAM8 complex;GO:0009986:cell surface;GO:0005737:cytoplasm;GO:0032127:dense core granule membrane;GO:0101003:ficolin-1-rich granule membrane;GO:0032010:phagolysosome;GO:0005886:plasma membrane;GO:0002102:podosome;GO:0042581:specific granule;GO:0035579:specific granule membrane;GO:0070820:tertiary granule;GO:0070821:tertiary granule membrane;	GO:0005509:calcium ion binding;GO:0050839:cell adhesion molecule binding;GO:0004222:metalloendopeptidase activity;GO:0008237:metallopeptidase activity;GO:0043621:protein self-association;GO:0004252:serine-type endopeptidase activity;GO:0008270:zinc ion binding;	K06540	-
gene-FGL2	4265	96	1.48	90	1.33	82	1.13	270	4.03	293	4.71	319	3.88	191.816088853082	3.3138131567956	1.72849226117025	0.146117395076067	11.8294762938418	2.74851236282243e-32	5.96478153717798e-31	Ups	NC_010451.4	102869044	102875564	+	FGL2	fibrinogen like 2	GO:0050687:negative regulation of defense response to virus;GO:0002605:negative regulation of dendritic cell antigen processing and presentation;GO:0002617:negative regulation of macrophage antigen processing and presentation;GO:0043381:negative regulation of memory T cell differentiation;GO:0002291:T cell activation via T cell receptor contact with antigen bound to MHC molecule on antigen presen…	GO:0009986:cell surface;GO:0062023:collagen-containing extracellular matrix;GO:0005615:extracellular space;	GO:0016504:peptidase activator activity;GO:0005102:signaling receptor binding;	-	-
gene-LRTM1	2792	32	0.75	36	0.81	23	0.48	144	3.29	167	4.10	226	4.19	103.642310008732	5.88043148150173	2.55592201788207	0.217309641355339	11.7616595469076	6.15131810613092e-32	1.32362096674073e-30	Ups	NC_010455.5	36870269	36881586	-	LRTM1	leucine rich repeats and transmembrane domains 1%2C transcript variant X1	GO:0007411:axon guidance;GO:0050919:negative chemotaxis;	GO:0016020:membrane;	GO:0008201:heparin binding;GO:0048495:Roundabout binding;	-	-
gene-LEPR	7824	66	0.55	78	0.63	88	0.66	266	2.17	205	1.80	371	2.46	175.656841719757	3.60630731179495	1.85052234139357	0.157589794823973	11.7426534088746	7.7031098702543e-32	1.6505269078335e-30	Ups	NC_010448.4	146802297	146896152	-	LEPR	leptin receptor%2C transcript variant X6	GO:0001525:angiogenesis;GO:0098868:bone growth;GO:0019221:cytokine-mediated signaling pathway;GO:0097009:energy homeostasis;GO:0042593:glucose homeostasis;GO:0033210:leptin-mediated signaling pathway;GO:0010507:negative regulation of autophagy;GO:0006909:phagocytosis;GO:0046850:regulation of bone remodeling;GO:0060259:regulation of feeding behavior;GO:0044321:response to leptin;GO:0019953:sexual …	GO:0016323:basolateral plasma membrane;GO:0009897:external side of plasma membrane;GO:0043235:receptor complex;	GO:0019955:cytokine binding;GO:0004896:cytokine receptor activity;GO:0038021:leptin receptor activity;GO:0017046:peptide hormone binding;	K05062	ko04060 Cytokine-cytokine receptor interaction;ko04080 Neuroactive ligand-receptor interaction;ko04152 AMPK signaling pathway;ko04630 JAK-STAT signaling pathway;ko04920 Adipocytokine signaling pathway;ko04932 Non-alcoholic fatty liver disease;;
gene-MYL6B	1260	203	10.58	234	11.69	235	10.96	539	27.26	454	24.69	552	22.70	368.494745021458	2.3170217407078	1.2122715811316	0.103509871728726	11.7116518539282	1.11093883471312e-31	2.36704656757574e-30	Ups	NC_010447.5	21554351	21558995	+	MYL6B	myosin light chain 6B%2C transcript variant X2	GO:0006936:muscle contraction;GO:0030049:muscle filament sliding;GO:0007519:skeletal muscle tissue development;	GO:0005829:cytosol;GO:0070062:extracellular exosome;GO:0005859:muscle myosin complex;GO:0016459:myosin complex;GO:0016460:myosin II complex;GO:0016461:unconventional myosin complex;	GO:0005509:calcium ion binding;GO:0003774:cytoskeletal motor activity;GO:0008307:structural constituent of muscle;	K12751	ko04270 Vascular smooth muscle contraction;ko04530 Tight junction;ko04921 Oxytocin signaling pathway;;
gene-MYBPC1	4305	25	0.38	20	0.29	40	0.55	154	2.28	143	2.28	216	2.60	98.2378610962221	6.03486768630941	2.59332214042556	0.221508966991618	11.7075266777967	1.16632397707176e-31	2.47811266245708e-30	Ups	NC_010447.5	82557975	82651237	-	MYBPC1	myosin binding protein C%2C slow type%2C transcript variant X5	GO:0007155:cell adhesion;	GO:0005829:cytosol;GO:0030016:myofibril;GO:0032982:myosin filament;	GO:0003779:actin binding;GO:0017022:myosin binding;GO:0008307:structural constituent of muscle;GO:0031432:titin binding;	K12557	-
gene-NRAP	6830	70	0.67	97	0.89	129	1.11	303	2.83	269	2.70	381	2.89	205.818639103201	3.23476513013337	1.69366096480109	0.144860734091064	11.6916497450331	1.40628065841416e-31	2.96723268466777e-30	Ups	NC_010456.5	123928562	124018462	-	NRAP	nebulin related anchoring protein	GO:0071691:cardiac muscle thin filament assembly;GO:0030036:actin cytoskeleton organization;	GO:0005916:fascia adherens;GO:0005927:muscle tendon junction;GO:0030018:Z disc;GO:0030016:myofibril;	GO:0003779:actin binding;GO:0051015:actin filament binding;GO:0046872:metal ion binding;GO:0051371:muscle alpha-actinin binding;GO:0017166:vinculin binding;	-	-
gene-OSBPL3	13344	590	2.90	569	2.68	637	2.81	240	1.15	220	1.13	364	1.41	431.459364609025	0.456805279336932	-1.13034877074265	0.0967188517892995	-11.6869539891261	1.48621784663691e-31	3.12722435696919e-30	Down	NC_010460.4	47298303	47491248	+	OSBPL3	oxysterol binding protein like 3%2C transcript variant X3	GO:0006699:bile acid biosynthetic process;	GO:0005829:cytosol;GO:0005789:endoplasmic reticulum membrane;GO:0032433:filopodium tip;GO:0043231:intracellular membrane-bounded organelle;GO:0016020:membrane;GO:0031965:nuclear membrane;GO:0097038:perinuclear endoplasmic reticulum;GO:0005886:plasma membrane;	GO:0015485:cholesterol binding;GO:0032934:sterol binding;GO:0015248:sterol transporter activity;	-	-
gene-ASB16	3203	88	1.80	112	2.20	72	1.32	344	6.84	258	5.52	346	5.60	202.719307242945	3.49418193454381	1.80495472824057	0.155135225238974	11.6347188426108	2.74493114039694e-31	5.71253590134866e-30	Ups	NC_010454.4	19033471	19040481	-	ASB16	ankyrin repeat and SOCS box containing 16	GO:0035556:intracellular signal transduction;GO:0016567:protein ubiquitination;	GO:0005829:cytosol;	-	K10338	-
gene-ACHE	3570	141	2.59	140	2.47	145	2.39	397	7.09	343	6.58	393	5.70	259.859505969333	2.68332454450325	1.424021557181	0.123546699773427	11.5261804628738	9.7368437275282e-31	1.9856113086714e-29	Ups	NC_010445.4	8732451	8738274	-	ACHE	acetylcholinesterase (Cartwright blood group)%2C transcript variant X2	GO:0006581:acetylcholine catabolic process;GO:0019695:choline metabolic process;	GO:0005615:extracellular space;GO:0005886:plasma membrane;GO:0045202:synapse;	GO:0003990:acetylcholinesterase activity;GO:0001540:amyloid-beta binding;	K01049	ko00564 Glycerophospholipid metabolism;ko04725 Cholinergic synapse;;
gene-SMOC1	3660	320	5.74	368	6.33	343	5.51	100	1.74	93	1.74	165	2.34	228.719055013796	0.34510617022513	-1.53488782663808	0.133763524024106	-11.4746365859909	1.76919411073276e-30	3.55544914221631e-29	Down	NC_010449.5	93480064	93628332	+	SMOC1	SPARC related modular calcium binding 1%2C transcript variant X4	GO:0030154:cell differentiation;GO:0030198:extracellular matrix organization;GO:0001654:eye development;GO:0060173:limb development;GO:0010811:positive regulation of cell-substrate adhesion;GO:0045667:regulation of osteoblast differentiation;	GO:0005604:basement membrane;GO:0005615:extracellular space;	GO:0005509:calcium ion binding;GO:0050840:extracellular matrix binding;GO:0008201:heparin binding;	-	-
gene-NR3C2	6757	276	2.68	366	3.41	372	3.24	661	6.23	581	5.89	821	6.30	507.755559938744	2.03956945119322	1.02826463445874	0.0897868129354607	11.452290162007	2.29013854022107e-30	4.59628992247799e-29	Ups	NC_010450.4	80303172	80669050	+	NR3C2	nuclear receptor subfamily 3 group C member 2%2C transcript variant X3	GO:1901224:positive regulation of non-canonical NF-kappaB signal transduction;	GO:0005789:endoplasmic reticulum membrane;GO:0005654:nucleoplasm;GO:0043235:receptor complex;	GO:0003700:DNA-binding transcription factor activity;GO:1990837:sequence-specific double-stranded DNA binding;GO:0005496:steroid binding;GO:0008270:zinc ion binding;	K08555	ko04960 Aldosterone-regulated sodium reabsorption;;
gene-MYO3B	6290	19	0.20	19	0.19	25	0.23	142	1.44	114	1.24	183	1.51	82.4798881488591	6.95419328427443	2.79788316576974	0.244358739276468	11.4499001511225	2.35416524035274e-30	4.7185659817505e-29	Ups	NC_010457.5	76432429	76855443	+	MYO3B	myosin IIIB%2C transcript variant X3	GO:0090103:cochlea morphogenesis;GO:0018105:peptidyl-serine phosphorylation;GO:0051491:positive regulation of filopodium assembly;GO:0030832:regulation of actin filament length;GO:0050896:response to stimulus;GO:0007605:sensory perception of sound;GO:0007601:visual perception;	GO:0005737:cytoplasm;GO:0032433:filopodium tip;GO:0016459:myosin complex;GO:0001917:photoreceptor inner segment;GO:0032426:stereocilium tip;	GO:0003779:actin binding;GO:0005524:ATP binding;GO:0000146:microfilament motor activity;GO:0106310:protein serine kinase activity;GO:0004674:protein serine/threonine kinase activity;	K08834	ko04745 Phototransduction - fly;;
gene-RPS6KL1	4382	377	5.65	440	6.32	416	5.58	138	2.01	135	2.11	215	2.54	283.611797009045	0.394439431817108	-1.34212431081005	0.117456145074103	-11.4265993487467	3.07933505252211e-30	6.14775907533055e-29	Down	NC_010449.5	98112742	98141217	-	RPS6KL1	ribosomal protein S6 kinase like 1%2C transcript variant X3	GO:0006468:protein phosphorylation;	GO:1990904:ribonucleoprotein complex;GO:0005840:ribosome;	GO:0005524:ATP binding;GO:0106310:protein serine kinase activity;GO:0004674:protein serine/threonine kinase activity;	-	-
gene-ANO3	7603	30	0.26	55	0.46	51	0.39	175	1.47	196	1.77	229	1.56	122.121391083387	4.44615957484391	2.15255972832545	0.190824102989208	11.2803345835572	1.64120579355382e-29	3.20921127729232e-28	Ups	NC_010444.4	33618740	34048973	-	ANO3	anoctamin 3%2C transcript variant X4	GO:0061591:calcium activated galactosylceramide scrambling;GO:0061590:calcium activated phosphatidylcholine scrambling;GO:1902476:chloride transmembrane transport;GO:0050982:detection of mechanical stimulus;GO:0016048:detection of temperature stimulus;GO:0051649:establishment of localization in cell;GO:0034220:monoatomic ion transmembrane transport;GO:0055085:transmembrane transport;	GO:0005886:plasma membrane;	GO:0005254:chloride channel activity;GO:0005229:intracellular calcium activated chloride channel activity;GO:0017128:phospholipid scramblase activity;GO:0046983:protein dimerization activity;	K19498	-
gene-DDAH2	1975	647	21.52	630	20.08	739	21.99	348	11.23	280	9.72	326	8.55	492.230975861212	0.477535039499914	-1.06632149899951	0.0945922044735131	-11.272826391292	1.78738504881037e-29	3.48735876593021e-28	Down	NC_010449.5	23838993	23842514	-	DDAH2	dimethylarginine dimethylaminohydrolase 2%2C transcript variant X2	GO:0006527:arginine catabolic process;GO:0006525:arginine metabolic process;GO:0000052:citrulline metabolic process;GO:0043066:negative regulation of apoptotic process;GO:0006809:nitric oxide biosynthetic process;GO:0007263:nitric oxide mediated signal transduction;GO:0045429:positive regulation of nitric oxide biosynthetic process;GO:0050999:regulation of nitric-oxide synthase activity;	GO:0005829:cytosol;GO:0070062:extracellular exosome;GO:0005739:mitochondrion;	GO:0016597:amino acid binding;GO:0003824:catalytic activity;GO:0016403:dimethylargininase activity;	K01482	-
gene-LOC100624094	3251	227	4.59	243	4.71	265	4.79	515	10.09	419	8.83	665	10.60	384.040281328672	2.17080415000473	1.11822957184782	0.0996490271153411	11.2216807752022	3.19146348775992e-29	6.1928232192974e-28	Ups	NC_010453.5	12203100	12309725	-	LOC100624094	spermatogenesis- and oogenesis-specific basic helix-loop-helix-containing protein 2	GO:0030154:cell differentiation;GO:0009994:oocyte differentiation;GO:0006357:regulation of transcription by RNA polymerase II;GO:0007283:spermatogenesis;	GO:0000785:chromatin;GO:0005737:cytoplasm;GO:0005634:nucleus;	GO:0000981:DNA-binding transcription factor activity, RNA polymerase II-specific;GO:0046982:protein heterodimerization activity;GO:0042803:protein homodimerization activity;GO:0000978:RNA polymerase II cis-regulatory region sequence-specific DNA binding;GO:1990837:sequence-specific double-stranded DNA binding;	-	-
gene-P3H2	3557	210	3.88	233	4.12	286	4.73	540	9.67	431	8.30	762	11.10	403.0276978281	2.36397858727466	1.24121696776055	0.110654063717337	11.2170933995809	3.36137378391669e-29	6.48941362623409e-28	Ups	NC_010455.5	127414955	127572165	-	P3H2	prolyl 3-hydroxylase 2	GO:0032963:collagen metabolic process;GO:0008285:negative regulation of cell population proliferation;GO:0019511:peptidyl-proline hydroxylation;	GO:0005604:basement membrane;GO:0005829:cytosol;GO:0005783:endoplasmic reticulum;GO:0005788:endoplasmic reticulum lumen;GO:0005794:Golgi apparatus;GO:0043231:intracellular membrane-bounded organelle;GO:0005654:nucleoplasm;GO:0016529:sarcoplasmic reticulum;	GO:0005506:iron ion binding;GO:0031418:L-ascorbic acid binding;GO:0019797:procollagen-proline 3-dioxygenase activity;	-	-
gene-STRA6	6023	11	0.12	28	0.29	30	0.29	138	1.46	154	1.75	165	1.42	87.6389913485885	6.71076309918258	2.74647682854316	0.245484221223824	11.1879973989816	4.66858700575407e-29	8.97891455354446e-28	Ups	NC_010449.5	59317930	59347274	+	STRA6	stimulated by retinoic acid 6%2C transcript variant X4	GO:0043010:camera-type eye development;GO:0034633:retinol transport;GO:0071939:vitamin A import into cell;	GO:0005886:plasma membrane;	GO:0016918:retinal binding;GO:0019841:retinol binding;GO:0034632:retinol transmembrane transporter activity;	-	-
gene-SLC22A18	1625	29	1.17	30	1.16	21	0.76	137	5.37	129	5.44	195	6.22	89.0662793765106	5.7333088524084	2.51936799887537	0.226986986867904	11.0991737175732	1.26608952741284e-28	2.40162343896902e-27	Ups	NC_010444.4	2032370	2055756	+	SLC22A18	solute carrier family 22 member 18%2C transcript variant X15	GO:0015695:organic cation transport;GO:1990961:xenobiotic detoxification by transmembrane export across the plasma membrane;GO:0042908:xenobiotic transport;	GO:0016324:apical plasma membrane;GO:0005737:cytoplasm;GO:0016020:membrane;GO:0005635:nuclear envelope;GO:0005886:plasma membrane;	GO:0015299:obsolete solute:proton antiporter activity;GO:0015293:symporter activity;GO:0031625:ubiquitin protein ligase binding;	K08214	-
gene-RRAGD	4388	216	3.23	220	3.16	265	3.55	505	7.33	447	6.98	552	6.52	365.836367214511	2.16095774421349	1.11167086173482	0.100234472392332	11.0907039784036	1.39188053613189e-28	2.63039485666763e-27	Ups	NC_010443.5	57374047	57424058	-	RRAGD	Ras related GTP binding D	GO:0071230:cellular response to amino acid stimulus;GO:0071233:cellular response to leucine;GO:1990253:cellular response to leucine starvation;GO:0009267:cellular response to starvation;GO:0032008:positive regulation of TOR signaling;GO:1904263:positive regulation of TORC1 signaling;GO:0010506:regulation of autophagy;GO:0008104:protein localization;	GO:0005813:centrosome;GO:0005737:cytoplasm;GO:1990131:Gtr1-Gtr2 GTPase complex;GO:0043231:intracellular membrane-bounded organelle;GO:0005764:lysosome;GO:0005654:nucleoplasm;GO:0005634:nucleus;GO:0005829:cytosol;	GO:0019003:GDP binding;GO:0005525:GTP binding;GO:0003924:GTPase activity;GO:0051020:GTPase binding;GO:0046982:protein heterodimerization activity;	K16186	ko04140 Autophagy - animal;ko04150 mTOR signaling pathway;ko05131 Shigellosis;;
gene-PTH1R	2030	10	0.32	9	0.28	4	0.12	122	3.83	91	3.07	142	3.62	62.3618345279939	15.3857444662153	3.94352234757617	0.355870427161171	11.0813432266182	1.54536543954211e-28	2.90960945937551e-27	Ups	NC_010455.5	29749940	29775361	+	PTH1R	parathyroid hormone 1 receptor	GO:0007189:adenylate cyclase-activating G protein-coupled receptor signaling pathway;GO:0007188:adenylate cyclase-modulating G protein-coupled receptor signaling pathway;GO:0007166:cell surface receptor signaling pathway;GO:0006874:intracellular calcium ion homeostasis;	GO:0005886:plasma membrane;	GO:0008528:G protein-coupled peptide receptor activity;GO:0004991:parathyroid hormone receptor activity;GO:0017046:peptide hormone binding;GO:0042803:protein homodimerization activity;GO:0043621:protein self-association;	K04585	ko04080 Neuroactive ligand-receptor interaction;ko04928 Parathyroid hormone synthesis, secretion and action;ko04961 Endocrine and other factor-regulated calcium reabsorption;;
gene-AGT	2271	572	16.54	577	15.99	587	15.19	268	7.52	272	8.21	314	7.16	429.467092058111	0.494390865050966	-1.01627600833485	0.0919261181815511	-11.0553565019219	2.06514731451428e-28	3.85959288645033e-27	Down	NC_010456.5	59643030	59656835	+	AGT	angiotensinogen	GO:0007340:acrosome reaction;GO:0017156:calcium-ion regulated exocytosis;GO:0007186:G protein-coupled receptor signaling pathway;GO:0001822:kidney development;GO:0043407:negative regulation of MAP kinase activity;GO:0051387:negative regulation of neurotrophin TRK receptor signaling pathway;GO:0010536:positive regulation of activation of Janus kinase activity;GO:0090190:positive regulation of bran…	GO:0005615:extracellular space;	GO:0004867:serine-type endopeptidase inhibitor activity;GO:0031702:type 1 angiotensin receptor binding;GO:0031703:type 2 angiotensin receptor binding;	K09821	ko04072 Phospholipase D signaling pathway;ko04080 Neuroactive ligand-receptor interaction;ko04261 Adrenergic signaling in cardiomyocytes;ko04270 Vascular smooth muscle contraction;ko04614 Renin-angiotensin system;ko04924 Renin secretion;ko04925 Aldosterone synthesis and secretion;ko04927 Cortisol synthesis and secretion;ko04931 Insulin resistance;ko04933 AGE-RAGE signaling pathway in diabetic com…
gene-IRF8	3568	22	0.40	42	0.74	31	0.51	167	2.98	206	3.96	170	2.47	107.586887610232	5.836365047679	2.54507012246169	0.230674320865108	11.0331748801375	2.64364344580105e-28	4.91059190976452e-27	Ups	NC_010448.4	3041617	3060685	-	IRF8	interferon regulatory factor 8%2C transcript variant X1	GO:0006914:autophagy;GO:0071222:cellular response to lipopolysaccharide;GO:0071346:cellular response to type II interferon;GO:0042742:defense response to bacterium;GO:0042832:defense response to protozoan;GO:0097028:dendritic cell differentiation;GO:0002316:follicular B cell differentiation;GO:0002314:germinal center B cell differentiation;GO:0006955:immune response;GO:0002376:immune system proce…	GO:0000785:chromatin;GO:0005737:cytoplasm;GO:0005829:cytosol;GO:0005654:nucleoplasm;GO:0005634:nucleus;	GO:0000981:DNA-binding transcription factor activity, RNA polymerase II-specific;GO:0001227:DNA-binding transcription repressor activity, RNA polymerase II-specific;GO:0000978:RNA polymerase II cis-regulatory region sequence-specific DNA binding;GO:1990837:sequence-specific double-stranded DNA binding;	K10155	ko05133 Pertussis;;
gene-TUBB4A	2513	346	9.04	395	9.90	370	8.65	155	3.93	84	2.29	147	3.03	247.335533168001	0.347464287653423	-1.5250633894913	0.138884303323142	-10.9808189478615	4.7261966674117e-28	8.70455567812762e-27	Down	NC_010444.4	72599244	72605362	+	TUBB4A	tubulin beta 4A class IVa	GO:0000226:microtubule cytoskeleton organization;GO:0000278:mitotic cell cycle;GO:0031115:negative regulation of microtubule polymerization;	GO:0005930:axoneme;GO:0005737:cytoplasm;GO:0005829:cytosol;GO:0045171:intercellular bridge;GO:0033269:internode region of axon;GO:0005874:microtubule;GO:0072686:mitotic spindle;GO:0043209:myelin sheath;GO:0043025:neuronal cell body;	GO:0005509:calcium ion binding;GO:0005525:GTP binding;GO:0003924:GTPase activity;GO:0005200:structural constituent of cytoskeleton;	K07375	ko04145 Phagosome;ko04540 Gap junction;ko05010 Alzheimer disease;ko05012 Parkinson disease;ko05014 Amyotrophic lateral sclerosis;ko05016 Huntington disease;ko05020 Prion disease;ko05022 Pathways of neurodegeneration - multiple diseases;ko05130 Pathogenic Escherichia coli infection;ko05132 Salmonella infection;;
gene-SHMT1	3567	50	0.92	38	0.67	65	1.07	198	3.54	211	4.05	214	3.11	129.668146100284	4.12918186850124	2.04585596295742	0.18638654069037	10.9764146884192	4.96229452381018e-28	9.11731722110196e-27	Ups	NC_010454.4	60414421	60435451	+	SHMT1	serine hydroxymethyltransferase 1%2C transcript variant X7	GO:1904482:cellular response to tetrahydrofolate;GO:0046655:folic acid metabolic process;GO:0019264:glycine biosynthetic process from serine;GO:0006544:glycine metabolic process;GO:0006565:L-serine catabolic process;GO:0006563:L-serine metabolic process;GO:0051289:protein homotetramerization;GO:0009113:purine nucleobase biosynthetic process;GO:0035999:tetrahydrofolate interconversion;GO:0046653:t…	GO:0005829:cytosol;GO:0005654:nucleoplasm;GO:0005737:cytoplasm;GO:0070062:extracellular exosome;GO:0005634:nucleus;	GO:0004372:glycine hydroxymethyltransferase activity;GO:0048027:mRNA 5'-UTR binding;GO:0000900:mRNA regulatory element binding translation repressor activity;GO:0042803:protein homodimerization activity;GO:0030170:pyridoxal phosphate binding;GO:0070905:serine binding;GO:0042802:identical protein binding;GO:0036094:small molecule binding;GO:0008270:zinc ion binding;	K00600	ko00260 Glycine, serine and threonine metabolism;ko00630 Glyoxylate and dicarboxylate metabolism;ko00670 One carbon pool by folate;ko01100 Metabolic pathways;ko01200 Carbon metabolism;ko01230 Biosynthesis of amino acids;ko01240 Biosynthesis of cofactors;ko01523 Antifolate resistance;;
gene-GREM1	3936	231	3.85	248	3.97	275	4.11	76	1.23	47	0.82	103	1.36	161.04534654787	0.29826461313355	-1.74533527204198	0.159862555780317	-10.917724063166	9.48426349058115e-28	1.72382437852104e-26	Down	NC_010443.5	136617041	136629293	+	GREM1	gremlin 1%2C DAN family BMP antagonist%2C transcript variant X2	GO:0009887:animal organ morphogenesis;GO:0006915:apoptotic process;GO:0055007:cardiac muscle cell differentiation;GO:0060379:cardiac muscle cell myoblast differentiation;GO:0002042:cell migration involved in sprouting angiogenesis;GO:0000902:cell morphogenesis;GO:0007267:cell-cell signaling;GO:0030199:collagen fibril organization;GO:0048263:determination of dorsal identity;GO:0030326:embryonic li…	GO:0009986:cell surface;GO:0062023:collagen-containing extracellular matrix;GO:0005615:extracellular space;	GO:0036122:BMP binding;GO:0005125:cytokine activity;GO:0016015:morphogen activity;GO:0042803:protein homodimerization activity;GO:0048018:receptor ligand activity;GO:0030297:transmembrane receptor protein tyrosine kinase activator activity;GO:0043184:vascular endothelial growth factor receptor 2 binding;	-	-
gene-TRIB3	3176	416	8.60	419	8.31	432	8.00	187	3.75	171	3.69	207	3.38	303.587783260685	0.447947402019857	-1.15859875389917	0.107189811665789	-10.8088514747241	3.12558725414283e-27	5.58749223234723e-26	Down	NC_010459.5	34808273	34819592	-	TRIB3	tribbles pseudokinase 3	GO:0032869:cellular response to insulin stimulus;GO:0070059:intrinsic apoptotic signaling pathway in response to endoplasmic reticulum stress;GO:0045892:negative regulation of DNA-templated transcription;GO:0045599:negative regulation of fat cell differentiation;GO:0045717:negative regulation of fatty acid biosynthetic process;GO:0006469:negative regulation of protein kinase activity;GO:0000122:n…	GO:0005654:nucleoplasm;GO:0005634:nucleus;	GO:0005524:ATP binding;GO:0031434:mitogen-activated protein kinase kinase binding;GO:0004672:protein kinase activity;GO:0004860:protein kinase inhibitor activity;GO:0003714:transcription corepressor activity;GO:0031625:ubiquitin protein ligase binding;GO:0055106:ubiquitin-protein transferase regulator activity;	K19518	ko04931 Insulin resistance;;
gene-PTGS2	3613	519	9.43	469	8.17	542	8.82	207	3.65	161	3.05	302	4.33	362.021568153648	0.434738449119336	-1.20178039885552	0.111324785620337	-10.7952635359576	3.62421275860547e-27	6.45610640476171e-26	Down	NC_010451.4	127850164	127858866	-	PTGS2	prostaglandin-endoperoxide synthase 2	GO:0071347:cellular response to interleukin-1;GO:0019371:cyclooxygenase pathway;GO:0000212:meiotic spindle organization;GO:0001550:ovarian cumulus expansion;GO:0040019:positive regulation of embryonic development;GO:1904146:positive regulation of meiotic cell cycle process involved in oocyte maturation;GO:1900195:positive regulation of oocyte maturation;GO:0001934:positive regulation of protein p…	GO:0005737:cytoplasm;GO:0005789:endoplasmic reticulum membrane;GO:0043005:neuron projection;GO:0005637:nuclear inner membrane;GO:0005640:nuclear outer membrane;	GO:0020037:heme binding;GO:0046872:metal ion binding;GO:0016702:oxidoreductase activity, acting on single donors with incorporation of molecular oxygen, incorporation of two atoms of oxygen;GO:0004601:peroxidase activity;GO:0004666:prostaglandin-endoperoxide synthase activity;	K11987	ko00590 Arachidonic acid metabolism;ko01100 Metabolic pathways;ko04064 NF-kappa B signaling pathway;ko04370 VEGF signaling pathway;ko04625 C-type lectin receptor signaling pathway;ko04657 IL-17 signaling pathway;ko04668 TNF signaling pathway;ko04723 Retrograde endocannabinoid signaling;ko04726 Serotonergic synapse;ko04913 Ovarian steroidogenesis;ko04921 Oxytocin signaling pathway;ko04923 Regulati…
gene-GPR68	3503	283	5.31	315	5.66	309	5.19	93	1.69	100	1.96	143	2.12	205.133838131111	0.370150143235622	-1.4338175080274	0.133126699869344	-10.7703226282527	4.75332604866198e-27	8.43784704530861e-26	Down	NC_010449.5	112885160	112904214	-	GPR68	G protein-coupled receptor 68	GO:0071467:cellular response to pH;GO:0030073:insulin secretion;GO:0030224:monocyte differentiation;GO:0045656:negative regulation of monocyte differentiation;GO:0036035:osteoclast development;GO:0035774:positive regulation of insulin secretion involved in cellular response to glucose stimulus;GO:2001206:positive regulation of osteoclast development;	GO:0005886:plasma membrane;	GO:0004930:G protein-coupled receptor activity;	K08408	-
gene-NEU3	5791	93	1.05	92	1.00	110	1.12	286	3.15	266	3.15	291	2.60	189.76481281156	2.88898193277619	1.53056118155026	0.142597627649112	10.7334266830616	7.09166254514727e-27	1.25157148839125e-25	Ups	NC_010451.4	9315263	9333878	+	NEU3	neuraminidase 3	GO:0006689:ganglioside catabolic process;GO:0009313:oligosaccharide catabolic process;	GO:0005901:caveola;GO:0005737:cytoplasm;GO:0031901:early endosome membrane;GO:0043231:intracellular membrane-bounded organelle;GO:0005765:lysosomal membrane;GO:0016020:membrane;GO:0005886:plasma membrane;GO:0055038:recycling endosome membrane;	GO:0052794:exo-alpha-(2->3)-sialidase activity;GO:0052795:exo-alpha-(2->6)-sialidase activity;GO:0052796:exo-alpha-(2->8)-sialidase activity;GO:0004308:exo-alpha-sialidase activity;	K12357	ko00511 Other glycan degradation;ko00600 Sphingolipid metabolism;ko01100 Metabolic pathways;;
gene-RAMP2	742	18	1.59	24	2.04	18	1.43	129	11.08	102	9.42	166	11.59	75.1176490911246	6.59020484513451	2.7203233096137	0.253749105561706	10.720523737776	8.15402913042699e-27	1.43573200418039e-25	Ups	NC_010454.4	20092204	20094426	-	RAMP2	receptor activity modifying protein 2	GO:0007189:adenylate cyclase-activating G protein-coupled receptor signaling pathway;GO:0034333:adherens junction assembly;GO:1990410:adrenomedullin receptor signaling pathway;GO:0097647:amylin receptor signaling pathway;GO:0001525:angiogenesis;GO:0070831:basement membrane assembly;GO:0070830:bicellular tight junction assembly;GO:0006816:calcium ion transport;GO:0032870:cellular response to hormo…	GO:1903143:adrenomedullin receptor complex;GO:0150057:amylin receptor complex 2;GO:0009986:cell surface;GO:0005905:clathrin-coated pit;GO:0005737:cytoplasm;GO:0005764:lysosome;GO:0005886:plasma membrane;GO:0043235:receptor complex;	GO:1990409:adrenomedullin binding;GO:0001605:adrenomedullin receptor activity;GO:0015026:coreceptor activity;	K08448	ko04270 Vascular smooth muscle contraction;;
gene-PHYHIPL	9502	34	0.24	35	0.23	41	0.25	144	0.97	154	1.11	191	1.04	99.242308215567	4.46437857005136	2.1584593699042	0.201514341894236	10.7111947944483	9.01902154769649e-27	1.58620086479892e-25	Ups	NC_010456.5	62525915	62630383	+	PHYHIPL	phytanoyl-CoA 2-hydroxylase interacting protein like%2C transcript variant X1	-	GO:0005737:cytoplasm;	-	-	-
gene-LMOD2	5545	31	0.37	24	0.27	40	0.42	148	1.70	139	1.72	175	1.64	92.3527539116528	4.89252510172699	2.29057925280285	0.214296720656305	10.6888208358379	1.14821468360039e-26	2.01010241445486e-25	Ups	NC_010460.4	23803927	23815772	-	LMOD2	leiomodin 2	GO:0007015:actin filament organization;GO:0030041:actin filament polymerization;GO:0045010:actin nucleation;GO:0006936:muscle contraction;GO:0030239:myofibril assembly;GO:0051694:pointed-end actin filament capping;GO:0030838:positive regulation of actin filament polymerization;GO:0045214:sarcomere organization;	GO:0005884:actin filament;GO:0005856:cytoskeleton;GO:0031430:M band;GO:0030016:myofibril;GO:0030017:sarcomere;GO:0005865:striated muscle thin filament;	GO:0003779:actin binding;GO:0003785:actin monomer binding;GO:0005523:tropomyosin binding;	-	-
gene-RGS2	1266	179	9.29	186	9.25	189	8.78	386	19.43	423	22.90	459	18.79	303.421224475101	2.30796019206988	1.20661834044845	0.112939372888908	10.6837705007919	1.21244905150961e-26	2.11767938238986e-25	Ups	NC_010452.4	936836	940083	-	RGS2	regulator of G protein signaling 2	GO:0050873:brown fat cell differentiation;GO:0007049:cell cycle;GO:0140194:negative regulation of adenylate cyclase-inhibiting adrenergic receptor signaling pathway involved in heart process;GO:0010614:negative regulation of cardiac muscle hypertrophy;GO:0043407:negative regulation of MAP kinase activity;GO:0010519:negative regulation of phospholipase activity;GO:0060452:positive regulation of ca…	GO:0005737:cytoplasm;GO:0009898:cytoplasmic side of plasma membrane;GO:0005829:cytosol;GO:0005730:nucleolus;GO:0005634:nucleus;GO:0005886:plasma membrane;	GO:0010855:adenylate cyclase inhibitor activity;GO:0001965:G-protein alpha-subunit binding;GO:0005096:GTPase activator activity;	K18154	ko04022 cGMP-PKG signaling pathway;ko04740 Olfactory transduction;ko04921 Oxytocin signaling pathway;;
gene-C8H4orf46	2562	237	6.08	237	5.82	282	6.47	480	11.94	435	11.64	614	12.42	377.105002948739	2.025416847429	1.01821885704888	0.0958429354480896	10.6238279565255	2.30894228257602e-26	4.00523819211277e-25	Ups	NC_010450.4	47604756	47608549	-	C8H4orf46	chromosome 8 C4orf46 homolog	-	GO:0005737:cytoplasm;	-	-	-
gene-KCNA7	5421	75	0.91	81	0.94	91	0.99	251	2.95	207	2.62	277	2.65	162.6573478723	2.98950783747234	1.57990799315859	0.14925983347991	10.5849507956957	3.49964574248011e-26	6.0500125773125e-25	Ups	NC_010448.4	54276596	54283891	-	KCNA7	potassium voltage-gated channel subfamily A member 7	GO:0071805:potassium ion transmembrane transport;GO:0051260:protein homooligomerization;GO:0034765:regulation of monoatomic ion transmembrane transport;	GO:0016020:membrane;GO:0008076:voltage-gated potassium channel complex;	GO:0005251:delayed rectifier potassium channel activity;GO:0005249:voltage-gated potassium channel activity;	K04880	-
gene-SYPL2	3703	60	1.06	60	1.02	69	1.10	208	3.58	201	3.72	225	3.15	137.122347249673	3.38530610564094	1.75928629085305	0.16621544220075	10.5843733142931	3.52129147144419e-26	6.08052294609313e-25	Ups	NC_010446.5	110647790	110663199	-	SYPL2	synaptophysin like 2%2C transcript variant X2	-	GO:0016020:membrane;GO:0008021:synaptic vesicle;	-	-	-
gene-SLC2A3	4722	1608	22.37	2016	26.88	2450	30.50	576	7.77	524	7.61	849	9.32	1316.69869240011	0.320180918605166	-1.64304076284199	0.156251639892318	-10.5153505203165	7.34073303665755e-26	1.25618190873646e-24	Down	NC_010447.5	62963635	63041955	-	SLC2A3	solute carrier family 2 member 3%2C transcript variant X2	GO:0015757:galactose transmembrane transport;GO:1904659:glucose transmembrane transport;	GO:0042995:cell projection;GO:0016020:membrane;GO:0043204:perikaryon;GO:0005886:plasma membrane;	GO:0055056:D-glucose transmembrane transporter activity;GO:0005354:galactose transmembrane transporter activity;GO:0005536:glucose binding;GO:0005355:glucose transmembrane transporter activity;	K08142	-
gene-IL1A	3956	280	4.65	322	5.12	312	4.64	118	1.90	91	1.58	144	1.89	209.070998481526	0.386116273225951	-1.37289273561501	0.131486804425305	-10.4412966884059	1.60601788624544e-25	2.69078745632731e-24	Down	NC_010445.4	43718320	43731668	+	IL1A	interleukin 1 alpha	GO:0034605:cellular response to heat;GO:0001660:fever generation;GO:0006955:immune response;GO:0051781:positive regulation of cell division;GO:0046688:response to copper ion;GO:0071222:cellular response to lipopolysaccharide;GO:0006883:intracellular sodium ion homeostasis;GO:0002248:connective tissue replacement involved in inflammatory response wound healing;GO:0019221:cytokine-mediated signalin…	GO:0005829:cytosol;GO:0005615:extracellular space;GO:0005634:nucleus;	GO:0005507:copper ion binding;GO:0005125:cytokine activity;GO:0005149:interleukin-1 receptor binding;	K04383	ko04010 koK signaling pathway;ko04060 Cytokine-cytokine receptor interaction;ko04217 Necroptosis;ko04218 Cellular senescence;ko04380 Osteoclast differentiation;ko04640 Hematopoietic cell lineage;ko04932 Non-alcoholic fatty liver disease;ko04933 AGE-RAGE signaling pathway in diabetic complications;ko04940 Type I diabetes mellitus;ko05010 Alzheimer disease;ko05020 Prion disease;ko05022 Pathways of …
gene-LOC100621844	1950	352	11.86	401	12.95	418	12.60	163	5.33	153	5.38	216	5.74	280.973313610042	0.455038133074685	-1.13594064387818	0.110610879566023	-10.2697008498169	9.65034380632817e-25	1.57691385956681e-23	Down	NC_010447.5	17571935	17580009	-	LOC100621844	keratin%2C type II microfibrillar%2C component 7C-like	GO:0045109:intermediate filament organization;GO:0031424:keratinization;	GO:0045095:keratin filament;	GO:0030280:structural constituent of skin epidermis;	K07605	-
gene-P2RY2	4197	142	2.22	153	2.29	178	2.49	39	0.59	24	0.39	47	0.58	95.9104988893626	0.232509382805352	-2.10463915822103	0.206550739781276	-10.1894534991727	2.2100305988761e-24	3.56156731998963e-23	Down	NC_010451.4	7672294	7695085	+	P2RY2	purinergic receptor P2Y2%2C transcript variant X3	GO:0097746:blood vessel diameter maintenance;GO:0007186:G protein-coupled receptor signaling pathway;GO:0007200:phospholipase C-activating G protein-coupled receptor signaling pathway;GO:0070257:positive regulation of mucus secretion;	GO:0005886:plasma membrane;	GO:0031686:A1 adenosine receptor binding;GO:0045028:G protein-coupled purinergic nucleotide receptor activity;GO:0045030:G protein-coupled UTP receptor activity;GO:0038023:signaling receptor activity;	K04269	ko04080 Neuroactive ligand-receptor interaction;ko04750 Inflammatory mediator regulation of TRP channels;;
gene-EVA1A	1390	372	17.58	391	17.71	437	18.48	170	7.79	140	6.90	234	8.72	287.071753503508	0.452465872949625	-1.1441191132618	0.112332469591712	-10.1851149308856	2.31086666149123e-24	3.71619603818881e-23	Down	NC_010445.4	67710915	67730554	+	EVA1A	eva-1 homolog A%2C regulator of programmed cell death	GO:0006915:apoptotic process;GO:0006914:autophagy;	GO:0005788:endoplasmic reticulum lumen;GO:0005789:endoplasmic reticulum membrane;GO:0043231:intracellular membrane-bounded organelle;GO:0005765:lysosomal membrane;GO:0005886:plasma membrane;	-	-	-
gene-OXTR	6830	289	2.78	315	2.90	359	3.09	667	6.22	478	4.80	794	6.02	477.375110336427	2.01001205164815	1.0072041515539	0.0992678364156183	10.1463292434107	3.44062105823256e-24	5.48085530459601e-23	Ups	NC_010455.5	65134055	65155543	-	OXTR	oxytocin receptor	GO:0007565:female pregnancy;GO:0007186:G protein-coupled receptor signaling pathway;GO:0060137:maternal process involved in parturition;GO:0045907:positive regulation of vasoconstriction;GO:0001992:regulation of systemic arterial blood pressure by vasopressin;	GO:0005886:plasma membrane;	GO:0004930:G protein-coupled receptor activity;GO:0004990:oxytocin receptor activity;GO:0042277:peptide binding;GO:0005000:vasopressin receptor activity;	K04229	ko04020 Calcium signaling pathway;ko04024 cAMP signaling pathway;ko04080 Neuroactive ligand-receptor interaction;ko04921 Oxytocin signaling pathway;;
gene-SLC6A17	6469	343	3.48	332	3.23	390	3.54	129	1.27	138	1.46	193	1.55	251.526910561999	0.432122465709634	-1.21048785742107	0.119336887347446	-10.1434509004476	3.5435566576539e-24	5.63892546369129e-23	Down	NC_010446.5	109919153	109974235	-	SLC6A17	solute carrier family 6 member 17%2C transcript variant X2	GO:0032328:alanine transport;GO:0007420:brain development;GO:0015816:glycine transport;GO:0015820:leucine transport;GO:0006836:neurotransmitter transport;GO:0015804:neutral amino acid transport;GO:0015824:proline transport;GO:0030163:protein catabolic process;GO:0035725:sodium ion transmembrane transport;GO:0150104:transport across blood-brain barrier;	GO:0042995:cell projection;GO:0098982:GABA-ergic synapse;GO:0098978:glutamatergic synapse;GO:0016020:membrane;GO:0005886:plasma membrane;GO:0098794:postsynapse;GO:0008021:synaptic vesicle;GO:0030672:synaptic vesicle membrane;	GO:0015293:symporter activity;	K05048	-
gene-RGS17	4779	381	5.24	436	5.74	468	5.76	198	2.64	173	2.48	244	2.65	313.479927827644	0.479887793963812	-1.05923097658597	0.105137527769416	-10.0747183147491	7.14652755722299e-24	1.12430324434367e-22	Down	NC_010443.5	13340253	13442058	+	RGS17	regulator of G protein signaling 17%2C transcript variant X1	GO:0007186:G protein-coupled receptor signaling pathway;GO:0009968:negative regulation of signal transduction;	GO:0005737:cytoplasm;GO:0043005:neuron projection;GO:0005634:nucleus;GO:0005886:plasma membrane;GO:0045202:synapse;	GO:0005096:GTPase activator activity;GO:0003924:GTPase activity;	K16449	-
gene-SAMD12	28900	7	0.02	14	0.03	9	0.02	98	0.22	86	0.20	114	0.20	54.3593132494071	9.96881382168613	3.31742185012202	0.329536801917167	10.0669237269465	7.73599334666091e-24	1.21578168164e-22	Ups	NC_010446.5	20143614	20570780	+	SAMD12	sterile alpha motif domain containing 12%2C transcript variant X7	GO:0007169:transmembrane receptor protein tyrosine kinase signaling pathway;	GO:0009898:cytoplasmic side of plasma membrane;	-	-	-
gene-ABRA	1327	35	1.73	48	2.28	40	1.77	147	7.06	147	7.59	188	7.34	100.21306738348	3.93100197237478	1.97489708763242	0.196835878586441	10.0332170222978	1.08909175379842e-23	1.70106292099953e-22	Ups	NC_010446.5	30712238	30719495	+	ABRA	actin binding Rho activating protein	GO:0035025:positive regulation of Rho protein signal transduction;GO:0015031:protein transport;	GO:0005856:cytoskeleton;GO:0030017:sarcomere;	GO:0003779:actin binding;	-	-
gene-GPAT3	3262	197	3.97	186	3.59	217	3.91	409	7.99	373	7.84	465	7.39	306.395654413983	2.0895810723454	1.06321373396621	0.106249579261276	10.0067571218487	1.42342011676649e-23	2.21416055586592e-22	Ups	NC_010450.4	134912493	135002140	-	GPAT3	glycerol-3-phosphate acyltransferase 3%2C transcript variant X4	GO:0016024:CDP-diacylglycerol biosynthetic process;GO:0006072:glycerol-3-phosphate metabolic process;GO:0006654:phosphatidic acid biosynthetic process;GO:0032006:regulation of TOR signaling;GO:0019432:triglyceride biosynthetic process;GO:0008654:phospholipid biosynthetic process;	GO:0005783:endoplasmic reticulum;GO:0005789:endoplasmic reticulum membrane;	GO:0003841:1-acylglycerol-3-phosphate O-acyltransferase activity;GO:0004366:glycerol-3-phosphate O-acyltransferase activity;GO:0102420:sn-1-glycerol-3-phosphate C16:0-DCA-CoA acyl transferase activity;	K13506	ko00561 Glycerolipid metabolism;ko00564 Glycerophospholipid metabolism;ko01100 Metabolic pathways;;
gene-NANOS1	1897	90	3.12	90	2.99	96	2.97	245	8.23	196	7.08	339	9.26	173.189959838141	2.80859079182888	1.4898464409098	0.149196212100345	9.98581947849837	1.75842022066128e-23	2.72689569999185e-22	Ups	NC_010456.5	128962311	128964207	+	NANOS1	nanos C2HC-type zinc finger 1	GO:0016477:cell migration;GO:0098749:cerebellar neuron development;GO:0010631:epithelial cell migration;GO:0017148:negative regulation of translation;GO:0048477:oogenesis;GO:1900153:positive regulation of nuclear-transcribed mRNA catabolic process, deadenylation-dependent decay;GO:0010608:post-transcriptional regulation of gene expression;GO:0001558:regulation of cell growth;GO:0001894:tissue hom…	GO:0005737:cytoplasm;GO:0048471:perinuclear region of cytoplasm;	GO:0003729:mRNA binding;GO:0030371:translation repressor activity;GO:0008270:zinc ion binding;	K18741	-
gene-GJA5	3769	2	0.03	3	0.05	0	0.00	186	3.14	140	2.55	175	2.41	84.4098098901955	100.956488259445	6.65758982237503	0.666805013683589	9.98431278372806	1.7853389057586e-23	2.76300719972589e-22	Ups	NC_010446.5	99854129	99871288	+	GJA5	gap junction protein alpha 5%2C transcript variant X1	GO:0001525:angiogenesis;GO:0003283:atrial septum development;GO:0007267:cell-cell signaling;GO:0016264:gap junction assembly;GO:0003174:mitral valve development;GO:0003151:outflow tract morphogenesis;GO:0003193:pulmonary valve formation;GO:0098910:regulation of atrial cardiac muscle cell action potential;GO:0060371:regulation of atrial cardiac muscle cell membrane depolarization;GO:0098904:regula…	GO:0005922:connexin complex;GO:0014704:intercalated disc;	GO:0005243:gap junction channel activity;GO:0086076:gap junction channel activity involved in atrial cardiac muscle cell-AV node cell electrical coupling;GO:0086077:gap junction channel activity involved in AV node cell-bundle of His cell electrical coupling;GO:0086078:gap junction channel activity involved in bundle of His cell-Purkinje myocyte electrical coupling;GO:0055077:gap junction hemi-ch…	K07614	-
gene-STMN2	2113	252	7.83	246	7.33	368	10.24	75	2.26	85	2.76	130	3.19	189.641594180293	0.335120884068277	-1.5772464996523	0.158367547412795	-9.9594047228698	2.29432315127538e-23	3.53632604866792e-22	Down	NC_010446.5	56952968	57006744	-	STMN2	stathmin 2	GO:1990090:cellular response to nerve growth factor stimulus;GO:0007019:microtubule depolymerization;GO:0007026:negative regulation of microtubule depolymerization;GO:0031115:negative regulation of microtubule polymerization;GO:0010977:negative regulation of neuron projection development;GO:0031175:neuron projection development;GO:0031117:positive regulation of microtubule depolymerization;GO:001…	GO:0005737:cytoplasm;GO:0005829:cytosol;GO:0005768:endosome;GO:0005794:Golgi apparatus;GO:0030426:growth cone;GO:0030027:lamellipodium;GO:0016020:membrane;GO:0043005:neuron projection;GO:0043025:neuronal cell body;GO:0048471:perinuclear region of cytoplasm;	GO:0048306:calcium-dependent protein binding;GO:0015631:tubulin binding;	K04381	ko04010 koK signaling pathway;ko05206 MicroRNAs in cancer;;
gene-LIMCH1	8164	97	0.78	100	0.77	93	0.67	271	2.11	198	1.66	351	2.23	182.225149269017	2.80775698364522	1.48941807322726	0.149640099902284	9.95333519691489	2.43870269073052e-23	3.75505911276149e-22	Ups	NC_010450.4	32433035	32792553	+	LIMCH1	LIM and calponin homology domains 1	GO:0031032:actomyosin structure organization;GO:0060327:cytoplasmic actin-based contraction involved in cell motility;GO:0030336:negative regulation of cell migration;GO:0001934:positive regulation of protein phosphorylation;GO:0051496:positive regulation of stress fiber assembly;GO:0051893:regulation of focal adhesion assembly;	GO:0005737:cytoplasm;GO:0001725:stress fiber;	GO:0003779:actin binding;GO:0046872:metal ion binding;GO:0032034:myosin II head/neck binding;	-	-
gene-WNT4	3865	39	0.66	67	1.09	65	0.99	198	3.26	151	2.68	270	3.62	129.233725440121	3.60299368158952	1.84919612177651	0.185861406138332	9.94932815907032	2.53891415156139e-23	3.90146474623267e-22	Ups	NC_010448.4	80110238	80138165	-	WNT4	Wnt family member 4	GO:0030325:adrenal gland development;GO:0097190:apoptotic signaling pathway;GO:0001658:branching involved in ureteric bud morphogenesis;GO:0060070:canonical Wnt signaling pathway;GO:0045165:cell fate commitment;GO:0009267:cellular response to starvation;GO:0071560:cellular response to transforming growth factor beta stimulus;GO:0001838:embryonic epithelial tube formation;GO:0001837:epithelial to …	GO:0009986:cell surface;GO:0005737:cytoplasm;GO:0030666:endocytic vesicle membrane;GO:0005788:endoplasmic reticulum lumen;GO:0070062:extracellular exosome;GO:0031012:extracellular matrix;GO:0005576:extracellular region;GO:0005615:extracellular space;GO:0005796:Golgi lumen;GO:0005886:plasma membrane;	GO:0005125:cytokine activity;GO:0005109:frizzled binding;GO:0048018:receptor ligand activity;GO:0003714:transcription corepressor activity;	K00408	ko04150 mTOR signaling pathway;ko04310 Wnt signaling pathway;ko04360 Axon guidance;ko04390 Hippo signaling pathway;ko04550 Signaling pathways regulating pluripotency of stem cells;ko04916 Melanogenesis;ko04919 Thyroid hormone signaling pathway;ko04934 Cushing syndrome;ko05010 Alzheimer disease;ko05022 Pathways of neurodegeneration - multiple diseases;ko05165 Human papillomavirus infection;ko05200…
gene-IL17RB	2098	65	2.03	65	1.95	60	1.68	169	5.13	192	6.27	252	6.22	132.72422478813	3.22411409092991	1.68890279706267	0.169945662403849	9.93789881526519	2.84770306908885e-23	4.36714786190006e-22	Ups	NC_010455.5	35948248	35963191	+	IL17RB	interleukin 17 receptor B%2C transcript variant X2	GO:0006952:defense response;GO:0001558:regulation of cell growth;	GO:0005576:extracellular region;GO:0043231:intracellular membrane-bounded organelle;GO:0016020:membrane;GO:0005886:plasma membrane;	GO:0004896:cytokine receptor activity;GO:0030368:interleukin-17 receptor activity;	K05165	ko04060 Cytokine-cytokine receptor interaction;ko04657 IL-17 signaling pathway;;
gene-NEFH	4046	485	7.87	473	7.36	661	9.60	243	3.83	169	2.86	307	3.93	383.841139069732	0.443490113107198	-1.17302615254864	0.118452064493614	-9.90296081004041	4.04129990904887e-23	6.1665291390532e-22	Down	NC_010456.5	46559698	46568686	+	NEFH	neurofilament heavy	GO:0061564:axon development;GO:0007409:axonogenesis;GO:0030031:cell projection assembly;GO:1990830:cellular response to leukemia inhibitory factor;GO:0045110:intermediate filament bundle assembly;GO:0000226:microtubule cytoskeleton organization;GO:0033693:neurofilament bundle assembly;GO:0060052:neurofilament cytoskeleton organization;GO:0048936:peripheral nervous system neuron axonogenesis;GO:00…	GO:0030424:axon;GO:0005737:cytoplasm;GO:0005856:cytoskeleton;GO:0097418:neurofibrillary tangle;GO:0005883:neurofilament;GO:0014069:postsynaptic density;GO:0099160:postsynaptic intermediate filament cytoskeleton;GO:0098685:Schaffer collateral - CA1 synapse;	GO:0070840:dynein complex binding;GO:0019894:kinesin binding;GO:0008017:microtubule binding;GO:0019901:protein kinase binding;GO:0030674:protein-macromolecule adaptor activity;GO:0005200:structural constituent of cytoskeleton;GO:0099184:structural constituent of postsynaptic intermediate filament cytoskeleton;	K04574	ko05014 Amyotrophic lateral sclerosis;ko05022 Pathways of neurodegeneration - multiple diseases;;
gene-LPL	3000	151	3.31	128	2.69	150	2.94	287	6.10	309	7.06	487	8.41	248.032290190679	2.50466667431137	1.3246186196619	0.134027062069956	9.88321760698232	4.9226376016477e-23	7.47386086166332e-22	Ups	NC_010456.5	4104761	4134964	+	LPL	lipoprotein lipase	GO:0006633:fatty acid biosynthetic process;GO:0016042:lipid catabolic process;GO:0009749:response to glucose;GO:0019433:triglyceride catabolic process;	GO:0042627:chylomicron;GO:0005615:extracellular space;GO:0005886:plasma membrane;GO:0034361:very-low-density lipoprotein particle;	GO:0052740:1-acyl-2-lysophosphatidylserine acylhydrolase activity;GO:0034185:apolipoprotein binding;GO:0008201:heparin binding;GO:0016298:lipase activity;GO:0004465:lipoprotein lipase activity;GO:0046872:metal ion binding;GO:0052739:phosphatidylserine 1-acylhydrolase activity;GO:0008970:phospholipase A1 activity;GO:0004620:phospholipase activity;GO:0004806:triglyceride lipase activity;	K01059	ko00561 Glycerolipid metabolism;ko03320 PPAR signaling pathway;ko04979 Cholesterol metabolism;ko05010 Alzheimer disease;;
gene-KCNN2	3892	293	4.94	354	5.73	317	4.79	108	1.77	104	1.83	175	2.33	222.517114656185	0.399279692243834	-1.32452839793308	0.134360347088639	-9.85803048766519	6.32783982162243e-23	9.55014158793075e-22	Down	NC_010444.4	118439328	118882299	+	KCNN2	potassium calcium-activated channel subfamily N member 2%2C transcript variant X5	GO:0006811:monoatomic ion transport;GO:0098914:membrane repolarization during atrial cardiac muscle cell action potential;GO:0050804:modulation of chemical synaptic transmission;GO:0043268:positive regulation of potassium ion transport;GO:0071805:potassium ion transmembrane transport;GO:0006813:potassium ion transport;GO:0048168:regulation of neuronal synaptic plasticity;GO:1901379:regulation of …	GO:0009986:cell surface;GO:0043197:dendritic spine;GO:0098978:glutamatergic synapse;GO:0016020:membrane;GO:0043005:neuron projection;GO:0043025:neuronal cell body;GO:0005886:plasma membrane;GO:0045211:postsynaptic membrane;GO:0042383:sarcolemma;GO:0005790:smooth endoplasmic reticulum;GO:0030315:T-tubule;GO:0030018:Z disc;	GO:0051393:alpha-actinin binding;GO:0015269:calcium-activated potassium channel activity;GO:0005516:calmodulin binding;GO:0005242:inward rectifier potassium channel activity;GO:0019904:protein domain specific binding;GO:0042803:protein homodimerization activity;GO:0016286:small conductance calcium-activated potassium channel activity;	K04943	ko04726 Serotonergic synapse;ko04911 Insulin secretion;ko04929 GnRH secretion;ko04976 Bile secretion;;
gene-ARHGAP22	7195	347	3.17	415	3.63	455	3.72	170	1.51	158	1.51	236	1.70	293.197116199458	0.463948215982644	-1.10796430831515	0.112504534304557	-9.84817469948208	6.98000521100665e-23	1.05239662314216e-21	Down	NC_010456.5	89113774	89331629	-	ARHGAP22	Rho GTPase activating protein 22%2C transcript variant X11	GO:0090630:activation of GTPase activity;GO:0001525:angiogenesis;GO:0030154:cell differentiation;GO:0099175:regulation of postsynapse organization;GO:0051056:regulation of small GTPase mediated signal transduction;GO:0007165:signal transduction;	GO:0005829:cytosol;GO:0005925:focal adhesion;GO:0098978:glutamatergic synapse;GO:0005634:nucleus;GO:0005737:cytoplasm;	GO:0005096:GTPase activator activity;	-	-
gene-LINGO4	13099	269	1.35	299	1.44	321	1.44	97	0.47	111	0.58	154	0.61	206.22505839232	0.407399624541742	-1.29548344416632	0.132311326278991	-9.79117571110029	1.22858870865639e-22	1.83961811267615e-21	Down	NC_010446.5	97399660	97415720	+	LINGO4	leucine rich repeat and Ig domain containing 4	GO:0051965:positive regulation of synapse assembly;	GO:0031012:extracellular matrix;GO:0005615:extracellular space;GO:0016020:membrane;	-	-	-
gene-JPH1	4285	105	1.61	101	1.48	116	1.59	252	3.75	231	3.69	322	3.89	186.145391192829	2.50284754377444	1.32357041466217	0.135223636571657	9.78801079618057	1.26765181351089e-22	1.89624258003355e-21	Ups	NC_010446.5	61628304	61716550	+	JPH1	junctophilin 1%2C transcript variant X1	GO:0060402:calcium ion transport into cytosol;GO:0007517:muscle organ development;GO:0060314:regulation of ryanodine-sensitive calcium-release channel activity;	GO:0005789:endoplasmic reticulum membrane;GO:0030314:junctional membrane complex;GO:0014701:junctional sarcoplasmic reticulum membrane;GO:0005654:nucleoplasm;GO:0005886:plasma membrane;GO:0016529:sarcoplasmic reticulum;GO:0030018:Z disc;	GO:0008307:structural constituent of muscle;	K19530	-
gene-ETFRF1	1327	92	4.55	97	4.60	90	3.99	247	11.86	202	10.43	296	11.56	169.169143819595	2.66913898001038	1.41637442745499	0.145052712115095	9.76454977505788	1.59820281448588e-22	2.38133784689263e-21	Ups	NC_010447.5	48549475	48555589	-	ETFRF1	electron transfer flavoprotein regulatory factor 1%2C transcript variant X1	GO:0022904:respiratory electron transport chain;	GO:0005739:mitochondrion;	-	-	-
gene-TBX2	2759	333	7.93	328	7.48	330	7.03	126	2.91	124	3.08	183	3.44	235.198712195139	0.436008771970462	-1.19757093430952	0.122842449292777	-9.74883634447315	1.86594797056264e-22	2.77213539806342e-21	Down	NC_010454.4	36878662	36887513	-	TBX2	T-box 2	GO:0035909:aorta morphogenesis;GO:0006915:apoptotic process;GO:0036302:atrioventricular canal development;GO:1905222:atrioventricular canal morphogenesis;GO:1905072:cardiac jelly development;GO:0060379:cardiac muscle cell myoblast differentiation;GO:0048738:cardiac muscle tissue development;GO:0001708:cell fate specification;GO:0090398:cellular senescence;GO:0090103:cochlea morphogenesis;GO:00605…	GO:0000785:chromatin;GO:0005737:cytoplasm;GO:0005634:nucleus;GO:0005667:transcription regulator complex;	GO:0003677:DNA binding;GO:0000981:DNA-binding transcription factor activity, RNA polymerase II-specific;GO:0140297:DNA-binding transcription factor binding;GO:0001227:DNA-binding transcription repressor activity, RNA polymerase II-specific;GO:0042826:histone deacetylase binding;GO:0000978:RNA polymerase II cis-regulatory region sequence-specific DNA binding;GO:0043565:sequence-specific DNA bindin…	K10176	ko04013 koK signaling pathway - fly;;
gene-ZBED2	2042	305	9.81	299	9.22	324	9.33	137	4.27	117	3.93	131	3.32	217.823892612566	0.417962204360957	-1.25855560723757	0.129139477263394	-9.74570777199761	1.92433183552071e-22	2.85238716857822e-21	Down	NC_010455.5	148156510	148158769	+	ZBED2	zinc finger BED-type containing 2	GO:0000122:negative regulation of transcription by RNA polymerase II;GO:0045618:positive regulation of keratinocyte differentiation;GO:0006357:regulation of transcription by RNA polymerase II;	GO:0000785:chromatin;GO:0005634:nucleus;	GO:0000981:DNA-binding transcription factor activity, RNA polymerase II-specific;GO:0001227:DNA-binding transcription repressor activity, RNA polymerase II-specific;GO:0046872:metal ion binding;GO:0000977:RNA polymerase II transcription regulatory region sequence-specific DNA binding;GO:0000976:transcription cis-regulatory region binding;	K06517	-
gene-SIK1	4463	381	5.61	427	6.02	452	5.95	199	2.84	191	2.93	224	2.60	310.214505106005	0.490494142545899	-1.02769218692489	0.10568929573768	-9.72371118335026	2.38911609418548e-22	3.52186270744609e-21	Down	NC_010455.5	206454695	206465802	-	SIK1	salt inducible kinase 1	GO:0043276:anoikis;GO:0055007:cardiac muscle cell differentiation;GO:0007049:cell cycle;GO:0042149:cellular response to glucose starvation;GO:0043153:entrainment of circadian clock by photoperiod;GO:0035556:intracellular signal transduction;GO:0032792:negative regulation of CREB transcription factor activity;GO:0045721:negative regulation of gluconeogenesis;GO:0000122:negative regulation of trans…	GO:0005737:cytoplasm;GO:0005829:cytosol;GO:0005634:nucleus;	GO:0071889:14-3-3 protein binding;GO:0005524:ATP binding;GO:0008140:cAMP response element binding protein binding;GO:0042826:histone deacetylase binding;GO:0000287:magnesium ion binding;GO:0019901:protein kinase binding;GO:0106310:protein serine kinase activity;GO:0004674:protein serine/threonine kinase activity;	K19008	ko04922 Glucagon signaling pathway;;
gene-FGFRL1	2908	56	1.26	65	1.41	72	1.46	166	3.64	184	4.34	256	4.56	131.568948670196	3.13870638245523	1.65017007498932	0.169908164288156	9.71212938414605	2.67685410435451e-22	3.92699917931969e-21	Ups	NC_010450.4	365367	378384	+	FGFRL1	fibroblast growth factor receptor-like 1%2C transcript variant X2	GO:0098742:cell-cell adhesion via plasma-membrane adhesion molecules;GO:0060539:diaphragm development;GO:0003179:heart valve morphogenesis;GO:0008285:negative regulation of cell population proliferation;GO:0001501:skeletal system development;GO:0060412:ventricular septum morphogenesis;	GO:0044291:cell-cell contact zone;GO:0005794:Golgi apparatus;GO:0005886:plasma membrane;GO:0030133:transport vesicle;	GO:0017134:fibroblast growth factor binding;GO:0005007:fibroblast growth factor receptor activity;GO:0008201:heparin binding;GO:0042802:identical protein binding;	-	-
gene-VWA5B1	8880	78	0.58	75	0.53	79	0.52	216	1.55	229	1.77	230	1.34	151.675614508696	2.94310700898891	1.55733999845602	0.160726014062557	9.68940844790611	3.34460189937926e-22	4.88305457727991e-21	Ups	NC_010448.4	78552803	78614410	+	VWA5B1	von Willebrand factor A domain containing 5B1	-	GO:0005576:extracellular region;	-	-	-
gene-TACR1	6394	23	0.24	19	0.19	28	0.26	114	1.14	101	1.08	142	1.15	70.5093773814832	5.10973100843439	2.35324734536794	0.24445126813554	9.62665222936437	6.17071423705958e-22	8.93197675436607e-21	Ups	NC_010445.4	67839367	68021733	+	TACR1	tachykinin receptor 1	GO:0007204:positive regulation of cytosolic calcium ion concentration;GO:1902093:positive regulation of flagellated sperm motility;GO:0070472:regulation of uterine smooth muscle contraction;GO:0048265:response to pain;	GO:0005886:plasma membrane;GO:0061827:sperm head;GO:0097225:sperm midpiece;	GO:0016496:substance P receptor activity;	K04222	ko04020 Calcium signaling pathway;ko04080 Neuroactive ligand-receptor interaction;;
gene-SPTBN2	12399	241	1.28	182	0.92	239	1.13	64	0.33	63	0.35	90	0.38	145.238133191557	0.327546296785321	-1.61022925717765	0.167294999850155	-9.62508896631649	6.26526841455644e-22	9.05161713111559e-21	Down	NC_010444.4	5683414	5739418	+	SPTBN2	spectrin beta%2C non-erythrocytic 2%2C transcript variant X1	GO:0030036:actin cytoskeleton organization;GO:0051693:actin filament capping;GO:0030534:adult behavior;GO:0021692:cerebellar Purkinje cell layer morphogenesis;GO:0035264:multicellular organism growth;GO:0099150:regulation of postsynaptic specialization assembly;GO:0007416:synapse assembly;GO:0016192:vesicle-mediated transport;	GO:0016324:apical plasma membrane;GO:0030054:cell junction;GO:0042995:cell projection;GO:0030864:cortical actin cytoskeleton;GO:0005829:cytosol;GO:0005615:extracellular space;GO:0098978:glutamatergic synapse;GO:0043231:intracellular membrane-bounded organelle;GO:0043025:neuronal cell body;GO:0098688:parallel fiber to Purkinje cell synapse;GO:0033010:paranodal junction;GO:0005886:plasma membrane;G…	GO:0003779:actin binding;GO:0051015:actin filament binding;GO:0045296:cadherin binding;GO:0005543:phospholipid binding;GO:0005200:structural constituent of cytoskeleton;GO:0099186:structural constituent of postsynapse;GO:0098918:structural constituent of synapse;	K06115	-
gene-CPZ	2161	300	9.12	330	9.61	391	10.64	159	4.69	124	3.93	136	3.26	238.439068019549	0.415391662357365	-1.26745583584587	0.132348151512797	-9.57667954828454	1.0021501580666e-21	1.43556594676716e-20	Down	NC_010450.4	2620765	2642524	-	CPZ	carboxypeptidase Z	GO:0006518:peptide metabolic process;GO:0016485:protein processing;GO:0006508:proteolysis;GO:0016055:Wnt signaling pathway;	GO:0005615:extracellular space;	GO:0004181:metallocarboxypeptidase activity;GO:0008270:zinc ion binding;	K13022	-
gene-SPHKAP	7751	109	0.92	120	0.97	125	0.95	256	2.10	240	2.12	355	2.37	198.464400390554	2.40071999270489	1.26346714505382	0.132092666062652	9.56500601217744	1.12194955133413e-21	1.60264962670856e-20	Ups	NC_010457.5	129308621	129461142	-	SPHKAP	SPHK1 interactor%2C AKAP domain containing%2C transcript variant X7	-	GO:0005737:cytoplasm;GO:0005739:mitochondrion;	GO:0051018:protein kinase A binding;	-	-
gene-FGGY	5407	135	1.64	144	1.68	139	1.51	272	3.21	294	3.73	389	3.73	226.913009567482	2.28534960541402	1.19241488100166	0.125395794519227	9.50920950398245	1.92116839479569e-21	2.72129746648294e-20	Ups	NC_010448.4	152754923	153213179	-	FGGY	FGGY carbohydrate kinase domain containing%2C transcript variant X18	GO:0046835:carbohydrate phosphorylation;GO:0070050:neuron cellular homeostasis;GO:0019321:pentose metabolic process;	GO:0005737:cytoplasm;	GO:0019150:D-ribulokinase activity;	-	-
gene-SLC5A4	2033	62	2.00	83	2.57	101	2.92	208	6.52	221	7.45	260	6.63	154.995902981938	2.8257178007839	1.49861739357756	0.157733509372237	9.50094497701788	2.07994142235498e-21	2.93798968043513e-20	Ups	NC_010456.5	48708047	48741440	-	SLC5A4	solute carrier family 5 member 4	GO:0006814:sodium ion transport;	GO:0016020:membrane;GO:0005886:plasma membrane;	GO:0005412:glucose:sodium symporter activity;	K14384	-
gene-DPF3	11309	31	0.18	35	0.19	48	0.25	162	0.91	144	0.87	148	0.68	95.0063714573133	4.04631556647389	2.0166088380459	0.212637548533284	9.48378521082435	2.45222598339899e-21	3.45423276717119e-20	Ups	NC_010449.5	95974422	96254354	-	DPF3	double PHD fingers 3%2C transcript variant X2	GO:0006338:chromatin remodeling;GO:0007517:muscle organ development;GO:0045892:negative regulation of DNA-templated transcription;GO:0007399:nervous system development;GO:0045597:positive regulation of cell differentiation;GO:2000781:positive regulation of double-strand break repair;GO:0045663:positive regulation of myoblast differentiation;GO:0045944:positive regulation of transcription by RNA p…	GO:0035060:brahma complex;GO:0000785:chromatin;GO:0071565:nBAF complex;GO:0005654:nucleoplasm;GO:0016514:SWI/SNF complex;	GO:0042393:histone binding;GO:0003712:transcription coregulator activity;GO:0008270:zinc ion binding;	K13196	-
gene-PI15	6664	62	0.61	93	0.88	83	0.73	197	1.88	223	2.29	258	2.01	152.024768687356	2.86837350254257	1.520232895442	0.160720727541365	9.45884777089955	3.11355086831825e-21	4.38172519516425e-20	Ups	NC_010446.5	61114490	61142869	-	PI15	peptidase inhibitor 15	GO:0010466:negative regulation of peptidase activity;	GO:0070062:extracellular exosome;GO:0005615:extracellular space;	GO:0030414:peptidase inhibitor activity;	-	-
gene-SLC35F2	4559	235	3.39	247	3.41	266	3.43	99	1.38	72	1.08	121	1.38	171.433191509715	0.390085854575707	-1.35813641106856	0.143684360479309	-9.45222156773382	3.31714355300551e-21	4.65962187182575e-20	Down	NC_010451.4	36243059	36341361	-	SLC35F2	solute carrier family 35 member F2%2C transcript variant X1	-	GO:0016020:membrane;	GO:0022857:transmembrane transporter activity;	K15287	-
gene-NRGN	1410	5	0.23	6	0.27	8	0.33	89	4.02	68	3.31	96	3.53	45.0234419016371	13.3698702918737	3.74091356404501	0.395953084284621	9.44787075166702	3.4579297583956e-21	4.85290455853065e-20	Ups	NC_010451.4	51967313	51977197	+	NRGN	neurogranin%2C transcript variant X1	-	-	GO:0005516:calmodulin binding;	-	-
gene-AFAP1L2	5462	69	0.83	97	1.12	96	1.03	230	2.68	221	2.77	254	2.41	160.766959243558	2.71607813637074	1.44152498375536	0.152589175969732	9.44709855462688	3.48352737201246e-21	4.88432275672125e-20	Ups	NC_010456.5	124630797	124737350	-	AFAP1L2	actin filament associated protein 1 like 2	GO:0006954:inflammatory response;GO:0045893:positive regulation of DNA-templated transcription;GO:0045742:positive regulation of epidermal growth factor receptor signaling pathway;GO:0032757:positive regulation of interleukin-8 production;GO:0032675:regulation of interleukin-6 production;GO:0007346:regulation of mitotic cell cycle;	GO:0005829:cytosol;	GO:0042169:SH2 domain binding;GO:0017124:SH3 domain binding;	-	-
gene-PCOLCE2	2150	293	8.95	301	8.81	336	9.19	121	3.59	120	3.83	172	4.15	221.501162290392	0.444316472671765	-1.17034046580295	0.123908281856977	-9.44521583435262	3.54672605392014e-21	4.96835575122349e-20	Down	NC_010455.5	83507607	83592929	-	PCOLCE2	procollagen C-endopeptidase enhancer 2	GO:1990830:cellular response to leukemia inhibitory factor;	GO:0005576:extracellular region;	GO:0005518:collagen binding;GO:0008201:heparin binding;GO:0016504:peptidase activator activity;	K13625	ko04216 Ferroptosis;ko04217 Necroptosis;ko04978 Mineral absorption;;
gene-PADI2	5237	2	0.03	6	0.07	5	0.06	108	1.31	69	0.90	88	0.87	46.4151674098084	20.6106437163892	4.36531765905322	0.462976248269185	9.42881557179824	4.14745684924482e-21	5.80453183510224e-20	Ups	NC_010448.4	75696476	75755977	-	PADI2	peptidyl arginine deiminase 2%2C transcript variant X1	GO:1990830:cellular response to leukemia inhibitory factor;GO:0030520:intracellular estrogen receptor signaling pathway;GO:0070100:negative regulation of chemokine-mediated signaling pathway;GO:1901624:negative regulation of lymphocyte chemotaxis;GO:0045815:transcription initiation-coupled chromatin remodeling;	GO:0005737:cytoplasm;GO:0000791:euchromatin;GO:0005634:nucleus;	GO:0005509:calcium ion binding;GO:0140798:histone H3R26 arginine deiminase activity;GO:0030331:nuclear estrogen receptor binding;GO:0042803:protein homodimerization activity;GO:0004668:protein-arginine deiminase activity;	K01481	-
gene-GDA	5449	500	6.03	544	6.28	462	4.98	210	2.46	250	3.14	260	2.47	370.052056660599	0.480925858066778	-1.05611359682557	0.113031521402338	-9.34353164252568	9.31732744647696e-21	1.28624775356855e-19	Down	NC_010443.5	225425389	225589835	+	GDA	guanine deaminase	GO:0006147:guanine catabolic process;	-	GO:0008892:guanine deaminase activity;GO:0008270:zinc ion binding;	K01487	ko00230 Purine metabolism;ko01100 Metabolic pathways;ko01232 Nucleotide metabolism;;
gene-FST	1037	134	8.49	151	9.17	178	10.09	36	2.21	37	2.45	55	2.75	97.2341478519086	0.276922946548392	-1.85244349080348	0.198299564922534	-9.34164173041498	9.4851782935283e-21	1.30823225185355e-19	Down	NC_010458.4	32806341	32811382	+	FST	follistatin	GO:0030154:cell differentiation;GO:0032926:negative regulation of activin receptor signaling pathway;GO:0030510:regulation of BMP signaling pathway;	GO:0005615:extracellular space;	GO:0048185:activin binding;	K04661	ko04350 TGF-beta signaling pathway;;
gene-RBM38	6125	157	1.68	138	1.42	141	1.35	309	3.21	312	3.49	354	2.99	234.955906892465	2.24984257974863	1.16982406039291	0.125912879554904	9.2907418568154	1.53216641249434e-20	2.09800608760364e-19	Ups	NC_010459.5	57783156	57802495	+	RBM38	RNA binding motif protein 38%2C transcript variant X3	GO:0070935:3'-UTR-mediated mRNA stabilization;GO:0007049:cell cycle;GO:0030154:cell differentiation;GO:0006977:DNA damage response, signal transduction by p53 class mediator resulting in cell cycle arrest;GO:0006978:DNA damage response, signal transduction by p53 class mediator resulting in transcription of p21 class mediator;GO:0006397:mRNA processing;GO:0048255:mRNA stabilization;GO:0008285:neg…	GO:0005829:cytosol;GO:0005634:nucleus;	GO:0003730:mRNA 3'-UTR binding;GO:0003729:mRNA binding;GO:0003723:RNA binding;	-	-
gene-B3GALNT1	6434	344	3.51	327	3.20	346	3.16	156	1.54	142	1.51	176	1.42	247.078390195705	0.467779632451953	-1.09609904807573	0.11806056115239	-9.28421004759502	1.62911116451766e-20	2.22674466718843e-19	Down	NC_010455.5	100772892	100811349	-	B3GALNT1	beta-1%2C3-N-acetylgalactosaminyltransferase 1 (globoside blood group)	GO:0006629:lipid metabolic process;GO:0009312:oligosaccharide biosynthetic process;GO:0006486:protein glycosylation;	GO:0000139:Golgi membrane;	GO:0047273:galactosylgalactosylglucosylceramide beta-D-acetylgalactosaminyltransferase activity;GO:0016757:glycosyltransferase activity;GO:0008499:UDP-galactose:beta-N-acetylglucosamine beta-1,3-galactosyltransferase activity;GO:0008194:UDP-glycosyltransferase activity;	K00719	ko00601 Glycosphingolipid biosynthesis - lacto and neolacto series;ko00603 Glycosphingolipid biosynthesis - globo and isoglobo series;ko01100 Metabolic pathways;;
gene-CHAD	1943	200	6.76	243	7.87	237	7.17	69	2.26	67	2.36	113	3.01	152.843654951691	0.364864208878833	-1.4545684572714	0.156838114487059	-9.27433017177355	1.78738547591949e-20	2.44088826258197e-19	Down	NC_010454.4	26741737	26746364	-	CHAD	chondroadherin	-	GO:0005576:extracellular region;	-	K06248	ko04151 PI3K-Akt signaling pathway;ko04510 Focal adhesion;ko04512 ECM-receptor interaction;ko05165 Human papillomavirus infection;;
gene-CBLN4	3006	328	7.17	296	6.20	296	5.79	108	2.29	123	2.80	162	2.79	217.390170756425	0.426534958400817	-1.22926410658022	0.133099359214683	-9.23568763841661	2.5663226185797e-20	3.48273559290393e-19	Down	NC_010459.5	56674872	56683261	-	CBLN4	cerebellin 4 precursor	GO:1904862:inhibitory synapse assembly;GO:0099558:maintenance of synapse structure;GO:0009306:protein secretion;	GO:0062023:collagen-containing extracellular matrix;GO:0005576:extracellular region;GO:0005615:extracellular space;GO:0098982:GABA-ergic synapse;GO:0045202:synapse;	-	-	-
gene-IGFBP4	780	472	39.75	529	42.69	551	41.52	290	23.69	179	15.73	296	19.66	382.308668126131	0.493432804846349	-1.01907446150332	0.110620308537878	-9.21236321768506	3.19022509334671e-20	4.30637926753181e-19	Down	NC_010454.4	21966524	21980043	-	IGFBP4	insulin like growth factor binding protein 4	GO:0043567:regulation of insulin-like growth factor receptor signaling pathway;	GO:0005615:extracellular space;	GO:0031994:insulin-like growth factor I binding;GO:0031995:insulin-like growth factor II binding;	-	-
gene-PPL	6594	1336	13.31	1545	14.75	1526	13.60	448	4.33	355	3.69	701	5.51	971.787839093884	0.336064950647194	-1.57318800795169	0.171193313188387	-9.18954121894061	3.9452036804606e-20	5.31136137972099e-19	Down	NC_010445.4	37460487	37511879	+	PPL	periplakin%2C transcript variant X2	GO:0045104:intermediate filament cytoskeleton organization;GO:0031424:keratinization;GO:0009612:response to mechanical stimulus;GO:0042060:wound healing;	GO:0001533:cornified envelope;GO:0005737:cytoplasm;GO:0005856:cytoskeleton;GO:0005829:cytosol;GO:0030057:desmosome;GO:0070062:extracellular exosome;GO:0016020:membrane;GO:0005886:plasma membrane;	GO:0045296:cadherin binding;GO:0005200:structural constituent of cytoskeleton;GO:0005198:structural molecule activity;	K10386	-
gene-GHR	22731	156	0.45	184	0.51	192	0.50	349	0.98	300	0.90	537	1.22	281.005169734946	2.2109030226763	1.14463574529328	0.124571944756644	9.1885516239581	3.98166191389643e-20	5.35097373640516e-19	Ups	NC_010458.4	27126300	27422618	+	GHR	growth hormone receptor	GO:0006897:endocytosis;	GO:0005576:extracellular region;GO:0005886:plasma membrane;	GO:0004896:cytokine receptor activity;	K05080	ko04060 Cytokine-cytokine receptor interaction;ko04080 Neuroactive ligand-receptor interaction;ko04151 PI3K-Akt signaling pathway;ko04630 JAK-STAT signaling pathway;ko04935 Growth hormone synthesis, secretion and action;;
gene-SGTB	5964	120	1.32	161	1.70	179	1.76	314	3.35	286	3.29	408	3.54	241.905918479726	2.1967869978695	1.13539499173899	0.124122617012704	9.14736587952202	5.83386556597436e-20	7.79882221925905e-19	Ups	NC_010458.4	44184536	44225896	-	SGTB	small glutamine rich tetratricopeptide repeat containing beta%2C transcript variant X4	GO:0006620:post-translational protein targeting to endoplasmic reticulum membrane;	GO:0016020:membrane;GO:0072380:TRC complex;	GO:0060090:molecular adaptor activity;	K01393	ko04614 Renin-angiotensin system;;
gene-ENPP5	4289	282	4.32	279	4.10	273	3.74	97	1.44	118	1.89	135	1.63	196.296160799766	0.420859269766082	-1.24859020067482	0.136756911019357	-9.1299970975368	6.85011312539208e-20	9.10933312732427e-19	Down	NC_010449.5	40920030	40936380	-	ENPP5	ectonucleotide pyrophosphatase/phosphodiesterase 5 (putative)%2C transcript variant X1	GO:0007154:cell communication;	GO:0005576:extracellular region;GO:0005886:plasma membrane;	GO:0000210:NAD+ diphosphatase activity;GO:0008270:zinc ion binding;	K18398	-
gene-XG	4995	435	5.72	516	6.50	480	5.65	191	2.44	186	2.55	325	3.37	350.734796260209	0.486608486992572	-1.03916661218743	0.114415992205815	-9.08235459181396	1.06250977254791e-19	1.40678513226905e-18	Down	NC_010462.3	7661275	7691114	+	XG	Xg blood group	GO:0006310:DNA recombination;	-	GO:0004519:endonuclease activity;GO:0046872:metal ion binding;GO:0003964:RNA-directed DNA polymerase activity;	-	-
gene-RETREG1	4227	160	2.49	161	2.40	174	2.42	322	4.85	296	4.80	398	4.88	249.943242697794	2.05716710293503	1.04065898821582	0.114646530639646	9.07710841671075	1.11497528096711e-19	1.47112913697767e-18	Ups	NC_010458.4	5726493	5879461	-	RETREG1	reticulophagy regulator 1%2C transcript variant X2	GO:0030574:collagen catabolic process;GO:0007029:endoplasmic reticulum organization;GO:0000423:mitophagy;GO:0043524:negative regulation of neuron apoptotic process;GO:0061709:reticulophagy;GO:0019233:sensory perception of pain;GO:0050872:white fat cell differentiation;	GO:0005801:cis-Golgi network;GO:0005783:endoplasmic reticulum;GO:0005789:endoplasmic reticulum membrane;GO:0016604:nuclear body;GO:0005730:nucleolus;	GO:0140506:endoplasmic reticulum-autophagosome adaptor activity;GO:0043621:protein self-association;	-	-
gene-HPSE	3095	176	3.74	170	3.46	250	4.75	52	1.07	54	1.20	86	1.44	129.300736684218	0.322312898290171	-1.63346617168715	0.180362809435529	-9.05655759521222	1.34632362282751e-19	1.76565700638577e-18	Down	NC_010450.4	135082199	135120887	+	HPSE	heparanase	GO:0060055:angiogenesis involved in wound healing;GO:0007160:cell-matrix adhesion;GO:0030200:heparan sulfate proteoglycan catabolic process;	GO:0031012:extracellular matrix;GO:0005615:extracellular space;GO:0005765:lysosomal membrane;GO:0005634:nucleus;	GO:0030305:heparanase activity;	K07964	ko00531 Glycosaminoglycan degradation;ko01100 Metabolic pathways;ko05205 Proteoglycans in cancer;;
gene-MT-2B	427	291	44.76	297	43.79	305	41.99	135	20.14	125	20.06	131	15.90	213.247273659659	0.441520051979886	-1.1794491343975	0.130293297283763	-9.05226254140151	1.40036126611504e-19	1.83336453884751e-18	Down	NC_010448.4	18645125	18646034	+	MT-2B	metallothionein-2A	-	-	-	K14739	ko04212 Longevity regulating pathway - worm;ko04978 Mineral absorption;;
gene-KIF26B	16133	251	1.02	273	1.07	292	1.06	94	0.37	103	0.44	152	0.49	191.930766565524	0.427188762364278	-1.22705439892596	0.136060733646339	-9.01843144632326	1.90801545617602e-19	2.48303157697227e-18	Down	NC_010452.4	17708365	18220052	+	KIF26B	kinesin family member 26B%2C transcript variant X3	GO:0030010:establishment of cell polarity;GO:0022409:positive regulation of cell-cell adhesion;GO:0072092:ureteric bud invasion;	GO:0005737:cytoplasm;GO:0005871:kinesin complex;GO:0005874:microtubule;	GO:0005524:ATP binding;GO:0008017:microtubule binding;	K10404	-
gene-RBFOX1	8560	26	0.20	39	0.29	34	0.23	106	0.79	117	0.94	189	1.14	83.547507484937	4.13060245266858	2.04635221556497	0.227904701512332	8.97898201303339	2.73283442964024e-19	3.52626040526861e-18	Ups	NC_010445.4	34938703	37209772	-	RBFOX1	RNA binding protein%2C fox-1 homolog 1%2C transcript variant X10	GO:0006397:mRNA processing;GO:0043484:regulation of RNA splicing;GO:0008380:RNA splicing;GO:0007399:nervous system development;GO:0050885:neuromuscular process controlling balance;GO:0000381:regulation of alternative mRNA splicing, via spliceosome;GO:2001014:regulation of skeletal muscle cell differentiation;GO:0050658:RNA transport;	GO:0005737:cytoplasm;GO:0005634:nucleus;GO:0010494:cytoplasmic stress granule;GO:0097165:nuclear stress granule;GO:0005802:trans-Golgi network;	GO:0003723:RNA binding;GO:0003730:mRNA 3'-UTR binding;GO:0003729:mRNA binding;GO:0008022:obsolete protein C-terminus binding;	K14946	-
gene-FREM2	14958	97	0.43	91	0.38	98	0.39	222	0.95	198	0.91	281	0.97	163.04138219717	2.45127150483625	1.29353028713727	0.144288397929047	8.96489465336887	3.10577603510018e-19	3.98718741113748e-18	Ups	NC_010453.5	13775267	14116377	+	FREM2	FRAS1 related extracellular matrix protein 2%2C transcript variant X3	GO:0009653:anatomical structure morphogenesis;GO:0007155:cell adhesion;GO:0007154:cell communication;GO:0042733:embryonic digit morphogenesis;GO:0001654:eye development;GO:0007507:heart development;GO:0048839:inner ear development;GO:0001822:kidney development;GO:0002009:morphogenesis of an epithelium;	GO:0005604:basement membrane;GO:0062023:collagen-containing extracellular matrix;GO:0070062:extracellular exosome;GO:0005886:plasma membrane;	GO:0046872:metal ion binding;	-	-
gene-LRP8	7353	357	3.19	358	3.07	350	2.80	171	1.48	161	1.50	186	1.31	262.734490696896	0.488804095254376	-1.03267172262264	0.116184742913413	-8.88818700913456	6.21140745742759e-19	7.86795517484145e-18	Down	NC_010448.4	158905464	158984743	+	LRP8	LDL receptor related protein 8	GO:0021541:ammon gyrus development;GO:0071397:cellular response to cholesterol;GO:0071363:cellular response to growth factor stimulus;GO:0007268:chemical synaptic transmission;GO:0019221:cytokine-mediated signaling pathway;GO:0048813:dendrite morphogenesis;GO:0006897:endocytosis;GO:0021819:layer formation in cerebral cortex;GO:0006629:lipid metabolic process;GO:0050804:modulation of chemical syna…	GO:0030424:axon;GO:0005901:caveola;GO:0009986:cell surface;GO:0030425:dendrite;GO:0005615:extracellular space;GO:0016020:membrane;GO:0005875:microtubule associated complex;GO:0043025:neuronal cell body;GO:0005886:plasma membrane;GO:0014069:postsynaptic density;GO:0043235:receptor complex;	GO:0001540:amyloid-beta binding;GO:0034185:apolipoprotein binding;GO:0005509:calcium ion binding;GO:0048306:calcium-dependent protein binding;GO:0038024:cargo receptor activity;GO:0008035:high-density lipoprotein particle binding;GO:0019894:kinesin binding;GO:0005041:low-density lipoprotein particle receptor activity;GO:0047485:obsolete protein N-terminus binding;GO:0038025:reelin receptor activi…	K12473	ko04144 Endocytosis;ko04913 Ovarian steroidogenesis;ko04925 Aldosterone synthesis and secretion;ko04927 Cortisol synthesis and secretion;ko04934 Cushing syndrome;ko04976 Bile secretion;ko04979 Cholesterol metabolism;ko05145 Toxoplasmosis;ko05160 Hepatitis C;ko05417 Lipid and atherosclerosis;;
gene-SNAP91	5289	16	0.20	8	0.10	25	0.28	85	1.02	104	1.35	109	1.07	57.8187217342577	6.15876117337506	2.62264018391244	0.29597219057498	8.86110339899666	7.92263421177778e-19	9.9939497731157e-18	Ups	NC_010443.5	82540998	82698652	+	SNAP91	synaptosome associated protein 91%2C transcript variant X26	GO:0048268:clathrin coat assembly;GO:0072583:clathrin-dependent endocytosis;GO:0015031:protein transport;GO:2000369:regulation of clathrin-dependent endocytosis;GO:0016185:synaptic vesicle budding from presynaptic endocytic zone membrane;GO:0006900:vesicle budding from membrane;	GO:0005905:clathrin-coated pit;GO:0030136:clathrin-coated vesicle;GO:0098894:extrinsic component of presynaptic endocytic zone membrane;GO:0008021:synaptic vesicle;	GO:0005545:1-phosphatidylinositol binding;GO:0032050:clathrin heavy chain binding;GO:0005546:phosphatidylinositol-4,5-bisphosphate binding;GO:0019901:protein kinase binding;GO:0000149:SNARE binding;	-	-
gene-CYB561	3156	330	6.87	386	7.70	392	7.30	198	4.00	143	3.11	193	3.17	271.589073913503	0.484617842801388	-1.04508057155252	0.118533426739353	-8.81675827908515	1.17821223108357e-18	1.47281369527316e-17	Down	NC_010454.4	15435973	15447104	+	CYB561	cytochrome b-561	GO:0140576:ascorbate homeostasis;	GO:0042584:chromaffin granule membrane;	GO:0046872:metal ion binding;GO:0140575:transmembrane monodehydroascorbate reductase activity;	K08360	-
gene-CTNNA3	17282	44	0.17	45	0.16	46	0.16	148	0.55	113	0.45	195	0.58	96.9908488252677	3.3597213681471	1.74834159090264	0.198374507121061	8.81333804567784	1.21473549598907e-18	1.51473533610506e-17	Ups	NC_010456.5	69195231	70974543	-	CTNNA3	catenin alpha 3%2C transcript variant X6	GO:0086073:bundle of His cell-Purkinje myocyte adhesion involved in cell communication;GO:0016477:cell migration;GO:0098609:cell-cell adhesion;GO:0086091:regulation of heart rate by cardiac conduction;GO:0098911:regulation of ventricular cardiac muscle cell action potential;	GO:0005912:adherens junction;GO:0005737:cytoplasm;GO:0005856:cytoskeleton;GO:0030057:desmosome;GO:0005916:fascia adherens;GO:0030027:lamellipodium;	GO:0051015:actin filament binding;GO:0008013:beta-catenin binding;GO:0045296:cadherin binding;	K05691	ko04390 Hippo signaling pathway;ko04520 Adherens junction;ko04670 Leukocyte transendothelial migration;ko05100 Bacterial invasion of epithelial cells;ko05200 Pathways in cancer;ko05213 Endometrial cancer;ko05226 Gastric cancer;ko05412 Arrhythmogenic right ventricular cardiomyopathy;;
gene-VGF	2896	99	2.25	86	1.87	81	1.64	12	0.26	15	0.35	12	0.21	50.7843742571241	0.147365595200283	-2.76252835083152	0.313510554705421	-8.81159600328999	1.23376557240292e-18	1.5372052131831e-17	Down	NC_010445.4	8888502	8891399	-	VGF	VGF nerve growth factor inducible	-	GO:0005576:extracellular region;GO:0030133:transport vesicle;	GO:0008083:growth factor activity;GO:0005184:neuropeptide hormone activity;	-	-
gene-PROSER2	3847	62	1.06	95	1.55	91	1.39	198	3.28	180	3.21	319	4.30	154.323932144427	2.7887739900225	1.47963101909698	0.167969705352507	8.80891596488646	1.26361868542653e-18	1.57182592488911e-17	Ups	NC_010452.4	60033509	60077360	-	PROSER2	proline and serine rich 2	-	-	-	-	-
gene-FNDC9	10102	29	0.19	32	0.20	31	0.18	120	0.76	97	0.66	145	0.74	74.9090534478823	3.93362160075695	1.97585818258644	0.225927319430492	8.74554784949026	2.21936151096373e-18	2.73164617041191e-17	Ups	NC_010458.4	65901984	65912085	+	FNDC9	fibronectin type III domain containing 9%2C transcript variant X2	-	GO:0016020:membrane;	-	-	-
gene-ITGA10	7283	978	8.82	1001	8.65	1066	8.60	349	3.05	348	3.27	597	4.25	713.832670178924	0.419996365355872	-1.25155125200965	0.143378197869423	-8.7290206642816	2.56887289774854e-18	3.15417783643652e-17	Down	NC_010446.5	99422469	99440756	+	ITGA10	integrin subunit alpha 10%2C transcript variant X2	GO:0033627:cell adhesion mediated by integrin;GO:0098609:cell-cell adhesion;GO:0007160:cell-matrix adhesion;GO:0007229:integrin-mediated signaling pathway;	GO:0009897:external side of plasma membrane;GO:0034680:integrin alpha10-beta1 complex;GO:0008305:integrin complex;GO:0005886:plasma membrane;	GO:0005518:collagen binding;GO:0098639:collagen binding involved in cell-matrix adhesion;GO:0005178:integrin binding;GO:0046872:metal ion binding;	K06586	ko04151 PI3K-Akt signaling pathway;ko04510 Focal adhesion;ko04512 ECM-receptor interaction;ko04810 Regulation of actin cytoskeleton;ko05165 Human papillomavirus infection;ko05410 Hypertrophic cardiomyopathy;ko05412 Arrhythmogenic right ventricular cardiomyopathy;ko05414 Dilated cardiomyopathy;;
gene-ADAMTS20	8302	181	1.43	169	1.28	169	1.20	323	2.48	310	2.56	404	2.52	257.799434978737	2.00120615034066	1.0008697913091	0.11510094785639	8.69558252950161	3.45054901182014e-18	4.19609928991365e-17	Ups	NC_010447.5	74502098	74672703	-	ADAMTS20	ADAM metallopeptidase with thrombospondin type 1 motif 20%2C transcript variant X2	GO:0006915:apoptotic process;GO:0030198:extracellular matrix organization;GO:0030318:melanocyte differentiation;GO:0043066:negative regulation of apoptotic process;GO:0045636:positive regulation of melanocyte differentiation;GO:0009967:positive regulation of signal transduction;GO:0006508:proteolysis;GO:0048070:regulation of developmental pigmentation;GO:0007165:signal transduction;	GO:0031012:extracellular matrix;GO:0005615:extracellular space;	GO:0004175:endopeptidase activity;GO:0004222:metalloendopeptidase activity;GO:0008270:zinc ion binding;	K09609	-
gene-COL23A1	6069	131	1.42	148	1.54	162	1.57	303	3.18	246	2.78	385	3.29	226.312634184778	2.11594795308698	1.08130414127671	0.1248283640475	8.66232726454096	4.62229085336467e-18	5.59863939110165e-17	Ups	NC_010444.4	79766260	80141296	+	COL23A1	collagen type XXIII alpha 1 chain%2C transcript variant X2	GO:0030198:extracellular matrix organization;	GO:0009986:cell surface;GO:0005581:collagen trimer;GO:0031012:extracellular matrix;GO:0005615:extracellular space;GO:0005886:plasma membrane;	GO:0005201:extracellular matrix structural constituent;GO:0008201:heparin binding;GO:0042802:identical protein binding;	-	-
gene-ALPK2	10764	112	0.68	121	0.71	162	0.88	266	1.57	274	1.74	328	1.58	209.241976119178	2.21532078609094	1.14751562112508	0.13272587551343	8.64575665209283	5.34499161896731e-18	6.44321374796748e-17	Ups	NC_010443.5	162175241	162308074	+	ALPK2	alpha kinase 2%2C transcript variant X2	GO:0055013:cardiac muscle cell development;GO:1905223:epicardium morphogenesis;GO:0030010:establishment of cell polarity;GO:0003007:heart morphogenesis;GO:0003308:negative regulation of Wnt signaling pathway involved in heart development;GO:0006468:protein phosphorylation;GO:0042981:regulation of apoptotic process;GO:0010468:regulation of gene expression;	GO:0016323:basolateral plasma membrane;	GO:0005524:ATP binding;GO:0106310:protein serine kinase activity;GO:0004674:protein serine/threonine kinase activity;	K08868	-
gene-NEURL1B	6417	65	0.67	92	0.90	103	0.94	201	2.00	209	2.23	248	2.00	152.155129596113	2.55212829148212	1.35170085294016	0.15672042322475	8.6249183426573	6.41384022417521e-18	7.70116427232655e-17	Ups	NC_010458.4	51536564	51581072	-	NEURL1B	neuralized E3 ubiquitin protein ligase 1B%2C transcript variant X3	GO:0007219:Notch signaling pathway;GO:0070086:ubiquitin-dependent endocytosis;	GO:0015629:actin cytoskeleton;GO:0005829:cytosol;GO:0005769:early endosome;	GO:0046872:metal ion binding;GO:0061630:ubiquitin protein ligase activity;	K01931	-
gene-ANKRD65	6485	28	0.28	32	0.31	39	0.35	120	1.18	114	1.20	133	1.06	77.4800303281226	3.74007190772229	1.90306600805865	0.221295517019729	8.59965910601338	7.99532291012765e-18	9.57738956155684e-17	Ups	NC_010448.4	63678757	63686409	-	ANKRD65	ankyrin repeat domain 65	-	-	-	-	-
gene-FAM26D	2932	26	0.58	14	0.30	13	0.26	99	2.15	75	1.75	118	2.09	56.9594908068723	5.47733610443981	2.45347441082673	0.286931062532516	8.55074521793433	1.22296312809276e-17	1.44785510254282e-16	Ups	NC_010443.5	82109535	82154349	+	FAM26D	family with sequence similarity 26 member D%2C transcript variant X1	-	GO:0005886:plasma membrane;	GO:0005261:monoatomic cation channel activity;	-	-
gene-LOC106505210	2422	21	0.57	29	0.75	25	0.61	89	2.34	97	2.74	142	3.04	66.2362621561937	4.35919360237495	2.12406127870539	0.248648761109306	8.54241649638322	1.3144368047543e-17	1.55373171023522e-16	Ups	NC_010452.4	65384978	65392170	-	LOC106505210	uncharacterized LOC106505210	-	-	-	-	-
gene-WISP1	4275	311	4.78	338	4.98	465	6.39	166	2.47	137	2.20	217	2.63	268.335891795396	0.467970964973826	-1.09550907359947	0.128433787664104	-8.52975757800263	1.46654712428256e-17	1.73218799702722e-16	Down	NC_010446.5	8078163	8110906	-	WISP1	WNT1 inducible signaling pathway protein 1%2C transcript variant X1	GO:0060348:bone development;GO:0007155:cell adhesion;GO:0007267:cell-cell signaling;GO:0042593:glucose homeostasis;GO:0060548:obsolete negative regulation of cell death;GO:0032331:negative regulation of chondrocyte differentiation;GO:0045599:negative regulation of fat cell differentiation;GO:0001649:osteoblast differentiation;GO:0030316:osteoclast differentiation;GO:0050729:positive regulation of…	GO:0005829:cytosol;GO:0031012:extracellular matrix;GO:0005615:extracellular space;	GO:0008201:heparin binding;GO:0005178:integrin binding;	-	-
gene-WISP2	1864	86	3.03	92	3.11	114	3.60	14	0.48	17	0.63	29	0.81	57.7984752262507	0.205174416721271	-2.28507724294019	0.271443710592359	-8.41823609747143	3.821949625417e-17	4.45201528724876e-16	Down	NC_010459.5	47131236	47146455	+	WISP2	WNT1 inducible signaling pathway protein 2%2C transcript variant X1	GO:0007155:cell adhesion;GO:0007267:cell-cell signaling;GO:0060548:obsolete negative regulation of cell death;GO:0007165:signal transduction;	GO:0031012:extracellular matrix;GO:0005615:extracellular space;GO:0005634:nucleus;	GO:0008201:heparin binding;GO:0005178:integrin binding;	-	-
gene-CIDEA	1344	154	7.53	141	6.60	201	8.79	356	16.88	263	13.41	434	16.73	254.613366225011	2.12111098087649	1.08482010760651	0.128910293525299	8.41531019703726	3.91856591043112e-17	4.56106680913455e-16	Ups	NC_010448.4	97253074	97268355	-	CIDEA	cell death-inducing DFFA-like effector a%2C transcript variant X1	GO:0006915:apoptotic process;GO:0070417:cellular response to cold;GO:0006629:lipid metabolic process;GO:0019915:lipid storage;GO:0120163:negative regulation of cold-induced thermogenesis;GO:0001818:negative regulation of cytokine production;GO:1900118:negative regulation of execution phase of apoptosis;GO:0050995:negative regulation of lipid catabolic process;GO:0030512:negative regulation of tra…	GO:0005737:cytoplasm;GO:0005811:lipid droplet;GO:0005740:mitochondrial envelope;GO:0005739:mitochondrion;GO:0005634:nucleus;	GO:0042803:protein homodimerization activity;	-	-
gene-FAM189A2	2650	28	0.69	21	0.50	19	0.42	107	2.57	89	2.30	109	2.13	62.1666629690525	4.50531142107174	2.1716268330327	0.259016658668833	8.38412032721511	5.11064946913754e-17	5.91691859771609e-16	Ups	NC_010443.5	222658488	222725262	+	FAM189A2	family with sequence similarity 189 member A2%2C transcript variant X2	GO:0038160:CXCL12-activated CXCR4 signaling pathway;GO:0022401:negative adaptation of signaling pathway;GO:0031623:receptor internalization;	GO:0031901:early endosome membrane;GO:0031902:late endosome membrane;GO:0005886:plasma membrane;GO:0055038:recycling endosome membrane;	GO:1990757:ubiquitin ligase activator activity;	-	-
gene-ACKR3	2111	661	20.57	820	24.45	1012	28.18	245	7.39	165	5.36	332	8.15	530.132749193602	0.29555644545566	-1.75849441185389	0.211230313235935	-8.32500972476296	8.43218193500777e-17	9.66040474956087e-16	Down	NC_010457.5	136370457	136382559	+	ACKR3	atypical chemokine receptor 3	GO:0001525:angiogenesis;GO:0019722:calcium-mediated signaling;GO:0007155:cell adhesion;GO:0060326:cell chemotaxis;GO:0006955:immune response;GO:0008285:negative regulation of cell population proliferation;GO:1902230:negative regulation of intrinsic apoptotic signaling pathway in response to DNA damage;GO:0021557:oculomotor nerve development;GO:0007204:positive regulation of cytosolic calcium ion …	GO:0009986:cell surface;GO:0005905:clathrin-coated pit;GO:0005769:early endosome;GO:0005768:endosome;GO:0009897:external side of plasma membrane;GO:0005886:plasma membrane;GO:0055037:recycling endosome;	GO:0019957:C-C chemokine binding;GO:0016493:C-C chemokine receptor activity;GO:0019958:C-X-C chemokine binding;GO:0016494:C-X-C chemokine receptor activity;GO:0015026:coreceptor activity;GO:0005044:scavenger receptor activity;	K04304	ko04060 Cytokine-cytokine receptor interaction;ko04061 Viral protein interaction with cytokine and cytokine receptor;;
gene-IL6	1123	153	8.95	148	8.30	189	9.89	40	2.27	48	2.93	77	3.55	107.626438220038	0.335799164173502	-1.57432945557205	0.189443840143308	-8.31026996909015	9.54845899470071e-17	1.09054584599386e-15	Down	NC_010451.4	91506421	91510830	+	IL6	interleukin 6	GO:0006953:acute-phase response;GO:0042593:glucose homeostasis;GO:0072574:hepatocyte proliferation;GO:0070102:interleukin-6-mediated signaling pathway;GO:0097421:liver regeneration;GO:0008284:positive regulation of cell population proliferation;GO:2000866:positive regulation of estradiol secretion;GO:0046427:positive regulation of receptor signaling pathway via JAK-STAT;GO:1904894:positive regula…	GO:0005615:extracellular space;GO:0005896:interleukin-6 receptor complex;	GO:0005125:cytokine activity;GO:0008083:growth factor activity;GO:0005138:interleukin-6 receptor binding;	K05405	ko01521 EGFR tyrosine kinase inhibitor resistance;ko01523 Antifolate resistance;ko04060 Cytokine-cytokine receptor interaction;ko04061 Viral protein interaction with cytokine and cytokine receptor;ko04066 HIF-1 signaling pathway;ko04068 FoxO signaling pathway;ko04151 PI3K-Akt signaling pathway;ko04218 Cellular senescence;ko04620 Toll-like receptor signaling pathway;ko04621 NOD-like receptor signa…
gene-HSPB7	1283	7	0.36	3	0.15	6	0.27	83	4.12	42	2.24	84	3.39	36.9303053627933	12.9981194463171	3.70023100570073	0.447405064061775	8.27042718763198	1.33479874031147e-16	1.51652675402229e-15	Ups	NC_010448.4	75171507	75174918	-	HSPB7	heat shock protein family B (small) member 7	GO:0007507:heart development;GO:0008016:regulation of heart contraction;GO:0006986:response to unfolded protein;	GO:0015629:actin cytoskeleton;GO:0016235:aggresome;GO:0015030:Cajal body;GO:0005737:cytoplasm;GO:0005654:nucleoplasm;GO:0005634:nucleus;	GO:0031005:filamin binding;GO:0008022:obsolete protein C-terminus binding;	K09546	-
gene-MCC	16944	145	0.56	156	0.58	195	0.68	347	1.30	307	1.24	347	1.06	249.009617258875	2.04176627438739	1.0298177270966	0.124779429159449	8.25310497117799	1.54331381662902e-16	1.75081529398786e-15	Ups	NC_010444.4	116286353	116748620	+	MCC	mutated in colorectal cancers%2C transcript variant X3	GO:0045184:establishment of protein localization;GO:0090090:negative regulation of canonical Wnt signaling pathway;GO:0010633:negative regulation of epithelial cell migration;GO:0050680:negative regulation of epithelial cell proliferation;GO:0007165:signal transduction;GO:0016055:Wnt signaling pathway;	GO:0005737:cytoplasm;GO:0036464:cytoplasmic ribonucleoprotein granule;GO:0005829:cytosol;GO:0030027:lamellipodium;GO:0005654:nucleoplasm;GO:0005634:nucleus;GO:0005886:plasma membrane;	GO:0038023:signaling receptor activity;	-	-
gene-KCNT1	6066	13	0.14	18	0.19	24	0.23	85	0.89	71	0.80	121	1.03	54.3055630632188	5.02030372774381	2.32777464968489	0.282079172855663	8.25220318862742	1.55500740705745e-16	1.7627665934102e-15	Ups	NW_018084833.1	1760421	1822174	-	KCNT1	potassium sodium-activated channel subfamily T member 1%2C transcript variant X4	-	GO:0016020:membrane;GO:0005886:plasma membrane;	GO:0005228:intracellular sodium activated potassium channel activity;GO:0015271:outward rectifier potassium channel activity;	K04946	-
gene-LOC110255218	2463	18	0.48	18	0.46	29	0.69	94	2.43	74	2.06	132	2.78	59.6465371769689	4.59535861121516	2.20017745050977	0.267099442440609	8.2372970546316	1.76144757740334e-16	1.99530171221423e-15	Ups	NW_018085183.1	25818	48104	+	LOC110255218	myomegalin-like%2C transcript variant X5	GO:0030953:astral microtubule organization;GO:0007098:centrosome cycle;GO:0090063:positive regulation of microtubule nucleation;GO:0065003:protein-containing complex assembly;GO:1903358:regulation of Golgi organization;	GO:0005813:centrosome;GO:0005737:cytoplasm;GO:0005794:Golgi apparatus;GO:0030016:myofibril;GO:0005634:nucleus;	GO:0019899:enzyme binding;GO:0060090:molecular adaptor activity;	K16549	-
gene-UCP2	1355	107	5.19	116	5.39	95	4.12	214	10.06	217	10.98	287	10.97	171.495877629377	2.25734907387619	1.17462953249052	0.143922480413184	8.16154313848887	3.30771213498003e-16	3.69458331200082e-15	Ups	NC_010451.4	8358559	8364552	-	UCP2	uncoupling protein 2	GO:1990845:adaptive thermogenesis;GO:0015740:C4-dicarboxylate transport;GO:0071333:cellular response to glucose stimulus;GO:0006541:glutamine metabolic process;GO:0006096:glycolytic process;GO:0030225:macrophage differentiation;GO:0000266:mitochondrial fission;GO:1990542:mitochondrial transmembrane transport;GO:0006839:mitochondrial transport;GO:0072593:reactive oxygen species metabolic process;G…	GO:0005743:mitochondrial inner membrane;	GO:0015297:antiporter activity;GO:0015183:L-aspartate transmembrane transporter activity;GO:0015140:malate transmembrane transporter activity;GO:0015131:oxaloacetate transmembrane transporter activity;GO:0017077:oxidative phosphorylation uncoupler activity;GO:0140787:phosphate ion uniporter activity;GO:0042803:protein homodimerization activity;GO:0015078:proton transmembrane transporter activity;…	K15103	-
gene-PID1	632	214	22.24	244	24.30	291	27.07	97	9.78	89	9.65	147	12.05	177.698776167415	0.444142017868275	-1.17090703156999	0.144465665929138	-8.10508866614944	5.27070653336502e-16	5.82727169273852e-15	Down	NC_010457.5	130080821	130215548	-	PID1	phosphotyrosine interaction domain containing 1	GO:0071345:cellular response to cytokine stimulus;GO:0071398:cellular response to fatty acid;GO:0071354:cellular response to interleukin-6;GO:0044320:cellular response to leptin stimulus;GO:0071356:cellular response to tumor necrosis factor;GO:0070584:mitochondrion morphogenesis;GO:2001170:negative regulation of ATP biosynthetic process;GO:0046325:negative regulation of glucose import;GO:0046627:…	GO:0005737:cytoplasm;	-	-	-
gene-SMTNL1	1631	4	0.16	7	0.27	3	0.11	55	2.15	62	2.61	68	2.16	33.2054076013316	13.3069285475844	3.73410570742031	0.461842292148903	8.08523985546216	6.20419733026084e-16	6.83450065063419e-15	Ups	NC_010444.4	13370920	13384843	-	SMTNL1	smoothelin like 1	GO:0030036:actin cytoskeleton organization;GO:0048644:muscle organ morphogenesis;GO:0045892:negative regulation of DNA-templated transcription;GO:0018105:peptidyl-serine phosphorylation;GO:0045907:positive regulation of vasoconstriction;GO:0014823:response to activity;GO:0009410:response to xenobiotic stimulus;GO:0042310:vasoconstriction;	GO:0043292:contractile fiber;GO:0005737:cytoplasm;GO:0031941:filamentous actin;GO:0031674:I band;GO:0031430:M band;GO:0005815:microtubule organizing center;GO:0005634:nucleus;	GO:0005516:calmodulin binding;GO:0051401:CH domain binding;GO:0097718:disordered domain specific binding;GO:0017020:myosin phosphatase regulator activity;GO:0008157:protein phosphatase 1 binding;GO:0004864:protein phosphatase inhibitor activity;GO:0043621:protein self-association;GO:0005523:tropomyosin binding;	-	-
gene-NOX4	9458	285	1.98	261	1.74	249	1.55	125	0.84	104	0.75	136	0.75	192.484685836079	0.459712901295074	-1.12119494064639	0.138927195934877	-8.07037767588689	7.00810455380226e-16	7.70891500918249e-15	Down	NC_010451.4	22622105	22776691	-	NOX4	NADPH oxidase 4%2C transcript variant X6	GO:0072593:reactive oxygen species metabolic process;	GO:0005789:endoplasmic reticulum membrane;GO:0005925:focal adhesion;GO:0005886:plasma membrane;	GO:0050664:oxidoreductase activity, acting on NAD(P)H, oxygen as acceptor;	-	-
gene-RAMP1	746	32	2.82	33	2.78	31	2.44	109	9.31	88	8.08	151	10.49	72.830379458711	3.60162194361463	1.84864675184461	0.229162255810785	8.06697745797635	7.20598473398193e-16	7.92085590737479e-15	Ups	NC_010457.5	137490440	137535555	+	RAMP1	receptor activity modifying protein 1	GO:0007189:adenylate cyclase-activating G protein-coupled receptor signaling pathway;GO:0097647:amylin receptor signaling pathway;GO:0001525:angiogenesis;GO:1990408:calcitonin gene-related peptide receptor signaling pathway;GO:0006816:calcium ion transport;GO:0032870:cellular response to hormone stimulus;GO:0007186:G protein-coupled receptor signaling pathway;GO:0006886:intracellular protein tran…	GO:0150056:amylin receptor complex 1;GO:0009986:cell surface;GO:1990406:CGRP receptor complex;GO:0043235:receptor complex;	GO:0097643:amylin receptor activity;GO:1990407:calcitonin gene-related peptide binding;GO:0001635:calcitonin gene-related peptide receptor activity;GO:0015026:coreceptor activity;	K08447	ko04270 Vascular smooth muscle contraction;;
gene-LOC106510200	1681	49	1.91	48	1.80	58	2.03	157	5.95	139	5.67	151	4.65	100.471256708592	2.91733248522754	1.54464981799951	0.192197867084615	8.0367687812034	9.22384875330762e-16	1.0116972680899e-14	Ups	NC_010446.5	110378016	110413483	-	LOC106510200	glutathione S-transferase Mu 1	GO:1901687:glutathione derivative biosynthetic process;GO:0006749:glutathione metabolic process;GO:0051122:hepoxilin biosynthetic process;GO:0006693:prostaglandin metabolic process;	GO:0005737:cytoplasm;	GO:0004364:glutathione transferase activity;	K00799	ko00480 Glutathione metabolism;ko00980 Metabolism of xenobiotics by cytochrome P450;ko00982 Drug metabolism - cytochrome P450;ko00983 Drug metabolism - other enzymes;ko01100 Metabolic pathways;ko01524 Platinum drug resistance;ko04212 Longevity regulating pathway - worm;ko05200 Pathways in cancer;ko05204 Chemical carcinogenesis - DNA adducts;ko05207 Chemical carcinogenesis - receptor activation;ko…
gene-YIPF7	1216	7	0.38	1	0.05	9	0.44	62	3.25	56	3.16	69	2.94	33.9011796102081	11.0846616524554	3.47049282902813	0.434321215599812	7.99061317839439	1.34269236337105e-15	1.46635886029891e-14	Ups	NC_010450.4	35135338	35161003	-	YIPF7	Yip1 domain family member 7	GO:0006888:endoplasmic reticulum to Golgi vesicle-mediated transport;GO:0048280:vesicle fusion with Golgi apparatus;	GO:0005789:endoplasmic reticulum membrane;GO:0005802:trans-Golgi network;	-	-	-
gene-PPP1R3A	7632	8	0.07	21	0.17	6	0.05	82	0.68	56	0.50	104	0.71	45.3852689549914	6.84785648012832	2.77565246552748	0.348121148804343	7.97323711891889	1.54571199024883e-15	1.67724083506815e-14	Ups	NC_010460.4	31997667	32039949	+	PPP1R3A	protein phosphatase 1 regulatory subunit 3A	GO:0005977:glycogen metabolic process;GO:0005979:regulation of glycogen biosynthetic process;	GO:0016020:membrane;GO:0000164:protein phosphatase type 1 complex;	GO:2001069:glycogen binding;GO:0008157:protein phosphatase 1 binding;	K07189	ko04910 Insulin signaling pathway;ko04931 Insulin resistance;;
gene-IGSF9B	16383	14	0.06	28	0.11	14	0.05	108	0.42	69	0.29	99	0.31	55.1256568136075	4.94681354197841	2.30649952166498	0.294247105927628	7.83864811310084	4.55422819655651e-15	4.80801343193714e-14	Ups	NC_010451.4	60467321	60521463	-	IGSF9B	immunoglobulin superfamily member 9B%2C transcript variant X5	GO:0007156:homophilic cell adhesion via plasma membrane adhesion molecules;GO:0007399:nervous system development;GO:0097151:positive regulation of inhibitory postsynaptic potential;GO:0099560:synaptic membrane adhesion;GO:0007155:cell adhesion;	GO:0030425:dendrite;GO:0098982:GABA-ergic synapse;GO:0060077:inhibitory synapse;GO:0043005:neuron projection;GO:0043025:neuronal cell body;GO:0014069:postsynaptic density;GO:0045211:postsynaptic membrane;GO:0099629:postsynaptic specialization of symmetric synapse;	GO:0019900:kinase binding;	-	-
gene-PRKG2	4889	140	1.88	135	1.74	168	2.02	55	0.72	41	0.57	63	0.67	99.2562540053866	0.359755895089511	-1.47490976720818	0.188776447619714	-7.81299672605001	5.58440474940271e-15	5.85496550328487e-14	Down	NC_010450.4	136754698	136854589	+	PRKG2	protein kinase%2C cGMP-dependent%2C type II%2C transcript variant X1	GO:2001226:negative regulation of chloride transport;GO:0036289:peptidyl-serine autophosphorylation;GO:0032332:positive regulation of chondrocyte differentiation;GO:1903829:positive regulation of protein localization;GO:0072659:protein localization to plasma membrane;GO:0006468:protein phosphorylation;GO:0007165:signal transduction;GO:0046146:tetrahydrobiopterin metabolic process;	GO:0016324:apical plasma membrane;GO:0005829:cytosol;GO:0031965:nuclear membrane;	GO:0005524:ATP binding;GO:0030553:cGMP binding;GO:0004692:cGMP-dependent protein kinase activity;GO:0042802:identical protein binding;GO:0051019:mitogen-activated protein kinase binding;GO:0004672:protein kinase activity;GO:0106310:protein serine kinase activity;	K19477	ko04022 cGMP-PKG signaling pathway;ko04540 Gap junction;ko04611 Platelet activation;ko04713 Circadian entrainment;ko04714 Thermogenesis;ko04730 Long-term depression;ko04740 Olfactory transduction;ko04923 Regulation of lipolysis in adipocytes;ko04924 Renin secretion;ko04970 Salivary secretion;;
gene-SPON1	5427	56	0.68	86	1.00	67	0.73	201	2.36	156	1.97	189	1.80	125.684893499785	2.63548446833029	1.39806818987473	0.179683821352973	7.78071269493063	7.2117107301771e-15	7.53388923727534e-14	Ups	NC_010444.4	44967982	45299677	-	SPON1	spondin 1	GO:0007155:cell adhesion;GO:1902430:negative regulation of amyloid-beta formation;GO:1902993:positive regulation of amyloid precursor protein catabolic process;GO:0032092:positive regulation of protein binding;GO:0010954:positive regulation of protein processing;GO:0016485:protein processing;	GO:0005788:endoplasmic reticulum lumen;GO:0031012:extracellular matrix;GO:0005615:extracellular space;	GO:0005201:extracellular matrix structural constituent;GO:0050693:LBD domain binding;GO:0046872:metal ion binding;	-	-
gene-SDK2	8706	136	1.03	153	1.11	190	1.28	61	0.45	54	0.43	61	0.36	108.20044546667	0.371119186539124	-1.43004550584516	0.183805275618344	-7.78022013260666	7.23984596097223e-15	7.55416849137658e-14	Down	NC_010454.4	7332052	7617231	+	SDK2	sidekick cell adhesion molecule 2	GO:0060219:camera-type eye photoreceptor cell differentiation;GO:0007156:homophilic cell adhesion via plasma membrane adhesion molecules;GO:0010842:retina layer formation;GO:0007416:synapse assembly;	GO:0005886:plasma membrane;GO:0045202:synapse;	-	K16353	-
gene-LGI3	4751	172	2.38	185	2.45	177	2.19	65	0.87	68	0.98	86	0.94	124.626366452382	0.410907295751071	-1.2831151487808	0.164959025245213	-7.77838706838524	7.34550318568156e-15	7.65915969594061e-14	Down	NC_010456.5	6419100	6429266	-	LGI3	leucine rich repeat LGI family member 3	GO:0006887:exocytosis;GO:0017157:regulation of exocytosis;	GO:0005576:extracellular region;GO:0043005:neuron projection;GO:0008021:synaptic vesicle;	-	-	-
gene-CDK1	7666	191	1.64	160	1.31	192	1.47	292	2.43	384	3.43	409	2.76	270.8069638868	2.0127719317994	1.00918370901895	0.13050386071516	7.73297972557003	1.05058034091873e-14	1.082823761951e-13	Ups	NC_010456.5	64233945	64255290	+	CDK1	cyclin dependent kinase 1%2C transcript variant X1	GO:0031100:animal organ regeneration;GO:0006915:apoptotic process;GO:0051301:cell division;GO:0016477:cell migration;GO:0070301:cellular response to hydrogen peroxide;GO:0071407:cellular response to organic cyclic compound;GO:0007098:centrosome cycle;GO:0030261:chromosome condensation;GO:0006281:DNA repair;GO:0006260:DNA replication;GO:0030855:epithelial cell differentiation;GO:0070371:ERK1 and E…	GO:0005813:centrosome;GO:0000781:chromosome, telomeric region;GO:0097125:cyclin B1-CDK1 complex;GO:0000307:cyclin-dependent protein kinase holoenzyme complex;GO:0005737:cytoplasm;GO:0005829:cytosol;GO:0005789:endoplasmic reticulum membrane;GO:0070062:extracellular exosome;GO:0016020:membrane;GO:0030496:midbody;GO:0005759:mitochondrial matrix;GO:0005739:mitochondrion;GO:0072686:mitotic spindle;GO:…	GO:0005524:ATP binding;GO:0003682:chromatin binding;GO:0030332:cyclin binding;GO:0097472:cyclin-dependent protein kinase activity;GO:0004693:cyclin-dependent protein serine/threonine kinase activity;GO:0035173:histone kinase activity;GO:0030544:Hsp70 protein binding;GO:0004672:protein kinase activity;GO:0106310:protein serine kinase activity;GO:0004674:protein serine/threonine kinase activity;GO:…	K02087	ko04110 Cell cycle;ko04114 Oocyte meiosis;ko04115 p53 signaling pathway;ko04218 Cellular senescence;ko04540 Gap junction;ko04914 Progesterone-mediated oocyte maturation;ko05170 Human immunodeficiency virus 1 infection;ko05203 Viral carcinogenesis;;
gene-C8H4orf26	1131	29	1.68	26	1.45	19	0.99	94	5.30	72	4.36	140	6.41	62.0874138008009	4.07747922194076	2.02767752525613	0.262575327645212	7.72226980897419	1.14276174112037e-14	1.17227473821066e-13	Ups	NC_010450.4	71215091	71225787	+	C8H4orf26	chromosome 8 C4orf26 homolog	GO:0070169:positive regulation of biomineral tissue development;GO:0070175:positive regulation of enamel mineralization;	GO:0005576:extracellular region;	-	-	-
gene-NOTO	2941	15	0.33	20	0.43	10	0.20	73	1.58	69	1.61	90	1.59	45.9480360640182	5.15780543368868	2.36675735181135	0.306954227499302	7.71045693389816	1.25368055339548e-14	1.28173671094123e-13	Ups	NC_010445.4	69566112	69571165	-	NOTO	notochord homeobox	GO:0007417:central nervous system development;GO:0009953:dorsal/ventral pattern formation;GO:0009880:embryonic pattern specification;GO:0001947:heart looping;GO:0044458:motile cilium assembly;GO:0030182:neuron differentiation;GO:0030903:notochord development;GO:1902017:regulation of cilium assembly;GO:0006357:regulation of transcription by RNA polymerase II;	GO:0000785:chromatin;GO:0005634:nucleus;	GO:0000981:DNA-binding transcription factor activity, RNA polymerase II-specific;GO:0000978:RNA polymerase II cis-regulatory region sequence-specific DNA binding;GO:1990837:sequence-specific double-stranded DNA binding;	-	-
gene-C1H6orf183	7617	42	0.36	35	0.29	45	0.35	112	0.94	103	0.93	159	1.08	81.5575854387451	3.05631631288977	1.61179386255627	0.21026825041223	7.66541719634967	1.78250834884392e-14	1.80541275039698e-13	Ups	NC_010443.5	75228135	75431571	+	C1H6orf183	chromosome 1 C6orf183 homolog%2C transcript variant X14	-	-	-	-	-
gene-LMO2	2063	158	5.03	136	4.15	156	4.44	61	1.88	37	1.23	65	1.63	101.261213326861	0.361723816367799	-1.46703950484351	0.192294002646118	-7.62914851558491	2.36309280186688e-14	2.37448684245712e-13	Down	NC_010444.4	27033924	27055457	+	LMO2	LIM domain only 2%2C transcript variant X1	GO:0097067:cellular response to thyroid hormone stimulus;GO:0045944:positive regulation of transcription by RNA polymerase II;	GO:0005654:nucleoplasm;GO:0005634:nucleus;GO:0005667:transcription regulator complex;	GO:0043425:bHLH transcription factor binding;GO:0140297:DNA-binding transcription factor binding;GO:0042802:identical protein binding;GO:0046872:metal ion binding;GO:0061629:RNA polymerase II-specific DNA-binding transcription factor binding;GO:0003713:transcription coactivator activity;GO:0001221:transcription coregulator binding;	K15612	ko05202 Transcriptional misregulation in cancer;;
gene-STC1	853	98	7.55	124	9.15	161	11.09	31	2.32	24	1.93	57	3.46	80.7920233352509	0.290664028338431	-1.78257555574509	0.233747843705851	-7.62606203113595	2.42033402181095e-14	2.42719455990837e-13	Down	NC_010456.5	7952175	7961365	-	STC1	stanniocalcin 1	GO:0006874:intracellular calcium ion homeostasis;GO:0035988:chondrocyte proliferation;GO:0001886:endothelial cell morphogenesis;GO:0003421:growth plate cartilage axis specification;GO:0051926:negative regulation of calcium ion transport;GO:0010596:negative regulation of endothelial cell migration;GO:1903403:negative regulation of renal phosphate excretion;GO:0090280:positive regulation of calcium…	GO:0005737:cytoplasm;GO:0005615:extracellular space;GO:0005634:nucleus;	GO:0005179:hormone activity;GO:0042802:identical protein binding;	-	-
gene-FXYD5	1309	213	10.69	253	12.17	233	10.46	103	5.01	93	4.87	136	5.38	170.227513437528	0.474889023565848	-1.07433768430098	0.141667345854944	-7.58352376701558	3.36293904955922e-14	3.34163238151171e-13	Down	NC_010448.4	44682245	44696088	+	FXYD5	FXYD domain containing ion transport regulator 5%2C transcript variant X9	GO:0006811:monoatomic ion transport;GO:0030033:microvillus assembly;GO:0046588:negative regulation of calcium-dependent cell-cell adhesion;GO:0043269:regulation of monoatomic ion transport;	GO:0016020:membrane;	GO:0003779:actin binding;GO:0045296:cadherin binding;GO:0099106:ion channel regulator activity;	K13362	-
[truncated: 496 more rows]
