# Supplementary material for: Transcriptomic Insights Reveal PRTFDC1 as a Novel Regulator of Myogenic Differentiation in Sujiang Pig Satellite Cells
Source: Vet Sci. 2025 Dec 14;12(12):1197. doi: 10.3390/vetsci12121197 (PMC12737788; doi:10.3390/vetsci12121197)
Supplement: Supplementary file 1 [file vetsci-12-01197-s001.zip › Table S6 Group_DM4-VS-DM2_DE_significant_anno.xls]

geneID	length	PSC-11d-D2-1.rawreads	PSC-11d-D2-1.FPKM	PSC-11d-D2-2.rawreads	PSC-11d-D2-2.FPKM	PSC-11d-D2-3.rawreads	PSC-11d-D2-3.FPKM	PSC-11d-D4-1.rawreads	PSC-11d-D4-1.FPKM	PSC-11d-D4-2.rawreads	PSC-11d-D4-2.FPKM	PSC-11d-D4-3.rawreads	PSC-11d-D4-3.FPKM	baseMean	foldchange	log2FoldChange	lfcSE	stat	pvalue	padj	Regulation	Chr	Start	End	Strand	GeneSymbol	Description	GO_BP	GO_CC	GO_MF	KO	Pathway
gene-ADAR	6196	1402	14.42	1109	12.27	1550	12.96	4572	52.49	4949	52.02	4978	55.02	3261.27782913743	4.37201627517659	2.12829877156628	0.0566464305260955	37.571630759432	0	0	Ups	NC_010446.5	95154230	95197308	+	ADAR	adenosine deaminase%2C RNA specific	GO:0006382:adenosine to inosine editing;GO:0016553:base conversion or substitution editing;GO:0098586:cellular response to virus;GO:0051607:defense response to virus;GO:0060216:definitive hemopoiesis;GO:0030218:erythrocyte differentiation;GO:0002244:hematopoietic progenitor cell differentiation;GO:0061484:hematopoietic stem cell homeostasis;GO:0097284:hepatocyte apoptotic process;GO:0045087:innat…	GO:0005737:cytoplasm;GO:0016020:membrane;GO:0005730:nucleolus;GO:0005654:nucleoplasm;GO:0005634:nucleus;GO:0044530:supraspliceosomal complex;	GO:0003677:DNA binding;GO:0003726:double-stranded RNA adenosine deaminase activity;GO:0003725:double-stranded RNA binding;GO:0046872:metal ion binding;GO:0003723:RNA binding;GO:0008251:tRNA-specific adenosine deaminase activity;	K12968	ko04623 Cytosolic DNA-sensing pathway;ko05162 Measles;ko05164 Influenza A;ko05171 Coronavirus disease - COVID-19;;
gene-AGRN	7531	503	4.26	403	3.67	632	4.35	2451	23.15	2893	25.02	2993	27.21	1752.45345858091	6.65637548049295	2.73473681697755	0.0718812288763714	38.0452151378912	0	0	Ups	NC_010448.4	63366017	63398311	+	AGRN	agrin%2C transcript variant X2	GO:0009887:animal organ morphogenesis;GO:0045162:clustering of voltage-gated sodium channels;GO:0007213:G protein-coupled acetylcholine receptor signaling pathway;GO:0007528:neuromuscular junction development;GO:0051491:positive regulation of filopodium assembly;GO:0043547:positive regulation of GTPase activity;GO:0045887:positive regulation of synaptic assembly at neuromuscular junction;GO:00459…	GO:0005604:basement membrane;GO:0062023:collagen-containing extracellular matrix;GO:0070062:extracellular exosome;GO:0005576:extracellular region;GO:0005796:Golgi lumen;GO:0043202:lysosomal lumen;GO:0005886:plasma membrane;GO:0045202:synapse;	GO:0005509:calcium ion binding;GO:0035374:chondroitin sulfate binding;GO:0002162:dystroglycan binding;GO:0043395:heparan sulfate proteoglycan binding;GO:0043236:laminin binding;GO:0033691:sialic acid binding;GO:0005200:structural constituent of cytoskeleton;	K06254	ko04512 ECM-receptor interaction;;
gene-AKR1B1	1761	17798	643.94	16741	651.53	21316	627.20	3875	156.52	4090	151.26	4102	159.51	10577.9288527048	0.264086123975957	-1.92091959571858	0.0431603705951599	-44.5065593559569	0	0	Down	NC_010460.4	14593516	14752316	+	AKR1B1	aldo-keto reductase family 1 member B	GO:0001523:retinoid metabolic process;	GO:0005829:cytosol;	GO:0004032:alditol:NADP+ 1-oxidoreductase activity;GO:0047655:allyl-alcohol dehydrogenase activity;GO:0047956:glycerol dehydrogenase [NADP+] activity;GO:0052650:NADP-retinol dehydrogenase activity;GO:0036130:prostaglandin H2 endoperoxidase reductase activity;GO:0001758:retinal dehydrogenase activity;	K00011	ko00040 Pentose and glucuronate interconversions;ko00051 Fructose and mannose metabolism;ko00052 Galactose metabolism;ko00561 Glycerolipid metabolism;ko00790 Folate biosynthesis;ko01100 Metabolic pathways;;
gene-ATAD1	15377	840	3.48	859	3.83	1095	3.69	3191	14.76	3558	15.07	3350	14.92	2265.82954744231	4.42295324771888	2.14500999248739	0.0540365165377105	39.695563850613	0	0	Ups	NC_010456.5	99802939	99885562	-	ATAD1	ATPase family%2C AAA domain containing 1%2C transcript variant X10	GO:0140570:extraction of mislocalized protein from mitochondrial outer membrane;GO:0007612:learning;GO:0007613:memory;GO:0051967:negative regulation of synaptic transmission, glutamatergic;GO:0002092:positive regulation of receptor internalization;GO:0099149:regulation of postsynaptic neurotransmitter receptor internalization;	GO:0005829:cytosol;GO:0098978:glutamatergic synapse;GO:0016020:membrane;GO:0005741:mitochondrial outer membrane;GO:0005778:peroxisomal membrane;GO:0045211:postsynaptic membrane;	GO:0005524:ATP binding;GO:0016887:ATP hydrolysis activity;GO:0140567:membrane protein dislocase activity;	K13811	ko00230 Purine metabolism;ko00261 Monobactam biosynthesis;ko00450 Selenocompound metabolism;ko00920 Sulfur metabolism;ko01100 Metabolic pathways;;
gene-ATP10A	6292	154	1.56	181	1.97	212	1.75	2178	24.62	2041	21.13	2091	22.76	1239.9558132333	14.140525095625	3.82176378920642	0.0905033641343227	42.227864408822	0	0	Ups	NC_010443.5	141493551	141667346	+	ATP10A	ATPase phospholipid transporting 10A (putative)	GO:0034220:monoatomic ion transmembrane transport;GO:0045332:phospholipid translocation;GO:1903527:positive regulation of membrane tubulation;GO:0008360:regulation of cell shape;	GO:0005783:endoplasmic reticulum;GO:0005789:endoplasmic reticulum membrane;GO:0016020:membrane;GO:1990531:phospholipid-translocating ATPase complex;GO:0005886:plasma membrane;	GO:0005524:ATP binding;GO:0016887:ATP hydrolysis activity;GO:0140326:ATPase-coupled intramembrane lipid transporter activity;GO:0140351:glycosylceramide flippase activity;GO:0000287:magnesium ion binding;GO:0140345:phosphatidylcholine flippase activity;GO:0090554:phosphatidylcholine floppase activity;	K01530	-
gene-B2M	1038	2079	127.61	2054	135.62	2625	131.04	10919	748.25	12713	797.67	10576	697.69	7265.72033221113	6.18556903965409	2.62890632162433	0.0542374765974957	48.4702918820105	0	0	Ups	NC_010443.5	126837721	126844043	-	B2M	beta-2-microglobulin%2C transcript variant X1	GO:0019886:antigen processing and presentation of exogenous peptide antigen via MHC class II;GO:0002474:antigen processing and presentation of peptide antigen via MHC class I;GO:0006955:immune response;GO:0002503:peptide antigen assembly with MHC class II protein complex;GO:0050870:positive regulation of T cell activation;	GO:0005576:extracellular region;GO:0042612:MHC class I protein complex;GO:0042613:MHC class II protein complex;	GO:0023026:MHC class II protein complex binding;	K08055	ko04612 Antigen processing and presentation;ko05163 Human cytomegalovirus infection;ko05166 Human T-cell leukemia virus 1 infection;ko05168 Herpes simplex virus 1 infection;ko05169 Epstein-Barr virus infection;ko05170 Human immunodeficiency virus 1 infection;;
gene-B2M-2	514	2046	253.62	1919	255.87	2576	259.68	10501	1453.21	13318	1687.51	11085	1476.77	7349.51109183887	6.52224949175054	2.70536962870166	0.0561252219704134	48.202386266335	0	0	Ups	NC_010443.5	126865767	126878501	-	B2M	beta-2-microglobulin	GO:0019886:antigen processing and presentation of exogenous peptide antigen via MHC class II;GO:0002474:antigen processing and presentation of peptide antigen via MHC class I;GO:0006955:immune response;GO:0002503:peptide antigen assembly with MHC class II protein complex;GO:0050870:positive regulation of T cell activation;	GO:0005576:extracellular region;GO:0042612:MHC class I protein complex;GO:0042613:MHC class II protein complex;	GO:0023026:MHC class II protein complex binding;	K08055	ko04612 Antigen processing and presentation;ko05163 Human cytomegalovirus infection;ko05166 Human T-cell leukemia virus 1 infection;ko05168 Herpes simplex virus 1 infection;ko05169 Epstein-Barr virus infection;ko05170 Human immunodeficiency virus 1 infection;;
gene-BIRC3	5634	2170	24.54	1973	24.00	2639	24.27	7398	93.40	8406	97.17	7169	87.13	5215.73471454603	4.14507197352335	2.0513971523709	0.0506660100255863	40.4886264249927	0	0	Ups	NC_010451.4	33003570	33020252	+	BIRC3	baculoviral IAP repeat containing 3	GO:0007166:cell surface receptor signaling pathway;GO:0007249:canonical NF-kappaB signal transduction;GO:0043066:negative regulation of apoptotic process;GO:0060546:negative regulation of necroptotic process;GO:0038061:non-canonical NF-kappaB signal transduction;GO:0043123:positive regulation of canonical NF-kappaB signal transduction;GO:0031398:positive regulation of protein ubiquitination;GO:00…	GO:0005737:cytoplasm;GO:0005829:cytosol;GO:0045121:membrane raft;GO:0005654:nucleoplasm;GO:0005634:nucleus;GO:0032991:protein-containing complex;	GO:0043027:cysteine-type endopeptidase inhibitor activity involved in apoptotic process;GO:0046872:metal ion binding;GO:0044877:protein-containing complex binding;GO:0016740:transferase activity;GO:0061630:ubiquitin protein ligase activity;GO:0004842:ubiquitin-protein transferase activity;	K16060	ko01524 Platinum drug resistance;ko04064 NF-kappa B signaling pathway;ko04120 Ubiquitin mediated proteolysis;ko04210 Apoptosis;ko04215 Apoptosis - multiple species;ko04217 Necroptosis;ko04390 Hippo signaling pathway;ko04510 Focal adhesion;ko04621 NOD-like receptor signaling pathway;ko04624 Toll and Imd signaling pathway;ko04668 TNF signaling pathway;ko05132 Salmonella infection;ko05145 Toxoplasmo…
gene-BST2	534	221	26.37	216	27.72	246	23.87	4832	643.64	5450	664.70	5202	667.07	2935.52492559993	27.6950589038552	4.79155670182006	0.0713502562994728	67.1554238250923	0	0	Ups	NC_010444.4	60305306	60308295	+	BST2	bone marrow stromal cell antigen 2	GO:0042113:B cell activation;GO:0051607:defense response to virus;GO:0045087:innate immune response;GO:0030308:negative regulation of cell growth;GO:0030336:negative regulation of cell migration;GO:1901253:negative regulation of intracellular transport of viral material;GO:0002737:negative regulation of plasmacytoid dendritic cell cytokine production;GO:0045071:negative regulation of viral genome…	GO:0016324:apical plasma membrane;GO:0035577:azurophil granule membrane;GO:0009986:cell surface;GO:0070062:extracellular exosome;GO:0005794:Golgi apparatus;GO:0043231:intracellular membrane-bounded organelle;GO:0016020:membrane;GO:0045121:membrane raft;GO:0005771:multivesicular body;GO:0005886:plasma membrane;	GO:0042802:identical protein binding;GO:0008191:metalloendopeptidase inhibitor activity;GO:0042803:protein homodimerization activity;GO:0003723:RNA binding;	K06731	ko03250 Viral life cycle - HIV-1;ko05168 Herpes simplex virus 1 infection;ko05170 Human immunodeficiency virus 1 infection;;
gene-C2CD3	7811	585	4.77	528	4.63	721	4.78	2430	22.13	2714	22.63	2735	23.98	1715.48582991086	5.26190530134612	2.39558528451526	0.0603312317815228	39.7072165406863	0	0	Ups	NC_010451.4	8393610	8512843	-	C2CD3	C2 calcium dependent domain containing 3	GO:0007420:brain development;GO:0061511:centriole elongation;GO:0060271:cilium assembly;GO:0042733:embryonic digit morphogenesis;GO:0001947:heart looping;GO:0001701:in utero embryonic development;GO:0021997:neural plate axis specification;GO:0021915:neural tube development;GO:1905515:non-motile cilium assembly;GO:0071539:protein localization to centrosome;GO:0016485:protein processing;GO:0030162:…	GO:0034451:centriolar satellite;GO:0005814:centriole;GO:0005813:centrosome;GO:0036064:ciliary basal body;GO:0005829:cytosol;	-	K16751	-
gene-CCL2	744	4103	351.37	4081	375.93	4993	347.73	19591	1873.02	22898	2004.45	18088	1664.79	13051.1824269147	5.60380765401906	2.48640743732562	0.0613538514155283	40.5256944749246	0	0	Ups	NC_010454.4	40798109	40800013	-	CCL2	chemokine (C-C motif) ligand 2	GO:0043615:astrocyte cell migration;GO:0044344:cellular response to fibroblast growth factor stimulus;GO:0071347:cellular response to interleukin-1;GO:0071407:cellular response to organic cyclic compound;GO:0071356:cellular response to tumor necrosis factor;GO:0071346:cellular response to type II interferon;GO:0070098:chemokine-mediated signaling pathway;GO:0007010:cytoskeleton organization;GO:00…	GO:0005615:extracellular space;	GO:0048020:CCR chemokine receptor binding;GO:0008009:chemokine activity;	K14624	ko04060 Cytokine-cytokine receptor interaction;ko04061 Viral protein interaction with cytokine and cytokine receptor;ko04062 Chemokine signaling pathway;ko04621 NOD-like receptor signaling pathway;ko04657 IL-17 signaling pathway;ko04668 TNF signaling pathway;ko04933 AGE-RAGE signaling pathway in diabetic complications;ko05135 Yersinia infection;ko05142 Chagas disease;ko05144 Malaria;ko05163 Human…
gene-CD274	6053	46	0.48	52	0.59	63	0.54	1488	17.49	1473	15.85	1446	16.36	832.077482799629	33.5561550249985	5.0685055113755	0.131299243834886	38.6027014576667	0	0	Ups	NC_010443.5	216646378	216792731	-	CD274	CD274 molecule	GO:0002250:adaptive immune response;GO:0007166:cell surface receptor signaling pathway;GO:0071222:cellular response to lipopolysaccharide;GO:0006955:immune response;GO:0046007:negative regulation of activated T cell proliferation;GO:2000562:negative regulation of CD4-positive, alpha-beta T cell proliferation;GO:2001186:negative regulation of CD8-positive, alpha-beta T cell activation;GO:0032693:n…	GO:0015629:actin cytoskeleton;GO:0031901:early endosome membrane;GO:0009897:external side of plasma membrane;GO:0070062:extracellular exosome;GO:0005654:nucleoplasm;GO:0005886:plasma membrane;GO:0055038:recycling endosome membrane;	-	K06745	ko04514 Cell adhesion molecules;ko05235 PD-L1 expression and PD-1 checkpoint pathway in cancer;;
gene-CD47	3463	2411	44.36	2050	40.57	2924	43.75	8900	182.81	9856	185.36	9365	185.18	6247.12199532859	4.67036464288245	2.22353519403366	0.0455602388820856	48.8042918253433	0	0	Ups	NC_010455.5	151427933	151488064	+	CD47	CD47 molecule	GO:0007155:cell adhesion;GO:0022409:positive regulation of cell-cell adhesion;GO:0050729:positive regulation of inflammatory response;GO:0050766:positive regulation of phagocytosis;	GO:0070062:extracellular exosome;GO:0005886:plasma membrane;	GO:0070053:thrombospondin receptor activity;	K06266	ko04512 ECM-receptor interaction;;
gene-CNP	2865	601	13.37	504	12.06	675	12.21	4577	113.64	4647	105.64	4806	114.87	2837.49821824258	9.65468076754223	3.27122855718755	0.06090926171387	53.7065868989616	0	0	Ups	NC_010454.4	20758081	20765655	-	CNP	2'%2C3'-cyclic nucleotide 3' phosphodiesterase%2C transcript variant X3	GO:0008344:adult locomotory behavior;GO:0007568:obsolete aging;GO:0007409:axonogenesis;GO:0007268:chemical synaptic transmission;GO:0009214:cyclic nucleotide catabolic process;GO:0030900:forebrain development;GO:0000226:microtubule cytoskeleton organization;GO:0048709:oligodendrocyte differentiation;GO:0046902:regulation of mitochondrial membrane permeability;GO:0032496:response to lipopolysaccha…	GO:0005737:cytoplasm;GO:0070062:extracellular exosome;GO:0005615:extracellular space;GO:0042470:melanosome;GO:0016020:membrane;GO:0005874:microtubule;GO:0005902:microvillus;GO:0005743:mitochondrial inner membrane;GO:0005741:mitochondrial outer membrane;GO:0035748:myelin sheath abaxonal region;GO:0035749:myelin sheath adaxonal region;GO:0048471:perinuclear region of cytoplasm;GO:0005886:plasma mem…	GO:0004113:2',3'-cyclic-nucleotide 3'-phosphodiesterase activity;GO:0030551:cyclic nucleotide binding;GO:0003723:RNA binding;	K01121	-
gene-CXCL10	1135	1919	107.72	1556	93.96	2480	113.22	90396	5665.17	101294	5812.45	86293	5206.19	51740.4109178219	57.5221065038843	5.84604460423656	0.0646104595599305	90.4813964187016	0	0	Ups	NC_010450.4	71693641	71695948	-	CXCL10	C-X-C motif chemokine ligand 10	GO:0007189:adenylate cyclase-activating G protein-coupled receptor signaling pathway;GO:0061844:antimicrobial humoral immune response mediated by antimicrobial peptide;GO:0140374:antiviral innate immune response;GO:0097398:cellular response to interleukin-17;GO:0071222:cellular response to lipopolysaccharide;GO:0098586:cellular response to virus;GO:0070098:chemokine-mediated signaling pathway;GO:…	GO:0009897:external side of plasma membrane;GO:0005615:extracellular space;	GO:0042056:chemoattractant activity;GO:0008009:chemokine activity;GO:0045236:CXCR chemokine receptor binding;GO:0048248:CXCR3 chemokine receptor binding;GO:0008201:heparin binding;	K12671	ko04060 Cytokine-cytokine receptor interaction;ko04061 Viral protein interaction with cytokine and cytokine receptor;ko04062 Chemokine signaling pathway;ko04620 Toll-like receptor signaling pathway;ko04622 RIG-I-like receptor signaling pathway;ko04623 Cytosolic DNA-sensing pathway;ko04657 IL-17 signaling pathway;ko04668 TNF signaling pathway;ko05160 Hepatitis C;ko05164 Influenza A;ko05169 Epstein…
gene-DAXX	2974	516	11.05	487	11.22	689	12.00	2479	59.29	2584	56.59	2581	59.43	1652.13818727897	5.54636295101935	2.47154202865694	0.0617822811769449	40.0040591181544	0	0	Ups	NC_010449.5	29676854	29681145	-	DAXX	death domain associated protein%2C transcript variant X4	GO:0030521:androgen receptor signaling pathway;GO:0071276:cellular response to cadmium ion;GO:0071280:cellular response to copper ion;GO:0072738:cellular response to diamide;GO:0034605:cellular response to heat;GO:1903936:cellular response to sodium arsenite;GO:0034620:cellular response to unfolded protein;GO:0008625:extrinsic apoptotic signaling pathway via death domain receptors;GO:0007254:JNK …	GO:0000775:chromosome, centromeric region;GO:0005829:cytosol;GO:0005730:nucleolus;GO:0005634:nucleus;GO:0016605:PML body;	GO:0042393:histone binding;GO:0050681:nuclear androgen receptor binding;GO:0002039:p53 binding;GO:0042803:protein homodimerization activity;GO:0030295:protein kinase activator activity;GO:0019901:protein kinase binding;GO:0047485:obsolete protein N-terminus binding;GO:0061629:RNA polymerase II-specific DNA-binding transcription factor binding;GO:0140037:sumo-dependent protein binding;GO:0003713:t…	K02308	ko04010 koK signaling pathway;ko04210 Apoptosis;ko05012 Parkinson disease;ko05014 Amyotrophic lateral sclerosis;ko05022 Pathways of neurodegeneration - multiple diseases;ko05168 Herpes simplex virus 1 infection;;
gene-DDX58	9268	1788	12.29	1226	9.07	2197	12.28	79323	608.80	83763	588.62	82827	611.97	45806.0712167398	58.4422609602012	5.86894008776137	0.136121757540923	43.1153710750243	0	0	Ups	NC_010452.4	33891720	33976151	+	DDX58	DExD/H-box helicase 58	GO:0140374:antiviral innate immune response;GO:0071360:cellular response to exogenous dsRNA;GO:0002753:cytosolic pattern recognition receptor signaling pathway;GO:0045087:innate immune response;GO:0002230:positive regulation of defense response to virus by host;GO:0032727:positive regulation of interferon-alpha production;GO:0032728:positive regulation of interferon-beta production;GO:0032755:pos…	GO:0015629:actin cytoskeleton;GO:0005923:bicellular tight junction;GO:0005737:cytoplasm;GO:1990904:ribonucleoprotein complex;GO:0032587:ruffle membrane;	GO:0005524:ATP binding;GO:0016887:ATP hydrolysis activity;GO:0003725:double-stranded RNA binding;GO:0003724:RNA helicase activity;GO:0003727:single-stranded RNA binding;GO:0008270:zinc ion binding;	K12646	ko04064 NF-kappa B signaling pathway;ko04622 RIG-I-like receptor signaling pathway;ko04623 Cytosolic DNA-sensing pathway;ko05160 Hepatitis C;ko05161 Hepatitis B;ko05162 Measles;ko05164 Influenza A;ko05168 Herpes simplex virus 1 infection;ko05169 Epstein-Barr virus infection;ko05171 Coronavirus disease - COVID-19;;
gene-DDX60	7651	454	3.78	358	3.21	507	3.43	7302	67.89	8503	72.38	7790	69.72	4511.13684122511	21.8877253483202	4.45205012710327	0.0608134974256943	73.2082566463647	0	0	Ups	NC_010456.5	21077491	21163563	+	DDX60	DExD/H-box helicase 60%2C transcript variant X1	GO:0051607:defense response to virus;GO:0045087:innate immune response;GO:1900245:positive regulation of MDA-5 signaling pathway;GO:1900246:positive regulation of RIG-I signaling pathway;GO:0009615:response to virus;	GO:0005737:cytoplasm;GO:0005829:cytosol;GO:0045111:intermediate filament cytoskeleton;	GO:0005524:ATP binding;GO:0016887:ATP hydrolysis activity;GO:0003690:double-stranded DNA binding;GO:0003725:double-stranded RNA binding;GO:0003724:RNA helicase activity;GO:0003727:single-stranded RNA binding;	-	-
gene-DHX58	2715	166	3.90	135	3.41	153	2.92	3026	79.28	3226	77.39	3475	87.64	1849.71614148358	26.1647629631991	4.70955328396167	0.0898378836306786	52.4227986416347	0	0	Ups	NC_010454.4	20647698	20656691	+	DHX58	DExH-box helicase 58	GO:0140374:antiviral innate immune response;GO:0002753:cytosolic pattern recognition receptor signaling pathway;GO:0045824:negative regulation of innate immune response;GO:0039534:negative regulation of MDA-5 signaling pathway;GO:0039536:negative regulation of RIG-I signaling pathway;GO:0032480:negative regulation of type I interferon production;GO:1900245:positive regulation of MDA-5 signaling p…	GO:0005737:cytoplasm;	GO:0005524:ATP binding;GO:0016887:ATP hydrolysis activity;GO:0003677:DNA binding;GO:0003725:double-stranded RNA binding;GO:0003724:RNA helicase activity;GO:0003727:single-stranded RNA binding;GO:0008270:zinc ion binding;	K12649	ko04622 RIG-I-like receptor signaling pathway;;
gene-DTX3L	5057	253	3.19	169	2.29	301	3.08	3984	56.04	4300	55.38	4428	59.96	2434.18360363182	21.6078267016174	4.43348206923786	0.0773433372467534	57.3220942754699	0	0	Ups	NC_010455.5	137950266	137961381	-	DTX3L	deltex E3 ubiquitin ligase 3L	GO:0006974:DNA damage response;GO:0006325:chromatin organization;GO:0051607:defense response to virus;GO:0000077:DNA damage checkpoint signaling;GO:0006302:double-strand break repair;GO:0008333:endosome to lysosome transport;GO:0033522:histone H2A ubiquitination;GO:0033523:histone H2B ubiquitination;GO:0010390:histone monoubiquitination;GO:0045087:innate immune response;GO:0051444:negative regula…	GO:0005737:cytoplasm;GO:0005829:cytosol;GO:0031901:early endosome membrane;GO:0005765:lysosomal membrane;GO:0005764:lysosome;GO:0005654:nucleoplasm;GO:0005634:nucleus;GO:0032991:protein-containing complex;	GO:0019899:enzyme binding;GO:0004857:enzyme inhibitor activity;GO:0042393:histone binding;GO:0046872:metal ion binding;GO:0140768:protein ADP-ribosyltransferase-substrate adaptor activity;GO:0097677:STAT family protein binding;GO:0061630:ubiquitin protein ligase activity;GO:0044389:ubiquitin-like protein ligase binding;GO:0004842:ubiquitin-protein transferase activity;	K06058	ko04330 Notch signaling pathway;;
gene-EHD4	5170	2250	27.73	2156	28.58	2809	28.15	6831	93.98	7587	95.58	7097	94.00	5016.06547224017	3.64891474796415	1.86746744466695	0.0433787326646639	43.050299765631	0	0	Ups	NC_010443.5	129374515	129460206	+	EHD4	EH domain containing 4	GO:0071363:cellular response to growth factor stimulus;GO:0060271:cilium assembly;GO:0032456:endocytic recycling;GO:0006897:endocytosis;GO:0016197:endosomal transport;GO:0006907:pinocytosis;GO:0050731:positive regulation of peptidyl-tyrosine phosphorylation;GO:0051260:protein homooligomerization;GO:0072659:protein localization to plasma membrane;GO:0030100:regulation of endocytosis;	GO:0005769:early endosome;GO:0031901:early endosome membrane;GO:0030139:endocytic vesicle;GO:0005783:endoplasmic reticulum;GO:0070062:extracellular exosome;GO:0043231:intracellular membrane-bounded organelle;GO:0016020:membrane;GO:0005634:nucleus;GO:0048471:perinuclear region of cytoplasm;GO:0005886:plasma membrane;GO:0055038:recycling endosome membrane;	GO:0005524:ATP binding;GO:0045296:cadherin binding;GO:0005509:calcium ion binding;GO:0005525:GTP binding;GO:0003676:nucleic acid binding;	K12477	ko04144 Endocytosis;;
gene-EIF2AK2	11128	3630	20.78	2797	17.23	4315	20.09	15949	101.95	16277	95.26	17077	105.08	10631.7819416338	5.65188052847654	2.49873096977728	0.0608631321263175	41.0549191683288	0	0	Ups	NC_010445.4	103041029	103096741	+	EIF2AK2	eukaryotic translation initiation factor 2 alpha kinase 2	GO:0034198:cellular response to amino acid starvation;GO:0051607:defense response to virus;GO:0030968:endoplasmic reticulum unfolded protein response;GO:0045087:innate immune response;GO:0043066:negative regulation of apoptotic process;GO:0008285:negative regulation of cell population proliferation;GO:0033689:negative regulation of osteoblast proliferation;GO:0017148:negative regulation of transl…	GO:0005737:cytoplasm;GO:0005829:cytosol;GO:0016020:membrane;GO:0005634:nucleus;GO:0048471:perinuclear region of cytoplasm;GO:0005840:ribosome;	GO:0005524:ATP binding;GO:0003725:double-stranded RNA binding;GO:0004694:eukaryotic translation initiation factor 2alpha kinase activity;GO:0042802:identical protein binding;GO:0004715:non-membrane spanning protein tyrosine kinase activity;GO:0004672:protein kinase activity;GO:0019888:protein phosphatase regulator activity;GO:0106310:protein serine kinase activity;GO:0004674:protein serine/threon…	K16195	ko04141 Protein processing in endoplasmic reticulum;ko04217 Necroptosis;ko05010 Alzheimer disease;ko05160 Hepatitis C;ko05162 Measles;ko05164 Influenza A;ko05165 Human papillomavirus infection;ko05167 Kaposi sarcoma-associated herpesvirus infection;ko05168 Herpes simplex virus 1 infection;ko05169 Epstein-Barr virus infection;ko05171 Coronavirus disease - COVID-19;ko05203 Viral carcinogenesis;;
gene-ENTPD4	6435	1141	11.30	1070	11.40	1447	11.65	5573	61.60	5476	55.42	5592	59.51	3597.37733997225	5.58379878248533	2.48124695359251	0.0548030169141431	45.2757365069836	0	0	Ups	NC_010456.5	7565610	7604464	-	ENTPD4	ectonucleoside triphosphate diphosphohydrolase 4	GO:0046036:CTP metabolic process;GO:0046712:GDP catabolic process;GO:0034656:nucleobase-containing small molecule catabolic process;GO:0009134:nucleoside diphosphate catabolic process;GO:0006256:UDP catabolic process;	GO:0000421:autophagosome membrane;GO:0031410:cytoplasmic vesicle;GO:0005794:Golgi apparatus;GO:0000139:Golgi membrane;GO:0005765:lysosomal membrane;GO:0016020:membrane;	GO:0036384:CDP phosphatase activity;GO:0043273:CTPase activity;GO:0004382:GDP phosphatase activity;GO:0003924:GTPase activity;GO:0017110:nucleoside diphosphate phosphatase activity;GO:0017111:ribonucleoside triphosphate phosphatase activity;GO:0045134:UDP phosphatase activity;	K12305	ko00230 Purine metabolism;ko00240 Pyrimidine metabolism;ko01100 Metabolic pathways;ko01232 Nucleotide metabolism;ko04142 Lysosome;;
gene-ERAP1	4542	1122	15.74	1040	15.69	1315	15.00	4527	70.90	5107	73.23	4942	74.51	3187.75861855187	5.12196553372902	2.356697544914	0.050113259456185	47.0274248869105	0	0	Ups	NC_010444.4	103378428	103415066	-	ERAP1	endoplasmic reticulum aminopeptidase 1	GO:0002250:adaptive immune response;GO:0001525:angiogenesis;GO:0019885:antigen processing and presentation of endogenous peptide antigen via MHC class I;GO:0002474:antigen processing and presentation of peptide antigen via MHC class I;GO:0045444:fat cell differentiation;GO:0006509:membrane protein ectodomain proteolysis;GO:0043171:peptide catabolic process;GO:0045766:positive regulation of angiog…	GO:0005737:cytoplasm;GO:0005829:cytosol;GO:0005783:endoplasmic reticulum;GO:0005788:endoplasmic reticulum lumen;GO:0005789:endoplasmic reticulum membrane;GO:0070062:extracellular exosome;GO:0005576:extracellular region;GO:0005615:extracellular space;GO:0016020:membrane;GO:0005886:plasma membrane;	GO:0004177:aminopeptidase activity;GO:0004175:endopeptidase activity;GO:0005151:interleukin-1, type II receptor binding;GO:0005138:interleukin-6 receptor binding;GO:0070006:metalloaminopeptidase activity;GO:0008235:metalloexopeptidase activity;GO:0042277:peptide binding;GO:0008270:zinc ion binding;	K09604	-
gene-ERAP2	7067	546	4.92	544	5.28	646	4.74	3578	36.01	4526	41.71	4008	38.84	2472.40840655711	8.49997031142123	3.08745780223385	0.0654931089852141	47.1417199469166	0	0	Ups	NC_010444.4	103510425	103563482	+	ERAP2	endoplasmic reticulum aminopeptidase 2%2C transcript variant X1	GO:0002250:adaptive immune response;GO:0043171:peptide catabolic process;GO:0006508:proteolysis;GO:0008217:regulation of blood pressure;GO:0007165:signal transduction;	GO:0005737:cytoplasm;GO:0005789:endoplasmic reticulum membrane;GO:0005886:plasma membrane;	GO:0070006:metalloaminopeptidase activity;GO:0042277:peptide binding;GO:0008270:zinc ion binding;	K13723	-
gene-ETV7	5712	40	0.45	40	0.48	61	0.55	2001	24.92	2179	24.85	2117	25.38	1173.51075358611	54.7374578329758	5.77445652818497	0.133236882874828	43.3397750201788	0	0	Ups	NC_010449.5	32087422	32109966	-	ETV7	ETS variant 7%2C transcript variant X3	GO:0009887:animal organ morphogenesis;GO:0030154:cell differentiation;GO:0000122:negative regulation of transcription by RNA polymerase II;GO:0006357:regulation of transcription by RNA polymerase II;GO:0006366:transcription by RNA polymerase II;	GO:0000785:chromatin;GO:0005654:nucleoplasm;GO:0005634:nucleus;	GO:0000981:DNA-binding transcription factor activity, RNA polymerase II-specific;GO:0001227:DNA-binding transcription repressor activity, RNA polymerase II-specific;GO:0000977:RNA polymerase II transcription regulatory region sequence-specific DNA binding;GO:1990837:sequence-specific double-stranded DNA binding;	K03211	ko04013 koK signaling pathway - fly;ko04320 Dorso-ventral axis formation;ko05202 Transcriptional misregulation in cancer;;
gene-FOXS1	6218	163	1.67	126	1.39	194	1.62	3491	39.94	3764	39.42	3990	43.94	2130.5267259181	28.5495383148243	4.83539551030739	0.0851084177079778	56.8145389202099	0	0	Ups	NC_010459.5	35523408	35537618	-	FOXS1	forkhead box S1%2C transcript variant X7	GO:0009653:anatomical structure morphogenesis;GO:0001568:blood vessel development;GO:0030154:cell differentiation;GO:0043433:negative regulation of DNA-binding transcription factor activity;GO:0045892:negative regulation of DNA-templated transcription;GO:0050885:neuromuscular process controlling balance;GO:0040018:positive regulation of multicellular organism growth;GO:0006357:regulation of trans…	GO:0000785:chromatin;GO:0005634:nucleus;	GO:0003677:DNA binding;GO:0003700:DNA-binding transcription factor activity;GO:0000981:DNA-binding transcription factor activity, RNA polymerase II-specific;GO:0001227:DNA-binding transcription repressor activity, RNA polymerase II-specific;GO:0000978:RNA polymerase II cis-regulatory region sequence-specific DNA binding;	K09412	-
gene-FUNDC1	2062	425	13.13	371	12.33	533	13.39	3056	105.42	3157	99.71	3041	100.99	1893.36187079324	8.5453316725899	3.09513648875506	0.0636432296802529	48.632611894544	0	0	Ups	NC_010461.5	39726194	39737663	-	FUNDC1	FUN14 domain containing 1	GO:0000422:autophagy of mitochondrion;GO:0001666:response to hypoxia;	GO:0005741:mitochondrial outer membrane;	-	K17986	ko04137 Mitophagy - animal;;
gene-GBP1	3025	259	5.46	237	5.37	340	5.82	11080	260.54	11970	257.72	11141	252.20	6383.70492594532	50.1478783975277	5.64811676102668	0.0655164437875505	86.2091474217032	0	0	Ups	NC_010446.5	127425699	127442132	+	GBP1	guanylate binding protein 1%2C interferon-inducible	GO:0042742:defense response to bacterium;GO:0051607:defense response to virus;GO:0002376:immune system process;	GO:0031410:cytoplasmic vesicle;GO:0005576:extracellular region;GO:0000139:Golgi membrane;GO:0005886:plasma membrane;	GO:0005525:GTP binding;GO:0003924:GTPase activity;	-	-
gene-GBP2	2197	162	4.70	170	5.30	236	5.57	3252	105.29	3672	108.85	3465	108.00	1985.0203166912	22.4131999489796	4.48627673306874	0.0773041459146243	58.0341025696532	0	0	Ups	NC_010446.5	127387222	127408729	-	GBP2	guanylate binding protein 2%2C interferon-inducible	GO:0071347:cellular response to interleukin-1;GO:0071356:cellular response to tumor necrosis factor;GO:0071346:cellular response to type II interferon;GO:0050830:defense response to Gram-positive bacterium;GO:0042832:defense response to protozoan;GO:0006955:immune response;GO:0034504:protein localization to nucleus;	GO:0005737:cytoplasm;GO:0031410:cytoplasmic vesicle;GO:0005829:cytosol;GO:0005794:Golgi apparatus;GO:0000139:Golgi membrane;GO:0005654:nucleoplasm;GO:0005634:nucleus;GO:0048471:perinuclear region of cytoplasm;	GO:0005525:GTP binding;GO:0003924:GTPase activity;GO:0042802:identical protein binding;GO:0042803:protein homodimerization activity;	-	-
gene-GM2A	2393	568	15.12	564	16.15	726	15.72	6361	189.08	7917	215.47	7083	202.68	4179.30493527306	14.0453073458816	3.81201628941417	0.0604928008989103	63.0160322016572	0	0	Ups	NC_010458.4	71742090	71767872	-	GM2A	GM2 ganglioside activator%2C transcript variant X1	GO:0006689:ganglioside catabolic process;GO:0007611:learning or memory;GO:0019915:lipid storage;GO:0006869:lipid transport;GO:0051651:maintenance of location in cell;GO:0050877:nervous system process;GO:0050885:neuromuscular process controlling balance;GO:0009313:oligosaccharide catabolic process;	GO:0009898:cytoplasmic side of plasma membrane;GO:0005829:cytosol;GO:0005764:lysosome;GO:0005739:mitochondrion;	GO:0004563:beta-N-acetylhexosaminidase activity;GO:0008047:enzyme activator activity;GO:0005319:lipid transporter activity;	K12383	ko04142 Lysosome;;
gene-HERC5	5218	1008	12.31	777	10.21	1240	12.31	22715	309.65	25531	318.67	23813	312.50	13632.008497404	29.2882077018188	4.87224800477198	0.0568832243620046	85.6535131300753	0	0	Ups	NC_010450.4	130532256	130591158	-	HERC5	HECT and RLD domain containing E3 ubiquitin protein ligase 5	GO:0051607:defense response to virus;GO:0045087:innate immune response;GO:0032020:ISG15-protein conjugation;GO:0016567:protein ubiquitination;GO:0000079:regulation of cyclin-dependent protein serine/threonine kinase activity;GO:0050688:regulation of defense response to virus;GO:0006511:ubiquitin-dependent protein catabolic process;	GO:0005737:cytoplasm;GO:0005829:cytosol;GO:0048471:perinuclear region of cytoplasm;	GO:0042296:ISG15 transferase activity;GO:0003723:RNA binding;GO:0061630:ubiquitin protein ligase activity;GO:0004842:ubiquitin-protein transferase activity;	-	-
gene-HERC6	5018	1043	13.24	720	9.83	1223	12.63	21082	298.84	22532	292.44	21932	299.29	12444.1796024501	27.0923418801226	4.75981320134017	0.123916451131039	38.4114712606382	0	0	Ups	NC_010450.4	130594941	130665591	-	HERC6	HECT and RLD domain containing E3 ubiquitin protein ligase family member 6%2C transcript variant X4	GO:0002244:hematopoietic progenitor cell differentiation;GO:0016567:protein ubiquitination;GO:0009617:response to bacterium;GO:0006511:ubiquitin-dependent protein catabolic process;	GO:0005737:cytoplasm;GO:0005829:cytosol;GO:0005654:nucleoplasm;	GO:0061630:ubiquitin protein ligase activity;	K10614	ko04120 Ubiquitin mediated proteolysis;;
gene-HES4	4827	177	2.34	165	2.34	223	2.39	4449	65.56	5154	69.54	5476	77.68	2841.85701090101	32.6658118116551	5.02970958896885	0.0835789662071167	60.1791313917995	0	0	Ups	NC_010448.4	63351593	63356690	-	HES4	hes family bHLH transcription factor 4	GO:0009952:anterior/posterior pattern specification;GO:0030154:cell differentiation;GO:0007399:nervous system development;GO:0006357:regulation of transcription by RNA polymerase II;	GO:0000785:chromatin;GO:0005634:nucleus;	GO:0000981:DNA-binding transcription factor activity, RNA polymerase II-specific;GO:0046983:protein dimerization activity;GO:0000978:RNA polymerase II cis-regulatory region sequence-specific DNA binding;	K09089	ko05165 Human papillomavirus infection;;
gene-IFI44L	4197	1569	23.82	1300	21.23	2124	26.22	15323	259.70	15800	245.18	15517	253.17	9283.90672255846	11.5385589951962	3.5283911576668	0.0595314221696035	59.2693913411728	0	0	Ups	NC_010448.4	134660230	134679212	-	IFI44L	interferon-induced protein 44-like%2C transcript variant X1	GO:0051607:defense response to virus;GO:0006955:immune response;	GO:0005737:cytoplasm;	GO:0005525:GTP binding;	-	-
gene-IFI6	776	1176	96.56	955	84.34	1350	90.14	21713	1990.30	24906	2090.32	22205	1959.43	13106.4800187228	24.2066670368448	4.5973325463666	0.0527608750908198	87.1352595735569	0	0	Ups	NC_010448.4	84852782	84858072	-	IFI6	interferon alpha inducible protein 6%2C transcript variant X1	GO:0006915:apoptotic process;GO:0097190:apoptotic signaling pathway;GO:0098586:cellular response to virus;GO:0051607:defense response to virus;GO:0045087:innate immune response;GO:0097193:intrinsic apoptotic signaling pathway;GO:0043066:negative regulation of apoptotic process;GO:0043154:negative regulation of cysteine-type endopeptidase activity involved in apoptotic process;GO:2001240:negative …	GO:0005743:mitochondrial inner membrane;GO:0005739:mitochondrion;	-	-	-
gene-IFIH1	3719	743	12.73	600	11.06	918	12.79	7903	151.16	8815	154.37	8089	148.94	4875.03316041068	13.4697647218543	3.75165274616431	0.0552536597307791	67.8987195498735	0	0	Ups	NC_010457.5	68930998	68985145	-	IFIH1	interferon induced with helicase C domain 1	GO:0140374:antiviral innate immune response;GO:0071360:cellular response to exogenous dsRNA;GO:0098586:cellular response to virus;GO:0002753:cytosolic pattern recognition receptor signaling pathway;GO:0051607:defense response to virus;GO:0009597:detection of virus;GO:0045087:innate immune response;GO:0039530:MDA-5 signaling pathway;GO:0045071:negative regulation of viral genome replication;GO:003…	GO:0005737:cytoplasm;GO:0005829:cytosol;GO:0005739:mitochondrion;GO:0005634:nucleus;	GO:0005524:ATP binding;GO:0016887:ATP hydrolysis activity;GO:0003677:DNA binding;GO:0003725:double-stranded RNA binding;GO:0042802:identical protein binding;GO:0043021:ribonucleoprotein complex binding;GO:0003723:RNA binding;GO:0003724:RNA helicase activity;GO:0003727:single-stranded RNA binding;GO:0008270:zinc ion binding;	K12647	ko04622 RIG-I-like receptor signaling pathway;ko05161 Hepatitis B;ko05162 Measles;ko05164 Influenza A;ko05168 Herpes simplex virus 1 infection;ko05171 Coronavirus disease - COVID-19;;
gene-IFIT1	2097	563	17.11	425	13.89	793	19.59	43837	1486.97	50404	1565.44	45632	1490.09	25841.5825920212	97.431475379119	6.60631600721339	0.136820714687333	48.2844722914241	0	0	Ups	NC_010456.5	101237403	101249486	+	IFIT1	interferon-induced protein with tetratricopeptide repeats 1	GO:0140374:antiviral innate immune response;GO:0071360:cellular response to exogenous dsRNA;GO:0071357:cellular response to type I interferon;GO:0051607:defense response to virus;GO:0019060:intracellular transport of viral protein in host cell;GO:0051097:negative regulation of helicase activity;GO:0032091:negative regulation of protein binding;GO:0045071:negative regulation of viral genome replic…	GO:0005737:cytoplasm;GO:0005829:cytosol;GO:0043657:host cell;	GO:0003723:RNA binding;	K14217	ko05160 Hepatitis C;;
gene-IFIT2	3533	574	10.35	480	9.31	880	12.91	37075	746.44	40519	746.94	38597	748.08	21551.0148435701	74.6848507145907	6.22274372725356	0.135795655673104	45.8243210830938	0	0	Ups	NC_010456.5	101193421	101204292	+	IFIT2	interferon induced protein with tetratricopeptide repeats 2	GO:0008637:apoptotic mitochondrial changes;GO:0051607:defense response to virus;GO:0045087:innate immune response;GO:0032091:negative regulation of protein binding;GO:0043065:positive regulation of apoptotic process;GO:0009615:response to virus;	GO:0005737:cytoplasm;GO:0005829:cytosol;GO:0005783:endoplasmic reticulum;	GO:0003723:RNA binding;	-	-
gene-IFIT3	2269	1396	39.20	1098	33.17	1832	41.84	65401	2050.26	72209	2072.66	68462	2066.12	38351.7686336009	58.7790861691043	5.87723102465664	0.0624060100100872	94.1773240062401	0	0	Ups	NC_010456.5	101214730	101225169	+	IFIT3	interferon induced protein with tetratricopeptide repeats 3	GO:0051607:defense response to virus;GO:0045087:innate immune response;GO:0043066:negative regulation of apoptotic process;GO:0008285:negative regulation of cell population proliferation;GO:0009615:response to virus;	GO:0005737:cytoplasm;GO:0005829:cytosol;GO:0005739:mitochondrion;	GO:0003723:RNA binding;	-	-
gene-IFITM1	780	35	2.86	38	3.34	51	3.39	3113	283.89	3731	311.53	3302	289.88	1872.65714408236	100.092924315097	6.64519618176759	0.139810919237704	47.5298797690439	0	0	Ups	NC_010444.4	124095	125495	+	IFITM1	interferon-induced transmembrane protein 1	GO:0007166:cell surface receptor signaling pathway;GO:0051607:defense response to virus;GO:0030336:negative regulation of cell migration;GO:0008285:negative regulation of cell population proliferation;GO:0046597:negative regulation of viral entry into host cell;GO:0045071:negative regulation of viral genome replication;GO:0001503:ossification;GO:0045669:positive regulation of osteoblast different…	GO:0005765:lysosomal membrane;GO:0016020:membrane;GO:0005886:plasma membrane;GO:0032991:protein-containing complex;	-	K06566	-
gene-IFITM3	438	962	139.94	849	132.85	1094	129.42	5693	924.54	6230	926.37	5878	918.96	3693.47713774886	7.49191923265319	2.90533534655389	0.0507405586609292	57.2586393060555	0	0	Ups	NC_010444.4	128658	129736	-	IFITM3	interferon induced transmembrane protein 3	GO:0051607:defense response to virus;GO:0006955:immune response;GO:0046597:negative regulation of viral entry into host cell;GO:0045071:negative regulation of viral genome replication;GO:0032897:negative regulation of viral transcription;GO:0035455:response to interferon-alpha;GO:0035456:response to interferon-beta;GO:0034341:response to type II interferon;GO:0009615:response to virus;GO:0060337:…	GO:0031901:early endosome membrane;GO:0031902:late endosome membrane;GO:0005765:lysosomal membrane;GO:0048471:perinuclear region of cytoplasm;GO:0005886:plasma membrane;GO:0032991:protein-containing complex;	-	K06566	-
gene-IRF1	2473	333	8.58	374	10.36	415	8.70	2538	73.00	2809	73.98	2754	76.26	1651.41528787767	8.8127359037974	3.13958997171039	0.0690914701046636	45.441064822537	0	0	Ups	NC_010444.4	134776122	134783646	-	IRF1	interferon regulatory factor 1	GO:0006915:apoptotic process;GO:0043374:CD8-positive, alpha-beta T cell differentiation;GO:0035458:cellular response to interferon-beta;GO:0071260:cellular response to mechanical stimulus;GO:0051607:defense response to virus;GO:0002376:immune system process;GO:0045892:negative regulation of DNA-templated transcription;GO:0045590:negative regulation of regulatory T cell differentiation;GO:0045893:…	GO:0000785:chromatin;GO:0005737:cytoplasm;GO:0005634:nucleus;	GO:0001228:DNA-binding transcription activator activity, RNA polymerase II-specific;GO:0000981:DNA-binding transcription factor activity, RNA polymerase II-specific;GO:0000978:RNA polymerase II cis-regulatory region sequence-specific DNA binding;GO:0000976:transcription cis-regulatory region binding;	K09444	ko04625 C-type lectin receptor signaling pathway;ko04668 TNF signaling pathway;ko04917 Prolactin signaling pathway;ko05133 Pertussis;ko05165 Human papillomavirus infection;;
gene-IRF7	2046	141	4.39	83	2.78	133	3.37	2065	71.79	2261	71.97	2168	72.56	1241.86229879276	22.2775634364528	4.47751954433486	0.0958851849950835	46.6966773288746	0	0	Ups	NC_010444.4	372235	375572	-	IRF7	interferon regulatory factor 7	GO:0006974:DNA damage response;GO:0051607:defense response to virus;GO:0019043:establishment of viral latency;GO:0002376:immune system process;GO:0016064:immunoglobulin mediated immune response;GO:0045087:innate immune response;GO:0039530:MDA-5 signaling pathway;GO:2000110:negative regulation of macrophage apoptotic process;GO:0000122:negative regulation of transcription by RNA polymerase II;GO:0…	GO:0000785:chromatin;GO:0005737:cytoplasm;GO:0005829:cytosol;GO:0010008:endosome membrane;GO:0005654:nucleoplasm;GO:0005634:nucleus;	GO:0003677:DNA binding;GO:0000981:DNA-binding transcription factor activity, RNA polymerase II-specific;GO:0000978:RNA polymerase II cis-regulatory region sequence-specific DNA binding;GO:1990837:sequence-specific double-stranded DNA binding;	K09447	ko04620 Toll-like receptor signaling pathway;ko04621 NOD-like receptor signaling pathway;ko04622 RIG-I-like receptor signaling pathway;ko04623 Cytosolic DNA-sensing pathway;ko05160 Hepatitis C;ko05161 Hepatitis B;ko05162 Measles;ko05164 Influenza A;ko05167 Kaposi sarcoma-associated herpesvirus infection;ko05168 Herpes simplex virus 1 infection;ko05169 Epstein-Barr virus infection;ko05203 Viral ca…
gene-ISG12(A)	756	1059	89.25	935	84.76	1202	82.38	14409	1355.73	17110	1474.01	15870	1437.46	9140.96692269265	18.10161558207	4.17804655950109	0.0515626715637031	81.0285121541719	0	0	Ups	NC_010449.5	115356619	115361537	+	ISG12(A)	putative ISG12(a) protein	-	-	-	-	-
gene-ISG15	609	317	33.16	235	26.45	330	28.08	14292	1669.30	15380	1644.79	15211	1710.33	8349.16747585538	62.3044545080478	5.96126340848866	0.0661677878622785	90.0931344553398	0	0	Ups	NC_010448.4	63363201	63364211	+	ISG15	ISG15 ubiquitin-like modifier	GO:0042742:defense response to bacterium;GO:0051607:defense response to virus;GO:0007229:integrin-mediated signaling pathway;GO:0032020:ISG15-protein conjugation;GO:0019941:modification-dependent protein catabolic process;GO:0031397:negative regulation of protein ubiquitination;GO:0060339:negative regulation of type I interferon-mediated signaling pathway;GO:0045071:negative regulation of viral g…	GO:0005737:cytoplasm;GO:0022627:cytosolic small ribosomal subunit;GO:0005576:extracellular region;GO:0005634:nucleus;	GO:0005178:integrin binding;GO:0031386:protein tag activity;GO:0003735:structural constituent of ribosome;GO:0031625:ubiquitin protein ligase binding;	K12159	ko04622 RIG-I-like receptor signaling pathway;ko05165 Human papillomavirus infection;ko05169 Epstein-Barr virus infection;ko05171 Coronavirus disease - COVID-19;;
gene-LGALS3BP	2173	1122	32.90	926	29.21	1173	27.97	12935	423.42	14289	428.27	13946	439.47	8017.93412976774	15.5993714492459	3.96341599414637	0.0546458180541172	72.5291730507409	0	0	Ups	NC_010454.4	3212435	3222651	+	LGALS3BP	galectin 3 binding protein	GO:0007155:cell adhesion;	GO:0005615:extracellular space;GO:0016020:membrane;	GO:0005044:scavenger receptor activity;	K17300	-
gene-LGALS8	7214	799	7.06	756	7.18	1021	7.33	2776	27.37	3124	28.20	2877	27.31	1990.27676596043	4.17341565596728	2.06122861457197	0.0543489139145415	37.9258473833176	0	0	Ups	NC_010456.5	54867014	54892188	-	LGALS8	galectin 8	GO:0098586:cellular response to virus;GO:1904977:lymphatic endothelial cell migration;GO:0098792:xenophagy;GO:0002317:plasma cell differentiation;GO:0031295:T cell costimulation;	GO:0005737:cytoplasm;GO:0031410:cytoplasmic vesicle;GO:0005829:cytosol;GO:0005615:extracellular space;GO:0016020:membrane;	GO:0030246:carbohydrate binding;GO:0005178:integrin binding;	K06832	-
gene-LOC100151816	1504	735	31.14	722	32.90	875	30.15	8108	383.47	9068	392.68	8758	398.75	5095.10799654331	13.5837798270199	3.76381307512764	0.0520034634664094	72.3762000498062	0	0	Ups	NC_010456.5	101254818	101266105	+	LOC100151816	interferon-induced protein with tetratricopeptide repeats 5	GO:0051607:defense response to virus;GO:0045087:innate immune response;GO:0045071:negative regulation of viral genome replication;GO:0043123:positive regulation of canonical NF-kappaB signal transduction;	GO:0015629:actin cytoskeleton;GO:0045177:apical part of cell;GO:0005829:cytosol;GO:0005886:plasma membrane;GO:0032587:ruffle membrane;	GO:0003690:double-stranded DNA binding;GO:0008266:poly(U) RNA binding;GO:0003723:RNA binding;GO:0000339:RNA cap binding;GO:0003727:single-stranded RNA binding;GO:0000049:tRNA binding;	-	-
gene-LOC100153163	2148	137	4.06	110	3.51	187	4.51	1771	58.65	2066	62.64	1855	59.14	1104.80940240481	16.091735967757	4.00824806650365	0.0907818599476847	44.152521977557	0	0	Ups	NC_010449.5	23596900	23610431	+	LOC100153163	MHC class I polypeptide-related sequence B%2C transcript variant X1	-	-	-	K07985	ko04650 Natural killer cell mediated cytotoxicity;ko05167 Kaposi sarcoma-associated herpesvirus infection;;
gene-LOC100155195	3225	51	1.01	27	0.57	47	0.76	3859	85.11	4468	90.23	4005	85.04	2273.58480351993	120.730052766887	6.91564103389567	0.138178275822837	50.0486852416835	0	0	Ups	NC_010446.5	127356794	127376858	+	LOC100155195	guanylate-binding protein 7	GO:0071346:cellular response to type II interferon;GO:0050830:defense response to Gram-positive bacterium;GO:0042832:defense response to protozoan;GO:0051607:defense response to virus;GO:0001818:negative regulation of cytokine production;GO:0046426:negative regulation of receptor signaling pathway via JAK-STAT;GO:0032480:negative regulation of type I interferon production;GO:0034345:negative regu…	GO:0031410:cytoplasmic vesicle;GO:0016020:membrane;	GO:0005525:GTP binding;GO:0003924:GTPase activity;	-	-
gene-LOC100517129	2731	424	9.89	351	8.81	504	9.56	3855	100.41	4296	102.45	3939	98.77	2402.86757940303	11.5818099699619	3.53378882581725	0.0615948646029816	57.3714845968861	0	0	Ups	NC_010457.5	131299923	131381253	+	LOC100517129	nuclear body protein SP140-like protein%2C transcript variant X8	GO:0006978:DNA damage response, signal transduction by p53 class mediator resulting in transcription of p21 class mediator;GO:0045185:maintenance of protein location;GO:0043392:negative regulation of DNA binding;GO:0043433:negative regulation of DNA-binding transcription factor activity;GO:0045892:negative regulation of DNA-templated transcription;GO:0010596:negative regulation of endothelial cel…	GO:0000781:chromosome, telomeric region;GO:0005737:cytoplasm;GO:0016604:nuclear body;GO:0034399:nuclear periphery;GO:0005730:nucleolus;GO:0005654:nucleoplasm;GO:0005634:nucleus;GO:0016605:PML body;GO:0001650:fibrillar center;GO:0005739:mitochondrion;	GO:0070087:chromo shadow domain binding;GO:0003677:DNA binding;GO:0000981:DNA-binding transcription factor activity, RNA polymerase II-specific;GO:0042802:identical protein binding;GO:0019900:kinase binding;GO:0046983:protein dimerization activity;GO:0019904:protein domain specific binding;GO:0042803:protein homodimerization activity;GO:0061629:RNA polymerase II-specific DNA-binding transcription…	K15413	ko05168 Herpes simplex virus 1 infection;ko05203 Viral carcinogenesis;;
gene-LOC100519082	1608	202	8.00	185	7.88	280	9.02	3716	164.38	4243	171.85	3947	168.08	2276.58309830256	21.8859111625014	4.45193054293827	0.073086420424047	60.9132382884288	0	0	Ups	NC_010444.4	152490	154732	+	LOC100519082	interferon-induced transmembrane protein 1	GO:0007166:cell surface receptor signaling pathway;GO:0051607:defense response to virus;GO:0030336:negative regulation of cell migration;GO:0008285:negative regulation of cell population proliferation;GO:0046597:negative regulation of viral entry into host cell;GO:0045071:negative regulation of viral genome replication;GO:0001503:ossification;GO:0045669:positive regulation of osteoblast different…	GO:0005765:lysosomal membrane;GO:0016020:membrane;GO:0005886:plasma membrane;GO:0032991:protein-containing complex;	-	K06566	-
gene-LOC100519098	5690	893	10.00	762	9.18	1199	10.92	15556	194.47	16108	184.37	15992	192.46	9153.52283564042	20.5704173543234	4.36249915996579	0.0560932868778643	77.7722148724242	0	0	Ups	NC_010451.4	72965088	72999261	-	LOC100519098	sterile alpha motif domain-containing protein 9%2C transcript variant X5	GO:0034058:endosomal vesicle fusion;GO:0045087:innate immune response;	GO:0005737:cytoplasm;GO:0005829:cytosol;GO:0043231:intracellular membrane-bounded organelle;	-	-	-
gene-LOC100522887	2718	1711	40.11	1672	42.16	2262	43.12	14740	385.75	16518	395.80	15047	379.09	9313.96147208387	10.054085103396	3.32970990086218	0.0459912812177962	72.3987202072935	0	0	Ups	NC_010451.4	35167567	35185791	-	LOC100522887	caspase-13	GO:0042742:defense response to bacterium;GO:0050830:defense response to Gram-positive bacterium;GO:0006954:inflammatory response;GO:0045087:innate immune response;GO:0050729:positive regulation of inflammatory response;GO:2000494:positive regulation of interleukin-18-mediated signaling pathway;GO:0016540:protein autoprocessing;GO:0070269:pyroptosis;GO:0042981:regulation of apoptotic process;GO:00…	GO:0097169:AIM2 inflammasome complex;GO:0005737:cytoplasm;GO:0005789:endoplasmic reticulum membrane;GO:0005576:extracellular region;GO:0072557:IPAF inflammasome complex;GO:0005739:mitochondrion;GO:0072559:NLRP3 inflammasome complex;	GO:0004197:cysteine-type endopeptidase activity;GO:0097199:cysteine-type endopeptidase activity involved in apoptotic signaling pathway;	K04394	ko04613 Neutrophil extracellular trap formation;ko04621 NOD-like receptor signaling pathway;ko05130 Pathogenic Escherichia coli infection;ko05131 Shigellosis;ko05132 Salmonella infection;;
gene-LOC100625479	6419	3097	30.74	2577	27.51	3935	31.76	11759	130.31	12441	126.23	11350	121.08	7938.06672593851	4.55594696086723	2.18775095166867	0.0540159926161442	40.5019114841703	0	0	Ups	NC_010445.4	102195743	102205687	+	LOC100625479	cytochrome P450 1B1	GO:0030325:adrenal gland development;GO:0001525:angiogenesis;GO:0019369:arachidonic acid metabolic process;GO:0042537:benzene-containing compound metabolic process;GO:0043534:blood vessel endothelial cell migration;GO:0048514:blood vessel morphogenesis;GO:0007155:cell adhesion;GO:0071320:cellular response to cAMP;GO:0071387:cellular response to cortisol stimulus;GO:0070301:cellular response to hy…	GO:0005789:endoplasmic reticulum membrane;GO:0043231:intracellular membrane-bounded organelle;GO:0005739:mitochondrion;GO:0005634:nucleus;	GO:0070330:aromatase activity;GO:0101020:estrogen 16-alpha-hydroxylase activity;GO:0020037:heme binding;GO:0106256:hydroperoxy icosatetraenoate dehydratase activity;GO:0005506:iron ion binding;GO:0004497:monooxygenase activity;GO:0016712:oxidoreductase activity, acting on paired donors, with incorporation or reduction of molecular oxygen, reduced flavin or flavoprotein as one donor, and incorpora…	K07410	ko00140 Steroid hormone biosynthesis;ko00380 Tryptophan metabolism;ko00980 Metabolism of xenobiotics by cytochrome P450;ko04913 Ovarian steroidogenesis;ko05204 Chemical carcinogenesis - DNA adducts;ko05206 MicroRNAs in cancer;ko05207 Chemical carcinogenesis - receptor activation;ko05208 Chemical carcinogenesis - reactive oxygen species;;
gene-LOC100626247	741	59	5.07	36	3.33	81	5.66	1371	131.61	1408	123.75	1327	122.63	778.056407106443	28.6838177151107	4.84216514933538	0.128302684262102	37.7401702636526	0	0	Ups	NC_010444.4	133896	135271	-	LOC100626247	interferon-induced transmembrane protein 1-like	GO:0007166:cell surface receptor signaling pathway;GO:0051607:defense response to virus;GO:0030336:negative regulation of cell migration;GO:0008285:negative regulation of cell population proliferation;GO:0046597:negative regulation of viral entry into host cell;GO:0045071:negative regulation of viral genome replication;GO:0001503:ossification;GO:0045669:positive regulation of osteoblast different…	GO:0005765:lysosomal membrane;GO:0016020:membrane;GO:0005886:plasma membrane;GO:0032991:protein-containing complex;	-	K06566	-
gene-LOC110255360	9473	164	1.10	157	1.14	220	1.20	10334	77.60	10516	72.30	9754	70.51	5688.82667312062	69.415542725769	6.11718682545467	0.0795778964187471	76.8704263463487	0	0	Ups	NC_010451.4	2931448	2981121	+	LOC110255360	interferon-induced very large GTPase 1-like%2C transcript variant X2	-	GO:0005829:cytosol;GO:0005634:nucleus;	GO:0005525:GTP binding;	-	-
gene-LOC733579	2586	1382	34.05	1146	30.37	1726	34.58	14540	399.94	15938	401.40	15535	411.36	9054.14477301713	13.2897560686407	3.73224271930641	0.0500636876317465	74.5498962593342	0	0	Ups	NC_010451.4	4157290	4170233	-	LOC733579	tripartite motif protein TRIM5	GO:0002218:activation of innate immune response;GO:0006914:autophagy;GO:0051607:defense response to virus;GO:0045087:innate immune response;GO:0043123:positive regulation of canonical NF-kappaB signal transduction;GO:0043410:positive regulation of MAPK cascade;GO:0051092:positive regulation of NF-kappaB transcription factor activity;GO:0070534:protein K63-linked ubiquitination;GO:0031664:regulati…	GO:0005634:nucleus;GO:0000932:P-body;	GO:0038187:pattern recognition receptor activity;GO:0004842:ubiquitin-protein transferase activity;GO:0008270:zinc ion binding;	K10648	ko03250 Viral life cycle - HIV-1;ko05170 Human immunodeficiency virus 1 infection;;
gene-MARCKSL1	1594	2909	116.28	2769	119.06	3465	112.64	8188	365.38	9387	383.54	8318	357.33	6106.27101132675	3.45658907181809	1.7893491025045	0.0468069396742668	38.2282865523089	0	0	Ups	NC_010448.4	88785412	88787772	-	MARCKSL1	MARCKS like 1	GO:0007015:actin filament organization;GO:0008283:cell population proliferation;GO:0007417:central nervous system development;GO:0008284:positive regulation of cell population proliferation;	GO:0005737:cytoplasm;GO:0005856:cytoskeleton;GO:0070062:extracellular exosome;GO:0005886:plasma membrane;	GO:0051015:actin filament binding;GO:0005516:calmodulin binding;	K13536	ko04666 Fc gamma R-mediated phagocytosis;ko05140 Leishmaniasis;;
gene-MED12L	14993	92	0.39	86	0.39	122	0.42	1359	6.45	1476	6.41	1382	6.31	816.597759575018	17.2277866388954	4.1066654563338	0.103326368698111	39.7446025450894	0	0	Ups	NC_010455.5	91271588	91625867	+	MED12L	mediator complex subunit 12 like%2C transcript variant X11	GO:0045944:positive regulation of transcription by RNA polymerase II;	GO:0016592:mediator complex;	GO:0008013:beta-catenin binding;GO:0003713:transcription coactivator activity;	K15162	ko04919 Thyroid hormone signaling pathway;;
gene-MFSD12	4403	427	6.18	344	5.35	457	5.38	2399	38.76	2591	38.33	2699	41.98	1591.65369133121	7.6586829941351	2.93709632410998	0.0695886251919051	42.2065576954614	0	0	Ups	NC_010444.4	75098531	75120795	+	MFSD12	major facilitator superfamily domain containing 12%2C transcript variant X1	GO:0008643:carbohydrate transport;GO:1903712:cysteine transmembrane transport;GO:0042438:melanin biosynthetic process;GO:0071702:organic substance transport;GO:0043474:pigment metabolic process involved in pigmentation;GO:0048021:regulation of melanin biosynthetic process;	GO:0005765:lysosomal membrane;GO:0005764:lysosome;GO:0033162:melanosome membrane;GO:0005886:plasma membrane;	GO:0033229:cysteine transmembrane transporter activity;GO:0015293:symporter activity;	K09170	-
gene-MFSD14B	2090	374	11.40	390	12.79	484	12.00	2378	80.93	2493	77.69	2407	78.86	1519.97241075931	7.13924843782975	2.83577220701547	0.0660906844789261	42.907290632157	0	0	Ups	NC_010452.4	38835365	38889403	-	MFSD14B	major facilitator superfamily domain containing 14B	-	GO:0016020:membrane;	GO:0022857:transmembrane transporter activity;	-	-
gene-MORC3	7614	1113	9.31	1076	9.69	1589	10.81	6617	61.82	6934	59.31	7073	63.61	4338.37691578348	6.72134574944453	2.74875011866959	0.05607231600597	49.0215192534035	0	0	Ups	NC_010455.5	199996944	200039411	+	MORC3	MORC family CW-type zinc finger 3%2C transcript variant X2	GO:0045087:innate immune response;GO:0051457:maintenance of protein location in nucleus;GO:0048147:negative regulation of fibroblast proliferation;GO:0018105:peptidyl-serine phosphorylation;GO:2000774:positive regulation of cellular senescence;GO:0009791:post-embryonic development;GO:0006468:protein phosphorylation;GO:0050821:protein stabilization;	GO:0005694:chromosome;GO:0016363:nuclear matrix;GO:0005654:nucleoplasm;GO:0005634:nucleus;GO:0016605:PML body;	GO:0016887:ATP hydrolysis activity;GO:0035064:methylated histone binding;GO:0003723:RNA binding;GO:0008270:zinc ion binding;	-	-
gene-MOV10	3758	722	12.24	599	10.92	791	10.91	2775	52.53	3022	52.37	2732	49.78	1877.6026927965	4.9381693445141	2.30397631163289	0.0610183981635101	37.7587150921096	0	0	Ups	NC_010446.5	107738089	107763873	-	MOV10	Mov10 RISC complex RNA helicase%2C transcript variant X1	GO:0061158:3'-UTR-mediated mRNA destabilization;GO:0051607:defense response to virus;GO:0035195:miRNA-mediated post-transcriptional gene silencing;GO:0035279:miRNA-mediated gene silencing by mRNA destabilization;GO:0010526:retrotransposon silencing;GO:0061014:positive regulation of mRNA catabolic process;GO:0150011:regulation of neuron projection arborization;GO:0035194:regulatory ncRNA-mediated …	GO:0036464:cytoplasmic ribonucleoprotein granule;GO:0010494:cytoplasmic stress granule;GO:0005829:cytosol;GO:0005615:extracellular space;GO:0005634:nucleus;GO:0043186:P granule;GO:0000932:P-body;	GO:0032574:5'-3' RNA helicase activity;GO:0005524:ATP binding;GO:0016887:ATP hydrolysis activity;GO:0003723:RNA binding;	K18422	-
gene-MX1	2602	2598	63.62	1900	50.05	2933	58.41	38993	1065.96	40244	1007.31	39809	1047.65	22916.2860925376	19.703866792651	4.30040687457706	0.0646010178713681	66.5687169688242	0	0	Ups	NC_010455.5	204843049	204868927	+	MX1	MX dynamin like GTPase 1	GO:0071357:cellular response to type I interferon;GO:0051607:defense response to virus;GO:0016197:endosomal transport;GO:1901253:negative regulation of intracellular transport of viral material;GO:0045071:negative regulation of viral genome replication;	GO:0005737:cytoplasm;GO:0005789:endoplasmic reticulum membrane;GO:0016020:membrane;GO:0005874:microtubule;GO:0005634:nucleus;GO:0048471:perinuclear region of cytoplasm;	GO:0005525:GTP binding;GO:0003924:GTPase activity;GO:0008017:microtubule binding;	K14754	ko03250 Viral life cycle - HIV-1;ko05160 Hepatitis C;ko05162 Measles;ko05164 Influenza A;ko05165 Human papillomavirus infection;ko05171 Coronavirus disease - COVID-19;;
gene-MX2	2052	92	2.86	50	1.67	107	2.70	8077	279.98	8215	260.74	8543	285.08	4587.63305724185	123.351081206356	6.94662655108939	0.173733995863755	39.9842674230382	0	0	Ups	NC_010455.5	204798633	204821612	+	MX2	myxovirus (influenza virus) resistance 2 (mouse)	GO:0051607:defense response to virus;GO:0045087:innate immune response;GO:0009615:response to virus;	GO:0005737:cytoplasm;GO:0016020:membrane;GO:0005874:microtubule;GO:0005634:nucleus;	GO:0005525:GTP binding;GO:0003924:GTPase activity;GO:0008017:microtubule binding;	K14754	ko03250 Viral life cycle - HIV-1;ko05160 Hepatitis C;ko05162 Measles;ko05164 Influenza A;ko05165 Human papillomavirus infection;ko05171 Coronavirus disease - COVID-19;;
gene-MYBPC1	4305	154	2.28	143	2.28	216	2.60	1984	32.78	2374	35.92	2092	33.28	1254.87828037259	15.4089793276328	3.94569939751031	0.0856475039734599	46.0690529724368	0	0	Ups	NC_010447.5	82557975	82651237	-	MYBPC1	myosin binding protein C%2C slow type%2C transcript variant X5	GO:0007155:cell adhesion;	GO:0005829:cytosol;GO:0030016:myofibril;GO:0032982:myosin filament;	GO:0003779:actin binding;GO:0017022:myosin binding;GO:0008307:structural constituent of muscle;GO:0031432:titin binding;	K12557	-
gene-NAMPT	4780	919	12.25	831	11.91	1271	13.78	5483	81.59	5624	76.63	5365	76.86	3466.22446004821	6.71700502366244	2.74781810790678	0.0580438846196121	47.3403550764129	0	0	Ups	NC_010451.4	106119896	106162126	-	NAMPT	nicotinamide phosphoribosyltransferase	GO:0032922:circadian regulation of gene expression;GO:0009435:NAD biosynthetic process;	GO:0005737:cytoplasm;GO:0005615:extracellular space;GO:0005634:nucleus;	GO:0005125:cytokine activity;GO:0047280:nicotinamide phosphoribosyltransferase activity;	K03462	ko00760 Nicotinate and nicotinamide metabolism;ko01100 Metabolic pathways;ko04621 NOD-like receptor signaling pathway;;
gene-NBN	4467	542	7.73	542	8.32	700	8.12	3038	48.38	3112	45.37	3007	46.10	1944.6275184871	6.28986236356941	2.65302844801579	0.0606777111137242	43.7232782733579	0	0	Ups	NC_010446.5	46787664	46854331	+	NBN	nibrin%2C transcript variant X3	GO:0001832:blastocyst growth;GO:0000077:DNA damage checkpoint signaling;GO:0030330:DNA damage response, signal transduction by p53 class mediator;GO:0000729:DNA double-strand break processing;GO:0032508:DNA duplex unwinding;GO:0110025:DNA strand resection involved in replication fork processing;GO:0006302:double-strand break repair;GO:0000724:double-strand break repair via homologous recombinatio…	GO:0070533:BRCA1-C complex;GO:0098687:chromosomal region;GO:0000781:chromosome, telomeric region;GO:0005829:cytosol;GO:0030870:Mre11 complex;GO:0042405:nuclear inclusion body;GO:0005730:nucleolus;GO:0005654:nucleoplasm;GO:0005634:nucleus;GO:0016605:PML body;GO:0005657:replication fork;GO:0035861:site of double-strand break;	GO:0003684:damaged DNA binding;GO:0140297:DNA-binding transcription factor binding;GO:0047485:obsolete protein N-terminus binding;	K10867	ko03440 Homologous recombination;ko04218 Cellular senescence;;
gene-NLRC5	7265	201	1.76	172	1.62	190	1.36	1792	17.55	1821	16.32	1978	18.64	1109.685841825	12.1204499755281	3.59937135520089	0.0899625674425601	40.0096557659834	0	0	Ups	NC_010448.4	18933179	19036288	+	NLRC5	NLR family CARD domain containing 5%2C transcript variant X1	GO:0051607:defense response to virus;GO:0045087:innate immune response;GO:0035556:intracellular signal transduction;GO:0032088:negative regulation of NF-kappaB transcription factor activity;GO:0060339:negative regulation of type I interferon-mediated signaling pathway;GO:0045345:positive regulation of MHC class I biosynthetic process;GO:0045944:positive regulation of transcription by RNA polymera…	GO:0005813:centrosome;GO:0005737:cytoplasm;GO:0005829:cytosol;GO:0005634:nucleus;	GO:0005524:ATP binding;GO:0000978:RNA polymerase II cis-regulatory region sequence-specific DNA binding;	-	-
gene-NMI	2258	228	6.43	185	5.62	235	5.39	3176	100.05	3887	112.11	3253	98.65	1981.85550276334	19.4270063956324	4.27999170085871	0.0810517809905564	52.805646570029	0	0	Ups	NC_010457.5	941379	966519	+	NMI	N-myc and STAT interactor	GO:0045087:innate immune response;GO:0002281:macrophage activation involved in immune response;GO:0008285:negative regulation of cell population proliferation;GO:0045824:negative regulation of innate immune response;GO:1901223:negative regulation of non-canonical NF-kappaB signal transduction;GO:0050729:positive regulation of inflammatory response;GO:0045089:positive regulation of innate immune r…	GO:0005737:cytoplasm;GO:0005829:cytosol;GO:0005615:extracellular space;GO:0016020:membrane;GO:0005634:nucleus;	-	-	-
gene-NT5C3A	6092	187	1.96	215	2.42	283	2.41	2612	30.50	2880	30.79	2830	31.81	1625.08706075083	14.8902762263645	3.89629861218614	0.0760907916302333	51.2059150484381	0	0	Ups	NC_010460.4	40440890	40483043	+	NT5C3A	5'-nucleotidase%2C cytosolic IIIA%2C transcript variant X7	GO:0051607:defense response to virus;GO:0009117:nucleotide metabolic process;GO:0006213:pyrimidine nucleoside metabolic process;	GO:0005737:cytoplasm;GO:0005829:cytosol;GO:0005783:endoplasmic reticulum;GO:0016604:nuclear body;GO:0005654:nucleoplasm;	GO:0008253:5'-nucleotidase activity;GO:0000287:magnesium ion binding;GO:0000166:nucleotide binding;GO:0000215:tRNA 2'-phosphotransferase activity;GO:0106411:XMP 5'-nucleosidase activity;	K01081	ko00230 Purine metabolism;ko00240 Pyrimidine metabolism;ko00760 Nicotinate and nicotinamide metabolism;ko01100 Metabolic pathways;ko01232 Nucleotide metabolism;;
gene-NUB1	3304	1315	25.36	1256	26.05	1694	26.57	5140	110.66	5678	111.92	5127	106.26	3554.60262683499	4.58117628765463	2.19571808008614	0.0491945025579123	44.6334034479019	0	0	Ups	NC_010460.4	5899566	5928981	-	NUB1	negative regulator of ubiquitin like proteins 1%2C transcript variant X4	GO:0032436:positive regulation of proteasomal ubiquitin-dependent protein catabolic process;GO:0016567:protein ubiquitination;GO:2000058:regulation of ubiquitin-dependent protein catabolic process;GO:0034612:response to tumor necrosis factor;GO:0034341:response to type II interferon;GO:0006511:ubiquitin-dependent protein catabolic process;	GO:0005829:cytosol;GO:0005730:nucleolus;GO:0005654:nucleoplasm;	-	-	-
gene-NUPR1	873	1361	99.33	1370	107.55	1578	93.66	14102	1149.02	15998	1193.50	12531	982.91	8446.0631108209	12.0386871184291	3.58960616215043	0.06880412784763	52.1713780036539	0	0	Ups	NC_010445.4	18402781	18404411	+	NUPR1	nuclear protein 1%2C transcriptional regulator	GO:0002526:acute inflammatory response;GO:0044346:fibroblast apoptotic process;GO:0048144:fibroblast proliferation;GO:0042771:intrinsic apoptotic signaling pathway in response to DNA damage by p53 class mediator;GO:0008584:male gonad development;GO:0043066:negative regulation of apoptotic process;GO:1902902:negative regulation of autophagosome assembly;GO:0010507:negative regulation of autophagy;…	GO:0005737:cytoplasm;GO:0045171:intercellular bridge;GO:0005654:nucleoplasm;GO:0005634:nucleus;GO:0048471:perinuclear region of cytoplasm;GO:0032993:protein-DNA complex;	GO:0010698:acetyltransferase activator activity;GO:0003682:chromatin binding;GO:0003677:DNA binding;GO:0060090:molecular adaptor activity;GO:0003713:transcription coactivator activity;	K15626	ko05202 Transcriptional misregulation in cancer;;
gene-OAS1	1607	279	11.06	224	9.55	346	11.16	3574	158.20	3887	157.53	3592	153.06	2149.36817288908	15.9722248709086	3.99749338363268	0.0693615415784622	57.632706722798	0	0	Ups	NC_010456.5	38851083	38867427	-	OAS1	2'-5'-oligoadenylate synthetase 1	GO:0140374:antiviral innate immune response;GO:0035457:cellular response to interferon-alpha;GO:0035458:cellular response to interferon-beta;GO:0098586:cellular response to virus;GO:0042742:defense response to bacterium;GO:0051607:defense response to virus;GO:0042593:glucose homeostasis;GO:0006006:glucose metabolic process;GO:0070106:interleukin-27-mediated signaling pathway;GO:2000342:negative r…	GO:0005737:cytoplasm;GO:0005829:cytosol;GO:0005783:endoplasmic reticulum;GO:0005576:extracellular region;GO:0016020:membrane;GO:0005739:mitochondrion;GO:0005654:nucleoplasm;GO:0005634:nucleus;GO:0005840:ribosome;	GO:0001730:2'-5'-oligoadenylate synthetase activity;GO:0005524:ATP binding;GO:0003725:double-stranded RNA binding;GO:0046872:metal ion binding;	K14216	ko04621 NOD-like receptor signaling pathway;ko05160 Hepatitis C;ko05162 Measles;ko05164 Influenza A;ko05168 Herpes simplex virus 1 infection;ko05169 Epstein-Barr virus infection;ko05171 Coronavirus disease - COVID-19;;
gene-OAS2	4010	2990	47.51	2240	38.28	3330	43.03	34392	610.06	35744	580.54	36417	621.87	20795.3532732964	15.2863727169339	3.93417420700691	0.0617711338137095	63.6895255779449	0	0	Ups	NC_010456.5	38827667	38847697	-	OAS2	2'-5'-oligoadenylate synthetase 2	GO:0042742:defense response to bacterium;GO:0051607:defense response to virus;GO:0070106:interleukin-27-mediated signaling pathway;GO:0045071:negative regulation of viral genome replication;GO:0032728:positive regulation of interferon-beta production;GO:0032760:positive regulation of tumor necrosis factor production;GO:1903487:regulation of lactation;GO:0060700:regulation of ribonuclease activity…	GO:0005829:cytosol;GO:0016020:membrane;GO:0005654:nucleoplasm;GO:0048471:perinuclear region of cytoplasm;	GO:0001730:2'-5'-oligoadenylate synthetase activity;GO:0005524:ATP binding;GO:0003725:double-stranded RNA binding;GO:0046872:metal ion binding;	K14216	ko04621 NOD-like receptor signaling pathway;ko05160 Hepatitis C;ko05162 Measles;ko05164 Influenza A;ko05168 Herpes simplex virus 1 infection;ko05169 Epstein-Barr virus infection;ko05171 Coronavirus disease - COVID-19;;
gene-PARP12	4289	335	4.98	285	4.55	399	4.82	3531	58.56	4047	61.45	3820	60.99	2236.68179252709	13.6940123803456	3.77547331672793	0.0648442728913455	58.2236973040657	0	0	Ups	NC_010460.4	9673841	9715169	+	PARP12	poly(ADP-ribose) polymerase family member 12%2C transcript variant X2	GO:0070213:protein auto-ADP-ribosylation;	GO:0005634:nucleus;	GO:0046872:metal ion binding;GO:0003950:NAD+ ADP-ribosyltransferase activity;GO:0140803:NAD+- protein-cysteine ADP-ribosyltransferase activity;GO:1990404:NAD+-protein ADP-ribosyltransferase activity;GO:0016779:nucleotidyltransferase activity;GO:0003723:RNA binding;	K15259	-
gene-PARP14	5877	459	4.98	417	4.86	541	4.77	11534	139.60	12547	139.05	12627	147.12	6931.53453661338	31.7031716483117	4.98655527255176	0.0574078387384012	86.8619230776955	0	0	Ups	NC_010455.5	137809499	137865383	-	PARP14	poly(ADP-ribose) polymerase family member 14%2C transcript variant X1	GO:0045087:innate immune response;GO:0010629:negative regulation of gene expression;GO:0060336:negative regulation of type II interferon-mediated signaling pathway;GO:0042532:negative regulation of tyrosine phosphorylation of STAT protein;GO:1902216:positive regulation of interleukin-4-mediated signaling pathway;GO:0042531:positive regulation of tyrosine phosphorylation of STAT protein;GO:0070212…	GO:0005737:cytoplasm;GO:0005829:cytosol;GO:0016020:membrane;GO:0005634:nucleus;GO:0005886:plasma membrane;	GO:0019899:enzyme binding;GO:0003950:NAD+ ADP-ribosyltransferase activity;GO:0070403:NAD+ binding;GO:1990404:NAD+-protein ADP-ribosyltransferase activity;GO:0016779:nucleotidyltransferase activity;GO:0003714:transcription corepressor activity;	K15261	-
gene-PARP9	3925	329	5.34	285	4.98	347	4.58	4610	83.55	5150	85.46	4861	84.81	2819.68093605097	18.5873900068915	4.21625229986947	0.0652289385845187	64.6377572801735	0	0	Ups	NC_010455.5	137960987	138000862	+	PARP9	poly(ADP-ribose) polymerase family member 9%2C transcript variant X8	GO:0016477:cell migration;GO:0051607:defense response to virus;GO:0000077:DNA damage checkpoint signaling;GO:0006302:double-strand break repair;GO:0045087:innate immune response;GO:0034356:NAD biosynthesis via nicotinamide riboside salvage pathway;GO:0043086:negative regulation of catalytic activity;GO:0010629:negative regulation of gene expression;GO:0000122:negative regulation of transcription …	GO:0005737:cytoplasm;GO:0005829:cytosol;GO:0016020:membrane;GO:0005739:mitochondrion;GO:0005654:nucleoplasm;GO:0005634:nucleus;GO:0032991:protein-containing complex;GO:0090734:site of DNA damage;	GO:0072570:ADP-D-ribose binding;GO:0019899:enzyme binding;GO:0004857:enzyme inhibitor activity;GO:0042393:histone binding;GO:0003950:NAD+ ADP-ribosyltransferase activity;GO:1990404:NAD+-protein ADP-ribosyltransferase activity;GO:0140802:NAD+-protein-C-terminal glycine ADP-ribosyltransferase activity;GO:0016779:nucleotidyltransferase activity;GO:0097677:STAT family protein binding;GO:0003714:trans…	K15260	-
gene-PLAC8	876	27	1.96	17	1.33	22	1.30	3058	248.31	3479	258.66	2841	222.08	1725.19764328896	173.800339418645	7.44128708940182	0.187901871765832	39.601984905586	0	0	Ups	NC_010450.4	135250761	135279091	+	PLAC8	placenta specific 8	GO:0050873:brown fat cell differentiation;GO:0042742:defense response to bacterium;GO:0043066:negative regulation of apoptotic process;GO:0040015:negative regulation of multicellular organism growth;GO:0008284:positive regulation of cell population proliferation;GO:0120162:positive regulation of cold-induced thermogenesis;GO:0045944:positive regulation of transcription by RNA polymerase II;GO:000…	GO:0035578:azurophil granule lumen;GO:0005576:extracellular region;	GO:0003682:chromatin binding;	-	-
gene-PLEKHA4	3044	588	12.31	614	13.82	775	13.19	3358	78.47	3388	72.49	3439	77.36	2162.49243921108	6.31232728271952	2.65817200841152	0.0612311253490382	43.4121044364126	0	0	Ups	NC_010448.4	54144016	54170661	-	PLEKHA4	pleckstrin homology domain containing A4	GO:0090263:positive regulation of canonical Wnt signaling pathway;GO:2000096:positive regulation of Wnt signaling pathway, planar cell polarity pathway;	GO:0005737:cytoplasm;GO:0031234:extrinsic component of cytoplasmic side of plasma membrane;GO:0005886:plasma membrane;	GO:0042802:identical protein binding;GO:0043325:phosphatidylinositol-3,4-bisphosphate binding;GO:0080025:phosphatidylinositol-3,5-bisphosphate binding;GO:0032266:phosphatidylinositol-3-phosphate binding;GO:0005546:phosphatidylinositol-4,5-bisphosphate binding;	-	-
gene-PLSCR1	2851	264	5.90	252	6.06	356	6.47	3256	81.24	3313	75.68	3220	77.34	1923.66629174256	13.7799708746778	3.78450093365509	0.0707495309289645	53.4915339220396	0	0	Ups	NC_010455.5	86836288	86869569	-	PLSCR1	phospholipid scramblase 1	GO:0017121:plasma membrane phospholipid scrambling;	GO:0005886:plasma membrane;	GO:0046872:metal ion binding;GO:0017128:phospholipid scramblase activity;	-	-
gene-PMAIP1	1078	358	21.16	354	22.51	461	22.16	3364	221.97	3296	199.13	3103	197.11	1965.60465920015	10.2081183941991	3.35164506163936	0.0706517864893715	47.4389286977699	0	0	Ups	NC_010443.5	161184458	161188138	-	PMAIP1	phorbol-12-myristate-13-acetate-induced protein 1	GO:0006919:activation of cysteine-type endopeptidase activity involved in apoptotic process;GO:0006974:DNA damage response;GO:0042149:cellular response to glucose starvation;GO:0071456:cellular response to hypoxia;GO:0051607:defense response to virus;GO:0072332:intrinsic apoptotic signaling pathway by p53 class mediator;GO:0043517:positive regulation of DNA damage response, signal transduction by…	GO:0097136:Bcl-2 family protein complex;GO:0005829:cytosol;GO:0005739:mitochondrion;GO:0005634:nucleus;	-	K10131	ko01524 Platinum drug resistance;ko04115 p53 signaling pathway;ko04210 Apoptosis;ko04215 Apoptosis - multiple species;ko05200 Pathways in cancer;ko05203 Viral carcinogenesis;ko05210 Colorectal cancer;;
gene-PML	6280	279	2.83	269	2.94	390	3.22	2968	33.62	3065	31.79	3121	34.03	1816.46511316866	11.9853699559464	3.58320253665469	0.0700446446575287	51.1559813626602	0	0	Ups	NC_010449.5	59405044	59450155	-	PML	promyelocytic leukemia	GO:0006919:activation of cysteine-type endopeptidase activity involved in apoptotic process;GO:0006915:apoptotic process;GO:0060444:branching involved in mammary gland duct morphogenesis;GO:0045165:cell fate commitment;GO:0071353:cellular response to interleukin-4;GO:1990830:cellular response to leukemia inhibitory factor;GO:0090398:cellular senescence;GO:0032922:circadian regulation of gene expr…	GO:0000785:chromatin;GO:0000781:chromosome, telomeric region;GO:0005737:cytoplasm;GO:0005829:cytosol;GO:0031901:early endosome membrane;GO:0042406:extrinsic component of endoplasmic reticulum membrane;GO:0000792:heterochromatin;GO:0016363:nuclear matrix;GO:0031965:nuclear membrane;GO:0005730:nucleolus;GO:0005654:nucleoplasm;GO:0005634:nucleus;GO:0016605:PML body;	GO:0050897:cobalt ion binding;GO:0003677:DNA binding;GO:0042802:identical protein binding;GO:0046982:protein heterodimerization activity;GO:0042803:protein homodimerization activity;GO:0046332:SMAD binding;GO:0032183:SUMO binding;GO:0019789:SUMO transferase activity;GO:0140037:sumo-dependent protein binding;GO:0003713:transcription coactivator activity;GO:0031625:ubiquitin protein ligase binding;…	K10054	ko04120 Ubiquitin mediated proteolysis;ko04144 Endocytosis;ko05164 Influenza A;ko05168 Herpes simplex virus 1 infection;ko05200 Pathways in cancer;ko05202 Transcriptional misregulation in cancer;ko05221 Acute myeloid leukemia;;
gene-PNPT1	5033	852	10.79	839	11.42	1027	10.57	5039	71.22	4966	64.26	5136	69.88	3183.84161146908	6.81577541490064	2.76887779842361	0.0584927582698896	47.3371042898647	0	0	Ups	NC_010445.4	85595356	85639665	+	PNPT1	polyribonucleotide nucleotidyltransferase 1	GO:0035458:cellular response to interferon-beta;GO:0034599:cellular response to oxidative stress;GO:0097421:liver regeneration;GO:0000958:mitochondrial mRNA catabolic process;GO:0097222:mitochondrial mRNA polyadenylation;GO:0000965:mitochondrial RNA 3'-end processing;GO:0000964:mitochondrial RNA 5'-end processing;GO:0000957:mitochondrial RNA catabolic process;GO:0070584:mitochondrion morphogenesi…	GO:0005737:cytoplasm;GO:0005829:cytosol;GO:0005789:endoplasmic reticulum membrane;GO:0045025:mitochondrial degradosome;GO:0005758:mitochondrial intermembrane space;GO:0005759:mitochondrial matrix;GO:0005739:mitochondrion;GO:0005634:nucleus;GO:0042788:polysomal ribosome;	GO:0000175:3'-5'-RNA exonuclease activity;GO:0042802:identical protein binding;GO:0035198:miRNA binding;GO:0034046:poly(G) binding;GO:0008266:poly(U) RNA binding;GO:0004654:polyribonucleotide nucleotidyltransferase activity;GO:0003723:RNA binding;	K00962	ko03018 RNA degradation;;
gene-PPP1R3A	7632	82	0.68	56	0.50	104	0.71	1340	12.49	1695	14.46	1552	13.92	873.268982773222	23.2257935475475	4.53765598439318	0.115447689594819	39.3048661287096	0	0	Ups	NC_010460.4	31997667	32039949	+	PPP1R3A	protein phosphatase 1 regulatory subunit 3A	GO:0005977:glycogen metabolic process;GO:0005979:regulation of glycogen biosynthetic process;	GO:0016020:membrane;GO:0000164:protein phosphatase type 1 complex;	GO:2001069:glycogen binding;GO:0008157:protein phosphatase 1 binding;	K07189	ko04910 Insulin signaling pathway;ko04931 Insulin resistance;;
gene-PPP4R4	6532	178	1.74	152	1.59	221	1.75	1951	21.25	2269	22.62	1992	20.88	1217.86152737751	13.8074936351859	3.7873795572601	0.0832942441680224	45.4698832445149	0	0	Ups	NC_010449.5	115412457	115523232	+	PPP4R4	protein phosphatase 4 regulatory subunit 4%2C transcript variant X8	GO:0001835:blastocyst hatching;GO:0032515:negative regulation of phosphoprotein phosphatase activity;GO:0080163:regulation of protein serine/threonine phosphatase activity;	GO:0005737:cytoplasm;GO:0005829:cytosol;GO:0008287:protein serine/threonine phosphatase complex;	GO:0019888:protein phosphatase regulator activity;	K15426	-
gene-PSMB8	1212	243	12.77	245	13.85	296	12.65	2036	119.49	2359	126.76	2072	117.07	1300.17477088433	10.0785501404658	3.33321620836757	0.0755684945213449	44.1085432425292	0	0	Ups	NC_010449.5	25058456	25061666	-	PSMB8	proteasome subunit beta 8	GO:0019882:antigen processing and presentation;GO:0045444:fat cell differentiation;GO:0010498:proteasomal protein catabolic process;GO:0052548:regulation of endopeptidase activity;	GO:0005737:cytoplasm;GO:0005634:nucleus;GO:0005839:proteasome core complex;GO:0019774:proteasome core complex, beta-subunit complex;GO:1990111:spermatoproteasome complex;	GO:0004175:endopeptidase activity;GO:0004298:threonine-type endopeptidase activity;	K02740	ko03050 Proteasome;;
gene-PSME2	846	740	55.73	752	60.92	891	54.57	3501	294.36	3876	298.39	3441	278.52	2337.63232429358	5.54120672377236	2.47020019014167	0.0588623266865029	41.9657245847213	0	0	Ups	NC_010449.5	75154570	75157871	+	PSME2	proteasome activator subunit 2	GO:0010950:positive regulation of endopeptidase activity;GO:2000045:regulation of G1/S transition of mitotic cell cycle;GO:0061136:regulation of proteasomal protein catabolic process;	GO:0008537:proteasome activator complex;GO:0005737:cytoplasm;GO:0005829:cytosol;GO:0070062:extracellular exosome;GO:0016020:membrane;GO:0005654:nucleoplasm;GO:0000502:proteasome complex;	GO:0061133:endopeptidase activator activity;GO:0042802:identical protein binding;	K06697	ko03050 Proteasome;ko04612 Antigen processing and presentation;;
gene-RSAD2	2885	267	5.90	155	3.68	347	6.23	58329	1438.13	60788	1372.28	60762	1442.20	33062.3477159268	291.807620399281	8.18887374872861	0.213693461578493	38.320656552801	0	0	Ups	NC_010445.4	128880853	128897809	-	RSAD2	radical S-adenosyl methionine domain containing 2	GO:0035710:CD4-positive, alpha-beta T cell activation;GO:0043367:CD4-positive, alpha-beta T cell differentiation;GO:0051607:defense response to virus;GO:0045087:innate immune response;GO:0050709:negative regulation of protein secretion;GO:2000553:positive regulation of T-helper 2 cell cytokine production;GO:0034157:positive regulation of toll-like receptor 7 signaling pathway;GO:0034165:positive …	GO:0005783:endoplasmic reticulum;GO:0005789:endoplasmic reticulum membrane;GO:0005794:Golgi apparatus;GO:0005811:lipid droplet;GO:0005743:mitochondrial inner membrane;GO:0005741:mitochondrial outer membrane;	GO:0051539:4 iron, 4 sulfur cluster binding;GO:0016829:lyase activity;GO:0046872:metal ion binding;GO:0043621:protein self-association;	K15045	ko05160 Hepatitis C;ko05164 Influenza A;;
gene-RTP4	5965	445	4.75	326	3.75	485	4.21	6330	75.48	6710	73.26	6499	74.61	3765.45916247549	19.0716612113778	4.2533586080208	0.0636477256941545	66.8265607550442	0	0	Ups	NC_010455.5	125098503	125106770	+	RTP4	receptor transporter protein 4%2C transcript variant X2	GO:0051607:defense response to virus;GO:0001580:detection of chemical stimulus involved in sensory perception of bitter taste;GO:0051205:protein insertion into membrane;GO:0006612:protein targeting to membrane;	GO:0005737:cytoplasm;GO:0016020:membrane;	GO:0031849:olfactory receptor binding;	-	-
gene-SAMHD1	4786	1452	19.33	1439	20.61	1679	18.18	7230	107.45	8026	109.22	6877	98.39	4737.39413205548	5.90010659487093	2.56074101930541	0.057912875725289	44.2171276634981	0	0	Ups	NC_010459.5	40117348	40171935	-	SAMHD1	SAM and HD domain containing deoxynucleoside triphosphate triphosphohydrolase 1%2C transcript variant X1	GO:0006974:DNA damage response;GO:0046061:dATP catabolic process;GO:0051607:defense response to virus;GO:0009264:deoxyribonucleotide catabolic process;GO:0006203:dGTP catabolic process;GO:0110025:DNA strand resection involved in replication fork processing;GO:0000724:double-strand break repair via homologous recombination;GO:0006955:immune response;GO:0045087:innate immune response;GO:0060339:neg…	GO:0005654:nucleoplasm;GO:0005634:nucleus;GO:0005886:plasma membrane;GO:0035861:site of double-strand break;GO:0097197:tetraspanin-enriched microdomain;	GO:0106375:deoxynucleoside triphosphate hydrolase activity;GO:0032567:dGTP binding;GO:0008832:dGTPase activity;GO:0005525:GTP binding;GO:0042802:identical protein binding;GO:0003676:nucleic acid binding;GO:0004540:RNA nuclease activity;GO:0003723:RNA binding;GO:0003697:single-stranded DNA binding;GO:0016793:triphosphoric monoester hydrolase activity;GO:0008270:zinc ion binding;	-	-
gene-SAT1	568	426	47.79	348	41.99	490	44.70	3842	481.14	4058	465.30	3544	427.25	2284.56814311222	11.0965367518753	3.47203757411969	0.068691957020172	50.5450379452735	0	0	Ups	NC_010461.5	19908037	19910553	+	SAT1	spermidine/spermine N1-acetyltransferase 1	GO:0001525:angiogenesis;GO:0006596:polyamine biosynthetic process;GO:0009447:putrescine catabolic process;GO:0032918:spermidine acetylation;	GO:0005829:cytosol;	GO:0004145:diamine N-acetyltransferase activity;GO:0042802:identical protein binding;GO:0008080:N-acetyltransferase activity;GO:0019809:spermidine binding;	K00657	ko00330 Arginine and proline metabolism;ko01100 Metabolic pathways;ko04216 Ferroptosis;;
gene-SETX	15153	1929	8.11	1616	7.31	2405	8.22	11658	54.72	12370	53.17	12058	54.49	7493.44453186554	7.45552407655635	2.89830976848113	0.0492977460229839	58.7919327413036	0	0	Ups	NC_010443.5	272093449	272170857	-	SETX	senataxin%2C transcript variant X14	GO:0030154:cell differentiation;GO:0006974:DNA damage response;GO:0044344:cellular response to fibroblast growth factor stimulus;GO:0070301:cellular response to hydrogen peroxide;GO:0034599:cellular response to oxidative stress;GO:0071300:cellular response to retinoic acid;GO:0007623:circadian rhythm;GO:0006310:DNA recombination;GO:0006353:DNA-templated transcription termination;GO:0006302:double…	GO:0030424:axon;GO:0000781:chromosome, telomeric region;GO:0005737:cytoplasm;GO:0030426:growth cone;GO:0045171:intercellular bridge;GO:0016604:nuclear body;GO:0000228:nuclear chromosome;GO:0005730:nucleolus;GO:0005654:nucleoplasm;GO:0005634:nucleus;	GO:0005524:ATP binding;GO:0003677:DNA binding;GO:0003678:DNA helicase activity;GO:0016787:hydrolase activity;GO:0042802:identical protein binding;GO:0003723:RNA binding;GO:0001147:transcription termination site sequence-specific DNA binding;	K10706	ko05014 Amyotrophic lateral sclerosis;;
gene-SLA-3	2667	2045	48.85	1738	44.66	2385	46.34	11623	310.00	11613	283.59	11334	291.01	7258.65609058955	6.87382953562692	2.78111407470191	0.0520910399143362	53.3894903859753	0	0	Ups	NC_010449.5	22938211	22942735	+	SLA-3	MHC class I antigen 3	GO:0002476:antigen processing and presentation of endogenous peptide antigen via MHC class Ib;GO:0002474:antigen processing and presentation of peptide antigen via MHC class I;GO:0006955:immune response;	GO:0009897:external side of plasma membrane;GO:0005615:extracellular space;GO:0042612:MHC class I protein complex;GO:0030670:phagocytic vesicle membrane;GO:0031901:early endosome membrane;GO:0012507:ER to Golgi transport vesicle membrane;GO:0055038:recycling endosome membrane;	-	K06751	ko04144 Endocytosis;ko04145 Phagosome;ko04218 Cellular senescence;ko04514 Cell adhesion molecules;ko04612 Antigen processing and presentation;ko04940 Type I diabetes mellitus;ko05163 Human cytomegalovirus infection;ko05165 Human papillomavirus infection;ko05166 Human T-cell leukemia virus 1 infection;ko05167 Kaposi sarcoma-associated herpesvirus infection;ko05168 Herpes simplex virus 1 infection;…
gene-SMCHD1	8086	1078	8.49	986	8.36	1390	8.91	7727	67.97	7971	64.20	8117	68.74	4877.77615693856	8.46691856181682	3.08183701271618	0.0513776647515857	59.9839838501236	0	0	Ups	NC_010448.4	103809732	103986057	-	SMCHD1	structural maintenance of chromosomes flexible hinge domain containing 1%2C transcript variant X1	GO:0051276:chromosome organization;GO:0009048:dosage compensation by inactivation of X chromosome;GO:0006302:double-strand break repair;GO:0060820:inactivation of X chromosome by heterochromatin formation;GO:2000042:negative regulation of double-strand break repair via homologous recombination;GO:0043584:nose development;GO:0045739:positive regulation of DNA repair;GO:2001034:positive regulation …	GO:0001740:Barr body;GO:0035861:site of double-strand break;	GO:0005524:ATP binding;GO:0016887:ATP hydrolysis activity;GO:0003677:DNA binding;GO:0042803:protein homodimerization activity;	-	-
gene-SP110	3013	269	5.69	213	4.85	351	6.04	1913	45.16	2129	46.02	2011	45.70	1230.90892715525	8.92639359258482	3.15807742092444	0.0752536427509248	41.9657747516233	0	0	Ups	NC_010457.5	131169911	131226543	-	SP110	SP110 nuclear body protein%2C transcript variant X7	GO:0006357:regulation of transcription by RNA polymerase II;	GO:0005654:nucleoplasm;GO:0005634:nucleus;	GO:0003677:DNA binding;GO:0000981:DNA-binding transcription factor activity, RNA polymerase II-specific;GO:0046872:metal ion binding;	K15413	ko05168 Herpes simplex virus 1 infection;ko05203 Viral carcinogenesis;;
gene-SP140	3634	1416	24.83	1388	26.18	2128	30.34	10843	212.24	12428	222.73	11125	209.63	7020.9104578043	8.59674994610962	3.1037913432054	0.0598204109215765	51.8851558421157	0	0	Ups	NC_010457.5	131225305	131292172	+	SP140	SP140 nuclear body protein%2C transcript variant X3	GO:0006952:defense response;GO:0006357:regulation of transcription by RNA polymerase II;	GO:0001650:fibrillar center;GO:0005739:mitochondrion;GO:0005634:nucleus;GO:0016605:PML body;	GO:0003677:DNA binding;GO:0000981:DNA-binding transcription factor activity, RNA polymerase II-specific;GO:0046872:metal ion binding;	K15413	ko05168 Herpes simplex virus 1 infection;ko05203 Viral carcinogenesis;;
gene-STAT1	6280	7296	74.02	6148	67.09	8473	69.91	45884	519.71	50653	525.31	49086	535.23	29924.4896285429	8.13696786703157	3.02449129349217	0.0460328824484654	65.7028439806727	0	0	Ups	NC_010457.5	95593201	95646324	-	STAT1	signal transducer and activator of transcription 1	GO:0006919:activation of cysteine-type endopeptidase activity involved in apoptotic process;GO:0008015:blood circulation;GO:0032869:cellular response to insulin stimulus;GO:0019221:cytokine-mediated signaling pathway;GO:0006952:defense response;GO:0051607:defense response to virus;GO:0010742:macrophage derived foam cell differentiation;GO:0072162:metanephric mesenchymal cell differentiation;GO:00…	GO:0005737:cytoplasm;GO:0005730:nucleolus;GO:0005634:nucleus;	GO:0000981:DNA-binding transcription factor activity, RNA polymerase II-specific;GO:0042803:protein homodimerization activity;GO:0000978:RNA polymerase II cis-regulatory region sequence-specific DNA binding;GO:0000979:RNA polymerase II core promoter sequence-specific DNA binding;	K11220	ko04062 Chemokine signaling pathway;ko04217 Necroptosis;ko04380 Osteoclast differentiation;ko04620 Toll-like receptor signaling pathway;ko04621 NOD-like receptor signaling pathway;ko04625 C-type lectin receptor signaling pathway;ko04630 JAK-STAT signaling pathway;ko04658 Th1 and Th2 cell differentiation;ko04659 Th17 cell differentiation;ko04917 Prolactin signaling pathway;ko04919 Thyroid hormone …
gene-STAT2	4648	1826	25.03	1592	23.47	2343	26.12	17106	261.78	18373	257.45	18071	266.23	10661.3281825286	11.4243018478307	3.51403409811837	0.0471720641539787	74.4939650435455	0	0	Ups	NC_010447.5	21733030	21748960	-	STAT2	signal transducer and activator of transcription 2	GO:0019221:cytokine-mediated signaling pathway;GO:0006952:defense response;GO:0051607:defense response to virus;GO:0060339:negative regulation of type I interferon-mediated signaling pathway;GO:0045944:positive regulation of transcription by RNA polymerase II;GO:0007259:receptor signaling pathway via JAK-STAT;GO:0042127:regulation of cell population proliferation;GO:0090140:regulation of mitochon…	GO:0005829:cytosol;GO:0070721:ISGF3 complex;GO:0005886:plasma membrane;	GO:0000981:DNA-binding transcription factor activity, RNA polymerase II-specific;GO:0042802:identical protein binding;GO:0000978:RNA polymerase II cis-regulatory region sequence-specific DNA binding;GO:0044389:ubiquitin-like protein ligase binding;	K11221	ko04062 Chemokine signaling pathway;ko04217 Necroptosis;ko04380 Osteoclast differentiation;ko04621 NOD-like receptor signaling pathway;ko04625 C-type lectin receptor signaling pathway;ko04630 JAK-STAT signaling pathway;ko05160 Hepatitis C;ko05161 Hepatitis B;ko05162 Measles;ko05164 Influenza A;ko05165 Human papillomavirus infection;ko05167 Kaposi sarcoma-associated herpesvirus infection;ko05168 H…
gene-TAP1	2872	504	11.18	446	10.64	611	11.02	6182	153.11	6612	149.94	6437	153.48	3754.30023645499	15.0957524785958	3.91607076761046	0.0560507806136768	69.8664804438943	0	0	Ups	NC_010449.5	25062772	25071989	-	TAP1	transporter 1%2C ATP binding cassette subfamily B member	GO:0002250:adaptive immune response;GO:0019885:antigen processing and presentation of endogenous peptide antigen via MHC class I;GO:0046967:cytosol to endoplasmic reticulum transport;GO:0006952:defense response;GO:0015833:peptide transport;GO:0015031:protein transport;GO:0055085:transmembrane transport;	GO:0034451:centriolar satellite;GO:0005783:endoplasmic reticulum;GO:0005789:endoplasmic reticulum membrane;GO:0033116:endoplasmic reticulum-Golgi intermediate compartment membrane;GO:0016020:membrane;GO:0042824:MHC class I peptide loading complex;GO:0030670:phagocytic vesicle membrane;GO:0042825:TAP complex;	GO:0015433:ABC-type peptide antigen transporter activity;GO:0015440:ABC-type peptide transporter activity;GO:0043531:ADP binding;GO:0005524:ATP binding;GO:0016887:ATP hydrolysis activity;GO:0042626:ATPase-coupled transmembrane transporter activity;GO:0046872:metal ion binding;GO:0042288:MHC class I protein binding;GO:0023029:MHC class Ib protein binding;GO:0042605:peptide antigen binding;GO:19046…	K05653	ko02010 ABC transporters;ko04145 Phagosome;ko04612 Antigen processing and presentation;ko05163 Human cytomegalovirus infection;ko05168 Herpes simplex virus 1 infection;ko05169 Epstein-Barr virus infection;ko05170 Human immunodeficiency virus 1 infection;ko05340 Primary immunodeficiency;;
gene-TAP2	3228	441	8.70	454	9.64	530	8.51	5174	114.01	5624	113.47	5235	111.05	3149.05995734041	13.7463890115032	3.78098078702454	0.0597771057151173	63.2513190759644	0	0	Ups	NC_010449.5	25045085	25056915	-	TAP2	transporter 2%2C ATP binding cassette subfamily B member	GO:0019885:antigen processing and presentation of endogenous peptide antigen via MHC class I;GO:0002485:antigen processing and presentation of endogenous peptide antigen via MHC class I via ER pathway, TAP-dependent;GO:0002489:antigen processing and presentation of endogenous peptide antigen via MHC class Ib via ER pathway, TAP-dependent;GO:0002481:antigen processing and presentation of exogenous…	GO:0005783:endoplasmic reticulum;GO:0005789:endoplasmic reticulum membrane;GO:0033116:endoplasmic reticulum-Golgi intermediate compartment membrane;GO:0016020:membrane;GO:0042824:MHC class I peptide loading complex;GO:0016607:nuclear speck;GO:0030670:phagocytic vesicle membrane;GO:0042825:TAP complex;	GO:0015433:ABC-type peptide antigen transporter activity;GO:0015440:ABC-type peptide transporter activity;GO:0005524:ATP binding;GO:0016887:ATP hydrolysis activity;GO:0042626:ATPase-coupled transmembrane transporter activity;GO:0046872:metal ion binding;GO:0023029:MHC class Ib protein binding;GO:0042605:peptide antigen binding;GO:0046978:TAP1 binding;GO:0046980:tapasin binding;	K05654	ko02010 ABC transporters;ko04145 Phagosome;ko04612 Antigen processing and presentation;ko05163 Human cytomegalovirus infection;ko05168 Herpes simplex virus 1 infection;ko05169 Epstein-Barr virus infection;ko05170 Human immunodeficiency virus 1 infection;ko05340 Primary immunodeficiency;;
gene-TDRD7	3792	674	11.32	610	11.02	895	12.23	3916	73.46	4338	74.51	3960	71.51	2559.04819128803	6.88144143082787	2.78271079273181	0.0561701312399935	49.5407564714839	0	0	Ups	NC_010443.5	239285628	239368558	+	TDRD7	tudor domain containing 7%2C transcript variant X1	GO:0070306:lens fiber cell differentiation;GO:0002089:lens morphogenesis in camera-type eye;GO:0010608:post-transcriptional regulation of gene expression;GO:0007283:spermatogenesis;	GO:0005737:cytoplasm;GO:0035770:ribonucleoprotein granule;	GO:0003729:mRNA binding;	K18405	-
gene-TNFSF10	3695	142	2.45	136	2.52	253	3.55	6656	128.13	7327	129.15	6957	128.93	3910.00173199214	48.9864174112429	5.6143098798327	0.147096572576718	38.1675098303502	0	0	Ups	NC_010455.5	111021952	111103060	-	TNFSF10	TNF superfamily member 10	GO:0006915:apoptotic process;GO:0007267:cell-cell signaling;GO:0006955:immune response;GO:0008584:male gonad development;GO:0043065:positive regulation of apoptotic process;GO:0043280:positive regulation of cysteine-type endopeptidase activity involved in apoptotic process;GO:2001238:positive regulation of extrinsic apoptotic signaling pathway;GO:0043123:positive regulation of canonical NF-kappaB…	GO:0070062:extracellular exosome;GO:0005576:extracellular region;GO:0005886:plasma membrane;	GO:0005125:cytokine activity;GO:0042802:identical protein binding;GO:0005102:signaling receptor binding;GO:0045569:TRAIL binding;GO:0005164:tumor necrosis factor receptor binding;GO:0008270:zinc ion binding;	K04721	ko04060 Cytokine-cytokine receptor interaction;ko04061 Viral protein interaction with cytokine and cytokine receptor;ko04068 FoxO signaling pathway;ko04210 Apoptosis;ko04217 Necroptosis;ko04650 Natural killer cell mediated cytotoxicity;ko05130 Pathogenic Escherichia coli infection;ko05132 Salmonella infection;ko05164 Influenza A;ko05417 Lipid and atherosclerosis;;
gene-TNNC2	482	379	50.10	374	53.18	450	48.38	2364	348.87	2513	339.56	2333	331.44	1500.94302303129	7.32722826743495	2.87326756110749	0.0668701197664457	42.9678841782073	0	0	Ups	NC_010459.5	48025621	48026762	-	TNNC2	troponin C2%2C fast skeletal type	-	-	GO:0005509:calcium ion binding;GO:0031014:troponin T binding;	K12042	ko04020 Calcium signaling pathway;;
gene-TNNT3	1609	5219	206.66	4504	191.85	6467	208.26	14252	630.06	15293	619.02	14806	630.12	10532.669520264	3.36448579123332	1.75038602842413	0.0439406417835544	39.8352403919427	0	0	Ups	NC_010444.4	1297826	1316865	+	TNNT3	troponin T3%2C fast skeletal type	GO:0006936:muscle contraction;GO:1903612:positive regulation of calcium-dependent ATPase activity;GO:0006942:regulation of striated muscle contraction;GO:0045214:sarcomere organization;GO:0003009:skeletal muscle contraction;GO:0006937:regulation of muscle contraction;	GO:0005861:troponin complex;	GO:0003779:actin binding;GO:0048306:calcium-dependent protein binding;GO:0005523:tropomyosin binding;GO:0030172:troponin C binding;GO:0031013:troponin I binding;	K12046	-
gene-TRANK1	10772	697	4.12	593	3.77	928	4.46	5290	34.93	5955	36.00	5680	36.11	3425.27568998296	9.37959449183077	3.22952555202948	0.0565707970830158	57.088210146487	0	0	Ups	NC_010455.5	21913400	22023165	+	TRANK1	tetratricopeptide repeat and ankyrin repeat containing 1	-	-	-	-	-
gene-TRIM14	8317	456	3.49	498	4.10	645	4.02	3107	26.57	3310	25.92	3208	26.41	2001.18601640265	7.37853324893526	2.88333405682813	0.0624726012803628	46.1535776922173	0	0	Ups	NC_010443.5	239912126	239945082	-	TRIM14	tripartite motif containing 14%2C transcript variant X2	GO:0045087:innate immune response;GO:0032897:negative regulation of viral transcription;GO:0010508:positive regulation of autophagy;GO:0051091:positive regulation of DNA-binding transcription factor activity;GO:0043123:positive regulation of canonical NF-kappaB signal transduction;GO:0051092:positive regulation of NF-kappaB transcription factor activity;GO:0000209:protein polyubiquitination;GO:00…	GO:0005737:cytoplasm;GO:0005829:cytosol;GO:0005741:mitochondrial outer membrane;GO:0005654:nucleoplasm;GO:0045335:phagocytic vesicle;	GO:0042803:protein homodimerization activity;GO:0019901:protein kinase binding;GO:0003713:transcription coactivator activity;GO:0061630:ubiquitin protein ligase activity;GO:0008270:zinc ion binding;	K12004	-
gene-TRIM21	2625	326	7.91	289	7.55	397	7.84	1955	52.98	2105	52.23	1931	50.37	1247.92711996483	7.25337575563271	2.85865258856631	0.0703876391258911	40.6129914863815	0	0	Ups	NC_010451.4	5782133	5790628	+	TRIM21	tripartite motif containing 21	GO:0007049:cell cycle;GO:0045087:innate immune response;GO:0045824:negative regulation of innate immune response;GO:0032088:negative regulation of NF-kappaB transcription factor activity;GO:0090086:negative regulation of protein deubiquitination;GO:0032897:negative regulation of viral transcription;GO:0010508:positive regulation of autophagy;GO:0045787:positive regulation of cell cycle;GO:0043123…	GO:0005776:autophagosome;GO:0005737:cytoplasm;GO:0031410:cytoplasmic vesicle;GO:0005829:cytosol;GO:0005654:nucleoplasm;GO:0005634:nucleus;GO:0000932:P-body;GO:1990904:ribonucleoprotein complex;GO:0019005:SCF ubiquitin ligase complex;	GO:0003677:DNA binding;GO:0042803:protein homodimerization activity;GO:0019901:protein kinase binding;GO:0003723:RNA binding;GO:0003713:transcription coactivator activity;GO:0061630:ubiquitin protein ligase activity;GO:0004842:ubiquitin-protein transferase activity;GO:0008270:zinc ion binding;	K10651	ko05322 Systemic lupus erythematosus;;
gene-TRIM25	5303	1064	12.78	924	11.94	1274	12.45	5350	71.76	5565	68.35	5684	73.40	3527.7979724454	6.23885597717217	2.64128150546965	0.0524485678841024	50.3594590286275	0	0	Ups	NC_010454.4	33184039	33212440	-	TRIM25	tripartite motif containing 25	GO:1990830:cellular response to leukemia inhibitory factor;GO:0045087:innate immune response;GO:0046597:negative regulation of viral entry into host cell;GO:0051091:positive regulation of DNA-binding transcription factor activity;GO:0043123:positive regulation of canonical NF-kappaB signal transduction;GO:0051092:positive regulation of NF-kappaB transcription factor activity;GO:0006513:protein mo…	GO:0010494:cytoplasmic stress granule;GO:0005829:cytosol;GO:0016604:nuclear body;GO:0005654:nucleoplasm;	GO:0045296:cadherin binding;GO:0016874:ligase activity;GO:0046872:metal ion binding;GO:0039552:RIG-I binding;GO:0003723:RNA binding;GO:0003713:transcription coactivator activity;GO:0061630:ubiquitin protein ligase activity;GO:0004842:ubiquitin-protein transferase activity;	K10652	ko04064 NF-kappa B signaling pathway;ko04622 RIG-I-like receptor signaling pathway;ko05164 Influenza A;;
gene-TRIM26	1635	294	11.46	251	10.52	322	10.20	1999	86.97	1956	77.92	1987	83.22	1219.6202819361	8.39237596218374	3.06907930930563	0.0774355128050662	39.6340025155079	0	0	Ups	NC_010449.5	22757794	22767662	-	TRIM26	tripartite motif containing 26	GO:0045087:innate immune response;GO:0051091:positive regulation of DNA-binding transcription factor activity;GO:0016567:protein ubiquitination;GO:0010468:regulation of gene expression;	GO:0005737:cytoplasm;GO:0005634:nucleus;	GO:0061630:ubiquitin protein ligase activity;GO:0008270:zinc ion binding;	K12008	-
gene-TRIM38	1944	243	7.96	201	7.09	249	6.64	2008	73.47	2173	72.80	2285	80.49	1287.90263036682	11.4019653301217	3.51121061468466	0.0807512923340865	43.4817885038667	0	0	Ups	NC_010449.5	20682536	20694340	+	TRIM38	tripartite motif containing 38%2C transcript variant X2	GO:0045087:innate immune response;GO:0010508:positive regulation of autophagy;GO:0043123:positive regulation of canonical NF-kappaB signal transduction;GO:0051092:positive regulation of NF-kappaB transcription factor activity;GO:0046598:positive regulation of viral entry into host cell;GO:0000209:protein polyubiquitination;GO:0016925:protein sumoylation;GO:0016567:protein ubiquitination;GO:001046…	GO:0005737:cytoplasm;GO:0005829:cytosol;GO:0005654:nucleoplasm;	GO:0042803:protein homodimerization activity;GO:0019901:protein kinase binding;GO:0003713:transcription coactivator activity;GO:0061630:ubiquitin protein ligase activity;GO:0008270:zinc ion binding;	K12014	-
gene-TTF2	4303	748	11.08	697	11.10	959	11.55	3489	57.68	3824	57.88	3493	55.59	2336.36018837801	5.51002149604912	2.4620579471418	0.0545820808258038	45.1074402055015	0	0	Ups	NC_010446.5	103632377	103676478	-	TTF2	transcription termination factor 2	GO:0006281:DNA repair;GO:0006353:DNA-templated transcription termination;GO:0006397:mRNA processing;GO:0008380:RNA splicing;GO:0006369:termination of RNA polymerase II transcription;	GO:0005829:cytosol;GO:0005634:nucleus;GO:0005681:spliceosomal complex;GO:0008023:transcription elongation factor complex;	GO:0005524:ATP binding;GO:0008094:ATP-dependent activity, acting on DNA;GO:0140658:ATP-dependent chromatin remodeler activity;GO:0003677:DNA binding;GO:0004386:helicase activity;GO:0016787:hydrolase activity;GO:0008270:zinc ion binding;	K15173	ko04918 Thyroid hormone synthesis;;
gene-UBA7	3279	168	3.26	138	2.88	214	3.38	5810	126.04	6441	127.93	6180	129.06	3449.90824507554	43.4484273634409	5.4412320538367	0.0768581767007147	70.7957472765042	0	0	Ups	NC_010455.5	32330536	32341300	-	UBA7	ubiquitin like modifier activating enzyme 7%2C transcript variant X1	GO:0006974:DNA damage response;GO:0032020:ISG15-protein conjugation;GO:0019941:modification-dependent protein catabolic process;GO:0032446:protein modification by small protein conjugation;GO:0036211:protein modification process;	GO:0005737:cytoplasm;GO:0005829:cytosol;GO:0005654:nucleoplasm;GO:0005634:nucleus;	GO:0005524:ATP binding;GO:0019782:ISG15 activating enzyme activity;GO:0004842:ubiquitin-protein transferase activity;	K10698	ko04120 Ubiquitin mediated proteolysis;ko05012 Parkinson disease;ko05022 Pathways of neurodegeneration - multiple diseases;;
gene-UBE2L6	462	153	21.10	116	17.21	161	18.06	3033	466.97	2990	421.50	3227	478.30	1760.25742809895	26.3703667208933	4.72084572914389	0.0909926218315773	51.8816320941046	0	0	Ups	NC_010444.4	13354088	13368446	+	UBE2L6	ubiquitin conjugating enzyme E2 L6	GO:0032020:ISG15-protein conjugation;GO:0000209:protein polyubiquitination;GO:0006511:ubiquitin-dependent protein catabolic process;	GO:0005634:nucleus;GO:0000151:ubiquitin ligase complex;	GO:0005524:ATP binding;GO:0042296:ISG15 transferase activity;GO:0061631:ubiquitin conjugating enzyme activity;GO:0031625:ubiquitin protein ligase binding;	K04553	ko04120 Ubiquitin mediated proteolysis;ko05012 Parkinson disease;ko05022 Pathways of neurodegeneration - multiple diseases;;
gene-UNC93B1	2624	128	3.11	115	3.00	168	3.32	1933	52.40	2119	52.59	2132	55.64	1192.96883377358	18.4441281335421	4.20508968835793	0.0901187489364382	46.6616518536429	0	0	Ups	NC_010444.4	4898414	4909833	+	UNC93B1	unc-93 homolog B1 (C. elegans)%2C transcript variant X2	GO:0019886:antigen processing and presentation of exogenous peptide antigen via MHC class II;GO:0000902:cell morphogenesis;GO:0051607:defense response to virus;GO:0045087:innate immune response;GO:0006886:intracellular protein transport;GO:0032735:positive regulation of interleukin-12 production;GO:0032755:positive regulation of interleukin-6 production;GO:0002457:T cell antigen processing and pr…	GO:0032009:early phagosome;GO:0005783:endoplasmic reticulum;GO:0005789:endoplasmic reticulum membrane;GO:0005768:endosome;GO:0000139:Golgi membrane;GO:0005764:lysosome;	GO:0035325:Toll-like receptor binding;	K04257	ko04740 Olfactory transduction;;
gene-USP15	20989	1234	3.75	1244	4.06	1588	3.92	4619	15.65	5004	15.53	4642	15.14	3219.71473336442	4.29395788546385	2.10230804151564	0.050416754538607	41.6985992207368	0	0	Ups	NC_010447.5	26964380	27082549	+	USP15	ubiquitin specific peptidase 15%2C transcript variant X3	GO:0030509:BMP signaling pathway;GO:0035616:histone H2B conserved C-terminal lysine deubiquitination;GO:0035520:monoubiquitinated protein deubiquitination;GO:1905035:negative regulation of antifungal innate immune response;GO:0060389:obsolete pathway-restricted SMAD protein phosphorylation;GO:0016579:protein deubiquitination;GO:1990167:protein K27-linked deubiquitination;GO:0007179:transforming g…	GO:0005737:cytoplasm;GO:0005739:mitochondrion;GO:0005634:nucleus;GO:0005829:cytosol;GO:0016604:nuclear body;GO:0005654:nucleoplasm;	GO:0004843:cysteine-type deubiquitinase activity;GO:0004197:cysteine-type endopeptidase activity;GO:0042802:identical protein binding;GO:1990380:K48-linked deubiquitinase activity;GO:0046332:SMAD binding;GO:0005160:transforming growth factor beta receptor binding;GO:0061649:ubiquitin modification-dependent histone binding;	K11835	-
gene-USP18	1672	709	27.02	532	21.81	907	28.11	7682	326.81	8157	317.74	8093	331.45	4700.22788627165	13.7352279569659	3.77980894921487	0.0640446941588664	59.0182996243037	0	0	Ups	NC_010447.5	70183321	70227990	+	USP18	ubiquitin specific peptidase 18	GO:0060339:negative regulation of type I interferon-mediated signaling pathway;GO:0016579:protein deubiquitination;GO:0050727:regulation of inflammatory response;GO:0009617:response to bacterium;GO:0035634:response to stilbenoid;GO:0006511:ubiquitin-dependent protein catabolic process;	GO:0005829:cytosol;GO:0043231:intracellular membrane-bounded organelle;GO:0005634:nucleus;	GO:0004843:cysteine-type deubiquitinase activity;GO:0004197:cysteine-type endopeptidase activity;GO:0019785:ISG15-specific peptidase activity;	K11846	-
gene-VWA5A	7019	616	5.59	619	6.04	837	6.18	4809	48.73	5388	49.99	4934	48.14	3077.31117085441	8.94986692997625	3.16186623199806	0.0552389739844894	57.2397711964361	0	0	Ups	NC_010451.4	51052113	51100049	+	VWA5A	von Willebrand factor A domain containing 5A%2C transcript variant X12	-	GO:0005654:nucleoplasm;	-	-	-
gene-WARS	3632	1913	33.56	1774	33.48	2126	30.33	7587	148.59	7955	142.65	7715	145.46	5133.78112598364	4.88011715568521	2.28691578260317	0.05121411196184	44.6540161490484	0	0	Ups	NC_010449.5	121212981	121238144	-	WARS	tryptophanyl-tRNA synthetase%2C transcript variant X2	GO:0006469:negative regulation of protein kinase activity;GO:0010628:positive regulation of gene expression;GO:0031334:positive regulation of protein-containing complex assembly;GO:0045765:regulation of angiogenesis;GO:0006436:tryptophanyl-tRNA aminoacylation;	GO:0005737:cytoplasm;GO:0005829:cytosol;GO:0005634:nucleus;GO:0032991:protein-containing complex;	GO:0005524:ATP binding;GO:0019210:kinase inhibitor activity;GO:0019904:protein domain specific binding;GO:0042803:protein homodimerization activity;GO:0019901:protein kinase binding;GO:0004830:tryptophan-tRNA ligase activity;	K01867	ko00970 Aminoacyl-tRNA biosynthesis;;
gene-WDFY2	8314	432	3.31	414	3.41	510	3.18	2014	17.23	2247	17.60	2236	18.42	1392.24823922618	5.85541769383294	2.54977208845964	0.0655566362201288	38.894187308481	0	0	Ups	NC_010453.5	16086872	16272513	-	WDFY2	WD repeat and FYVE domain containing 2%2C transcript variant X2	GO:0045600:positive regulation of fat cell differentiation;GO:0001934:positive regulation of protein phosphorylation;	GO:0005769:early endosome;GO:0043231:intracellular membrane-bounded organelle;GO:0031982:vesicle;	GO:0046872:metal ion binding;	-	-
gene-ZBP1	1407	47	2.13	63	3.07	83	3.06	1253	63.35	1356	62.77	1315	64.00	747.038128595537	24.9237069826541	4.63944675585586	0.122450171487132	37.888446373825	0	0	Ups	NC_010459.5	57975982	57986117	-	ZBP1	Z-DNA binding protein 1	GO:0002218:activation of innate immune response;GO:0006915:apoptotic process;GO:0050832:defense response to fungus;GO:0051607:defense response to virus;GO:0045087:innate immune response;GO:0043065:positive regulation of apoptotic process;GO:0050729:positive regulation of inflammatory response;GO:0060545:positive regulation of necroptotic process;GO:0060340:positive regulation of type I interferon…	GO:0005737:cytoplasm;GO:0005829:cytosol;GO:0005634:nucleus;	GO:0003677:DNA binding;GO:0003726:double-stranded RNA adenosine deaminase activity;GO:0003725:double-stranded RNA binding;GO:0042802:identical protein binding;GO:0003692:left-handed Z-DNA binding;	K12965	ko04217 Necroptosis;ko04623 Cytosolic DNA-sensing pathway;;
gene-ZNFX1	7352	1862	16.14	1609	15.00	2592	18.27	23660	228.91	25857	229.06	25804	240.34	14683.7280044735	15.3352842265733	3.93878300087722	0.0576412600152295	68.3327012601138	0	0	Ups	NC_010459.5	50925789	50958722	-	ZNFX1	zinc finger NFX1-type containing 1	GO:0002218:activation of innate immune response;GO:0042742:defense response to bacterium;GO:0051607:defense response to virus;GO:0045087:innate immune response;GO:0045071:negative regulation of viral genome replication;GO:0031048:regulatory ncRNA-mediated heterochromatin formation;	GO:0010494:cytoplasmic stress granule;GO:0005741:mitochondrial outer membrane;GO:0031380:nuclear RNA-directed RNA polymerase complex;	GO:0004386:helicase activity;GO:0003723:RNA binding;GO:0008270:zinc ion binding;	-	-
gene-USP25	4359	1603	23.43	1469	23.10	2154	25.60	4996	81.53	5562	83.10	5090	79.96	3640.12493603805	3.6799711170231	1.87969444305102	0.0504684745890313	37.2449228623913	1.28032901146197e-303	1.59856759055096e-301	Ups	NC_010455.5	180571019	180708966	+	USP25	ubiquitin specific peptidase 25%2C transcript variant X6	GO:1904293:negative regulation of ERAD pathway;GO:0016579:protein deubiquitination;GO:0071108:protein K48-linked deubiquitination;GO:0070536:protein K63-linked deubiquitination;GO:0036211:protein modification process;GO:0006508:proteolysis;GO:0006511:ubiquitin-dependent protein catabolic process;	GO:0005829:cytosol;GO:0005783:endoplasmic reticulum;GO:0005634:nucleus;	GO:0051117:ATPase binding;GO:0004843:cysteine-type deubiquitinase activity;GO:0004197:cysteine-type endopeptidase activity;GO:0008233:peptidase activity;GO:0032183:SUMO binding;GO:0043130:ubiquitin binding;GO:0031625:ubiquitin protein ligase binding;GO:0019783:ubiquitin-like protein peptidase activity;	K11849	ko04657 IL-17 signaling pathway;;
gene-PSMB9	895	93	6.62	83	6.36	85	4.92	1189	94.50	1323	96.27	1227	93.88	723.753257314937	17.4849898284378	4.12804505166268	0.110989564533625	37.1930917019868	8.82520663875757e-303	1.09313492072293e-300	Ups	NC_010449.5	25072133	25077508	+	PSMB9	proteasome subunit beta 9	GO:0002376:immune system process;GO:0010498:proteasomal protein catabolic process;GO:2000116:regulation of cysteine-type endopeptidase activity;	GO:0005829:cytosol;GO:0070062:extracellular exosome;GO:0005654:nucleoplasm;GO:0000502:proteasome complex;GO:0005839:proteasome core complex;GO:0019774:proteasome core complex, beta-subunit complex;GO:1990111:spermatoproteasome complex;	GO:0004175:endopeptidase activity;GO:0004298:threonine-type endopeptidase activity;	K02741	ko03050 Proteasome;;
gene-NXPE3	3573	825	14.71	794	15.23	988	14.33	2914	58.01	3340	60.88	2931	56.17	2070.7243531555	4.3031268819537	2.1053853802041	0.0571612290197731	36.8324022472612	5.59537235813798e-297	6.87613987350074e-295	Ups	NC_010455.5	157298831	157337904	-	NXPE3	neurexophilin and PC-esterase domain family member 3%2C transcript variant X2	-	GO:0005576:extracellular region;	-	-	-
gene-CCL5	731	42	3.66	36	3.38	56	3.97	1230	119.69	1443	128.56	1259	117.94	738.696174680349	35.9302075019044	5.16712536201436	0.141218936183674	36.5894652774741	4.20658153043157e-293	5.12907171448794e-291	Ups	NC_010454.4	39652731	39659121	+	CCL5	C-C motif chemokine ligand 5	GO:0071347:cellular response to interleukin-1;GO:0071356:cellular response to tumor necrosis factor;GO:0071346:cellular response to type II interferon;GO:0070098:chemokine-mediated signaling pathway;GO:0050673:epithelial cell proliferation;GO:0007186:G protein-coupled receptor signaling pathway;GO:0006954:inflammatory response;GO:0048247:lymphocyte chemotaxis;GO:0002548:monocyte chemotaxis;GO:200…	GO:0005737:cytoplasm;GO:0005615:extracellular space;	GO:0048020:CCR chemokine receptor binding;GO:0031726:CCR1 chemokine receptor binding;GO:0008009:chemokine activity;	K12499	ko04060 Cytokine-cytokine receptor interaction;ko04061 Viral protein interaction with cytokine and cytokine receptor;ko04062 Chemokine signaling pathway;ko04620 Toll-like receptor signaling pathway;ko04621 NOD-like receptor signaling pathway;ko04623 Cytosolic DNA-sensing pathway;ko04668 TNF signaling pathway;ko05020 Prion disease;ko05120 Epithelial cell signaling in Helicobacter pylori infection;…
gene-SLC25A28	1584	199	8.00	165	7.14	255	8.34	1315	59.05	1507	61.96	1393	60.22	862.790448879584	8.35126557481646	3.06199484431222	0.0841506323793191	36.3870687330062	6.8177725501176e-290	8.24844776664228e-288	Ups	NC_010456.5	110795304	110805631	-	SLC25A28	solute carrier family 25 member 28%2C transcript variant X2	GO:0048250:iron import into the mitochondrion;GO:0055072:obsolete iron ion homeostasis;	GO:0005743:mitochondrial inner membrane;GO:0031966:mitochondrial membrane;GO:0005739:mitochondrion;	GO:0015093:ferrous iron transmembrane transporter activity;	K15113	-
gene-PPA1	1295	400	19.68	397	21.01	421	16.85	2345	128.81	2658	133.68	2192	115.91	1500.25557645579	7.1824415561367	2.84447434852845	0.078218255464526	36.3658628236536	1.47539512442119e-289	1.77126859283397e-287	Ups	NC_010456.5	73132368	73167688	-	PPA1	pyrophosphatase (inorganic) 1	GO:0006796:phosphate-containing compound metabolic process;	GO:0005829:cytosol;	GO:0004427:inorganic diphosphate phosphatase activity;GO:0000287:magnesium ion binding;	K01507	ko00190 Oxidative phosphorylation;;
gene-TUBA1A	2042	23643	737.70	22286	747.98	27060	686.64	6020	209.70	6488	206.93	6316	211.80	14410.1600296697	0.314351344868067	-1.66955015957331	0.0463870316618431	-35.9917438077126	1.12627841161566e-283	1.34181886794546e-281	Down	NC_010447.5	15186059	15190211	-	TUBA1A	tubulin alpha 1a	GO:0007017:microtubule-based process;	GO:0005881:cytoplasmic microtubule;GO:0005737:cytoplasm;GO:0005874:microtubule;	GO:0005525:GTP binding;GO:0016787:hydrolase activity;GO:0046872:metal ion binding;GO:0005200:structural constituent of cytoskeleton;	K07374	ko04145 Phagosome;ko04210 Apoptosis;ko04530 Tight junction;ko04540 Gap junction;ko05010 Alzheimer disease;ko05012 Parkinson disease;ko05014 Amyotrophic lateral sclerosis;ko05016 Huntington disease;ko05020 Prion disease;ko05022 Pathways of neurodegeneration - multiple diseases;ko05130 Pathogenic Escherichia coli infection;ko05132 Salmonella infection;;
gene-PI4K2B	4910	393	5.10	339	4.73	442	4.66	2645	38.32	2408	31.94	2269	31.64	1520.24728563684	7.64729314123856	2.93494917750815	0.0817259166684497	35.9120985992095	1.97771835729063e-282	2.33835230319962e-280	Ups	NC_010450.4	19200962	19238346	+	PI4K2B	phosphatidylinositol 4-kinase type 2 beta%2C transcript variant X1	GO:0007032:endosome organization;GO:0007030:Golgi organization;GO:0006661:phosphatidylinositol biosynthetic process;GO:0046854:phosphatidylinositol phosphate biosynthetic process;GO:0016310:phosphorylation;	GO:0005829:cytosol;GO:0031901:early endosome membrane;GO:0005789:endoplasmic reticulum membrane;GO:0005768:endosome;GO:0000139:Golgi membrane;GO:0016020:membrane;GO:0005886:plasma membrane;GO:0005802:trans-Golgi network;	GO:0004430:1-phosphatidylinositol 4-kinase activity;GO:0005524:ATP binding;	K13711	ko00562 Inositol phosphate metabolism;ko01100 Metabolic pathways;ko04070 Phosphatidylinositol signaling system;;
gene-LOC102162205	11953	675	3.60	553	3.17	839	3.64	2507	14.92	2857	15.57	2530	14.49	1751.15925750999	4.68766162177831	2.2288684327718	0.062268120143781	35.7946960278422	1.33552454407332e-280	1.56718282401145e-278	Ups	NC_010450.4	120788180	120810974	+	LOC102162205	uncharacterized LOC102162205%2C transcript variant X1	-	-	-	-	-
gene-N4BP1	7172	1012	8.99	968	9.25	1369	9.89	3174	31.48	3552	32.26	3341	31.90	2340.42558148331	3.68915756637149	1.88329140881267	0.0529271303535973	35.5827228158925	2.59231020641501e-277	3.01926756653127e-275	Ups	NC_010448.4	36122189	36177965	+	N4BP1	NEDD4 binding protein 1	GO:0034644:cellular response to UV;GO:0045087:innate immune response;GO:0001818:negative regulation of cytokine production;GO:0032435:negative regulation of proteasomal ubiquitin-dependent protein catabolic process;GO:0031397:negative regulation of protein ubiquitination;GO:0045071:negative regulation of viral genome replication;GO:0045088:regulation of innate immune response;	GO:0005829:cytosol;GO:0005730:nucleolus;GO:0005634:nucleus;GO:0016605:PML body;	GO:0003729:mRNA binding;GO:0004540:RNA nuclease activity;GO:0043130:ubiquitin binding;	-	-
gene-LOC100513601	1507	1922	81.26	1914	87.05	2251	77.40	6972	329.08	8726	377.11	7127	323.84	5083.24424073117	4.55912023428308	2.18875545682642	0.0617177315119408	35.4639647830049	1.7672055590531e-275	2.04302053038087e-273	Ups	NC_010449.5	22888616	22920154	+	LOC100513601	patr class I histocompatibility antigen%2C A-126 alpha chain-like	GO:0002476:antigen processing and presentation of endogenous peptide antigen via MHC class Ib;GO:0002474:antigen processing and presentation of peptide antigen via MHC class I;GO:0006955:immune response;	GO:0009897:external side of plasma membrane;GO:0005615:extracellular space;GO:0042612:MHC class I protein complex;GO:0030670:phagocytic vesicle membrane;	-	K06751	ko04144 Endocytosis;ko04145 Phagosome;ko04218 Cellular senescence;ko04514 Cell adhesion molecules;ko04612 Antigen processing and presentation;ko04940 Type I diabetes mellitus;ko05163 Human cytomegalovirus infection;ko05165 Human papillomavirus infection;ko05166 Human T-cell leukemia virus 1 infection;ko05167 Kaposi sarcoma-associated herpesvirus infection;ko05168 Herpes simplex virus 1 infection;…
gene-TIMP2	3697	33887	584.01	32050	594.15	40237	563.94	8513	163.79	8779	154.66	9272	171.74	20784.6512089717	0.305732309265022	-1.70965907307342	0.0484285119546024	-35.3027380786773	5.33089850723354e-273	6.1175980148819e-271	Down	NC_010454.4	3254794	3300835	+	TIMP2	TIMP metallopeptidase inhibitor 2%2C transcript variant X2	GO:0010951:negative regulation of endopeptidase activity;GO:0051045:negative regulation of membrane protein ectodomain proteolysis;GO:1905049:negative regulation of metallopeptidase activity;GO:0034097:response to cytokine;GO:0009725:response to hormone;GO:0010033:response to organic substance;	GO:0062023:collagen-containing extracellular matrix;GO:0031012:extracellular matrix;GO:0005576:extracellular region;GO:0005615:extracellular space;GO:1904813:ficolin-1-rich granule lumen;GO:0035580:specific granule lumen;GO:1904724:tertiary granule lumen;	GO:0008191:metalloendopeptidase inhibitor activity;GO:0140678:molecular function inhibitor activity;GO:0030414:peptidase inhibitor activity;GO:0002020:protease binding;GO:0008270:zinc ion binding;	-	-
gene-TLR3	3094	469	9.66	449	9.95	613	10.27	1980	45.52	2056	43.28	2007	44.42	1335.390052798	4.84144223637873	2.27543688165804	0.0644905305088094	35.2832712602235	1.0602745841016e-272	1.20786171051632e-270	Ups	NC_010457.5	46966262	46977774	+	TLR3	toll like receptor 3	GO:0006954:inflammatory response;GO:0045087:innate immune response;GO:0002224:toll-like receptor signaling pathway;	GO:0005769:early endosome;GO:0005789:endoplasmic reticulum membrane;GO:0010008:endosome membrane;	GO:0003723:RNA binding;GO:0004888:transmembrane signaling receptor activity;	K05401	ko04217 Necroptosis;ko04620 Toll-like receptor signaling pathway;ko05160 Hepatitis C;ko05161 Hepatitis B;ko05164 Influenza A;ko05165 Human papillomavirus infection;ko05167 Kaposi sarcoma-associated herpesvirus infection;ko05168 Herpes simplex virus 1 infection;ko05171 Coronavirus disease - COVID-19;;
gene-FILIP1L	20949	1279	3.89	1165	3.81	1740	4.30	3927	13.33	4333	13.47	4096	13.39	2882.61014247405	3.63168615428021	1.86063953213668	0.0527490808044899	35.2734019960079	1.50227172824187e-272	1.69898223642542e-270	Ups	NC_010455.5	158889362	159187491	+	FILIP1L	filamin A interacting protein 1 like%2C transcript variant X5	-	GO:0005737:cytoplasm;GO:0016020:membrane;GO:0005634:nucleus;	-	-	-
gene-ANXA1	1516	4273	179.58	4052	183.18	5628	192.36	13453	631.22	16450	706.70	13484	609.06	10005.5588616316	3.81044186391729	1.92995830425917	0.0549713362831557	35.108448052236	5.00966976873287e-270	5.62488604896503e-268	Ups	NC_010443.5	226414200	226431963	+	ANXA1	annexin A1	GO:0031532:obsolete actin cytoskeleton reorganization;GO:0002250:adaptive immune response;GO:0071385:cellular response to glucocorticoid stimulus;GO:0007187:G protein-coupled receptor signaling pathway, coupled to cyclic nucleotide second messenger;GO:0071621:granulocyte chemotaxis;GO:0006954:inflammatory response;GO:0045087:innate immune response;GO:0002548:monocyte chemotaxis;GO:0045920:negativ…	GO:0016324:apical plasma membrane;GO:0016323:basolateral plasma membrane;GO:0031901:early endosome membrane;GO:0070062:extracellular exosome;GO:0005615:extracellular space;GO:0031313:extrinsic component of endosome membrane;GO:0031232:extrinsic component of external side of plasma membrane;GO:0016328:lateral plasma membrane;GO:0031514:motile cilium;GO:0005634:nucleus;GO:0001891:phagocytic cup;GO:…	GO:0005509:calcium ion binding;GO:0005544:calcium-dependent phospholipid binding;GO:0019834:phospholipase A2 inhibitor activity;	K17091	-
gene-LMO7	11082	4325	24.87	3891	24.06	5315	24.85	9444	60.62	10255	60.27	9913	61.25	7441.125795015	2.68219968544635	1.42341664756274	0.0406043902001433	35.0557326571478	3.188821322787e-269	3.55485245605262e-267	Ups	NC_010453.5	47911076	48133449	+	LMO7	LIM domain 7%2C transcript variant X40	GO:0045944:positive regulation of transcription by RNA polymerase II;GO:0016567:protein ubiquitination;GO:0030155:regulation of cell adhesion;GO:0023051:regulation of signaling;	GO:0016324:apical plasma membrane;GO:0009986:cell surface;GO:0005737:cytoplasm;GO:0005829:cytosol;GO:0005925:focal adhesion;GO:0005635:nuclear envelope;GO:0005634:nucleus;GO:0000151:ubiquitin ligase complex;	GO:0046872:metal ion binding;GO:0004842:ubiquitin-protein transferase activity;	K06084	ko04520 Adherens junction;;
gene-RNF24	7519	418	3.54	426	3.88	518	3.57	1785	16.89	1912	16.56	1898	17.29	1228.73927006413	5.02329710421041	2.3286346061057	0.0670375824310289	34.7362557189693	2.23520171390916e-264	2.47409880489221e-262	Ups	NC_010459.5	31705355	31799490	+	RNF24	ring finger protein 24%2C transcript variant X2	-	GO:0012505:endomembrane system;GO:0005794:Golgi apparatus;GO:0000139:Golgi membrane;	GO:0061630:ubiquitin protein ligase activity;GO:0008270:zinc ion binding;	-	-
gene-BATF2	3375	34	0.64	32	0.65	46	0.71	1220	25.71	1201	23.18	1308	26.54	700.354120307885	40.8508450520426	5.35229401756141	0.154128308614182	34.7262230130574	3.16789768413651e-264	3.48178726452947e-262	Ups	NC_010444.4	7180019	7188996	+	BATF2	basic leucine zipper ATF-like transcription factor 2%2C transcript variant X4	GO:0042832:defense response to protozoan;GO:0140467:integrated stress response signaling;GO:0043011:myeloid dendritic cell differentiation;GO:0006357:regulation of transcription by RNA polymerase II;	GO:0000785:chromatin;GO:0005634:nucleus;GO:0090575:RNA polymerase II transcription regulator complex;	GO:0000981:DNA-binding transcription factor activity, RNA polymerase II-specific;GO:0000978:RNA polymerase II cis-regulatory region sequence-specific DNA binding;	K09034	ko05235 PD-L1 expression and PD-1 checkpoint pathway in cancer;;
gene-SLA-1	1919	1597	53.02	1439	51.39	1801	48.63	5667	210.06	7528	255.49	6066	216.46	4239.60807598311	4.84487783642056	2.27646028854805	0.0658052758273578	34.5938871910577	3.12200884523008e-262	3.40735608723817e-260	Ups	NC_010449.5	22824137	22920154	+	SLA-1	MHC class I antigen 1%2C transcript variant X3	GO:0002476:antigen processing and presentation of endogenous peptide antigen via MHC class Ib;GO:0002474:antigen processing and presentation of peptide antigen via MHC class I;GO:0006955:immune response;	GO:0009897:external side of plasma membrane;GO:0005615:extracellular space;GO:0042612:MHC class I protein complex;GO:0030670:phagocytic vesicle membrane;GO:0031901:early endosome membrane;GO:0012507:ER to Golgi transport vesicle membrane;GO:0055038:recycling endosome membrane;	-	K06751	ko04144 Endocytosis;ko04145 Phagosome;ko04218 Cellular senescence;ko04514 Cell adhesion molecules;ko04612 Antigen processing and presentation;ko04940 Type I diabetes mellitus;ko05163 Human cytomegalovirus infection;ko05165 Human papillomavirus infection;ko05166 Human T-cell leukemia virus 1 infection;ko05167 Kaposi sarcoma-associated herpesvirus infection;ko05168 Herpes simplex virus 1 infection;…
gene-EGR1	3763	304	5.15	254	4.63	340	4.68	1544	29.19	1695	29.34	1477	26.88	997.530122653489	6.42577181870311	2.68386975113763	0.0780094409553904	34.404422314376	2.16535034579403e-259	2.34684880880607e-257	Ups	NC_010444.4	140440829	140445302	+	EGR1	early growth response 1	GO:0030509:BMP signaling pathway;GO:0071480:cellular response to gamma radiation;GO:0071504:cellular response to heparin;GO:0098759:cellular response to interleukin-8;GO:0071506:cellular response to mycophenolic acid;GO:0032922:circadian regulation of gene expression;GO:0060086:circadian temperature homeostasis;GO:0044849:estrous cycle;GO:0072110:glomerular mesangial cell proliferation;GO:0070498…	GO:0000785:chromatin;GO:0005737:cytoplasm;GO:0005654:nucleoplasm;GO:0005634:nucleus;	GO:0003677:DNA binding;GO:0001228:DNA-binding transcription activator activity, RNA polymerase II-specific;GO:0003700:DNA-binding transcription factor activity;GO:0000981:DNA-binding transcription factor activity, RNA polymerase II-specific;GO:0010385:double-stranded methylated DNA binding;GO:0044729:hemi-methylated DNA-binding;GO:0035035:histone acetyltransferase binding;GO:1990841:promoter-spec…	K09203	ko04371 Apelin signaling pathway;ko04912 GnRH signaling pathway;ko04928 Parathyroid hormone synthesis, secretion and action;ko04933 AGE-RAGE signaling pathway in diabetic complications;ko05020 Prion disease;ko05166 Human T-cell leukemia virus 1 infection;;
gene-TAPBP	3477	941	17.24	805	15.87	943	14.05	3184	65.14	3448	64.59	3406	67.08	2242.91460338662	4.54538290355734	2.18440183232807	0.0635523132379816	34.3717123898896	6.67495761972644e-259	7.18455610834969e-257	Ups	NC_010449.5	29663491	29673453	-	TAPBP	TAP binding protein%2C transcript variant X2	GO:0019885:antigen processing and presentation of endogenous peptide antigen via MHC class I;GO:0006955:immune response;GO:0002397:MHC class I protein complex assembly;GO:0002398:MHC class Ib protein complex assembly;GO:0002502:peptide antigen assembly with MHC class I protein complex;GO:0050823:peptide antigen stabilization;GO:0065003:protein-containing complex assembly;GO:0010468:regulation of …	GO:0005783:endoplasmic reticulum;GO:0005789:endoplasmic reticulum membrane;GO:0033116:endoplasmic reticulum-Golgi intermediate compartment membrane;GO:0000139:Golgi membrane;GO:0098553:lumenal side of endoplasmic reticulum membrane;GO:0016020:membrane;GO:0042824:MHC class I peptide loading complex;GO:0030670:phagocytic vesicle membrane;GO:0061779:Tapasin-ERp57 complex;	GO:0015433:ABC-type peptide antigen transporter activity;GO:0003823:antigen binding;GO:0042288:MHC class I protein binding;GO:0042605:peptide antigen binding;GO:0062061:TAP complex binding;GO:0046978:TAP1 binding;GO:0046979:TAP2 binding;GO:0051082:unfolded protein binding;	K08058	ko04612 Antigen processing and presentation;ko05163 Human cytomegalovirus infection;ko05168 Herpes simplex virus 1 infection;ko05169 Epstein-Barr virus infection;ko05170 Human immunodeficiency virus 1 infection;;
gene-LOC100738479	3401	190	3.56	217	4.37	306	4.66	1330	27.82	1561	29.89	1512	30.44	910.809135782999	7.57780967764704	2.92178090593756	0.0858198785882707	34.0455026737464	4.73100324151789e-254	5.05731284865546e-252	Ups	NC_010451.4	4175660	4188528	-	LOC100738479	tripartite motif-containing protein 34%2C transcript variant X3	GO:0051607:defense response to virus;GO:0045087:innate immune response;GO:0010508:positive regulation of autophagy;GO:0051091:positive regulation of DNA-binding transcription factor activity;GO:0043123:positive regulation of canonical NF-kappaB signal transduction;GO:0051092:positive regulation of NF-kappaB transcription factor activity;GO:0000209:protein polyubiquitination;GO:0016567:protein ubi…	GO:0005737:cytoplasm;GO:0005829:cytosol;GO:0005739:mitochondrion;GO:0005654:nucleoplasm;	GO:0042802:identical protein binding;GO:0042803:protein homodimerization activity;GO:0019901:protein kinase binding;GO:0061630:ubiquitin protein ligase activity;GO:0008270:zinc ion binding;	K11999	-
gene-EPSTI1	1613	142	5.61	95	4.04	192	6.17	4252	187.51	4219	170.35	4083	173.33	2364.508158664	36.306082782086	5.18213937490921	0.152623910210385	33.9536535773843	1.0773393628104e-252	1.14381193437972e-250	Ups	NC_010453.5	24116991	24216219	+	EPSTI1	epithelial stromal interaction 1%2C transcript variant X2	-	-	-	-	-
gene-TMEM56	11950	3962	21.12	3320	19.04	4708	20.41	693	4.13	728	3.97	810	4.64	2197.51209553569	0.228298267259967	-2.13100818506167	0.0630753506497167	-33.7851183245263	3.2624459167818e-250	3.44033739346037e-248	Down	NC_010446.5	122232587	122341187	-	TMEM56	transmembrane protein 56%2C transcript variant X20	GO:0055088:lipid homeostasis;	GO:0005783:endoplasmic reticulum;GO:0016020:membrane;	-	-	-
gene-C1R	2456	2702	70.10	2610	72.83	3395	71.63	8743	253.22	11375	301.64	9151	255.14	6643.55430547657	4.10232194253602	2.03644071626304	0.060431376245914	33.6984004464192	6.10111433432332e-249	6.39061016213316e-247	Ups	NC_010447.5	63644097	63655149	+	C1R	complement C1r	GO:0006958:complement activation, classical pathway;GO:0006955:immune response;GO:0045087:innate immune response;GO:0031638:zymogen activation;	GO:0072562:blood microparticle;GO:0005602:complement component C1 complex;GO:0070062:extracellular exosome;GO:0005576:extracellular region;GO:0005615:extracellular space;	GO:0005509:calcium ion binding;GO:0042802:identical protein binding;GO:0140313:molecular sequestering activity;GO:0004252:serine-type endopeptidase activity;GO:0008236:serine-type peptidase activity;	K01330	ko04145 Phagosome;ko04610 Complement and coagulation cascades;ko05133 Pertussis;ko05150 Staphylococcus aureus infection;ko05171 Coronavirus disease - COVID-19;ko05322 Systemic lupus erythematosus;;
gene-STEAP4	1601	33	1.31	33	1.41	31	1.00	1246	55.36	1409	57.32	1122	47.99	705.645781590716	47.5573891654049	5.57159761019144	0.165470049665778	33.6713358184466	1.51946275095814e-248	1.58095034361358e-246	Ups	NC_010451.4	68549142	68570350	-	STEAP4	STEAP4 metalloreductase	GO:0015677:copper ion import;GO:0045444:fat cell differentiation;GO:0033212:iron import into cell;GO:0070207:protein homotrimerization;	GO:0031901:early endosome membrane;GO:0005768:endosome;GO:0070062:extracellular exosome;GO:0000139:Golgi membrane;GO:0016020:membrane;GO:0005654:nucleoplasm;GO:0005886:plasma membrane;	GO:0008823:cupric reductase activity;GO:0009055:electron transfer activity;GO:0071949:FAD binding;GO:0052851:ferric-chelate reductase (NADPH) activity;GO:0020037:heme binding;GO:0046872:metal ion binding;	-	-
gene-PSMF1	1255	419	21.27	385	21.02	534	22.05	1770	100.32	1939	100.62	2098	114.47	1262.41004135205	5.32076860436966	2.41163466332404	0.0720475400941839	33.4728244735551	1.19834672842965e-245	1.23858260864911e-243	Ups	NC_010459.5	34118324	34164723	-	PSMF1	proteasome inhibitor subunit 1	GO:1901799:negative regulation of proteasomal protein catabolic process;GO:0043161:proteasome-mediated ubiquitin-dependent protein catabolic process;GO:0006511:ubiquitin-dependent protein catabolic process;	GO:0005829:cytosol;GO:0005783:endoplasmic reticulum;GO:0048471:perinuclear region of cytoplasm;GO:0000502:proteasome complex;	GO:0004866:endopeptidase inhibitor activity;GO:0070628:proteasome binding;GO:0046982:protein heterodimerization activity;GO:0042803:protein homodimerization activity;	K06700	ko03050 Proteasome;;
gene-CTSS	4054	98	1.54	93	1.57	122	1.56	1022	17.93	1175	18.88	971	16.40	626.136280518064	12.3842142412442	3.6304304296628	0.109591734940046	33.1268633683816	1.21998544667278e-240	1.25265216225145e-238	Ups	NC_010446.5	98415273	98442952	+	CTSS	cathepsin S	GO:0002250:adaptive immune response;GO:0019886:antigen processing and presentation of exogenous peptide antigen via MHC class II;GO:0034769:basement membrane disassembly;GO:0097067:cellular response to thyroid hormone stimulus;GO:0030574:collagen catabolic process;GO:0006955:immune response;GO:2001259:positive regulation of cation channel activity;GO:0016485:protein processing;GO:0051603:proteoly…	GO:0005615:extracellular space;GO:0005770:late endosome;GO:0005764:lysosome;GO:0045335:phagocytic vesicle;	GO:0005518:collagen binding;GO:0004197:cysteine-type endopeptidase activity;GO:0001968:fibronectin binding;GO:0043236:laminin binding;GO:0043394:proteoglycan binding;	K01368	ko04142 Lysosome;ko04145 Phagosome;ko04210 Apoptosis;ko04612 Antigen processing and presentation;ko05152 Tuberculosis;;
gene-ZCCHC2	5602	309	3.51	367	4.49	440	4.07	1629	20.68	1768	20.55	1733	21.18	1106.24969431679	5.62444874531773	2.49171170408637	0.0752475244009537	33.1135372747863	1.89762564524039e-240	1.93570218596515e-238	Ups	NC_010443.5	158964816	159022143	-	ZCCHC2	zinc finger CCHC-type containing 2	-	GO:0005737:cytoplasm;	GO:0003676:nucleic acid binding;GO:0035091:phosphatidylinositol binding;GO:0008270:zinc ion binding;	-	-
gene-TMEM243	1540	248	10.26	197	8.77	355	11.94	1544	71.32	1596	67.50	1469	65.32	962.210053763181	7.10861389081255	2.82956827604691	0.086326302396959	32.7775915043315	1.22848213513975e-235	1.24499484955364e-233	Ups	NC_010451.4	93393695	93416634	+	TMEM243	transmembrane protein 243%2C transcript variant X2	-	GO:0016020:membrane;	-	-	-
gene-CHI3L1	1716	397	14.74	390	15.58	482	14.55	2187	90.65	2657	100.84	1969	78.57	1434.9424281394	6.55009807748389	2.71151650891578	0.0831886020368627	32.5948079727827	4.85830626130125e-233	4.89184424645991e-231	Ups	NC_010451.4	113885541	113895033	-	CHI3L1	chitinase 3 like 1	GO:0007250:activation of NF-kappaB-inducing kinase activity;GO:0006915:apoptotic process;GO:0005975:carbohydrate metabolic process;GO:0071356:cellular response to tumor necrosis factor;GO:0006032:chitin catabolic process;GO:0006954:inflammatory response;GO:0030324:lung development;GO:0045766:positive regulation of angiogenesis;GO:0070374:positive regulation of ERK1 and ERK2 cascade;GO:0032757:pos…	GO:0005737:cytoplasm;GO:0005783:endoplasmic reticulum;GO:0005576:extracellular region;GO:0005615:extracellular space;GO:0048471:perinuclear region of cytoplasm;	GO:0030246:carbohydrate binding;GO:0008061:chitin binding;	K17523	-
gene-CMTR1	3910	1049	17.09	925	16.21	1210	16.03	2853	51.90	3006	50.07	2984	52.26	2096.34395057129	3.39854774952288	1.76491839279144	0.0541850143755727	32.5720757506543	1.01968644184516e-232	1.02014399345368e-230	Ups	NC_010449.5	33000499	33063739	+	CMTR1	cap methyltransferase 1	GO:0006370:7-methylguanosine mRNA capping;GO:0097309:cap1 mRNA methylation;GO:0080009:mRNA methylation;	GO:0005654:nucleoplasm;GO:0005634:nucleus;	GO:0004483:mRNA (nucleoside-2'-O-)-methyltransferase activity;GO:0003676:nucleic acid binding;	K14589	-
gene-CAMK2D	2288	1797	50.04	1654	49.54	2154	48.78	4191	130.29	4830	137.49	4376	130.97	3288.85449403711	2.92175436987436	1.54683489673842	0.0475614223505993	32.5228897768429	5.06261512117912e-232	5.03262638192627e-230	Ups	NC_010450.4	108916019	109221317	+	CAMK2D	calcium/calmodulin dependent protein kinase II delta	GO:0010613:positive regulation of cardiac muscle hypertrophy;GO:0006468:protein phosphorylation;GO:0060341:regulation of cellular localization;	GO:0005737:cytoplasm;GO:0043005:neuron projection;GO:0042383:sarcolemma;GO:0033017:sarcoplasmic reticulum membrane;	GO:0005524:ATP binding;GO:0005516:calmodulin binding;GO:0004683:calmodulin-dependent protein kinase activity;GO:0106310:protein serine kinase activity;	K04515	ko04012 ErbB signaling pathway;ko04020 Calcium signaling pathway;ko04024 cAMP signaling pathway;ko04066 HIF-1 signaling pathway;ko04114 Oocyte meiosis;ko04217 Necroptosis;ko04261 Adrenergic signaling in cardiomyocytes;ko04310 Wnt signaling pathway;ko04360 Axon guidance;ko04713 Circadian entrainment;ko04720 Long-term potentiation;ko04722 Neurotrophin signaling pathway;ko04725 Cholinergic synapse;k…
gene-PSME1	971	2076	136.22	2045	144.34	2642	140.98	5144	376.83	5903	395.94	5255	370.59	3992.93241237982	2.94802841033311	1.5597504278418	0.0480636223032964	32.4517868836286	5.11115974412116e-231	5.04872595737335e-229	Ups	NC_010449.5	75161830	75164531	-	PSME1	proteasome activator subunit 1	-	GO:0008537:proteasome activator complex;	-	K06696	ko03050 Proteasome;ko04612 Antigen processing and presentation;;
gene-PLEKHA7	9699	23	0.15	29	0.20	26	0.14	1133	8.31	1168	7.84	1097	7.74	634.421598356761	53.3158282100196	5.73649199354045	0.177741040564185	32.2744368736208	1.59797767162531e-228	1.56853066170165e-226	Ups	NC_010444.4	42081546	42311526	+	PLEKHA7	pleckstrin homology domain containing A7%2C transcript variant X23	GO:0044331:cell-cell adhesion mediated by cadherin;GO:0090136:epithelial cell-cell adhesion;GO:0046931:pore complex assembly;GO:0045218:zonula adherens maintenance;	GO:0030054:cell junction;GO:0005813:centrosome;GO:0005829:cytosol;GO:0070062:extracellular exosome;GO:0005654:nucleoplasm;GO:0046930:pore complex;GO:0005915:zonula adherens;	GO:0070097:delta-catenin binding;	-	-
gene-PELP1	3622	691	12.16	550	10.41	764	10.93	2176	42.73	2342	42.11	2197	41.54	1529.15421731505	4.10080954363064	2.03590874126568	0.0631886325638526	32.2195410576163	9.39955872620608e-228	9.16868206499364e-226	Ups	NC_010454.4	52177062	52229427	+	PELP1	proline%2C glutamate and leucine rich protein 1	GO:0071391:cellular response to estrogen stimulus;GO:0045944:positive regulation of transcription by RNA polymerase II;GO:0006364:rRNA processing;	GO:0005737:cytoplasm;GO:0000791:euchromatin;GO:0016020:membrane;GO:0071339:MLL1 complex;GO:0005730:nucleolus;GO:0005654:nucleoplasm;GO:0005634:nucleus;	GO:0051117:ATPase binding;GO:0003682:chromatin binding;GO:0047485:obsolete protein N-terminus binding;GO:0003723:RNA binding;GO:0032183:SUMO binding;	K16913	-
gene-LOC106510284	5844	52	0.57	62	0.73	109	0.97	938	11.42	975	10.87	1010	11.83	568.078566281482	16.1441019701419	4.01293528689183	0.124873777854423	32.1359324258619	1.38877552896894e-226	1.34624966960362e-224	Ups	NC_010447.5	11509984	11543415	-	LOC106510284	apolipoprotein L3-like%2C transcript variant X3	-	-	-	K14480	-
gene-C1QL3	5791	1371	15.08	1293	15.30	1622	14.51	124	1.52	89	1.00	117	1.38	703.435449899802	0.0941977788814396	-3.40816314728816	0.10653047735971	-31.9923765645035	1.39196728647104e-224	1.34101440987368e-222	Down	NC_010452.4	45357247	45368901	+	C1QL3	complement C1q like 3	GO:0099645:neurotransmitter receptor localization to postsynaptic specialization membrane;GO:0097107:postsynaptic density assembly;GO:0050807:regulation of synapse organization;	GO:0005581:collagen trimer;GO:0005615:extracellular space;GO:0098978:glutamatergic synapse;GO:0098686:hippocampal mossy fiber to CA3 synapse;GO:0043083:synaptic cleft;	GO:0042802:identical protein binding;	-	-
gene-PARP11	4317	119	1.76	139	2.21	189	2.27	978	16.11	1139	17.18	1083	17.18	651.576049876978	8.77517108204818	3.13342725268973	0.0980573484374589	31.9550477615477	4.59709082022256e-224	4.40164395283519e-222	Ups	NC_010447.5	66443483	66483630	+	PARP11	poly(ADP-ribose) polymerase family member 11%2C transcript variant X3	GO:0030154:cell differentiation;GO:0051028:mRNA transport;GO:0006998:nuclear envelope organization;GO:0070213:protein auto-ADP-ribosylation;GO:0015031:protein transport;GO:0007283:spermatogenesis;	GO:0005829:cytosol;GO:0016604:nuclear body;GO:0005635:nuclear envelope;GO:0005643:nuclear pore;GO:0005654:nucleoplasm;GO:0005634:nucleus;	GO:0003950:NAD+ ADP-ribosyltransferase activity;GO:0140803:NAD+- protein-cysteine ADP-ribosyltransferase activity;GO:0140804:NAD+- protein-lysine ADP-ribosyltransferase activity;GO:1990404:NAD+-protein ADP-ribosyltransferase activity;GO:0016779:nucleotidyltransferase activity;	K15259	-
gene-BHLHE41	3900	181	2.96	169	2.97	239	3.18	1225	22.34	1570	26.22	1212	21.28	819.102966315485	8.3246767696582	3.05739425634435	0.0961182161729644	31.8086870322539	4.90909000630615e-222	4.67171754441586e-220	Ups	NC_010447.5	47687662	47692761	+	BHLHE41	basic helix-loop-helix family member e41%2C transcript variant X2	GO:0009952:anterior/posterior pattern specification;GO:0032922:circadian regulation of gene expression;GO:0045892:negative regulation of DNA-templated transcription;GO:0010832:negative regulation of myotube differentiation;GO:0010944:negative regulation of transcription by competitive promoter binding;GO:0000122:negative regulation of transcription by RNA polymerase II;GO:0050767:regulation of ne…	GO:0000785:chromatin;GO:0005634:nucleus;	GO:0043425:bHLH transcription factor binding;GO:0000981:DNA-binding transcription factor activity, RNA polymerase II-specific;GO:0001227:DNA-binding transcription repressor activity, RNA polymerase II-specific;GO:0070888:E-box binding;GO:0042826:histone deacetylase binding;GO:0043426:MRF binding;GO:0046982:protein heterodimerization activity;GO:0042803:protein homodimerization activity;GO:0000978…	K03730	ko04710 Circadian rhythm;;
gene-MYCBP2	15423	2307	9.53	2045	9.09	2622	8.81	5103	23.54	5591	23.61	5416	24.05	3993.98714570516	2.82228681295844	1.49686460827779	0.0470626923554578	31.805758093315	5.38890335754604e-222	5.09724937583158e-220	Ups	NC_010453.5	49163969	49432865	-	MYCBP2	MYC binding protein 2%2C E3 ubiquitin protein ligase%2C transcript variant X20	GO:0007411:axon guidance;GO:0021785:branchiomotor neuron axon guidance;GO:0048667:cell morphogenesis involved in neuron differentiation;GO:0021952:central nervous system projection neuron axonogenesis;GO:0032922:circadian regulation of gene expression;GO:0008045:motor neuron axon guidance;GO:0042177:negative regulation of protein catabolic process;GO:0050905:neuromuscular process;GO:0031398:posit…	GO:0030424:axon;GO:0005829:cytosol;GO:0043231:intracellular membrane-bounded organelle;GO:0015630:microtubule cytoskeleton;GO:0005654:nucleoplasm;GO:0005634:nucleus;GO:0005886:plasma membrane;GO:0016020:membrane;GO:0005737:cytoplasm;GO:0005856:cytoskeleton;	GO:0005085:guanyl-nucleotide exchange factor activity;GO:0042802:identical protein binding;GO:0031267:small GTPase binding;GO:0061630:ubiquitin protein ligase activity;GO:0008270:zinc ion binding;GO:0046872:metal ion binding;GO:0004842:ubiquitin-protein transferase activity;	K10693	ko04361 Axon regeneration;;
gene-ARL5B	7246	824	7.25	742	7.02	1029	7.36	3667	36.00	3204	28.80	3453	32.63	2283.79399417847	4.89477029815793	2.29124115860649	0.0722392516579267	31.717398865871	8.94381128151657e-221	8.40879895606199e-219	Ups	NC_010452.4	55675129	55700389	-	ARL5B	ADP ribosylation factor like GTPase 5B	GO:0006886:intracellular protein transport;GO:1903292:protein localization to Golgi membrane;GO:0016192:vesicle-mediated transport;	GO:0005737:cytoplasm;GO:0005802:trans-Golgi network;	GO:0005525:GTP binding;GO:0003924:GTPase activity;	K07950	-
gene-SGK1	3946	212	3.42	169	2.94	264	3.47	1200	21.63	1453	23.98	1168	20.27	793.912531709944	7.26322327443301	2.8606099297711	0.0920335716964654	31.0822439794648	4.18553201993016e-212	3.91159270868563e-210	Ups	NC_010443.5	29625786	29753619	+	SGK1	serum/glucocorticoid regulated kinase 1	GO:0006915:apoptotic process;GO:0018105:peptidyl-serine phosphorylation;	GO:0005789:endoplasmic reticulum membrane;GO:0005739:mitochondrion;GO:0005634:nucleus;GO:0005886:plasma membrane;	GO:0005524:ATP binding;GO:0106310:protein serine kinase activity;GO:0004674:protein serine/threonine kinase activity;	K13302	ko04068 FoxO signaling pathway;ko04150 mTOR signaling pathway;ko04151 PI3K-Akt signaling pathway;ko04960 Aldosterone-regulated sodium reabsorption;;
gene-JADE2	12991	414	2.03	372	1.96	488	1.95	1432	7.84	1613	8.09	1576	8.31	1036.07256818672	4.43704400228993	2.1495988604763	0.0691880040105427	31.0689532270471	6.32859794727969e-212	5.87919215257108e-210	Ups	NC_010444.4	136686056	136832004	+	JADE2	jade family PHD finger 2%2C transcript variant X3	GO:0043983:histone H4-K12 acetylation;GO:0043981:histone H4-K5 acetylation;GO:0043982:histone H4-K8 acetylation;GO:0016570:histone modification;GO:1990138:neuron projection extension;GO:0050769:positive regulation of neurogenesis;GO:0051865:protein autoubiquitination;GO:0000209:protein polyubiquitination;GO:0051726:regulation of cell cycle;GO:0001558:regulation of cell growth;GO:2000278:regulatio…	GO:0000123:histone acetyltransferase complex;GO:0005654:nucleoplasm;GO:0070062:extracellular exosome;	GO:0036408:histone H3K14 acetyltransferase activity;GO:0043997:histone H4K12 acetyltransferase activity;GO:0043995:histone H4K5 acetyltransferase activity;GO:0043996:histone H4K8 acetyltransferase activity;GO:0046872:metal ion binding;GO:0061630:ubiquitin protein ligase activity;	-	-
gene-CASP10	8372	278	2.12	263	2.15	428	2.65	1420	12.06	1504	11.70	1523	12.46	957.452482366248	5.65574960040168	2.4997182484614	0.0807346941086458	30.9621319069779	1.7444978233475e-210	1.61102825615293e-208	Ups	NC_010457.5	104858082	104895941	+	CASP10	caspase 10	GO:0006919:activation of cysteine-type endopeptidase activity involved in apoptotic process;GO:0006915:apoptotic process;GO:0043123:positive regulation of canonical NF-kappaB signal transduction;GO:0006508:proteolysis;GO:0042981:regulation of apoptotic process;	GO:0031265:CD95 death-inducing signaling complex;GO:0005737:cytoplasm;GO:0005829:cytosol;GO:0097342:ripoptosome;	GO:0004197:cysteine-type endopeptidase activity;GO:0097153:cysteine-type endopeptidase activity involved in apoptotic process;GO:0097199:cysteine-type endopeptidase activity involved in apoptotic signaling pathway;GO:0097200:cysteine-type endopeptidase activity involved in execution phase of apoptosis;GO:0035877:death effector domain binding;GO:0031625:ubiquitin protein ligase binding;	K04400	ko04210 Apoptosis;ko04622 RIG-I-like receptor signaling pathway;ko04668 TNF signaling pathway;ko05152 Tuberculosis;ko05161 Hepatitis B;;
gene-CMPK2	3156	268	5.41	168	3.65	327	5.37	6927	156.12	7636	157.58	7436	161.34	4138.46521907303	35.7034380471737	5.15799109952793	0.166603889391436	30.9596079561457	1.88644064860486e-210	1.73186348251624e-208	Ups	NC_010445.4	128903395	128917873	+	CMPK2	cytidine/uridine monophosphate kinase 2	GO:0071222:cellular response to lipopolysaccharide;GO:0006233:dTDP biosynthetic process;GO:0006235:dTTP biosynthetic process;GO:0006227:dUDP biosynthetic process;GO:0006165:obsolete nucleoside diphosphate phosphorylation;GO:0009142:nucleoside triphosphate biosynthetic process;	GO:0005737:cytoplasm;GO:0005739:mitochondrion;GO:0005654:nucleoplasm;	GO:0005524:ATP binding;GO:0036430:CMP kinase activity;GO:0004127:cytidylate kinase activity;GO:0036431:dCMP kinase activity;GO:0004550:nucleoside diphosphate kinase activity;GO:0004798:thymidylate kinase activity;GO:0033862:UMP kinase activity;GO:0009041:UMP/dUMP kinase activity;	K13809	ko00240 Pyrimidine metabolism;ko01100 Metabolic pathways;ko01232 Nucleotide metabolism;ko01240 Biosynthesis of cofactors;;
gene-VCPIP1	8391	1571	11.93	1214	9.92	1817	11.22	5619	47.63	5183	40.23	5632	45.96	3701.88733730394	4.39627813929331	2.13628266415004	0.0690362668123094	30.9443537837584	3.02626885790752e-210	2.7620455008984e-208	Ups	NC_010446.5	68073403	68109221	+	VCPIP1	valosin containing protein interacting protein 1	GO:0006974:DNA damage response;GO:0016320:endoplasmic reticulum membrane fusion;GO:0090168:Golgi reassembly;GO:0000278:mitotic cell cycle;GO:0016579:protein deubiquitination;GO:0035871:protein K11-linked deubiquitination;GO:0071108:protein K48-linked deubiquitination;GO:0016567:protein ubiquitination;GO:0106300:protein-DNA covalent cross-linking repair;GO:1905634:regulation of protein localizatio…	GO:0005737:cytoplasm;GO:0005788:endoplasmic reticulum lumen;GO:0005795:Golgi stack;GO:0005634:nucleus;	GO:0004843:cysteine-type deubiquitinase activity;	K11861	-
gene-SESN3	9711	2380	15.62	2013	14.21	2975	15.87	462	3.38	472	3.17	452	3.19	1350.47031904644	0.231301600423779	-2.11215284657231	0.0685393307830075	-30.8166540647923	1.56787094252104e-208	1.42266056976313e-206	Down	NC_010451.4	27207239	27279205	-	SESN3	sestrin 3	GO:0034198:cellular response to amino acid starvation;GO:0042149:cellular response to glucose starvation;GO:0071233:cellular response to leucine;GO:1990253:cellular response to leucine starvation;GO:0042593:glucose homeostasis;GO:1904262:negative regulation of TORC1 signaling;GO:0016239:positive regulation of macroautophagy;GO:0046626:regulation of insulin receptor signaling pathway;GO:0051896:re…	GO:0005737:cytoplasm;GO:0005634:nucleus;GO:0031932:TORC2 complex;	GO:0070728:leucine binding;GO:0016684:oxidoreductase activity, acting on peroxide as acceptor;	K10141	ko04115 p53 signaling pathway;ko04211 Longevity regulating pathway;;
gene-BRCA1	9091	421	2.95	442	3.33	532	3.03	1612	12.61	1752	12.55	1613	12.15	1120.33790292745	4.36118878468028	2.12472144234043	0.0689874344188292	30.798673124167	2.72986405015434e-208	2.46271608270282e-206	Ups	NC_010454.4	19788087	19854515	+	BRCA1	BRCA1%2C DNA repair associated%2C transcript variant X8	GO:0007049:cell cycle;GO:0043009:chordate embryonic development;GO:0009048:dosage compensation by inactivation of X chromosome;GO:0000724:double-strand break repair via homologous recombination;GO:0006633:fatty acid biosynthetic process;GO:0045717:negative regulation of fatty acid biosynthetic process;GO:0035067:negative regulation of histone acetylation;GO:0045893:positive regulation of DNA-temp…	GO:0070531:BRCA1-A complex;GO:0031436:BRCA1-BARD1 complex;GO:0005694:chromosome;GO:0005737:cytoplasm;GO:0005634:nucleus;GO:0005886:plasma membrane;	GO:0003677:DNA binding;GO:0070063:RNA polymerase binding;GO:0003713:transcription coactivator activity;GO:0004842:ubiquitin-protein transferase activity;GO:0008270:zinc ion binding;	K10605	ko01524 Platinum drug resistance;ko03440 Homologous recombination;ko03460 Fanconi anemia pathway;ko04120 Ubiquitin mediated proteolysis;ko04151 PI3K-Akt signaling pathway;ko05206 MicroRNAs in cancer;ko05224 Breast cancer;;
gene-CAVIN4	3102	1308	26.87	1196	26.42	1794	29.97	3534	81.04	4232	88.85	3928	86.71	2775.31564654917	3.34372405389828	1.7414557916475	0.0566078652592291	30.7634952081783	8.07042903197202e-208	7.23880378747054e-206	Ups	NC_010443.5	242310017	242319977	+	CAVIN4	caveolae associated protein 4	GO:0030154:cell differentiation;GO:0007517:muscle organ development;GO:0045944:positive regulation of transcription by RNA polymerase II;GO:0010468:regulation of gene expression;	GO:0005901:caveola;GO:0005737:cytoplasm;GO:0005829:cytosol;GO:0005886:plasma membrane;GO:0042383:sarcolemma;GO:0016528:sarcoplasm;GO:0030018:Z disc;	-	-	-
gene-LOC100737977	3436	358	6.64	289	5.76	432	6.51	1371	28.38	1463	27.73	1443	28.76	943.75680401481	4.86412184360333	2.28217936795926	0.0742356021755408	30.7423837226069	1.54580812545223e-207	1.37859585222474e-205	Ups	NC_010456.5	7344788	7371086	-	LOC100737977	tumor necrosis factor receptor superfamily member 10B-like	-	-	-	K04722	ko04060 Cytokine-cytokine receptor interaction;ko04061 Viral protein interaction with cytokine and cytokine receptor;ko04115 p53 signaling pathway;ko04210 Apoptosis;ko04217 Necroptosis;ko04650 Natural killer cell mediated cytotoxicity;ko05130 Pathogenic Escherichia coli infection;ko05132 Salmonella infection;ko05164 Influenza A;ko05417 Lipid and atherosclerosis;;
gene-CDHR4	2964	34	0.73	29	0.67	26	0.45	873	20.95	916	20.13	966	22.32	518.197033994818	37.8366426121506	5.24171217347763	0.171092824372354	30.6366569884308	3.97928545680764e-206	3.52867659797709e-204	Ups	NC_010455.5	32322030	32329530	-	CDHR4	cadherin related family member 4%2C transcript variant X1	GO:0007155:cell adhesion;GO:0007156:homophilic cell adhesion via plasma membrane adhesion molecules;	GO:0005886:plasma membrane;	GO:0005509:calcium ion binding;	K16504	-
gene-RFTN2	3247	857	16.82	785	16.57	1036	16.53	2385	52.25	2979	59.75	2591	54.64	1853.34461429231	3.62903436897336	1.85958572000618	0.0607194181586121	30.6258817426173	5.53733176346528e-206	4.88255010352557e-204	Ups	NC_010457.5	101433839	101500926	-	RFTN2	raftlin family member 2	GO:0033227:dsRNA transport;GO:0043330:response to exogenous dsRNA;	GO:0005886:plasma membrane;	-	-	-
gene-PSMA2	964	2248	148.58	2365	168.14	2692	144.70	6236	460.14	6898	466.03	6343	450.57	4663.67752161129	3.24564207417964	1.69850390984344	0.055472635380265	30.6187708263758	6.88604756050435e-206	6.03767102678603e-204	Ups	NC_010460.4	51909399	51919859	+	PSMA2	proteasome subunit alpha 2	GO:0010498:proteasomal protein catabolic process;GO:0009615:response to virus;GO:0006511:ubiquitin-dependent protein catabolic process;	GO:0005634:nucleus;GO:0000932:P-body;GO:0005839:proteasome core complex;GO:0019773:proteasome core complex, alpha-subunit complex;	-	K02726	ko03050 Proteasome;ko05010 Alzheimer disease;ko05012 Parkinson disease;ko05014 Amyotrophic lateral sclerosis;ko05016 Huntington disease;ko05017 Spinocerebellar ataxia;ko05020 Prion disease;ko05022 Pathways of neurodegeneration - multiple diseases;;
gene-RNASET2	1950	378	12.35	349	12.27	456	12.12	1567	57.16	1945	64.96	1550	54.43	1101.49653280215	5.22692430290662	2.38596226612543	0.0781722067943078	30.5218742564546	1.3359589724532e-204	1.16482188173615e-202	Ups	NC_010443.5	2146707	2164768	+	RNASET2	ribonuclease T2	GO:0045087:innate immune response;GO:0006401:RNA catabolic process;	GO:0005788:endoplasmic reticulum lumen;GO:0005576:extracellular region;GO:0005615:extracellular space;GO:0043202:lysosomal lumen;GO:0005764:lysosome;GO:0005758:mitochondrial intermembrane space;	GO:0004521:RNA endonuclease activity;GO:0004540:RNA nuclease activity;GO:0033897:ribonuclease T2 activity;GO:0003723:RNA binding;	K01166	-
gene-C1S	2977	6837	146.33	6885	158.50	8862	154.25	18168	434.10	22284	487.51	18424	423.79	14132.5431390378	3.18449102283419	1.67106280497407	0.0549018125865571	30.4372975362062	1.76419872360254e-203	1.5296583044036e-201	Ups	NC_010447.5	63670309	63681466	-	C1S	complement C1s	GO:0006958:complement activation, classical pathway;GO:0045087:innate immune response;GO:0006508:proteolysis;	GO:0005615:extracellular space;	GO:0005509:calcium ion binding;GO:0004252:serine-type endopeptidase activity;	K01331	ko04610 Complement and coagulation cascades;ko05133 Pertussis;ko05150 Staphylococcus aureus infection;ko05171 Coronavirus disease - COVID-19;ko05322 Systemic lupus erythematosus;;
gene-PPP1R15A	2316	375	10.32	352	10.42	511	11.43	1417	43.52	1548	43.53	1503	44.44	1001.87631817985	4.43046027373338	2.14745658594477	0.0706790616301754	30.3832073660122	9.1556135464423e-203	7.89456688504558e-201	Ups	NC_010448.4	54172038	54175461	+	PPP1R15A	protein phosphatase 1 regulatory subunit 15A%2C transcript variant X2	-	-	-	K14019	ko04141 Protein processing in endoplasmic reticulum;;
gene-MYOT	2409	894	23.64	903	25.69	1139	24.50	2412	71.22	2809	75.94	2687	76.38	1885.52145454505	3.29219394741629	1.71904932929952	0.0566323103744395	30.3545682302836	2.18684924739897e-202	1.87528330792065e-200	Ups	NC_010444.4	139899245	139919095	+	MYOT	myotilin%2C transcript variant X1	GO:0007156:homophilic cell adhesion via plasma membrane adhesion molecules;GO:0006936:muscle contraction;GO:0050808:synapse organization;	GO:0015629:actin cytoskeleton;GO:0030424:axon;GO:0043025:neuronal cell body;GO:0005886:plasma membrane;GO:0042383:sarcolemma;GO:0030018:Z disc;	GO:0003779:actin binding;GO:0051393:alpha-actinin binding;GO:0008046:axon guidance receptor activity;GO:0008307:structural constituent of muscle;	-	-
gene-ZC3H12C	14479	1199	5.28	1102	5.22	1467	5.25	2903	14.26	3273	14.72	2936	13.89	2230.2032470142	2.95964540363247	1.565424336305	0.0518569688076335	30.18734747324	3.47201898301698e-200	2.96108198185497e-198	Ups	NC_010451.4	38133440	38209365	+	ZC3H12C	zinc finger CCCH-type containing 12C%2C transcript variant X2	GO:0090502:obsolete RNA phosphodiester bond hydrolysis, endonucleolytic;	GO:0036464:cytoplasmic ribonucleoprotein granule;GO:0005634:nucleus;	GO:0004521:RNA endonuclease activity;GO:0046872:metal ion binding;GO:0003729:mRNA binding;	K18668	-
gene-BAZ1A	5848	1642	17.89	1527	17.90	1955	17.32	3844	46.76	4013	44.69	4103	48.04	2958.29431707583	2.85557006827462	1.51377878501874	0.0503180629804356	30.0842022795536	7.79846326745663e-199	6.61470740299976e-197	Ups	NC_010449.5	64969626	65069969	+	BAZ1A	bromodomain adjacent to zinc finger domain 1A%2C transcript variant X1	GO:0006338:chromatin remodeling;GO:0006261:DNA-templated DNA replication;GO:0006334:nucleosome assembly;GO:0045740:positive regulation of DNA replication;GO:0006275:regulation of DNA replication;GO:0006355:regulation of DNA-templated transcription;GO:0031445:regulation of heterochromatin formation;GO:0006357:regulation of transcription by RNA polymerase II;	GO:0016590:ACF complex;GO:0008623:CHRAC;GO:0000228:nuclear chromosome;GO:0005634:nucleus;GO:0005721:pericentric heterochromatin;	GO:0003677:DNA binding;GO:0046872:metal ion binding;	K11655	-
gene-ITGA6	5611	7901	89.72	7581	92.60	10166	93.88	2643	33.51	2928	33.99	2863	34.94	5373.17790821228	0.402963681435122	-1.31127827840357	0.0436343165968113	-30.0515369707748	2.08465181433584e-198	1.75865734412646e-196	Down	NC_010457.5	78504108	78591779	+	ITGA6	integrin subunit alpha 6	GO:0050873:brown fat cell differentiation;GO:0033627:cell adhesion mediated by integrin;GO:0098609:cell-cell adhesion;GO:0007160:cell-matrix adhesion;GO:0031589:cell-substrate adhesion;GO:0031668:cellular response to extracellular stimulus;GO:0046847:filopodium assembly;GO:0007229:integrin-mediated signaling pathway;GO:0050900:leukocyte migration;GO:0097534:lymphoid lineage cell migration;GO:0035…	GO:0005912:adherens junction;GO:0045178:basal part of cell;GO:0009925:basal plasma membrane;GO:0005604:basement membrane;GO:0016323:basolateral plasma membrane;GO:0009986:cell surface;GO:0009897:external side of plasma membrane;GO:0030175:filopodium;GO:0030056:hemidesmosome;GO:0034676:integrin alpha6-beta4 complex;GO:0008305:integrin complex;GO:0005886:plasma membrane;	GO:0031994:insulin-like growth factor I binding;GO:0005178:integrin binding;GO:0043236:laminin binding;GO:0046872:metal ion binding;GO:0038132:neuregulin binding;GO:0044877:protein-containing complex binding;	K06485	ko04151 PI3K-Akt signaling pathway;ko04510 Focal adhesion;ko04512 ECM-receptor interaction;ko04514 Cell adhesion molecules;ko04640 Hematopoietic cell lineage;ko04810 Regulation of actin cytoskeleton;ko05145 Toxoplasmosis;ko05165 Human papillomavirus infection;ko05200 Pathways in cancer;ko05222 Small cell lung cancer;ko05410 Hypertrophic cardiomyopathy;ko05412 Arrhythmogenic right ventricular card…
gene-DBN1	3747	5094	86.62	5163	94.44	6317	87.35	1205	22.88	1265	21.99	1423	26.01	3198.76882692131	0.286861684811442	-1.80157281002914	0.060920704685307	-29.5724223699541	3.38204858172041e-192	2.83782968897368e-190	Down	NC_010444.4	80480603	80495797	+	DBN1	drebrin 1%2C transcript variant X2	GO:0007015:actin filament organization;GO:0007568:obsolete aging;GO:0007420:brain development;GO:0010643:cell communication by chemical coupling;GO:0010644:cell communication by electrical coupling;GO:0071560:cellular response to transforming growth factor beta stimulus;GO:0071356:cellular response to tumor necrosis factor;GO:0071481:cellular response to X-ray;GO:0051220:cytoplasmic sequestering …	GO:0015629:actin cytoskeleton;GO:0032279:asymmetric synapse;GO:0044295:axonal growth cone;GO:0044308:axonal spine;GO:0005911:cell-cell junction;GO:0030864:cortical actin cytoskeleton;GO:0005737:cytoplasm;GO:0005856:cytoskeleton;GO:0030425:dendrite;GO:1902737:dendritic filopodium;GO:0043198:dendritic shaft;GO:0043197:dendritic spine;GO:0060076:excitatory synapse;GO:0030175:filopodium;GO:0005921:ga…	GO:0051015:actin filament binding;GO:0140661:cytoskeletal motor inhibitor activity;GO:0008092:cytoskeletal protein binding;GO:0005522:profilin binding;GO:0003779:actin binding;GO:0045296:cadherin binding;	-	-
gene-TOR3A	2146	175	5.20	174	5.56	249	6.01	942	31.22	1116	33.87	1110	35.42	668.005037396068	6.49510793836033	2.69935350116865	0.0918244690498985	29.396886571724	6.01865401774299e-190	5.02316220614518e-188	Ups	NC_010451.4	120859834	120885925	+	TOR3A	torsin family 3 member A	-	GO:0005783:endoplasmic reticulum;GO:0005788:endoplasmic reticulum lumen;GO:0070062:extracellular exosome;GO:0005635:nuclear envelope;	GO:0005524:ATP binding;GO:0016887:ATP hydrolysis activity;	-	-
gene-COL21A1	4389	2328	33.79	2290	35.76	3029	35.76	572	9.27	618	9.17	611	9.53	1472.00483611797	0.288562241473809	-1.79304556013902	0.0611767657819667	-29.3092571537601	7.90463762968959e-189	6.56211061098752e-187	Down	NC_010449.5	29414851	29609039	+	COL21A1	collagen type XXI alpha 1 chain%2C transcript variant X3	-	GO:0005581:collagen trimer;GO:0062023:collagen-containing extracellular matrix;GO:0005829:cytosol;GO:0005788:endoplasmic reticulum lumen;GO:0005576:extracellular region;GO:0005615:extracellular space;	-	K16629	ko04974 Protein digestion and absorption;;
gene-FAM111B	2980	160	3.42	140	3.22	201	3.49	892	21.29	1039	22.71	908	20.86	593.703286344721	6.94130822886076	2.79520759326776	0.0954392464649161	29.2878212769135	1.48235843407377e-188	1.22408296722695e-186	Ups	NC_010444.4	12268692	12279386	-	FAM111B	family with sequence similarity 111 member B%2C transcript variant X4	GO:0006260:DNA replication;GO:0006508:proteolysis;	GO:0000785:chromatin;GO:0005634:nucleus;	GO:0008233:peptidase activity;	-	-
gene-JAK2	9263	535	3.68	457	3.38	681	3.81	1599	12.28	1849	13.00	1739	12.86	1197.32040323862	3.80384786805739	1.92745954788405	0.0658678967609964	29.2625033235522	3.11330346664849e-188	2.55733301073595e-186	Ups	NC_010443.5	216849744	217002310	-	JAK2	Janus kinase 2	GO:0006919:activation of cysteine-type endopeptidase activity involved in apoptotic process;GO:0097296:activation of cysteine-type endopeptidase activity involved in apoptotic signaling pathway;GO:0042976:activation of Janus kinase activity;GO:0002250:adaptive immune response;GO:0030154:cell differentiation;GO:0071549:cellular response to dexamethasone stimulus;GO:0036016:cellular response to int…	GO:0005901:caveola;GO:0005856:cytoskeleton;GO:0005829:cytosol;GO:0012505:endomembrane system;GO:0005925:focal adhesion;GO:0030526:granulocyte macrophage colony-stimulating factor receptor complex;GO:0005654:nucleoplasm;GO:0005634:nucleus;	GO:0005524:ATP binding;GO:0005126:cytokine receptor binding;GO:0005131:growth hormone receptor binding;GO:0020037:heme binding;GO:0042393:histone binding;GO:0035401:histone H3Y41 kinase activity;GO:0042802:identical protein binding;GO:0005143:interleukin-12 receptor binding;GO:0046872:metal ion binding;GO:0004715:non-membrane spanning protein tyrosine kinase activity;GO:0019901:protein kinase bin…	K04447	ko01521 EGFR tyrosine kinase inhibitor resistance;ko04062 Chemokine signaling pathway;ko04151 PI3K-Akt signaling pathway;ko04217 Necroptosis;ko04550 Signaling pathways regulating pluripotency of stem cells;ko04630 JAK-STAT signaling pathway;ko04658 Th1 and Th2 cell differentiation;ko04659 Th17 cell differentiation;ko04725 Cholinergic synapse;ko04917 Prolactin signaling pathway;ko04920 Adipocytoki…
gene-SLC15A3	2562	152	3.78	122	3.26	134	2.71	1031	28.62	969	24.63	1005	26.86	613.161281154547	8.99180020864982	3.1686099802661	0.108305829591617	29.2561350779899	3.75178618645281e-188	3.06566110010309e-186	Ups	NC_010444.4	10799927	10814363	+	SLC15A3	solute carrier family 15 member 3	GO:0140206:dipeptide import across plasma membrane;GO:0045087:innate immune response;GO:0006811:monoatomic ion transport;GO:0015835:peptidoglycan transport;GO:0070434:positive regulation of nucleotide-binding oligomerization domain containing 2 signaling pathway;GO:0015031:protein transport;GO:0055085:transmembrane transport;	GO:0010008:endosome membrane;GO:0043231:intracellular membrane-bounded organelle;GO:0005765:lysosomal membrane;GO:0016020:membrane;	GO:0071916:dipeptide transmembrane transporter activity;GO:0015333:peptide:proton symporter activity;GO:0015647:peptidoglycan transmembrane transporter activity;GO:0022857:transmembrane transporter activity;	K14638	-
gene-TRIM56	7337	1207	10.48	1094	10.22	1671	11.80	3270	31.70	3487	30.95	3385	31.59	2446.28072540601	3.14473071297223	1.65293648270301	0.0565153521880134	29.2475658154634	4.82201116789773e-188	3.91964209882186e-186	Ups	NC_010445.4	8834260	8842524	+	TRIM56	tripartite motif containing 56%2C transcript variant X1	GO:0051607:defense response to virus;GO:0045087:innate immune response;GO:0045893:positive regulation of DNA-templated transcription;GO:0032728:positive regulation of interferon-beta production;GO:0070534:protein K63-linked ubiquitination;GO:0034340:response to type I interferon;	GO:0000785:chromatin;GO:0005737:cytoplasm;GO:0005654:nucleoplasm;	GO:0061630:ubiquitin protein ligase activity;GO:0004842:ubiquitin-protein transferase activity;GO:0008270:zinc ion binding;	K12026	-
gene-ST3GAL6	6758	206	1.94	205	2.08	316	2.42	1344	14.15	1242	11.97	1433	14.52	845.196066628902	6.81959525204057	2.76968611678584	0.0950238478136961	29.1472738739867	9.04578474987354e-187	7.31489961612831e-185	Ups	NC_010455.5	160158238	160225355	-	ST3GAL6	ST3 beta-galactoside alpha-2%2C3-sialyltransferase 6%2C transcript variant X20	GO:0071354:cellular response to interleukin-6;GO:0006664:glycolipid metabolic process;GO:0018146:keratan sulfate biosynthetic process;GO:0009312:oligosaccharide biosynthetic process;GO:0009311:oligosaccharide metabolic process;GO:0006486:protein glycosylation;GO:0036211:protein modification process;	GO:0070062:extracellular exosome;GO:0000139:Golgi membrane;GO:0016020:membrane;	GO:0003836:beta-galactoside (CMP) alpha-2,3-sialyltransferase activity;GO:0052798:beta-galactoside alpha-2,3-sialyltransferase activity;GO:0008373:sialyltransferase activity;	K03792	ko00601 Glycosphingolipid biosynthesis - lacto and neolacto series;ko01100 Metabolic pathways;;
gene-ATF3	2210	123	3.55	102	3.16	168	3.94	851	27.39	907	26.73	991	30.71	561.50914412834	8.59844773831228	3.10407623628359	0.106528292801119	29.1385147988685	1.16798312421256e-186	9.39624361834298e-185	Ups	NC_010451.4	130772259	130829678	-	ATF3	activating transcription factor 3%2C transcript variant X3	GO:0001709:cell fate determination;GO:0034198:cellular response to amino acid starvation;GO:0030968:endoplasmic reticulum unfolded protein response;GO:0006094:gluconeogenesis;GO:0045892:negative regulation of DNA-templated transcription;GO:0070373:negative regulation of ERK1 and ERK2 cascade;GO:0000122:negative regulation of transcription by RNA polymerase II;GO:0008284:positive regulation of cel…	GO:1990622:CHOP-ATF3 complex;GO:0005730:nucleolus;GO:0005654:nucleoplasm;GO:0005634:nucleus;GO:0090575:RNA polymerase II transcription regulator complex;	GO:0003677:DNA binding;GO:0001228:DNA-binding transcription activator activity, RNA polymerase II-specific;GO:0003700:DNA-binding transcription factor activity;GO:0000981:DNA-binding transcription factor activity, RNA polymerase II-specific;GO:0001227:DNA-binding transcription repressor activity, RNA polymerase II-specific;GO:0042802:identical protein binding;GO:0046982:protein heterodimerization…	K09032	-
gene-DNAJC13	8000	2292	18.25	2120	18.16	2796	18.11	4582	40.74	4966	40.43	4786	40.97	3701.973400741	2.43437425672242	1.28355098268217	0.0442224796804375	29.0248532410987	3.19651777904193e-185	2.55836169115422e-183	Ups	NC_010455.5	73573887	73707951	+	DNAJC13	DnaJ heat shock protein family (Hsp40) member C13%2C transcript variant X2	GO:0007032:endosome organization;GO:0001649:osteoblast differentiation;GO:0015031:protein transport;GO:0006898:receptor-mediated endocytosis;GO:2000641:regulation of early endosome to late endosome transport;GO:1902954:regulation of early endosome to recycling endosome transport;	GO:0035577:azurophil granule membrane;GO:0005829:cytosol;GO:0031901:early endosome membrane;GO:0010008:endosome membrane;GO:0070062:extracellular exosome;GO:0043231:intracellular membrane-bounded organelle;GO:0005765:lysosomal membrane;GO:0016020:membrane;GO:0005886:plasma membrane;GO:0030667:secretory granule membrane;	-	K09533	-
gene-LOC110255361	10345	13	0.08	15	0.10	25	0.13	1111	7.64	1118	7.04	961	6.36	592.482984894529	73.8871859198711	6.20725227775913	0.214209316859267	28.977508395852	1.26384922387823e-184	1.00637218556467e-182	Ups	NC_010451.4	3018492	3070593	+	LOC110255361	interferon-induced very large GTPase 1-like%2C transcript variant X3	-	GO:0005829:cytosol;GO:0005634:nucleus;	GO:0005525:GTP binding;	-	-
gene-BHLHE40	3193	1004	20.03	957	20.54	1244	20.19	2739	61.02	3142	64.09	2643	56.68	2038.34034805798	3.25249582247714	1.70154720393911	0.0588139769642042	28.9310006186917	4.86643901606044e-184	3.85535602658148e-182	Ups	NC_010455.5	61526121	61533686	+	BHLHE40	basic helix-loop-helix family member e40	GO:0032922:circadian regulation of gene expression;GO:0007623:circadian rhythm;GO:0043153:entrainment of circadian clock by photoperiod;GO:0043433:negative regulation of DNA-binding transcription factor activity;GO:0045892:negative regulation of DNA-templated transcription;GO:0042752:regulation of circadian rhythm;	GO:0005737:cytoplasm;GO:0016604:nuclear body;GO:0005634:nucleus;	GO:0001227:DNA-binding transcription repressor activity, RNA polymerase II-specific;GO:0070888:E-box binding;GO:0043426:MRF binding;GO:0019904:protein domain specific binding;GO:0046982:protein heterodimerization activity;GO:0042803:protein homodimerization activity;GO:0061629:RNA polymerase II-specific DNA-binding transcription factor binding;	K03729	ko04710 Circadian rhythm;;
gene-DEK	3310	1508	29.03	1490	30.85	1994	31.21	3997	85.89	4200	82.64	3786	78.32	2939.85482688474	2.94421534875171	1.55788319830177	0.0540541029997428	28.8208130714735	1.17675944739479e-182	9.2755983310558e-181	Ups	NC_010449.5	13901562	13935477	-	DEK	DEK proto-oncogene%2C transcript variant X3	GO:0006338:chromatin remodeling;GO:0035066:positive regulation of histone acetylation;GO:0045943:positive regulation of transcription by RNA polymerase I;GO:0045944:positive regulation of transcription by RNA polymerase II;GO:0045945:positive regulation of transcription by RNA polymerase III;GO:2000779:regulation of double-strand break repair;GO:2001032:regulation of double-strand break repair vi…	GO:0110016:B-WICH complex;GO:0043292:contractile fiber;GO:0005730:nucleolus;GO:0005654:nucleoplasm;GO:0005634:nucleus;	GO:0003677:DNA binding;GO:0042393:histone binding;GO:0003723:RNA binding;	K17046	-
gene-SFRP2	2001	656	20.89	579	19.83	857	22.19	1881	66.87	2300	74.86	2029	69.43	1445.5574873148	3.64087039401127	1.86428338531821	0.0648437579910664	28.7503908329165	8.95624924775432e-182	7.02412974923124e-180	Ups	NC_010450.4	75337311	75345926	+	SFRP2	secreted frizzled related protein 2	GO:0030509:BMP signaling pathway;GO:0001569:branching involved in blood vessel morphogenesis;GO:0060070:canonical Wnt signaling pathway;GO:0003214:cardiac left ventricle morphogenesis;GO:0010659:cardiac muscle cell apoptotic process;GO:0007267:cell-cell signaling;GO:0031668:cellular response to extracellular stimulus;GO:0071481:cellular response to X-ray;GO:0002063:chondrocyte development;GO:0030…	GO:0062023:collagen-containing extracellular matrix;GO:0005615:extracellular space;	GO:0061133:endopeptidase activator activity;GO:0001968:fibronectin binding;GO:0005178:integrin binding;GO:0048018:receptor ligand activity;GO:0017147:Wnt-protein binding;	K02176	ko04310 Wnt signaling pathway;;
gene-C13H3orf38	9057	1540	10.83	1346	10.19	1975	11.30	5550	43.59	4867	35.00	5469	41.35	3641.38955692714	4.03083743533774	2.01107960011746	0.0699741627480455	28.7403167274571	1.19685798630081e-181	9.33968129609839e-180	Ups	NC_010455.5	167790016	167803786	-	C13H3orf38	chromosome 13 C3orf38 homolog%2C transcript variant X2	GO:0006915:apoptotic process;	-	-	-	-
gene-CSPG5	2163	248	7.31	213	6.75	328	7.86	1170	38.48	1153	34.72	1178	37.29	758.99796116717	5.45764557498044	2.44827870758003	0.0852049527038022	28.7339952654041	1.43559595837135e-181	1.11469383693043e-179	Ups	NC_010455.5	30387225	30404181	-	CSPG5	chondroitin sulfate proteoglycan 5%2C transcript variant X1	GO:0031103:axon regeneration;GO:0048858:cell projection morphogenesis;GO:0007010:cytoskeleton organization;GO:0106091:glial cell projection elongation;GO:0046907:intracellular transport;GO:0007399:nervous system development;GO:1900026:positive regulation of substrate adhesion-dependent cell spreading;GO:2000300:regulation of synaptic vesicle exocytosis;GO:0099550:trans-synaptic signaling, modulat…	GO:0009986:cell surface;GO:0005789:endoplasmic reticulum membrane;GO:0005576:extracellular region;GO:0098982:GABA-ergic synapse;GO:0098978:glutamatergic synapse;GO:0005794:Golgi apparatus;GO:0005796:Golgi lumen;GO:0000139:Golgi membrane;GO:0030660:Golgi-associated vesicle membrane;GO:0043202:lysosomal lumen;GO:0016020:membrane;GO:0005886:plasma membrane;GO:0045211:postsynaptic membrane;GO:0045202…	GO:0008083:growth factor activity;	K08116	-
gene-PARP3	4575	1276	17.77	1181	17.69	1550	17.55	2790	43.38	3111	44.29	3028	45.32	2233.21173320457	2.72649377681641	1.44704686252986	0.0503990486800801	28.7117892187872	2.71875267394436e-181	2.10057291991335e-179	Ups	NC_010455.5	34075807	34084384	+	PARP3	poly(ADP-ribose) polymerase family member 3%2C transcript variant X4	GO:0030592:DNA ADP-ribosylation;GO:0006302:double-strand break repair;GO:0045829:negative regulation of isotype switching;GO:1905662:negative regulation of telomerase RNA reverse transcriptase activity;GO:0051106:positive regulation of DNA ligation;GO:2001034:positive regulation of double-strand break repair via nonhomologous end joining;GO:0070213:protein auto-ADP-ribosylation;GO:1990166:protein…	GO:0005814:centriole;GO:0005737:cytoplasm;GO:0045171:intercellular bridge;GO:0016604:nuclear body;GO:0005730:nucleolus;GO:0005654:nucleoplasm;GO:0035861:site of double-strand break;	GO:0003824:catalytic activity;GO:0140294:NAD DNA ADP-ribosyltransferase activity;GO:0003950:NAD+ ADP-ribosyltransferase activity;GO:0140806:NAD+- protein-aspartate ADP-ribosyltransferase activity;GO:0140804:NAD+- protein-lysine ADP-ribosyltransferase activity;GO:1990404:NAD+-protein ADP-ribosyltransferase activity;GO:0140807:NAD+-protein-glutamate ADP-ribosyltransferase activity;GO:0016779:nucleo…	K10798	ko03410 Base excision repair;ko04210 Apoptosis;ko04212 Longevity regulating pathway - worm;;
gene-PURB	8956	11145	79.29	10350	79.20	13135	75.99	3696	29.35	3882	28.23	3967	30.33	7304.70656442694	0.407415010491839	-1.29542896003471	0.0453642974734255	-28.5561340566019	2.35714189185277e-179	1.8122124879875e-177	Down	NC_010460.4	50510010	50518965	+	PURB	purine rich element binding protein B	GO:0045637:regulation of myeloid cell differentiation;GO:0006357:regulation of transcription by RNA polymerase II;	GO:0005654:nucleoplasm;GO:0005634:nucleus;	GO:0000981:DNA-binding transcription factor activity, RNA polymerase II-specific;GO:0140297:DNA-binding transcription factor binding;GO:0001227:DNA-binding transcription repressor activity, RNA polymerase II-specific;GO:0003729:mRNA binding;GO:0032422:purine-rich negative regulatory element binding;GO:0003723:RNA binding;GO:0000977:RNA polymerase II transcription regulatory region sequence-specif…	K11251	ko04217 Necroptosis;ko04613 Neutrophil extracellular trap formation;ko05034 Alcoholism;ko05322 Systemic lupus erythematosus;;
gene-PRRG1	5071	755	9.49	747	10.10	978	9.99	2425	34.02	2475	31.79	2222	30.00	1675.70718597854	3.52038865556137	1.81573471309502	0.0636522188787054	28.5258667345918	5.59776476904519e-179	4.28256444855335e-177	Ups	NC_010461.5	33064499	33232556	+	PRRG1	proline rich and Gla domain 1%2C transcript variant X2	-	GO:0005576:extracellular region;GO:0016020:membrane;	GO:0005509:calcium ion binding;	-	-
gene-PDE12	5659	626	7.05	521	6.31	727	6.66	2306	28.99	2093	24.09	2368	28.65	1522.21164110564	4.43549370172039	2.14909469559339	0.0754148117825761	28.4969841440341	1.27669747348972e-178	9.71971583841661e-177	Ups	NC_010455.5	39395517	39402653	+	PDE12	phosphodiesterase 12	GO:0071359:cellular response to dsRNA;GO:0035457:cellular response to interferon-alpha;GO:0071346:cellular response to type II interferon;GO:0000958:mitochondrial mRNA catabolic process;GO:0006397:mRNA processing;GO:0060548:obsolete negative regulation of cell death;GO:0090324:negative regulation of oxidative phosphorylation;GO:0000288:nuclear-transcribed mRNA catabolic process, deadenylation-dep…	GO:0005759:mitochondrial matrix;GO:0005739:mitochondrion;	GO:0000175:3'-5'-RNA exonuclease activity;GO:0004527:exonuclease activity;GO:0046872:metal ion binding;GO:0004535:poly(A)-specific ribonuclease activity;	K19612	-
gene-TNFAIP3	7899	1364	11.00	1256	10.90	1490	9.77	3911	35.22	4358	35.93	3608	31.28	2791.50660225439	3.51921228155455	1.81525254117169	0.063788166252798	28.4575125420237	3.93417788222543e-178	2.98061719455788e-176	Ups	NC_010443.5	26474158	26489771	-	TNFAIP3	TNF alpha induced protein 3	GO:0006915:apoptotic process;GO:0001922:B-1 B cell homeostasis;GO:0016477:cell migration;GO:0070301:cellular response to hydrogen peroxide;GO:0071222:cellular response to lipopolysaccharide;GO:0007010:cytoskeleton organization;GO:0072666:establishment of protein localization to vacuole;GO:0006954:inflammatory response;GO:0050869:negative regulation of B cell activation;GO:0045779:negative regulat…	GO:0005737:cytoplasm;GO:0005829:cytosol;GO:0070062:extracellular exosome;GO:0005764:lysosome;GO:0005634:nucleus;	GO:0004843:cysteine-type deubiquitinase activity;GO:0003677:DNA binding;GO:0042802:identical protein binding;GO:0061578:K63-linked deubiquitinase activity;GO:0070530:K63-linked polyubiquitin modification-dependent protein binding;GO:0019900:kinase binding;GO:0002020:protease binding;GO:0008022:obsolete protein C-terminus binding;GO:0043621:protein self-association;GO:0043130:ubiquitin binding;GO:…	K11859	ko04064 NF-kappa B signaling pathway;ko04217 Necroptosis;ko04621 NOD-like receptor signaling pathway;ko04657 IL-17 signaling pathway;ko04668 TNF signaling pathway;ko05162 Measles;ko05169 Epstein-Barr virus infection;;
gene-CHMP7	2924	714	15.56	642	15.05	858	15.20	2007	48.82	2303	51.30	1956	45.81	1476.94218973465	3.46254975242536	1.79183480099913	0.0630187676045505	28.4333519856034	7.82877998713131e-178	5.90259754875161e-176	Ups	NC_010456.5	7390066	7403657	+	CHMP7	charged multivesicular body protein 7	GO:0097352:autophagosome maturation;GO:0006914:autophagy;GO:1904903:ESCRT III complex disassembly;GO:0010458:exit from mitosis;GO:1902774:late endosome to lysosome transport;GO:0045324:late endosome to vacuole transport;GO:0032511:late endosome to vacuole transport via multivesicular body sorting pathway;GO:0090148:membrane fission;GO:0061952:midbody abscission;GO:0007080:mitotic metaphase chromo…	GO:1904930:amphisome membrane;GO:0000421:autophagosome membrane;GO:0005829:cytosol;GO:0000815:ESCRT III complex;GO:0000776:kinetochore;GO:0005828:kinetochore microtubule;GO:0005765:lysosomal membrane;GO:0030496:midbody;GO:0005771:multivesicular body;GO:0032585:multivesicular body membrane;GO:0005635:nuclear envelope;GO:0005643:nuclear pore;GO:0005654:nucleoplasm;GO:0005886:plasma membrane;	-	K15053	ko04144 Endocytosis;ko04217 Necroptosis;;
gene-MCL1	3944	8356	134.99	7519	130.66	10299	135.31	14583	263.01	16357	270.11	15273	265.17	12362.737032883	2.16332870866546	1.11325289337728	0.0391612312102828	28.4274232186287	9.26803934458125e-178	6.95414856013844e-176	Ups	NC_010446.5	98562092	98567014	+	MCL1	MCL1%2C BCL2 family apoptosis regulator	GO:0030154:cell differentiation;GO:0097192:extrinsic apoptotic signaling pathway in absence of ligand;GO:0042981:regulation of apoptotic process;	GO:0005829:cytosol;GO:0016020:membrane;GO:0005739:mitochondrion;GO:0005654:nucleoplasm;	-	K02539	ko04151 PI3K-Akt signaling pathway;ko04210 Apoptosis;ko04630 JAK-STAT signaling pathway;ko05206 MicroRNAs in cancer;;
gene-DNAJB4	7674	3235	26.86	2731	24.39	4025	27.18	8618	79.88	8201	69.60	8685	77.50	6165.84623410936	3.14417674982648	1.65268232094598	0.0582760638542122	28.3595392626457	6.38424684007451e-177	4.76741341784894e-175	Ups	NC_010448.4	135243927	135281376	-	DNAJB4	DnaJ heat shock protein family (Hsp40) member B4%2C transcript variant X1	GO:0051085:chaperone cofactor-dependent protein refolding;	GO:0005829:cytosol;GO:0005654:nucleoplasm;GO:0005886:plasma membrane;	GO:0001671:ATPase activator activity;GO:0051087:protein-folding chaperone binding;GO:0051082:unfolded protein binding;	K09510	-
gene-LGALS1	519	3621	444.52	3305	436.43	4012	400.55	848	116.22	803	100.77	869	114.66	2106.22275938209	0.281152829198069	-1.83057353031529	0.0646034925513767	-28.3355196138894	1.26237057743261e-176	9.38181790570989e-175	Down	NC_010447.5	10149069	10152514	-	LGALS1	galectin 1	GO:0006915:apoptotic process;	GO:0005737:cytoplasm;GO:0005615:extracellular space;	GO:0030246:carbohydrate binding;GO:0043236:laminin binding;	K06830	-
gene-SERPING1	1895	1159	38.97	1048	37.90	1496	40.91	3814	143.16	4937	169.68	3689	133.30	2821.67974108801	4.1142634291237	2.0406341700717	0.0720837292448278	28.3092202838288	2.6611995758549e-176	1.96840482371409e-174	Ups	NC_010444.4	13324160	13338826	-	SERPING1	serpin family G member 1	GO:0007568:obsolete aging;GO:0008015:blood circulation;GO:0007596:blood coagulation;GO:0006958:complement activation, classical pathway;GO:0042730:fibrinolysis;GO:0045087:innate immune response;GO:0001869:negative regulation of complement activation, lectin pathway;GO:0010951:negative regulation of endopeptidase activity;	GO:0072562:blood microparticle;GO:0062023:collagen-containing extracellular matrix;GO:0005788:endoplasmic reticulum lumen;GO:0070062:extracellular exosome;GO:0005576:extracellular region;GO:0005615:extracellular space;GO:0031093:platelet alpha granule lumen;	GO:0004867:serine-type endopeptidase inhibitor activity;	K04001	ko04610 Complement and coagulation cascades;ko05133 Pertussis;;
gene-ADAMTS6	6455	950	9.38	835	8.87	1054	8.46	2359	26.00	2769	27.94	2415	25.62	1804.95596260694	3.24180687837731	1.69679814887333	0.0599794634536054	28.2896520104055	4.63315401926226e-176	3.41083182918048e-174	Ups	NC_010458.4	43702519	44010820	-	ADAMTS6	ADAM metallopeptidase with thrombospondin type 1 motif 6	GO:0035904:aorta development;GO:0003279:cardiac septum development;GO:0060976:coronary vasculature development;GO:0030198:extracellular matrix organization;GO:0001822:kidney development;GO:0006508:proteolysis;	GO:0031012:extracellular matrix;GO:0005576:extracellular region;	GO:0046872:metal ion binding;GO:0004222:metalloendopeptidase activity;GO:0008237:metallopeptidase activity;	K08621	-
gene-CHRDL1	4227	1560	23.51	1511	24.50	1951	23.92	3361	56.56	3740	57.62	3466	56.15	2684.93716200371	2.57419504084562	1.36412136738944	0.0483765135697263	28.1980090488186	6.18568442575231e-175	4.52740158334809e-173	Ups	NC_010461.5	90703422	90827216	-	CHRDL1	chordin like 1%2C transcript variant X8	GO:0097113:AMPA glutamate receptor clustering;GO:0030509:BMP signaling pathway;GO:0030154:cell differentiation;GO:0000578:embryonic axis specification;GO:0098976:excitatory chemical synaptic transmission;GO:0001654:eye development;GO:0030514:negative regulation of BMP signaling pathway;GO:0001503:ossification;GO:0048167:regulation of synaptic plasticity;GO:0060074:synapse maturation;	GO:0005788:endoplasmic reticulum lumen;GO:0005576:extracellular region;GO:0005886:plasma membrane;GO:0045202:synapse;	GO:0036122:BMP binding;GO:0050431:transforming growth factor beta binding;	-	-
gene-TIGAR	2807	243	5.52	254	6.20	281	5.19	1175	29.78	1184	27.47	1111	27.10	753.285047876173	5.4463226338259	2.44528244849145	0.0867186561320708	28.1978821808231	6.20788068710509e-175	4.52740158334809e-173	Ups	NC_010447.5	66044679	66067571	-	TIGAR	TP53 induced glycolysis regulatory phosphatase%2C transcript variant X1	GO:0010659:cardiac muscle cell apoptotic process;GO:0071279:cellular response to cobalt ion;GO:0006974:DNA damage response;GO:0071456:cellular response to hypoxia;GO:0030388:fructose 1,6-bisphosphate metabolic process;GO:0006003:fructose 2,6-bisphosphate metabolic process;GO:0019661:glucose catabolic process to lactate via pyruvate;GO:0006096:glycolytic process;GO:0060576:intestinal epithelial ce…	GO:0005737:cytoplasm;GO:0005829:cytosol;GO:0005741:mitochondrial outer membrane;GO:0005739:mitochondrion;GO:0005634:nucleus;	GO:0004083:obsolete bisphosphoglycerate 2-phosphatase activity;GO:0004331:fructose-2,6-bisphosphate 2-phosphatase activity;	K14634	ko00051 Fructose and mannose metabolism;ko01100 Metabolic pathways;ko05230 Central carbon metabolism in cancer;;
gene-TSC22D1	8919	955	6.82	877	6.74	1135	6.59	2345	18.70	2522	18.42	2639	20.26	1818.49333750872	3.09501559370512	1.62994667822932	0.0578827345927611	28.1594622247367	1.83531815416325e-174	1.33227025265236e-172	Ups	NC_010453.5	22518792	22634411	+	TSC22D1	TSC22 domain family member 1%2C transcript variant X6	GO:0006357:regulation of transcription by RNA polymerase II;GO:0043066:negative regulation of apoptotic process;GO:0008284:positive regulation of cell population proliferation;	GO:0005737:cytoplasm;GO:0005634:nucleus;GO:0005829:cytosol;	-	-	-
gene-AKAP12	8239	1177	9.10	1104	9.18	1406	8.84	3020	26.07	3596	28.43	2973	24.71	2304.89047536698	3.17529782461237	1.66689191470068	0.0592601179463949	28.1283934704366	4.40489217340755e-174	3.18273852548017e-172	Ups	NC_010443.5	14904109	15017016	-	AKAP12	A-kinase anchoring protein 12	GO:0007193:adenylate cyclase-inhibiting G protein-coupled receptor signaling pathway;GO:0071347:cellular response to interleukin-1;GO:0071356:cellular response to tumor necrosis factor;GO:0007186:G protein-coupled receptor signaling pathway;GO:0035733:hepatic stellate cell activation;GO:0050804:modulation of chemical synaptic transmission;GO:0043116:negative regulation of vascular permeability;GO…	GO:0005938:cell cortex;GO:0005737:cytoplasm;GO:0005856:cytoskeleton;GO:0005829:cytosol;GO:0005925:focal adhesion;GO:0043025:neuronal cell body;GO:0005886:plasma membrane;GO:0098685:Schaffer collateral - CA1 synapse;	GO:0008179:adenylate cyclase binding;GO:0005516:calmodulin binding;GO:0051018:protein kinase A binding;	K16528	-
gene-LUM	1939	8596	282.46	8349	295.10	11083	296.17	2349	86.17	2387	80.18	2730	96.41	5554.92906649005	0.326700224125151	-1.6139606503834	0.0574702902873272	-28.0833913020846	1.56291696634795e-173	1.12407581077385e-171	Down	NC_010447.5	91748871	91756381	+	LUM	lumican	GO:0045944:positive regulation of transcription by RNA polymerase II;GO:0032914:positive regulation of transforming growth factor beta1 production;	GO:0031012:extracellular matrix;GO:0005615:extracellular space;GO:0005583:fibrillar collagen trimer;	GO:0005518:collagen binding;	K08122	ko05205 Proteoglycans in cancer;;
gene-GPR63	6340	36	0.36	35	0.38	46	0.38	717	8.04	680	6.99	806	8.71	421.621807349627	23.1002695288815	4.52983777967641	0.161671072168932	28.0188516034776	9.57599865696523e-173	6.85562435959891e-171	Ups	NC_010443.5	63911304	63974415	-	GPR63	G protein-coupled receptor 63%2C transcript variant X1	GO:0007186:G protein-coupled receptor signaling pathway;	GO:0005829:cytosol;GO:0005654:nucleoplasm;GO:0005886:plasma membrane;GO:0043235:receptor complex;	GO:0004930:G protein-coupled receptor activity;	K04321	-
gene-HIP1	6618	9564	92.08	8629	89.36	12064	94.45	3384	36.37	3480	34.25	3394	35.12	6391.41369424844	0.416388878643331	-1.26399655876776	0.045123422119031	-28.0119835643995	1.16105636375936e-172	8.27424962063575e-171	Down	NC_010445.4	10416418	10578374	+	HIP1	huntingtin interacting protein 1	GO:0007015:actin filament organization;GO:0006919:activation of cysteine-type endopeptidase activity involved in apoptotic process;GO:0006915:apoptotic process;GO:0097190:apoptotic signaling pathway;GO:0030154:cell differentiation;GO:0048268:clathrin coat assembly;GO:0006897:endocytosis;GO:0099637:neurotransmitter receptor transport;GO:0045742:positive regulation of epidermal growth factor recept…	GO:0030136:clathrin-coated vesicle;GO:0030665:clathrin-coated vesicle membrane;GO:0005737:cytoplasm;GO:0005856:cytoskeleton;GO:0005829:cytosol;GO:0098890:extrinsic component of postsynaptic membrane;GO:0098978:glutamatergic synapse;GO:0005794:Golgi apparatus;GO:0043231:intracellular membrane-bounded organelle;GO:0016020:membrane;GO:0005634:nucleus;GO:0098794:postsynapse;GO:0098793:presynapse;GO:0…	GO:0051015:actin filament binding;GO:0035612:AP-2 adaptor complex binding;GO:0035615:clathrin adaptor activity;GO:0030276:clathrin binding;GO:0032051:clathrin light chain binding;GO:0005154:epidermal growth factor receptor binding;GO:0035254:glutamate receptor binding;GO:0035091:phosphatidylinositol binding;GO:0043325:phosphatidylinositol-3,4-bisphosphate binding;GO:0080025:phosphatidylinositol-3…	K04559	ko05016 Huntington disease;ko05022 Pathways of neurodegeneration - multiple diseases;;
gene-MYOM1	5766	12078	133.46	10980	130.51	14612	131.31	4471	55.16	4839	54.66	4752	56.43	8206.84175614684	0.457009623714756	-1.12970354899271	0.0404061936381031	-27.9586728487932	5.17142480406168e-172	3.66865576895412e-170	Down	NC_010448.4	103451206	103593093	+	MYOM1	myomesin 1%2C transcript variant X2	GO:0010628:positive regulation of gene expression;GO:0050714:positive regulation of protein secretion;GO:0010737:protein kinase A signaling;	GO:0031430:M band;GO:0005863:striated muscle myosin thick filament;	GO:0051015:actin filament binding;GO:0042802:identical protein binding;GO:0019900:kinase binding;GO:0042803:protein homodimerization activity;GO:0008307:structural constituent of muscle;	-	-
gene-CTGF	2349	5914	160.41	5186	151.31	7869	173.58	12723	385.27	14545	403.28	14322	417.50	10423.5464049851	2.69928889608789	1.43257939201364	0.0513103908677505	27.9198690126144	1.53127292769773e-171	1.08138355577278e-169	Ups	NC_010443.5	31674398	31677697	+	CTGF	connective tissue growth factor	GO:0007155:cell adhesion;GO:0071897:DNA biosynthetic process;GO:0060548:obsolete negative regulation of cell death;GO:0007165:signal transduction;	GO:0031012:extracellular matrix;GO:0005576:extracellular region;	GO:0008201:heparin binding;GO:0005178:integrin binding;	K06827	ko04371 Apelin signaling pathway;ko04390 Hippo signaling pathway;;
gene-CD96	6518	1473	14.40	1427	15.00	1931	15.35	288	3.14	329	3.29	284	2.98	885.664408723874	0.228599497957059	-2.12910585973242	0.0767460838774324	-27.742208490178	2.16359945656102e-169	1.52104940173639e-167	Down	NC_010455.5	148103424	148192272	-	CD96	CD96 molecule	GO:0007155:cell adhesion;	GO:0016020:membrane;	-	K06517	-
gene-DOK6	11256	3771	21.35	3124	19.02	4974	22.90	869	5.49	942	5.45	942	5.73	2263.35870337667	0.286189587797232	-1.80495691026707	0.0652001902899648	-27.683307398949	1.10917861680835e-168	7.76275814911564e-167	Down	NC_010443.5	152990887	153393432	-	DOK6	docking protein 6%2C transcript variant X5	GO:0043410:positive regulation of MAPK cascade;GO:0007169:transmembrane receptor protein tyrosine kinase signaling pathway;	GO:0005737:cytoplasm;GO:0005829:cytosol;	-	-	-
gene-LAP3	2375	1338	35.89	1201	34.66	1737	37.90	2988	89.49	3397	93.15	3092	89.15	2369.89863234495	2.72028283337573	1.44375665923125	0.052174847786736	27.6715068749713	1.53826155223945e-168	1.07177000204469e-166	Ups	NC_010450.4	12590335	12619102	+	LAP3	leucine aminopeptidase 3%2C transcript variant X1	GO:0006508:proteolysis;	GO:0005737:cytoplasm;	GO:0004180:carboxypeptidase activity;GO:0030145:manganese ion binding;GO:0070006:metalloaminopeptidase activity;	K11142	ko00330 Arginine and proline metabolism;ko00480 Glutathione metabolism;ko01100 Metabolic pathways;;
gene-LOC110261530	1021	2873	179.28	2748	184.46	3238	164.33	703	48.98	746	47.59	730	48.96	1731.69882479627	0.299604205303917	-1.73887022099548	0.0629157667442685	-27.6380677050858	3.88301560424037e-168	2.69343220157242e-166	Down	NC_010449.5	39215933	39217275	+	LOC110261530	uncharacterized LOC110261530%2C transcript variant X2	-	-	-	K15014	ko05034 Alcoholism;;
gene-IP6K1	5193	790	9.69	702	9.26	955	9.53	1985	27.19	2092	26.24	2014	26.56	1481.09778922898	3.05026223406106	1.60893327792685	0.0583301680340433	27.5832100635786	1.76944008079278e-167	1.22193147526252e-165	Ups	NC_010455.5	32253515	32320005	-	IP6K1	inositol hexakisphosphate kinase 1%2C transcript variant X3	GO:0032958:inositol phosphate biosynthetic process;GO:0043647:inositol phosphate metabolic process;GO:0120163:negative regulation of cold-induced thermogenesis;GO:0046854:phosphatidylinositol phosphate biosynthetic process;GO:0016310:phosphorylation;	GO:0005737:cytoplasm;GO:0005829:cytosol;GO:0001650:fibrillar center;GO:0005654:nucleoplasm;GO:0005634:nucleus;	GO:0005524:ATP binding;GO:0052836:inositol 5-diphosphate pentakisphosphate 5-kinase activity;GO:0052839:inositol diphosphate tetrakisphosphate kinase activity;GO:0000829:inositol heptakisphosphate kinase activity;GO:0052723:inositol hexakisphosphate 1-kinase activity;GO:0052724:inositol hexakisphosphate 3-kinase activity;GO:0000832:inositol hexakisphosphate 5-kinase activity;GO:0000828:inositol h…	K07756	ko04070 Phosphatidylinositol signaling system;;
gene-ZBED1	4976	413	5.29	329	4.53	437	4.55	1296	18.53	1408	18.43	1445	19.89	936.203708869458	4.30297087916354	2.10533307671929	0.0763281500444404	27.5826556191065	1.79674449077237e-167	1.23532120121077e-165	Ups	NW_018085344.1	623387	635805	-	ZBED1	zinc finger BED-type containing 1%2C transcript variant X2	GO:0044828:negative regulation by host of viral genome replication;GO:0045944:positive regulation of transcription by RNA polymerase II;GO:1990466:protein autosumoylation;GO:0016925:protein sumoylation;GO:0006355:regulation of DNA-templated transcription;GO:0006357:regulation of transcription by RNA polymerase II;	GO:0005813:centrosome;GO:0000785:chromatin;GO:0031965:nuclear membrane;GO:0005654:nucleoplasm;GO:0005634:nucleus;GO:0016605:PML body;	GO:0001228:DNA-binding transcription activator activity, RNA polymerase II-specific;GO:0000981:DNA-binding transcription factor activity, RNA polymerase II-specific;GO:0042802:identical protein binding;GO:0046872:metal ion binding;GO:0046983:protein dimerization activity;GO:0000978:RNA polymerase II cis-regulatory region sequence-specific DNA binding;GO:0043565:sequence-specific DNA binding;GO:19…	-	-
gene-KHNYN	5594	631	7.19	628	7.69	832	7.71	1711	21.76	2001	23.30	1912	23.40	1340.50435992435	3.29262674130991	1.71923897443474	0.062350971484993	27.5735715657379	2.30902648315854e-167	1.58056913695857e-165	Ups	NC_010449.5	74854209	74872491	-	KHNYN	KH and NYN domain containing%2C transcript variant X3	GO:0090502:obsolete RNA phosphodiester bond hydrolysis, endonucleolytic;	GO:0036464:cytoplasmic ribonucleoprotein granule;GO:0005634:nucleus;	GO:0004521:RNA endonuclease activity;GO:0003729:mRNA binding;	-	-
gene-TRAFD1	2740	1064	24.74	1071	26.79	1326	25.08	2546	66.09	2777	66.01	2627	65.65	1973.93846155932	2.80789143117494	1.48948715404219	0.0540489911568836	27.5580935399658	3.53973084386702e-167	2.41242704280492e-165	Ups	NC_010456.5	39549849	39579781	-	TRAFD1	TRAF-type zinc finger domain containing 1	GO:0045824:negative regulation of innate immune response;	-	GO:0046872:metal ion binding;	-	-
gene-S100A1	1151	888	49.16	801	47.69	1028	46.28	2236	138.18	2554	144.52	2199	130.82	1685.38931623442	3.14275057116077	1.65202777515002	0.0599500935404845	27.5567172223743	3.67674645722042e-167	2.48989709404969e-165	Ups	NC_010446.5	96007026	96012305	-	S100A1	S100 calcium binding protein A1%2C transcript variant X2	GO:0051000:positive regulation of nitric-oxide synthase activity;GO:1903672:positive regulation of sprouting angiogenesis;GO:0008016:regulation of heart contraction;	GO:0005737:cytoplasm;GO:0005829:cytosol;GO:0005794:Golgi apparatus;GO:0005739:mitochondrion;GO:0005654:nucleoplasm;GO:0016529:sarcoplasmic reticulum;	GO:0051117:ATPase binding;GO:0005509:calcium ion binding;GO:0048306:calcium-dependent protein binding;GO:0042803:protein homodimerization activity;GO:0044548:S100 protein binding;	-	-
gene-KBTBD8	7527	200	1.69	199	1.81	315	2.17	1187	11.22	1116	9.66	1201	10.93	748.435107846784	6.05607243857078	2.59838246195208	0.0942924511045899	27.5566329171986	3.68530934020298e-167	2.48989709404969e-165	Ups	NC_010455.5	48486919	48499992	+	KBTBD8	kelch repeat and BTB domain containing 8%2C transcript variant X2	GO:0014032:neural crest cell development;GO:0014029:neural crest formation;GO:0006513:protein monoubiquitination;GO:0006417:regulation of translation;	GO:0031463:Cul3-RING ubiquitin ligase complex;GO:0005829:cytosol;GO:0005794:Golgi apparatus;GO:0005819:spindle;	-	K10475	-
gene-LOC100152690	4879	1135	14.82	1063	14.93	1197	12.71	2839	41.39	3258	43.49	3243	45.52	2220.35529264882	3.34377498574061	1.74147776671349	0.0634235572179017	27.4579011822116	5.59117493610514e-166	3.76127013912901e-164	Ups	NC_010456.5	48862818	48877236	-	LOC100152690	zinc finger protein 280B	GO:0006355:regulation of DNA-templated transcription;	GO:0005634:nucleus;	GO:0000981:DNA-binding transcription factor activity, RNA polymerase II-specific;GO:0046872:metal ion binding;GO:0000978:RNA polymerase II cis-regulatory region sequence-specific DNA binding;	-	-
gene-AXL	4201	1293	19.61	1245	20.31	1844	22.74	3430	58.08	3584	55.56	3612	58.88	2596.83710268284	2.98670310365662	1.57855383216799	0.057581206034095	27.4143933566326	1.84757333436561e-165	1.23755695405339e-163	Ups	NC_010448.4	49245802	49277917	+	AXL	AXL receptor tyrosine kinase	GO:0031100:animal organ regeneration;GO:0001974:blood vessel remodeling;GO:0048469:cell maturation;GO:0016477:cell migration;GO:0031668:cellular response to extracellular stimulus;GO:0070301:cellular response to hydrogen peroxide;GO:0035457:cellular response to interferon-alpha;GO:0071222:cellular response to lipopolysaccharide;GO:0097028:dendritic cell differentiation;GO:0034101:erythrocyte home…	GO:0015629:actin cytoskeleton;GO:0009986:cell surface;GO:0070062:extracellular exosome;GO:0005615:extracellular space;GO:0043231:intracellular membrane-bounded organelle;GO:0005886:plasma membrane;GO:0043235:receptor complex;	GO:0005524:ATP binding;GO:0032036:myosin heavy chain binding;GO:0043548:phosphatidylinositol 3-kinase binding;GO:0001786:phosphatidylserine binding;GO:0004713:protein tyrosine kinase activity;GO:0004714:transmembrane receptor protein tyrosine kinase activity;GO:0001618:virus receptor activity;	K05115	ko01521 EGFR tyrosine kinase inhibitor resistance;;
gene-TCIRG1	6514	154	1.51	164	1.73	168	1.34	826	9.02	906	9.06	911	9.58	557.297738711437	6.6281997821716	2.72861708783463	0.0995883446405901	27.3989601662934	2.82189079322602e-165	1.88210468418284e-163	Ups	NC_010444.4	4844627	4860562	-	TCIRG1	T-cell immune regulator 1%2C ATPase H+ transporting V0 subunit a3%2C transcript variant X3	GO:0006915:apoptotic process;GO:0000045:autophagosome assembly;GO:0030183:B cell differentiation;GO:0045453:bone resorption;GO:0006874:intracellular calcium ion homeostasis;GO:0006968:cellular defense response;GO:0071345:cellular response to cytokine stimulus;GO:0097188:dentin mineralization;GO:0070166:enamel mineralization;GO:0030010:establishment of cell polarity;GO:0051650:establishment of ves…	GO:0016324:apical plasma membrane;GO:0010008:endosome membrane;GO:0101003:ficolin-1-rich granule membrane;GO:0005770:late endosome;GO:0005765:lysosomal membrane;GO:0005634:nucleus;GO:0030670:phagocytic vesicle membrane;GO:0005886:plasma membrane;GO:0033176:proton-transporting V-type ATPase complex;GO:0016471:vacuolar proton-transporting V-type ATPase complex;GO:0000220:vacuolar proton-transportin…	GO:0051117:ATPase binding;GO:0046961:proton-transporting ATPase activity, rotational mechanism;	K02154	ko00190 Oxidative phosphorylation;ko01100 Metabolic pathways;ko04142 Lysosome;ko04145 Phagosome;ko04721 Synaptic vesicle cycle;ko04966 Collecting duct acid secretion;ko05110 Vibrio cholerae infection;ko05120 Epithelial cell signaling in Helicobacter pylori infection;ko05152 Tuberculosis;ko05165 Human papillomavirus infection;ko05323 Rheumatoid arthritis;;
gene-LOC100623441	2855	619	13.81	639	15.34	831	15.08	1759	43.82	2037	46.47	1832	43.94	1341.22000626886	3.29758900019231	1.72141159758246	0.0631748357325585	27.2483747305622	1.73720909467319e-163	1.15372861023679e-161	Ups	NC_010445.4	47765022	47777178	-	LOC100623441	sulfotransferase 1C4%2C transcript variant X1	GO:0050427:3'-phosphoadenosine 5'-phosphosulfate metabolic process;GO:0044598:doxorubicin metabolic process;GO:0006068:ethanol catabolic process;GO:0009812:flavonoid metabolic process;GO:0051923:sulfation;GO:0006805:xenobiotic metabolic process;	GO:0005737:cytoplasm;GO:0005829:cytosol;	GO:0004062:aryl sulfotransferase activity;GO:0008146:sulfotransferase activity;	K01025	-
gene-STX11	2806	273	6.20	232	5.67	330	6.09	1038	26.31	1123	26.07	1030	25.14	708.680286392362	4.68444127564571	2.22787698450685	0.0819233873683989	27.1946394805231	7.51576681447058e-163	4.97027850311196e-161	Ups	NC_010443.5	21127871	21170321	-	STX11	syntaxin 11%2C transcript variant X1	GO:0006887:exocytosis;GO:0006886:intracellular protein transport;GO:0061025:membrane fusion;GO:0031629:synaptic vesicle fusion to presynaptic active zone membrane;GO:0048278:vesicle docking;GO:0006906:vesicle fusion;	GO:0012505:endomembrane system;GO:0005794:Golgi apparatus;GO:0016020:membrane;GO:0005886:plasma membrane;GO:0048787:presynaptic active zone membrane;GO:0031201:SNARE complex;GO:0008021:synaptic vesicle;	GO:0005484:SNAP receptor activity;GO:0000149:SNARE binding;	K08487	ko04130 SNARE interactions in vesicular transport;;
gene-DLG3	7706	104	0.86	60	0.53	123	0.83	703	6.49	854	7.22	737	6.55	461.394717786258	9.81862651330304	3.29552122606406	0.121834510689632	27.0491604341833	3.90731498476201e-161	2.57305759355193e-159	Ups	NC_010461.5	56471941	56531481	+	DLG3	discs large MAGUK scaffold protein 3%2C transcript variant X6	GO:0098609:cell-cell adhesion;GO:0001736:establishment of planar polarity;GO:0045197:establishment or maintenance of epithelial cell apical/basal polarity;GO:0008285:negative regulation of cell population proliferation;GO:0061098:positive regulation of protein tyrosine kinase activity;GO:0043113:receptor clustering;GO:0097120:receptor localization to synapse;GO:0099072:regulation of postsynaptic …	GO:0005912:adherens junction;GO:0032281:AMPA glutamate receptor complex;GO:0016323:basolateral plasma membrane;GO:0005923:bicellular tight junction;GO:0030054:cell junction;GO:0005829:cytosol;GO:0005615:extracellular space;GO:0098978:glutamatergic synapse;GO:0005886:plasma membrane;GO:0005911:cell-cell junction;GO:0005737:cytoplasm;GO:0043198:dendritic shaft;GO:0030426:growth cone;GO:0043025:neur…	GO:0019900:kinase binding;GO:0019902:phosphatase binding;GO:0031625:ubiquitin protein ligase binding;GO:0035255:ionotropic glutamate receptor binding;GO:0030165:PDZ domain binding;GO:0008022:obsolete protein C-terminus binding;GO:0019904:protein domain specific binding;GO:0019903:protein phosphatase binding;GO:0098919:structural constituent of postsynaptic density;	K12075	ko04390 Hippo signaling pathway;ko04530 Tight junction;ko05165 Human papillomavirus infection;;
gene-PDE2A	4891	1485	19.34	1514	21.22	1874	19.85	294	4.28	342	4.55	303	4.24	901.981718451272	0.235343925851208	-2.08715747686094	0.0773696780725972	-26.976427055862	2.79458135566508e-160	1.82759484899234e-158	Down	NC_010451.4	7136637	7227966	-	PDE2A	phosphodiesterase 2A%2C transcript variant X1	GO:0007193:adenylate cyclase-inhibiting G protein-coupled receptor signaling pathway;GO:0035904:aorta development;GO:0019933:cAMP-mediated signaling;GO:1904613:cellular response to 2,3,7,8-tetrachlorodibenzodioxine;GO:0071320:cellular response to cAMP;GO:0071321:cellular response to cGMP;GO:0097011:cellular response to granulocyte macrophage colony-stimulating factor stimulus;GO:0036006:cellular …	GO:0005737:cytoplasm;GO:0005829:cytosol;GO:0005783:endoplasmic reticulum;GO:0005794:Golgi apparatus;GO:0005743:mitochondrial inner membrane;GO:0005759:mitochondrial matrix;GO:0005741:mitochondrial outer membrane;GO:0005634:nucleus;GO:0048471:perinuclear region of cytoplasm;GO:0005886:plasma membrane;GO:0042734:presynaptic membrane;GO:0097060:synaptic membrane;	GO:0004115:3',5'-cyclic-AMP phosphodiesterase activity;GO:0047555:3',5'-cyclic-GMP phosphodiesterase activity;GO:0004114:3',5'-cyclic-nucleotide phosphodiesterase activity;GO:0030552:cAMP binding;GO:0030553:cGMP binding;GO:0004118:cGMP-stimulated cyclic-nucleotide phosphodiesterase activity;GO:0042802:identical protein binding;GO:0000287:magnesium ion binding;GO:0042301:phosphate ion binding;GO:0…	K18283	ko00230 Purine metabolism;ko01100 Metabolic pathways;ko04022 cGMP-PKG signaling pathway;ko04740 Olfactory transduction;ko04925 Aldosterone synthesis and secretion;ko05032 Morphine addiction;;
gene-LRRC17	7718	3335	27.53	3184	28.27	4268	28.65	772	7.11	789	6.66	952	8.45	2071.36613607548	0.285708140904995	-1.80738595019188	0.0669988509145839	-26.9763723634022	2.7987131986235e-160	1.82759484899234e-158	Down	NC_010451.4	103062653	103099886	+	LRRC17	leucine rich repeat containing 17%2C transcript variant X1	GO:0048539:bone marrow development;GO:0045671:negative regulation of osteoclast differentiation;GO:0001503:ossification;	GO:0031012:extracellular matrix;GO:0005615:extracellular space;	-	K10279	-
gene-KDM7A	9473	386	2.60	318	2.30	478	2.61	1254	9.42	1324	9.10	1278	9.24	881.999665274395	4.00565986573277	2.00203992218559	0.0743101866535442	26.9416618682401	7.143512357795e-160	4.64536655700444e-158	Ups	NC_010460.4	9581468	9664750	+	KDM7A	lysine demethylase 7A	GO:0006325:chromatin organization;GO:0030901:midbrain development;GO:0045893:positive regulation of DNA-templated transcription;GO:0006482:protein demethylation;GO:0006357:regulation of transcription by RNA polymerase II;	GO:0005730:nucleolus;GO:0005654:nucleoplasm;GO:0005634:nucleus;	GO:0016706:2-oxoglutarate-dependent dioxygenase activity;GO:0032452:histone demethylase activity;GO:0071558:histone H3K27me2/H3K27me3 demethylase activity;GO:0051864:histone H3K36 demethylase activity;GO:0032454:histone H3K9 demethylase activity;GO:0140683:histone H3K9me/H3K9me2 demethylase activity;GO:0035575:histone H4K20 demethylase activity;GO:0005506:iron ion binding;GO:0035064:methylated hi…	K11445	-
gene-SDCBP	3178	2094	41.98	1925	41.51	2584	42.13	4152	92.93	4572	93.70	4150	89.42	3342.68391966508	2.38777910244424	1.25566937657384	0.0466317795953591	26.9273312635661	1.05141587562339e-159	6.80889940699345e-158	Ups	NC_010446.5	74295941	74357720	-	SDCBP	syndecan binding protein	GO:0030036:actin cytoskeleton organization;GO:0007268:chemical synaptic transmission;GO:0035556:intracellular signal transduction;GO:0032435:negative regulation of proteasomal ubiquitin-dependent protein catabolic process;GO:0002091:negative regulation of receptor internalization;GO:0000122:negative regulation of transcription by RNA polymerase II;GO:0030307:positive regulation of cell growth;GO:…	GO:0005912:adherens junction;GO:0035578:azurophil granule lumen;GO:0072562:blood microparticle;GO:0005737:cytoplasm;GO:0005856:cytoskeleton;GO:0005829:cytosol;GO:0005789:endoplasmic reticulum membrane;GO:0070062:extracellular exosome;GO:0005576:extracellular region;GO:0005615:extracellular space;GO:1903561:extracellular vesicle;GO:0005925:focal adhesion;GO:0005895:interleukin-5 receptor complex;G…	GO:0050839:cell adhesion molecule binding;GO:0008093:cytoskeletal anchor activity;GO:0046875:ephrin receptor binding;GO:0005109:frizzled binding;GO:0019838:growth factor binding;GO:0042802:identical protein binding;GO:0005137:interleukin-5 receptor binding;GO:0035255:ionotropic glutamate receptor binding;GO:0004222:metalloendopeptidase activity;GO:0042043:neurexin family protein binding;GO:000554…	K17254	-
gene-CD86	5345	171	2.04	174	2.23	212	2.06	799	10.63	942	11.48	880	11.27	562.685360294249	5.74958598705737	2.52345807502684	0.0938012469380392	26.9021804869366	2.07092759435927e-159	1.33557714732087e-157	Ups	NC_010455.5	138427573	138504307	-	CD86	CD86 molecule	GO:0007202:activation of phospholipase C activity;GO:1990051:activation of protein kinase C activity;GO:0002250:adaptive immune response;GO:0042113:B cell activation;GO:0023035:CD40 signaling pathway;GO:0007166:cell surface receptor signaling pathway;GO:0071222:cellular response to lipopolysaccharide;GO:0006955:immune response;GO:0042130:negative regulation of T cell proliferation;GO:0008284:posi…	GO:0009986:cell surface;GO:0034451:centriolar satellite;GO:0009897:external side of plasma membrane;GO:0070062:extracellular exosome;GO:0005886:plasma membrane;	GO:0015026:coreceptor activity;GO:0038023:signaling receptor activity;GO:0001618:virus receptor activity;	K05413	ko04514 Cell adhesion molecules;ko04620 Toll-like receptor signaling pathway;ko04672 Intestinal immune network for IgA production;ko04940 Type I diabetes mellitus;ko05167 Kaposi sarcoma-associated herpesvirus infection;ko05202 Transcriptional misregulation in cancer;ko05320 Autoimmune thyroid disease;ko05322 Systemic lupus erythematosus;ko05323 Rheumatoid arthritis;ko05330 Allograft rejection;ko0…
gene-HIVEP2	36720	1656	2.87	1460	2.72	2031	2.87	3707	7.18	3808	6.75	3575	6.67	2800.00163814104	2.64387507636016	1.40265401081932	0.0521807361311467	26.8806865294887	3.69432197161083e-159	2.37272769592306e-157	Ups	NC_010443.5	22240681	22436945	+	HIVEP2	human immunodeficiency virus type I enhancer binding protein 2%2C transcript variant X13	GO:0006357:regulation of transcription by RNA polymerase II;	GO:0005654:nucleoplasm;GO:0005634:nucleus;	GO:0003677:DNA binding;GO:0000981:DNA-binding transcription factor activity, RNA polymerase II-specific;GO:0046872:metal ion binding;GO:0000978:RNA polymerase II cis-regulatory region sequence-specific DNA binding;	K09239	-
gene-IRF2	5764	413	4.57	425	5.05	562	5.05	1305	16.10	1490	16.84	1408	16.73	977.712506064845	3.6770732044302	1.87855789849311	0.0701532181870578	26.7779290393221	5.84124383004186e-158	3.73624149407637e-156	Ups	NC_010457.5	45546779	45693241	-	IRF2	interferon regulatory factor 2%2C transcript variant X7	GO:0051607:defense response to virus;GO:0002376:immune system process;GO:0045944:positive regulation of transcription by RNA polymerase II;GO:0006355:regulation of DNA-templated transcription;GO:0006357:regulation of transcription by RNA polymerase II;	GO:0005829:cytosol;GO:0005925:focal adhesion;GO:0005654:nucleoplasm;GO:0005634:nucleus;	GO:0003677:DNA binding;GO:0001228:DNA-binding transcription activator activity, RNA polymerase II-specific;GO:0003700:DNA-binding transcription factor activity;GO:0000981:DNA-binding transcription factor activity, RNA polymerase II-specific;GO:0000978:RNA polymerase II cis-regulatory region sequence-specific DNA binding;GO:0000977:RNA polymerase II transcription regulatory region sequence-specifi…	K10153	-
gene-ABCD4	2412	284	7.50	273	7.76	325	6.98	1048	30.91	1115	30.11	1168	33.16	742.550917755126	4.61407631268452	2.20604186510045	0.0824231069601862	26.7648472189487	8.29497197049051e-158	5.28406643034471e-156	Ups	NC_010449.5	97568193	97585693	-	ABCD4	ATP binding cassette subfamily D member 4	GO:1990830:cellular response to leukemia inhibitory factor;GO:0009235:cobalamin metabolic process;GO:0015889:cobalamin transport;GO:0006635:fatty acid beta-oxidation;GO:0015910:long-chain fatty acid import into peroxisome;GO:0007031:peroxisome organization;GO:0055085:transmembrane transport;GO:0042760:very long-chain fatty acid catabolic process;	GO:0043190:ATP-binding cassette (ABC) transporter complex;GO:0005789:endoplasmic reticulum membrane;GO:0005765:lysosomal membrane;GO:0016020:membrane;GO:0005778:peroxisomal membrane;GO:0005777:peroxisome;	GO:0015420:ABC-type vitamin B12 transporter activity;GO:0005524:ATP binding;GO:0016887:ATP hydrolysis activity;GO:0042626:ATPase-coupled transmembrane transporter activity;GO:0042802:identical protein binding;GO:0005324:long-chain fatty acid transporter activity;	K05678	ko02010 ABC transporters;ko04146 Peroxisome;;
gene-TNNT1	2393	4038	107.51	3731	106.86	4847	104.95	1320	39.24	1315	35.79	1281	36.66	2606.34691895724	0.379980444783656	-1.39600292090899	0.0524754605898128	-26.6029665145998	6.27227230255739e-156	3.9793233262607e-154	Down	NC_010448.4	59351445	59365584	-	TNNT1	troponin T1%2C slow skeletal type	GO:0006936:muscle contraction;GO:0006937:regulation of muscle contraction;GO:0045214:sarcomere organization;GO:0031444:slow-twitch skeletal muscle fiber contraction;	GO:0005861:troponin complex;	GO:0005523:tropomyosin binding;GO:0031014:troponin T binding;	K10372	-
gene-ZFP36L1	3292	2986	57.79	2605	54.23	3873	60.96	6732	145.46	7230	143.04	6419	133.52	5138.56601502479	2.64968715525955	1.40582203280826	0.0528928851450936	26.5786604181614	1.19815634060358e-155	7.57069878858303e-154	Ups	NC_010449.5	92490069	92495864	-	ZFP36L1	ZFP36 ring finger protein like 1%2C transcript variant X2	GO:0061158:3'-UTR-mediated mRNA destabilization;GO:0006915:apoptotic process;GO:0008283:cell population proliferation;GO:0071320:cellular response to cAMP;GO:0071364:cellular response to epidermal growth factor stimulus;GO:0044344:cellular response to fibroblast growth factor stimulus;GO:0071385:cellular response to glucocorticoid stimulus;GO:0071456:cellular response to hypoxia;GO:0032869:cellul…	GO:0005737:cytoplasm;GO:0005829:cytosol;GO:0005634:nucleus;GO:0000932:P-body;GO:1990904:ribonucleoprotein complex;	GO:0071889:14-3-3 protein binding;GO:0003677:DNA binding;GO:0046872:metal ion binding;GO:0035925:mRNA 3'-UTR AU-rich region binding;GO:0003729:mRNA binding;	K18753	ko04218 Cellular senescence;;
gene-RICTOR	10108	1260	7.94	1022	6.93	1556	7.98	3267	22.99	3309	21.32	3086	20.91	2341.36713792855	3.09811321168678	1.63138986425493	0.0614972633386089	26.5278449103071	4.62746565144715e-155	2.91213130734418e-153	Ups	NC_010458.4	24109934	24250019	-	RICTOR	RPTOR independent companion of MTOR complex 2%2C transcript variant X2	GO:0031532:obsolete actin cytoskeleton reorganization;GO:0031669:cellular response to nutrient levels;GO:0007010:cytoskeleton organization;GO:0009792:embryo development ending in birth or egg hatching;GO:0043066:negative regulation of apoptotic process;GO:0018105:peptidyl-serine phosphorylation;GO:0016310:phosphorylation;GO:0030838:positive regulation of actin filament polymerization;GO:0030307:p…	GO:0005829:cytosol;GO:0031932:TORC2 complex;	GO:0060090:molecular adaptor activity;GO:0019901:protein kinase binding;GO:0043539:protein serine/threonine kinase activator activity;GO:0043022:ribosome binding;	K08267	ko04150 mTOR signaling pathway;;
gene-GGT1	2770	21	0.48	14	0.35	38	0.71	663	17.03	767	18.03	615	15.20	384.456742249671	34.4203693483112	5.10519067321022	0.192806625750787	26.4782947854135	1.723779019173e-154	1.08044253623426e-152	Ups	NC_010456.5	49618737	49638054	+	GGT1	gamma-glutamyltransferase 1	GO:0006536:glutamate metabolic process;GO:0006750:glutathione biosynthetic process;GO:0006751:glutathione catabolic process;GO:0031638:zymogen activation;	GO:0005886:plasma membrane;	GO:0036374:glutathione hydrolase activity;GO:0102953:hypoglycin A gamma-glutamyl transpeptidase activity;GO:0103068:leukotriene C4 gamma-glutamyl transferase activity;GO:0002951:leukotriene-C(4) hydrolase;	K18592	ko00430 Taurine and hypotaurine metabolism;ko00480 Glutathione metabolism;ko00590 Arachidonic acid metabolism;ko01100 Metabolic pathways;;
gene-CAPN6	3729	848	14.49	742	13.64	1046	14.53	2040	38.91	2165	37.81	2262	41.54	1577.36506497374	3.00954033547943	1.58954315264427	0.060108726194667	26.4444657751755	4.22473312540965e-154	2.63741639553073e-152	Ups	NC_010461.5	91258696	91288128	-	CAPN6	calpain 6%2C transcript variant X2	GO:0001578:microtubule bundle formation;GO:0051493:regulation of cytoskeleton organization;	GO:0005737:cytoplasm;GO:0048471:perinuclear region of cytoplasm;GO:0005876:spindle microtubule;	GO:0004198:calcium-dependent cysteine-type endopeptidase activity;GO:0008017:microtubule binding;	K08575	-
gene-LOC102161784	11043	26	0.15	13	0.08	24	0.11	794	5.11	677	3.99	772	4.79	421.573185824446	43.7653960747428	5.45171872173655	0.20632170399612	26.4233893775862	7.38080800557492e-154	4.58933348776923e-152	Ups	NC_010446.5	127222665	127261718	+	LOC102161784	guanylate-binding protein 6-like%2C transcript variant X5	GO:0071346:cellular response to type II interferon;GO:0042742:defense response to bacterium;GO:0050830:defense response to Gram-positive bacterium;GO:0042832:defense response to protozoan;GO:0006955:immune response;	GO:0031410:cytoplasmic vesicle;GO:0070062:extracellular exosome;	GO:0005525:GTP binding;GO:0003924:GTPase activity;	-	-
gene-TNFSF13B	3077	30	0.62	15	0.33	19	0.32	630	14.56	719	15.22	652	14.51	375.680415628834	38.210907092094	5.25591260125414	0.19949694879523	26.3458295126558	5.72942957100655e-153	3.54838124264679e-151	Ups	NC_010453.5	75599296	75633044	+	TNFSF13B	TNF superfamily member 13b	GO:0031296:B cell costimulation;GO:0030183:B cell differentiation;GO:0001782:B cell homeostasis;GO:0042100:B cell proliferation;GO:0002467:germinal center formation;GO:0030890:positive regulation of B cell proliferation;GO:0002636:positive regulation of germinal center formation;GO:0042102:positive regulation of T cell proliferation;GO:0007165:signal transduction;GO:0031295:T cell costimulation;G…	GO:0005737:cytoplasm;GO:0005576:extracellular region;GO:0005615:extracellular space;GO:0005925:focal adhesion;GO:0043231:intracellular membrane-bounded organelle;GO:0016020:membrane;GO:0048471:perinuclear region of cytoplasm;GO:0005886:plasma membrane;	GO:0005125:cytokine activity;GO:0048018:receptor ligand activity;GO:0005102:signaling receptor binding;GO:0005164:tumor necrosis factor receptor binding;	K05476	ko04060 Cytokine-cytokine receptor interaction;ko04064 NF-kappa B signaling pathway;ko04672 Intestinal immune network for IgA production;ko05323 Rheumatoid arthritis;;
gene-PON2	1614	4567	180.29	4377	185.86	6058	194.48	1557	68.62	1591	64.20	1621	68.77	3109.9105855024	0.390538841302639	-1.35646205518067	0.0515782515893456	-26.2991088953638	1.96325289504877e-152	1.21108647956625e-150	Down	NC_010451.4	75027270	75051441	-	PON2	paraoxonase 2	GO:0019439:aromatic compound catabolic process;GO:0009636:response to toxic substance;	GO:0005576:extracellular region;GO:0005886:plasma membrane;	GO:0102007:acyl-L-homoserine-lactone lactonohydrolase activity;GO:0004064:arylesterase activity;GO:0042802:identical protein binding;GO:0046872:metal ion binding;	K01045	-
gene-CCL11	569	480	53.75	491	59.14	702	63.93	1805	225.64	2056	235.33	1655	199.17	1257.46177147634	4.05034653052038	2.01804534416427	0.0768778726927113	26.2500154268134	7.14473151655922e-152	4.39007184169054e-150	Ups	NC_010454.4	40779906	40782862	-	CCL11	chemokine (C-C motif) ligand 11	GO:0060444:branching involved in mammary gland duct morphogenesis;GO:0071347:cellular response to interleukin-1;GO:0071356:cellular response to tumor necrosis factor;GO:0071346:cellular response to type II interferon;GO:0070098:chemokine-mediated signaling pathway;GO:0007010:cytoskeleton organization;GO:0048245:eosinophil chemotaxis;GO:0007186:G protein-coupled receptor signaling pathway;GO:00069…	GO:0005615:extracellular space;	GO:0048020:CCR chemokine receptor binding;GO:0031728:CCR3 chemokine receptor binding;GO:0008009:chemokine activity;GO:0046983:protein dimerization activity;	K16597	ko04060 Cytokine-cytokine receptor interaction;ko04061 Viral protein interaction with cytokine and cytokine receptor;ko04062 Chemokine signaling pathway;ko04657 IL-17 signaling pathway;ko05310 Asthma;;
gene-AKAP7	3246	326	6.40	294	6.21	452	7.22	1340	29.36	1257	25.22	1336	28.18	880.652077761328	4.52117748397899	2.17669855340792	0.0832366414311902	26.1507254014729	9.66976752731085e-151	5.91827693328394e-149	Ups	NC_010443.5	32221061	32362153	-	AKAP7	A-kinase anchoring protein 7%2C transcript variant X1	GO:0050804:modulation of chemical synaptic transmission;GO:0010738:regulation of protein kinase A signaling;	GO:0005829:cytosol;GO:0098686:hippocampal mossy fiber to CA3 synapse;GO:0005634:nucleus;GO:0032991:protein-containing complex;	GO:0000166:nucleotide binding;GO:0051018:protein kinase A binding;GO:0034237:protein kinase A regulatory subunit binding;GO:0019901:protein kinase binding;	K16524	-
gene-CFH	6643	29	0.28	31	0.32	48	0.37	554	5.93	764	7.49	606	6.25	366.729847303009	21.7954102525295	4.4459524545196	0.170034777818858	26.147312400149	1.05738190706305e-150	6.44631227481757e-149	Ups	NW_018085100.1	2468667	2570975	+	CFH	complement factor H%2C transcript variant X6	GO:0006956:complement activation;GO:0006957:complement activation, alternative pathway;GO:0051838:cytolysis by host of symbiont cells;GO:0032091:negative regulation of protein binding;	GO:0005615:extracellular space;GO:0005576:extracellular region;GO:0032991:protein-containing complex;	GO:0001851:complement component C3b binding;GO:0042802:identical protein binding;	K04004	ko04610 Complement and coagulation cascades;ko05150 Staphylococcus aureus infection;;
gene-SERPINB1	2201	280	8.11	287	8.94	336	7.91	1045	33.77	1092	32.31	1094	34.04	727.56601998905	4.37270509813472	2.12852605415777	0.081425228334727	26.1408668749165	1.25176451220496e-150	7.60166877119955e-149	Ups	NC_010449.5	1684212	1693313	-	SERPINB1	serpin family B member 1	GO:0010951:negative regulation of endopeptidase activity;GO:0032691:negative regulation of interleukin-1 beta production;	GO:0044194:cytolytic granule;GO:0005769:early endosome;GO:0005615:extracellular space;	GO:0004867:serine-type endopeptidase inhibitor activity;	K13963	ko05146 Amoebiasis;;
gene-SLA-7	2441	103	2.69	115	3.23	172	3.65	719	20.95	847	22.60	732	20.53	477.781363816025	7.23558962198969	2.85511058552831	0.109674135423927	26.0326700957556	2.11405706225377e-149	1.27884064227111e-147	Ups	NC_010449.5	23634731	23638722	-	SLA-7	MHC class I antigen 7	GO:0002476:antigen processing and presentation of endogenous peptide antigen via MHC class Ib;GO:0002474:antigen processing and presentation of peptide antigen via MHC class I;GO:0006955:immune response;	GO:0009897:external side of plasma membrane;GO:0005615:extracellular space;GO:0042612:MHC class I protein complex;GO:0030670:phagocytic vesicle membrane;	-	K06751	ko04144 Endocytosis;ko04145 Phagosome;ko04218 Cellular senescence;ko04514 Cell adhesion molecules;ko04612 Antigen processing and presentation;ko04940 Type I diabetes mellitus;ko05163 Human cytomegalovirus infection;ko05165 Human papillomavirus infection;ko05166 Human T-cell leukemia virus 1 infection;ko05167 Kaposi sarcoma-associated herpesvirus infection;ko05168 Herpes simplex virus 1 infection;…
gene-C13H21orf91	5745	669	7.42	562	6.70	869	7.84	2323	28.76	2090	23.69	2259	26.93	1536.84904329892	3.92008655083643	1.97088550767825	0.0757161660908004	26.0299168517688	2.27137378182684e-149	1.36870002366685e-147	Ups	NC_010455.5	182374587	182409062	-	C13H21orf91	chromosome 13 C21orf91 homolog	GO:0021895:cerebral cortex neuron differentiation;GO:0060999:positive regulation of dendritic spine development;	-	-	-	-
gene-MXD1	5715	232	2.59	185	2.22	252	2.28	926	11.53	935	10.66	997	11.95	623.917960950604	5.23278887283246	2.38758005175557	0.0917484297692492	26.0231162294595	2.71187933947357e-149	1.62785772504477e-147	Ups	NC_010445.4	72517829	72545302	-	MXD1	MAX dimerization protein 1%2C transcript variant X1	GO:0000122:negative regulation of transcription by RNA polymerase II;GO:0006357:regulation of transcription by RNA polymerase II;	GO:0000785:chromatin;GO:0005829:cytosol;GO:0070443:Mad-Max complex;GO:0005739:mitochondrion;GO:0005654:nucleoplasm;	GO:0000981:DNA-binding transcription factor activity, RNA polymerase II-specific;GO:0001227:DNA-binding transcription repressor activity, RNA polymerase II-specific;GO:0046983:protein dimerization activity;GO:0000978:RNA polymerase II cis-regulatory region sequence-specific DNA binding;	K09114	-
gene-SHISA5	2662	1010	24.17	898	23.12	1250	24.33	2174	58.09	2553	62.46	2306	59.32	1756.89198763744	2.72759609434611	1.44763002419122	0.0558333129815141	25.927711376728	3.24429931934125e-148	1.93999155084134e-146	Ups	NC_010455.5	31180844	31205724	-	SHISA5	shisa family member 5%2C transcript variant X5	GO:0006915:apoptotic process;GO:0042771:intrinsic apoptotic signaling pathway in response to DNA damage by p53 class mediator;GO:0043123:positive regulation of canonical NF-kappaB signal transduction;	GO:0005789:endoplasmic reticulum membrane;GO:0031965:nuclear membrane;GO:0005783:endoplasmic reticulum;GO:0005788:endoplasmic reticulum lumen;	GO:0050699:WW domain binding;	K10135	ko04115 p53 signaling pathway;;
gene-LOC641352	1652	179	6.90	187	7.76	202	6.34	832	35.82	871	34.34	913	37.84	564.903142057017	5.62007936298421	2.49059050335996	0.0965292667622649	25.8014028998465	8.55140930657185e-147	5.09396355143766e-145	Ups	NC_010455.5	24046127	24068431	+	LOC641352	caspase-15	-	-	-	K13521	-
gene-DGKZ	9856	7580	49.00	6454	44.88	8576	45.09	2114	15.26	2494	16.48	2489	17.29	4682.2938520061	0.383407689895581	-1.38304882187983	0.0537232857966936	-25.7439358254024	3.76901623403662e-146	2.23661735226652e-144	Down	NC_010444.4	16134046	16176043	-	DGKZ	diacylglycerol kinase zeta%2C transcript variant X1	GO:0016477:cell migration;GO:0046339:diacylglycerol metabolic process;GO:0046486:glycerolipid metabolic process;GO:0035556:intracellular signal transduction;GO:0046834:lipid phosphorylation;GO:0031571:mitotic G1 DNA damage checkpoint signaling;GO:0045930:negative regulation of mitotic cell cycle;GO:0050860:negative regulation of T cell receptor signaling pathway;GO:0006654:phosphatidic acid biosy…	GO:0005737:cytoplasm;GO:0005829:cytosol;GO:0030027:lamellipodium;GO:0016607:nuclear speck;GO:0005634:nucleus;GO:0005886:plasma membrane;	GO:0005524:ATP binding;GO:0004143:ATP-dependent diacylglycerol kinase activity;GO:0016301:kinase activity;GO:0001727:lipid kinase activity;GO:0046872:metal ion binding;GO:0008022:obsolete protein C-terminus binding;	K00901	ko00561 Glycerolipid metabolism;ko00564 Glycerophospholipid metabolism;ko01100 Metabolic pathways;ko04070 Phosphatidylinositol signaling system;ko04072 Phospholipase D signaling pathway;ko04361 Axon regeneration;ko05231 Choline metabolism in cancer;;
gene-SPTBN1	10460	10399	63.34	9387	61.50	13009	64.44	18335	124.68	19546	121.70	18251	119.48	15171.0991732715	2.10033481813532	1.07061932882483	0.041599260156412	25.7364992742498	4.56546562745699e-146	2.69898568362581e-144	Ups	NC_010445.4	86585225	86784316	-	SPTBN1	spectrin beta%2C non-erythrocytic 1%2C transcript variant X9	GO:0030036:actin cytoskeleton organization;GO:0051693:actin filament capping;GO:0007417:central nervous system development;GO:0021556:central nervous system formation;GO:0007182:obsolete common-partner SMAD protein phosphorylation;GO:0043001:Golgi to plasma membrane protein transport;GO:0071709:membrane assembly;GO:0000281:mitotic cytokinesis;GO:0007009:plasma membrane organization;GO:0032743:pos…	GO:0030673:axolemma;GO:0030054:cell junction;GO:0042995:cell projection;GO:0030864:cortical actin cytoskeleton;GO:0032437:cuticular plate;GO:0005737:cytoplasm;GO:0005829:cytosol;GO:0070062:extracellular exosome;GO:0098978:glutamatergic synapse;GO:0031430:M band;GO:0005730:nucleolus;GO:0005886:plasma membrane;GO:0014069:postsynaptic density;GO:0008091:spectrin;GO:0014731:spectrin-associated cytosk…	GO:0003779:actin binding;GO:0051015:actin filament binding;GO:0030506:ankyrin binding;GO:0045296:cadherin binding;GO:0005516:calmodulin binding;GO:0051020:GTPase binding;GO:0005543:phospholipid binding;GO:0003723:RNA binding;GO:0005200:structural constituent of cytoskeleton;	K06115	-
gene-TNFAIP6	1410	198	8.95	220	10.69	286	10.51	1125	56.75	1403	64.81	1015	49.29	752.01389280867	6.15636996138807	2.62207993170222	0.101891508343656	25.7340378440427	4.86448782830233e-146	2.86490798250243e-144	Ups	NC_010457.5	862013	881352	-	TNFAIP6	TNF alpha induced protein 6	GO:0007155:cell adhesion;GO:0007267:cell-cell signaling;GO:1905590:fibronectin fibril organization;GO:0030212:hyaluronan metabolic process;GO:0006954:inflammatory response;GO:0030514:negative regulation of BMP signaling pathway;GO:0050728:negative regulation of inflammatory response;GO:0090024:negative regulation of neutrophil chemotaxis;GO:0045668:negative regulation of osteoblast differentiatio…	GO:0005576:extracellular region;GO:0005615:extracellular space;GO:1904813:ficolin-1-rich granule lumen;GO:1904724:tertiary granule lumen;	GO:0005509:calcium ion binding;GO:0052689:carboxylic ester hydrolase activity;GO:0001968:fibronectin binding;GO:0005540:hyaluronic acid binding;	K19018	-
gene-PTX3	1888	149	5.03	163	5.92	151	4.14	4129	155.56	4117	142.02	3170	114.97	2163.29067484686	29.8225491466224	4.89833167524544	0.190697236668915	25.6864323826036	1.6572672349883e-145	9.72367283325654e-144	Ups	NC_010455.5	97273594	97279570	+	PTX3	pentraxin 3	GO:0045087:innate immune response;	GO:0005576:extracellular region;	-	-	-
gene-RNF19B	8303	156	1.20	152	1.25	233	1.45	806	6.90	869	6.82	802	6.61	533.599432122992	5.62790834429699	2.49259883314002	0.0970787548654864	25.6760486534237	2.16460990494281e-145	1.26528340024129e-143	Ups	NC_010448.4	89220156	89250358	-	RNF19B	ring finger protein 19B%2C transcript variant X1	GO:0002250:adaptive immune response;GO:0042267:natural killer cell mediated cytotoxicity;GO:0032436:positive regulation of proteasomal ubiquitin-dependent protein catabolic process;GO:0051865:protein autoubiquitination;GO:0000209:protein polyubiquitination;GO:0006511:ubiquitin-dependent protein catabolic process;	GO:0044194:cytolytic granule;GO:0005737:cytoplasm;GO:0005829:cytosol;GO:0005783:endoplasmic reticulum;GO:0005789:endoplasmic reticulum membrane;GO:0000151:ubiquitin ligase complex;	GO:0046872:metal ion binding;GO:0043130:ubiquitin binding;GO:0031624:ubiquitin conjugating enzyme binding;GO:0061630:ubiquitin protein ligase activity;	K11973	-
gene-DDAH1	4344	1531	22.46	1425	22.48	1774	21.16	337	5.52	349	5.23	317	5.00	893.404876299925	0.258966664134174	-1.94916169807063	0.0760295399567338	-25.6368998047317	5.91909091252254e-145	3.44698701013953e-143	Down	NC_010446.5	130485305	130617534	+	DDAH1	dimethylarginine dimethylaminohydrolase 1%2C transcript variant X2	GO:0006527:arginine catabolic process;GO:0006525:arginine metabolic process;GO:0000052:citrulline metabolic process;GO:0008285:negative regulation of cell population proliferation;GO:1900038:negative regulation of cellular response to hypoxia;GO:0043116:negative regulation of vascular permeability;GO:0045766:positive regulation of angiogenesis;GO:0045429:positive regulation of nitric oxide biosyn…	-	GO:0016597:amino acid binding;GO:0016403:dimethylargininase activity;GO:0046872:metal ion binding;	K01482	-
gene-SNX6	3175	1691	33.93	1655	35.72	2165	35.33	3543	79.38	3698	75.86	3582	77.25	2806.30092099816	2.40626257567268	1.26679408056532	0.0494640076084205	25.61042143196	1.16777572779156e-144	6.77526980804569e-143	Ups	NC_010449.5	65156476	65205249	+	SNX6	sorting nexin 6	GO:0006886:intracellular protein transport;GO:0042147:retrograde transport, endosome to Golgi;	GO:0005829:cytosol;GO:0031901:early endosome membrane;GO:0005634:nucleus;GO:0030904:retromer complex;GO:0097422:tubular endosome;	GO:0034452:dynactin binding;GO:0035091:phosphatidylinositol binding;	K17920	ko04144 Endocytosis;;
gene-DCX	13959	378	1.73	388	1.90	458	1.70	1343	6.84	1328	6.20	1496	7.34	947.845549245763	4.16216628623819	2.05733460455881	0.0803905387015883	25.59175044461	1.88480713430439e-144	1.08948833129958e-142	Ups	NC_010461.5	91317671	91644572	-	DCX	doublecortin%2C transcript variant X4	GO:0048675:axon extension;GO:0035082:axoneme assembly;GO:0007420:brain development;GO:0021952:central nervous system projection neuron axonogenesis;GO:0048813:dendrite morphogenesis;GO:0021766:hippocampus development;GO:0035556:intracellular signal transduction;GO:0021819:layer formation in cerebral cortex;GO:0001764:neuron migration;GO:0042461:photoreceptor cell development;GO:0048672:positive r…	GO:0030424:axon;GO:0005930:axoneme;GO:0005737:cytoplasm;GO:0030425:dendrite;GO:0030426:growth cone;GO:0005874:microtubule;GO:0043005:neuron projection;GO:0043025:neuronal cell body;GO:0005856:cytoskeleton;GO:0005829:cytosol;GO:0005875:microtubule associated complex;	GO:0008017:microtubule binding;GO:0019901:protein kinase binding;	K16579	-
gene-PPM1K	9207	222	1.54	193	1.44	265	1.49	944	7.29	908	6.42	974	7.24	619.907816603217	5.09838906764972	2.35004147233052	0.0918315545388464	25.59078395364	1.9320794927897e-144	1.11269242228667e-142	Ups	NC_010450.4	130748207	130772936	+	PPM1K	protein phosphatase%2C Mg2+/Mn2+ dependent 1K%2C transcript variant X1	GO:0035970:peptidyl-threonine dephosphorylation;	GO:0005759:mitochondrial matrix;GO:0005739:mitochondrion;	GO:0046872:metal ion binding;GO:0017018:myosin phosphatase activity;GO:0004722:protein serine/threonine phosphatase activity;	K17505	-
gene-GVIN1	8146	6	0.05	8	0.07	23	0.15	854	7.46	859	6.87	843	7.09	473.71603770124	84.9103487022189	6.4078684921464	0.250510459428095	25.5792453008761	2.59675634126746e-144	1.48998441978534e-142	Ups	NC_010451.4	2874233	2882380	+	GVIN1	GTPase%2C very large interferon inducible 1	-	GO:0005829:cytosol;GO:0005634:nucleus;	GO:0005525:GTP binding;	-	-
gene-OPTN	2551	3571	89.19	3397	91.26	4495	91.30	6917	192.87	7668	195.77	6740	180.92	5615.42685263945	2.27768875130862	1.18757061463916	0.0465345590809152	25.5201862464021	1.17694791516982e-143	6.72843447328038e-142	Ups	NC_010452.4	48532029	48582952	-	OPTN	optineurin%2C transcript variant X3	GO:0006914:autophagy;GO:0034620:cellular response to unfolded protein;GO:0050829:defense response to Gram-negative bacterium;GO:0090161:Golgi ribbon formation;GO:0043001:Golgi to plasma membrane protein transport;GO:0043124:negative regulation of canonical NF-kappaB signal transduction;GO:0001920:negative regulation of receptor recycling;GO:0061734:parkin-mediated stimulation of mitophagy in resp…	GO:0005776:autophagosome;GO:0005737:cytoplasm;GO:0005829:cytosol;GO:0005794:Golgi apparatus;GO:0005634:nucleus;GO:0048471:perinuclear region of cytoplasm;GO:0055037:recycling endosome;GO:0005802:trans-Golgi network;	GO:0042802:identical protein binding;GO:0070530:K63-linked polyubiquitin modification-dependent protein binding;GO:0046872:metal ion binding;GO:0008022:obsolete protein C-terminus binding;GO:0030674:protein-macromolecule adaptor activity;GO:0031267:small GTPase binding;	K19533	-
gene-TMEM106A	2490	71	1.82	50	1.38	114	2.37	617	17.63	654	17.11	669	18.40	389.485228506261	10.1910278766873	3.34922766531287	0.131469010397754	25.475415500428	3.69223013403683e-143	2.1030888942304e-141	Ups	NC_010454.4	19747346	19755586	-	TMEM106A	transmembrane protein 106A	GO:0035780:CD80 biosynthetic process;GO:0035781:CD86 biosynthetic process;GO:0045087:innate immune response;GO:0042116:macrophage activation;GO:0043123:positive regulation of canonical NF-kappaB signal transduction;GO:0032731:positive regulation of interleukin-1 beta production;GO:0032755:positive regulation of interleukin-6 production;GO:0043410:positive regulation of MAPK cascade;GO:0045348:pos…	GO:0005886:plasma membrane;	-	-	-
gene-EFHD2	2357	5571	150.59	5382	156.49	6562	144.26	1906	57.52	1970	54.43	1965	57.09	3699.44634325015	0.407037847455391	-1.29676514855901	0.0509313219661889	-25.4610541901872	5.32573129939308e-143	3.02249775962283e-141	Down	NC_010448.4	74651814	74668352	+	EFHD2	EF-hand domain family member D2	-	GO:0045121:membrane raft;	GO:0005509:calcium ion binding;	-	-
gene-JUNB	5350	428	5.10	386	4.94	497	4.81	1186	15.77	1379	16.79	1243	15.91	892.687189739359	3.54979620238289	1.82773620032117	0.0719399725907113	25.4064066818558	2.14255056079422e-142	1.21155023921432e-140	Ups	NC_010444.4	66214086	66219435	-	JUNB	JunB proto-oncogene%2C AP-1 transcription factor subunit	GO:0071277:cellular response to calcium ion;GO:0046697:decidualization;GO:0060136:embryonic process involved in female pregnancy;GO:0060716:labyrinthine layer blood vessel development;GO:0001649:osteoblast differentiation;GO:0033687:osteoblast proliferation;GO:0030316:osteoclast differentiation;GO:0002158:osteoclast proliferation;GO:0045597:positive regulation of cell differentiation;GO:0051726:r…	GO:0005654:nucleoplasm;GO:0035976:transcription factor AP-1 complex;GO:0005667:transcription regulator complex;	GO:0001228:DNA-binding transcription activator activity, RNA polymerase II-specific;GO:0000981:DNA-binding transcription factor activity, RNA polymerase II-specific;GO:0000978:RNA polymerase II cis-regulatory region sequence-specific DNA binding;	K09028	ko04380 Osteoclast differentiation;ko04668 TNF signaling pathway;ko04935 Growth hormone synthesis, secretion and action;;
gene-NCOA7	8211	390	3.03	304	2.54	474	2.99	1619	14.03	1429	11.33	1440	12.01	997.96638013445	4.73649031241095	2.2438184337265	0.0884505517524646	25.3680546844523	5.68115186013442e-142	3.20092913650245e-140	Ups	NC_010443.5	37043803	37194713	-	NCOA7	nuclear receptor coactivator 7%2C transcript variant X11	GO:1900408:negative regulation of cellular response to oxidative stress;GO:1903204:obsolete negative regulation of oxidative stress-induced neuron death;GO:1902083:negative regulation of peptidyl-cysteine S-nitrosylation;GO:0045944:positive regulation of transcription by RNA polymerase II;GO:0006357:regulation of transcription by RNA polymerase II;GO:0006979:response to oxidative stress;	GO:0005634:nucleus;	GO:0016922:nuclear receptor binding;GO:0030374:nuclear receptor coactivator activity;	-	-
gene-NT5E	4137	425	6.55	395	6.54	602	7.54	1383	23.78	1615	25.42	1364	22.58	1008.34247394492	3.76999121411075	1.91456116132587	0.0754910423003533	25.3614349860011	6.72156585673479e-142	3.77350641460647e-140	Ups	NC_010443.5	54400786	54450743	+	NT5E	5'-nucleotidase ecto	GO:0009166:nucleotide catabolic process;	GO:0016020:membrane;GO:0005886:plasma membrane;	GO:0008253:5'-nucleotidase activity;GO:0050484:GMP 5'-nucleotidase activity;GO:0042802:identical protein binding;GO:0050483:IMP 5'-nucleotidase activity;GO:0046872:metal ion binding;GO:0000166:nucleotide binding;GO:0050340:thymidylate 5'-phosphatase activity;GO:0106411:XMP 5'-nucleosidase activity;	K01081	ko00230 Purine metabolism;ko00240 Pyrimidine metabolism;ko00760 Nicotinate and nicotinamide metabolism;ko01100 Metabolic pathways;ko01232 Nucleotide metabolism;;
gene-SHAS2	2966	238	5.11	184	4.25	333	5.82	1044	25.04	1038	22.79	1096	25.30	693.815519390879	5.19798682427476	2.37795297690793	0.0938443429540525	25.339332154227	1.1781206662085e-141	6.59029721774769e-140	Ups	NC_010446.5	17583154	17613524	+	SHAS2	hyaluronan synthase 2	GO:0036302:atrioventricular canal development;GO:0060349:bone morphogenesis;GO:0071498:cellular response to fluid shear stress;GO:0071347:cellular response to interleukin-1;GO:0036120:cellular response to platelet-derived growth factor stimulus;GO:0071356:cellular response to tumor necrosis factor;GO:0090500:endocardial cushion to mesenchymal transition;GO:0044849:estrous cycle;GO:0085029:extrace…	GO:0031410:cytoplasmic vesicle;GO:0005789:endoplasmic reticulum membrane;GO:1903561:extracellular vesicle;GO:0005794:Golgi apparatus;GO:0000139:Golgi membrane;GO:0005764:lysosome;GO:0005886:plasma membrane;GO:0044853:plasma membrane raft;	GO:0050501:hyaluronan synthase activity;GO:0042802:identical protein binding;	K00752	-
gene-SEMA6B	4420	1433	20.66	1396	21.65	1631	19.12	202	3.25	196	2.89	269	4.17	793.362973630087	0.182239437483039	-2.45609289587665	0.097127766903295	-25.2872373594469	4.41347568637693e-141	2.46003982276017e-139	Down	NC_010444.4	74262303	74296386	+	SEMA6B	semaphorin 6B%2C transcript variant X1	GO:0007411:axon guidance;GO:0007417:central nervous system development;GO:0021766:hippocampus development;GO:0050919:negative chemotaxis;GO:0048843:negative regulation of axon extension involved in axon guidance;GO:0001755:neural crest cell migration;GO:0030335:positive regulation of cell migration;GO:0071526:semaphorin-plexin signaling pathway;	GO:0005615:extracellular space;GO:0005886:plasma membrane;	GO:0045499:chemorepellent activity;GO:0030215:semaphorin receptor binding;	K06842	ko04360 Axon guidance;;
gene-NEMP2	5756	253	2.80	215	2.56	373	3.36	1060	13.10	1100	12.45	1056	12.56	713.109358035515	4.71814979587505	2.23822122322668	0.0885283194140321	25.2825450436813	4.9703597010871e-141	2.7605837670771e-139	Ups	NC_010457.5	95111131	95513414	-	NEMP2	nuclear envelope integral membrane protein 2%2C transcript variant X3	-	GO:0005635:nuclear envelope;GO:0005637:nuclear inner membrane;	-	-	-
gene-CEP152	6122	87	0.91	110	1.23	128	1.08	637	7.40	715	7.61	644	7.20	413.895819674974	7.5119404318662	2.90918562276379	0.115356089801961	25.219176792124	2.46825584193099e-140	1.36603081294386e-138	Ups	NC_010443.5	122876146	122979851	+	CEP152	centrosomal protein 152%2C transcript variant X2	GO:0030030:cell projection organization;GO:0007099:centriole replication;GO:0051298:centrosome duplication;GO:0098535:de novo centriole assembly involved in multi-ciliated epithelial cell differentiation;	GO:0005814:centriole;GO:0005813:centrosome;GO:0005829:cytosol;GO:0098536:deuterosome;GO:0005654:nucleoplasm;GO:0000242:pericentriolar material;GO:0120098:procentriole;GO:0120099:procentriole replication complex;	GO:0019901:protein kinase binding;	K16728	-
gene-RLF	6343	803	8.07	803	8.68	1137	9.29	2068	23.19	2340	24.03	2102	22.69	1598.8385705812	2.91419766200858	1.543098734756	0.0611891459002814	25.2185042306482	2.51054427112818e-140	1.38452524521192e-138	Ups	NC_010448.4	95900074	95994045	+	RLF	rearranged L-myc fusion%2C transcript variant X2	GO:0097692:histone H3-K4 monomethylation;GO:0045893:positive regulation of DNA-templated transcription;GO:0045944:positive regulation of transcription by RNA polymerase II;GO:0044030:regulation of DNA methylation;GO:0006357:regulation of transcription by RNA polymerase II;	GO:0005634:nucleus;	GO:0003677:DNA binding;GO:0001228:DNA-binding transcription activator activity, RNA polymerase II-specific;GO:0000981:DNA-binding transcription factor activity, RNA polymerase II-specific;GO:0046872:metal ion binding;	-	-
gene-CNIH4	725	214	18.81	213	20.14	290	20.73	880	86.34	992	89.11	869	82.08	608.326603418014	4.6846682453308	2.22794688400764	0.0883760598379658	25.209846287473	3.12409540702701e-140	1.71682243019262e-138	Ups	NC_010452.4	12688833	12705426	+	CNIH4	cornichon family AMPA receptor auxiliary protein 4%2C transcript variant X2	GO:0006888:endoplasmic reticulum to Golgi vesicle-mediated transport;GO:0015031:protein transport;	GO:0030134:COPII-coated ER to Golgi transport vesicle;GO:0005783:endoplasmic reticulum;GO:0005789:endoplasmic reticulum membrane;GO:0005793:endoplasmic reticulum-Golgi intermediate compartment;	GO:0031730:CCR5 chemokine receptor binding;	-	-
gene-ELF1	6966	797	7.29	770	7.58	1024	7.62	1930	19.71	2020	18.89	2111	20.75	1497.18982867961	2.86732030275349	1.51970307422719	0.0603603524826456	25.1771736201196	7.12476508911104e-140	3.90162135950021e-138	Ups	NC_010453.5	25772090	25896613	+	ELF1	E74 like ETS transcription factor 1%2C transcript variant X3	GO:0030154:cell differentiation;GO:0050860:negative regulation of T cell receptor signaling pathway;GO:0001817:regulation of cytokine production;GO:0006357:regulation of transcription by RNA polymerase II;	GO:0005634:nucleus;	GO:0001228:DNA-binding transcription activator activity, RNA polymerase II-specific;GO:0000981:DNA-binding transcription factor activity, RNA polymerase II-specific;GO:0000978:RNA polymerase II cis-regulatory region sequence-specific DNA binding;	K09428	ko04214 Apoptosis - fly;;
gene-PCYOX1	3151	1780	35.99	1565	34.04	2212	36.37	3304	74.59	3800	78.54	3649	79.30	2795.04880258121	2.37213423479223	1.24618565170075	0.0495125006350193	25.1691115519895	8.73068304571878e-140	4.76432763267598e-138	Ups	NC_010445.4	72207406	72223605	-	PCYOX1	prenylcysteine oxidase 1	GO:0030327:prenylated protein catabolic process;GO:0030328:prenylcysteine catabolic process;	GO:0005764:lysosome;GO:0034361:very-low-density lipoprotein particle;	GO:0071949:FAD binding;GO:0001735:prenylcysteine oxidase activity;	K05906	ko00900 Terpenoid backbone biosynthesis;;
gene-OTUD4	7381	2138	18.46	1872	17.38	2607	18.30	5357	51.63	4952	43.70	5498	51.01	3888.58190492231	2.93652492780954	1.55410988475329	0.0617645713856869	25.1618338780124	1.04884851241726e-139	5.70361628337846e-138	Ups	NC_010450.4	83240759	83288237	+	OTUD4	OTU deubiquitinase 4	GO:0045087:innate immune response;GO:2000660:negative regulation of interleukin-1-mediated signaling pathway;GO:0034122:negative regulation of toll-like receptor signaling pathway;GO:1901537:positive regulation of DNA demethylation;GO:0016579:protein deubiquitination;GO:0071108:protein K48-linked deubiquitination;GO:0070536:protein K63-linked deubiquitination;GO:1903093:regulation of protein K48-…	GO:0005829:cytosol;GO:0005634:nucleus;	GO:0004843:cysteine-type deubiquitinase activity;GO:0061578:K63-linked deubiquitinase activity;GO:0060090:molecular adaptor activity;GO:0003723:RNA binding;	K13718	-
gene-ATF4	2121	3557	106.85	3379	109.18	4424	108.08	6380	213.96	6774	208.01	6447	208.14	5288.27565413091	2.11281414367385	1.07916586438924	0.0429641772851375	25.1178058694621	3.17813624708638e-139	1.72226293084296e-137	Ups	NC_010447.5	8742964	8745752	-	ATF4	activating transcription factor 4	GO:0030282:bone mineralization;GO:0006874:intracellular calcium ion homeostasis;GO:0034198:cellular response to amino acid starvation;GO:1903351:cellular response to dopamine;GO:0042149:cellular response to glucose starvation;GO:1990253:cellular response to leucine starvation;GO:0034599:cellular response to oxidative stress;GO:0090650:cellular response to oxygen-glucose deprivation;GO:0034644:cel…	GO:1990590:ATF1-ATF4 transcription factor complex;GO:1990589:ATF4-CREB1 transcription factor complex;GO:1990617:CHOP-ATF4 complex;GO:0000785:chromatin;GO:0005737:cytoplasm;GO:0032590:dendrite membrane;GO:1990037:Lewy body core;GO:0005815:microtubule organizing center;GO:0043005:neuron projection;GO:0034399:nuclear periphery;GO:0016607:nuclear speck;GO:0005654:nucleoplasm;GO:0005634:nucleus;GO:003…	GO:0008140:cAMP response element binding protein binding;GO:0003677:DNA binding;GO:0001228:DNA-binding transcription activator activity, RNA polymerase II-specific;GO:0003700:DNA-binding transcription factor activity;GO:0000981:DNA-binding transcription factor activity, RNA polymerase II-specific;GO:0140296:general transcription initiation factor binding;GO:0042802:identical protein binding;GO:00…	K04374	ko04010 koK signaling pathway;ko04022 cGMP-PKG signaling pathway;ko04137 Mitophagy - animal;ko04141 Protein processing in endoplasmic reticulum;ko04151 PI3K-Akt signaling pathway;ko04210 Apoptosis;ko04211 Longevity regulating pathway;ko04212 Longevity regulating pathway - worm;ko04214 Apoptosis - fly;ko04261 Adrenergic signaling in cardiomyocytes;ko04668 TNF signaling pathway;ko04720 Long-term po…
gene-DAP	2300	3696	102.39	3714	110.67	4616	103.99	1245	38.50	1249	35.37	1254	37.33	2489.24893799325	0.381116921155303	-1.3916944313059	0.0554461438730149	-25.0999318274183	4.98185114488529e-139	2.69037200063061e-137	Down	NC_010458.4	250212	322075	-	DAP	death associated protein	GO:0006919:activation of cysteine-type endopeptidase activity involved in apoptotic process;GO:0097190:apoptotic signaling pathway;GO:0006914:autophagy;GO:0034198:cellular response to amino acid starvation;GO:0010507:negative regulation of autophagy;GO:0045892:negative regulation of DNA-templated transcription;GO:0032088:negative regulation of NF-kappaB transcription factor activity;	-	GO:0070513:death domain binding;	-	-
gene-FBXO39	3730	49	0.84	52	0.96	84	1.17	533	10.16	640	11.17	547	10.04	341.583136339905	11.4116611241224	3.51243690589203	0.140084629916752	25.0736780186333	9.63564204514663e-139	5.18563673788288e-137	Ups	NC_010454.4	50635915	50723841	-	FBXO39	F-box protein 39%2C transcript variant X1	GO:0031146:SCF-dependent proteasomal ubiquitin-dependent protein catabolic process;	GO:0019005:SCF ubiquitin ligase complex;	-	K10314	-
gene-PALMD	1995	1368	43.69	1369	47.03	1891	49.11	3049	108.71	3323	108.48	3356	115.19	2470.01983628455	2.5806886314005	1.36775608601436	0.0545870608560209	25.056415651723	1.48624440737903e-138	7.97107095050327e-137	Ups	NC_010446.5	118377246	118427800	-	PALMD	palmdelphin	GO:0008360:regulation of cell shape;	GO:0005737:cytoplasm;GO:0043197:dendritic spine;GO:0016020:membrane;	-	K16519	-
gene-SSH2	9323	660	4.51	627	4.61	775	4.31	1579	12.05	1831	12.79	1647	12.10	1234.0676568137	2.99428213178268	1.58221016359648	0.063316920141319	24.9887417149334	8.10373251691115e-138	4.33133402025453e-136	Ups	NC_010454.4	45818103	46085720	-	SSH2	slingshot protein phosphatase 2	GO:0030036:actin cytoskeleton organization;GO:0030837:negative regulation of actin filament polymerization;GO:0006470:protein dephosphorylation;	GO:0005737:cytoplasm;GO:0005856:cytoskeleton;GO:0005615:extracellular space;	GO:0003779:actin binding;GO:0017018:myosin phosphatase activity;GO:0004721:phosphoprotein phosphatase activity;GO:0004725:protein tyrosine phosphatase activity;GO:0008138:protein tyrosine/serine/threonine phosphatase activity;	K05766	ko04360 Axon guidance;ko04810 Regulation of actin cytoskeleton;;
gene-ZC3HAV1	9499	2244	15.05	1929	13.92	2775	15.14	4892	36.63	5070	34.76	5642	40.67	3893.81804098583	2.7594380512904	1.46437449774221	0.0586155233613866	24.9827078863357	9.42461670346172e-138	5.02013627614086e-136	Ups	NC_010460.4	10529805	10588913	+	ZC3HAV1	zinc finger CCCH-type containing%2C antiviral 1	GO:0051607:defense response to virus;GO:0045087:innate immune response;GO:0045071:negative regulation of viral genome replication;GO:0043123:positive regulation of canonical NF-kappaB signal transduction;GO:0032727:positive regulation of interferon-alpha production;GO:0032728:positive regulation of interferon-beta production;GO:0061014:positive regulation of mRNA catabolic process;GO:1900246:posi…	GO:0005737:cytoplasm;GO:0005829:cytosol;GO:0005634:nucleus;	GO:0045296:cadherin binding;GO:0046872:metal ion binding;GO:0003723:RNA binding;	K15259	-
gene-PRRG4	5345	86	1.03	91	1.17	153	1.48	828	11.02	731	8.91	731	9.37	469.182253437712	8.58047689565808	3.10105783372493	0.124906127703399	24.8271072904339	4.57040198685815e-136	2.42619944928215e-134	Ups	NC_010444.4	28061598	28081376	-	PRRG4	proline rich and Gla domain 4	-	GO:0033116:endoplasmic reticulum-Golgi intermediate compartment membrane;GO:0005576:extracellular region;GO:0016020:membrane;GO:0005886:plasma membrane;	GO:0005509:calcium ion binding;GO:0050699:WW domain binding;	-	-
gene-NFIL3	2287	224	6.24	221	6.62	266	6.03	889	27.65	984	28.02	850	25.45	605.060917608901	4.67931010651148	2.22629584192782	0.0897317869037011	24.810559543599	6.89613789373319e-136	3.6484075968642e-134	Ups	NC_010456.5	2588887	2603774	-	NFIL3	nuclear factor%2C interleukin 3 regulated%2C transcript variant X2	GO:0007623:circadian rhythm;GO:0006955:immune response;GO:0001779:natural killer cell differentiation;GO:0045892:negative regulation of DNA-templated transcription;GO:0045893:positive regulation of DNA-templated transcription;GO:0006366:transcription by RNA polymerase II;	GO:0005634:nucleus;	GO:0003677:DNA binding;GO:0003700:DNA-binding transcription factor activity;	K09059	ko04710 Circadian rhythm;;
gene-MAX	2373	675	18.12	631	18.22	853	18.63	1570	47.06	1872	51.38	1822	52.58	1284.51703757132	2.98424002842936	1.57736357912466	0.0636649760810991	24.7760020692593	1.62670895462148e-135	8.57704278877618e-134	Ups	NC_010449.5	89142966	89168265	-	MAX	MYC associated factor X%2C transcript variant X6	GO:0045944:positive regulation of transcription by RNA polymerase II;	GO:0030425:dendrite;GO:0071339:MLL1 complex;GO:0090575:RNA polymerase II transcription regulator complex;	GO:0003677:DNA binding;GO:0003700:DNA-binding transcription factor activity;GO:0001227:DNA-binding transcription repressor activity, RNA polymerase II-specific;GO:0046983:protein dimerization activity;	K04453	ko04010 koK signaling pathway;ko05200 Pathways in cancer;ko05202 Transcriptional misregulation in cancer;ko05222 Small cell lung cancer;;
gene-IFI35	1171	91	4.95	91	5.33	114	5.04	573	34.81	635	35.32	598	34.97	374.823938432071	7.46554451642572	2.90024749043318	0.117348247305564	24.7148769327693	7.40080997687869e-135	3.88903842791736e-133	Ups	NC_010454.4	19879386	19890330	-	IFI35	interferon induced protein 35	GO:0045087:innate immune response;GO:0002281:macrophage activation involved in immune response;GO:0008285:negative regulation of cell population proliferation;GO:1901223:negative regulation of non-canonical NF-kappaB signal transduction;GO:0050729:positive regulation of inflammatory response;GO:0045089:positive regulation of innate immune response;GO:1901224:positive regulation of non-canonical N…	GO:0005737:cytoplasm;GO:0005829:cytosol;GO:0005615:extracellular space;GO:0016020:membrane;GO:0005634:nucleus;	GO:0042802:identical protein binding;	-	-
gene-ABCB1	4585	525	7.30	521	7.79	613	6.93	1483	23.01	1576	22.39	1429	21.34	1071.27915895514	3.30275774671437	1.723671153568	0.0697706024182151	24.7048340393576	9.48918764308743e-135	4.96972320623038e-133	Ups	NC_010451.4	93049955	93146469	+	ABCB1	ATP-binding cassette%2C sub-family B (MDR/TAP)%2C member 1	GO:1905039:carboxylic acid transmembrane transport;GO:0099040:ceramide translocation;GO:0140115:export across plasma membrane;GO:0000086:G2/M transition of mitotic cell cycle;GO:0045332:phospholipid translocation;GO:1901529:positive regulation of anion channel activity;GO:2001225:regulation of chloride transport;GO:0047484:regulation of response to osmotic stress;GO:0009410:response to xenobiotic…	GO:0016324:apical plasma membrane;GO:0009986:cell surface;GO:0005737:cytoplasm;GO:0098591:external side of apical plasma membrane;GO:0070062:extracellular exosome;GO:0016020:membrane;GO:0005654:nucleoplasm;GO:0005886:plasma membrane;	GO:0008559:ABC-type xenobiotic transporter activity;GO:0005524:ATP binding;GO:0016887:ATP hydrolysis activity;GO:0042626:ATPase-coupled transmembrane transporter activity;GO:0046943:carboxylic acid transmembrane transporter activity;GO:0099038:ceramide floppase activity;GO:0015562:efflux transmembrane transporter activity;GO:0140328:floppase activity;GO:0090554:phosphatidylcholine floppase activi…	K05658	ko02010 ABC transporters;ko04976 Bile secretion;ko05206 MicroRNAs in cancer;ko05226 Gastric cancer;;
gene-OGFR	2317	810	22.27	718	21.24	902	20.17	1942	59.62	2024	56.89	1867	55.18	1433.16255857994	2.9336235234015	1.55268373952826	0.0629376801906693	24.6701774648258	2.2356936523755e-134	1.16697226864964e-132	Ups	NC_010459.5	62065483	62072950	+	OGFR	opioid growth factor receptor	GO:0001558:regulation of cell growth;	GO:0005737:cytoplasm;GO:0016020:membrane;GO:0005634:nucleus;	GO:0140625:opioid growth factor receptor activity;	K11343	-
gene-ENPP4	7617	321	2.69	284	2.56	352	2.39	982	9.17	1060	9.06	1083	9.74	715.835615248637	3.98990736262933	1.99635525045094	0.0811359082126265	24.6050767709317	1.11463473758665e-133	5.79870144983827e-132	Ups	NC_010449.5	40896392	40913609	+	ENPP4	ectonucleotide pyrophosphatase/phosphodiesterase 4 (putative)%2C transcript variant X6	GO:0007596:blood coagulation;GO:0030194:positive regulation of blood coagulation;GO:0046130:purine ribonucleoside catabolic process;	GO:0005886:plasma membrane;	GO:0047710:bis(5'-adenosyl)-triphosphatase activity;GO:0046872:metal ion binding;	K18424	ko00230 Purine metabolism;ko01100 Metabolic pathways;;
gene-IDS	6969	2888	26.40	2683	26.39	3446	25.62	898	9.17	957	8.94	996	9.79	1872.55068775807	0.386604631828559	-1.37106917260965	0.0557689515006855	-24.5848117225729	1.83632399786104e-133	9.52143144007219e-132	Down	NC_010461.5	121572797	121596525	-	IDS	iduronate 2-sulfatase%2C transcript variant X3	GO:0030209:dermatan sulfate catabolic process;GO:0006027:glycosaminoglycan catabolic process;GO:0030200:heparan sulfate proteoglycan catabolic process;	GO:0005737:cytoplasm;GO:0043202:lysosomal lumen;GO:0005764:lysosome;	GO:0005509:calcium ion binding;GO:0004423:iduronate-2-sulfatase activity;GO:0008484:sulfuric ester hydrolase activity;	K01136	ko00531 Glycosaminoglycan degradation;ko01100 Metabolic pathways;ko04142 Lysosome;;
gene-ATP10D	7323	312	2.71	295	2.76	388	2.75	985	9.57	1093	9.72	1005	9.40	712.922393498043	3.79291101263226	1.92330552424482	0.07824842203989	24.5794799959588	2.0939394784029e-133	1.08212296157066e-131	Ups	NC_010450.4	37407677	37531707	+	ATP10D	ATPase phospholipid transporting 10D (putative)%2C transcript variant X2	GO:0006812:monoatomic cation transport;GO:0034220:monoatomic ion transmembrane transport;GO:0045332:phospholipid translocation;	GO:0005783:endoplasmic reticulum;GO:0005789:endoplasmic reticulum membrane;GO:0016020:membrane;GO:0005654:nucleoplasm;GO:1990531:phospholipid-translocating ATPase complex;GO:0005886:plasma membrane;	GO:0005524:ATP binding;GO:0016887:ATP hydrolysis activity;GO:0140326:ATPase-coupled intramembrane lipid transporter activity;GO:0140351:glycosylceramide flippase activity;GO:0000287:magnesium ion binding;	K01530	-
gene-PHACTR4	4789	579	7.70	477	6.83	693	7.50	1516	22.52	1536	20.89	1616	23.11	1116.13025712486	3.2767197948362	1.71225230764287	0.0697457277084389	24.5499239007252	4.33309955478464e-133	2.231903787179e-131	Ups	NC_010448.4	85411993	85529441	+	PHACTR4	phosphatase and actin regulator 4	GO:0030036:actin cytoskeleton organization;GO:0061386:closure of optic fissure;GO:0048484:enteric nervous system development;GO:2001045:negative regulation of integrin-mediated signaling pathway;GO:0001755:neural crest cell migration;GO:0001843:neural tube closure;GO:0043085:positive regulation of catalytic activity;GO:0051726:regulation of cell cycle;GO:0007266:Rho protein signal transduction;	GO:0005737:cytoplasm;GO:0030027:lamellipodium;	GO:0003779:actin binding;GO:0008157:protein phosphatase 1 binding;GO:0072542:protein phosphatase activator activity;	K17585	-
gene-RBMS1	4543	1761	24.70	1632	24.62	2373	27.07	3586	56.15	3838	55.02	3713	55.97	2896.60227008407	2.37493884522943	1.24789036446668	0.0508353459177324	24.5476910196728	4.57766179610626e-133	2.3501173569681e-131	Ups	NC_010457.5	67192880	67409427	-	RBMS1	RNA binding motif single stranded interacting protein 1%2C transcript variant X3	GO:0006260:DNA replication;GO:0006396:RNA processing;	GO:0005829:cytosol;GO:0005634:nucleus;GO:1990904:ribonucleoprotein complex;	GO:0003677:DNA binding;GO:0003730:mRNA 3'-UTR binding;GO:0008143:poly(A) binding;GO:0008266:poly(U) RNA binding;GO:0003723:RNA binding;GO:0003690:double-stranded DNA binding;GO:0003697:single-stranded DNA binding;	-	-
gene-PANX1	6577	151	1.46	185	1.93	178	1.40	773	8.36	888	8.79	790	8.23	526.172552441639	5.80002504493069	2.53605912991595	0.103756785595402	24.4423448101533	6.06992984965017e-132	3.10601295618001e-130	Ups	NC_010451.4	26443425	26491010	+	PANX1	pannexin 1	GO:0006816:calcium ion transport;GO:0006812:monoatomic cation transport;GO:0007267:cell-cell signaling;GO:0048477:oogenesis;GO:0032730:positive regulation of interleukin-1 alpha production;GO:0032731:positive regulation of interleukin-1 beta production;GO:0060907:positive regulation of macrophage cytokine production;GO:0033198:response to ATP;GO:0002931:response to ischemia;	GO:0032059:bleb;GO:0005783:endoplasmic reticulum;GO:0005789:endoplasmic reticulum membrane;GO:0005921:gap junction;GO:0016020:membrane;GO:0005886:plasma membrane;GO:0032991:protein-containing complex;	GO:0051015:actin filament binding;GO:0005262:calcium channel activity;GO:0005243:gap junction channel activity;GO:0042802:identical protein binding;GO:0022840:leak channel activity;GO:0002020:protease binding;GO:0097110:scaffold protein binding;GO:0005102:signaling receptor binding;GO:0005198:structural molecule activity;GO:0044325:transmembrane transporter binding;GO:0022829:wide pore channel ac…	K03443	ko04621 NOD-like receptor signaling pathway;;
gene-ACSL5	2915	695	15.19	699	16.43	841	14.95	1818	44.36	2189	48.91	1802	42.33	1397.02271171337	3.16913542834169	1.66408931248828	0.0682256351077449	24.3909684367214	2.13250720024752e-131	1.08764836190402e-129	Ups	NC_010456.5	122777135	122828054	+	ACSL5	acyl-CoA synthetase long-chain family member 5	GO:0001676:long-chain fatty acid metabolic process;GO:0035338:long-chain fatty-acyl-CoA biosynthetic process;GO:0010747:positive regulation of long-chain fatty acid import across plasma membrane;GO:2001236:regulation of extrinsic apoptotic signaling pathway;	GO:0005783:endoplasmic reticulum;GO:0005789:endoplasmic reticulum membrane;GO:0016020:membrane;GO:0005741:mitochondrial outer membrane;GO:0005739:mitochondrion;GO:0005730:nucleolus;GO:0005654:nucleoplasm;GO:0005886:plasma membrane;	GO:0047676:arachidonate-CoA ligase activity;GO:0005524:ATP binding;GO:0004467:long-chain fatty acid-CoA ligase activity;	K01897	ko00061 Fatty acid biosynthesis;ko00071 Fatty acid degradation;ko01100 Metabolic pathways;ko01212 Fatty acid metabolism;ko03320 PPAR signaling pathway;ko04146 Peroxisome;ko04216 Ferroptosis;ko04714 Thermogenesis;ko04920 Adipocytokine signaling pathway;;
gene-CFLAR	12219	886	4.62	821	4.60	1135	4.81	1916	11.15	2199	11.72	1978	11.08	1538.1774409925	2.62711414377802	1.39347888455416	0.0573589197308642	24.2940224657743	2.26729932205934e-130	1.15262998434463e-128	Ups	NC_010457.5	104780744	104835631	+	CFLAR	CASP8 and FADD like apoptosis regulator%2C transcript variant X10	GO:0006919:activation of cysteine-type endopeptidase activity involved in apoptotic process;GO:0006915:apoptotic process;GO:0071549:cellular response to dexamethasone stimulus;GO:0071364:cellular response to epidermal growth factor stimulus;GO:0071392:cellular response to estradiol stimulus;GO:0071456:cellular response to hypoxia;GO:0032869:cellular response to insulin stimulus;GO:0071732:cellula…	GO:0031265:CD95 death-inducing signaling complex;GO:0005737:cytoplasm;GO:0005829:cytosol;GO:0031264:death-inducing signaling complex;GO:0045121:membrane raft;GO:0097342:ripoptosome;	GO:0097153:cysteine-type endopeptidase activity involved in apoptotic process;GO:0097199:cysteine-type endopeptidase activity involved in apoptotic signaling pathway;GO:0097200:cysteine-type endopeptidase activity involved in execution phase of apoptosis;GO:0005123:death receptor binding;GO:0008047:enzyme activator activity;GO:0002020:protease binding;GO:0044877:protein-containing complex binding;	K04724	ko04064 NF-kappa B signaling pathway;ko04140 Autophagy - animal;ko04210 Apoptosis;ko04217 Necroptosis;ko04668 TNF signaling pathway;ko05142 Chagas disease;ko05160 Hepatitis C;;
gene-JCAD	5920	196	2.11	197	2.28	242	2.12	925	11.11	959	10.55	798	9.23	586.559060339013	5.16779136548231	2.3695478265992	0.0979933447068723	24.1807015944525	3.55111974407027e-129	1.79942616382158e-127	Ups	NC_010452.4	40910563	40996336	+	JCAD	junctional cadherin 5 associated%2C transcript variant X3	GO:0007155:cell adhesion;GO:1903589:positive regulation of blood vessel endothelial cell proliferation involved in sprouting angiogenesis;GO:0090050:positive regulation of cell migration involved in sprouting angiogenesis;GO:0043410:positive regulation of MAPK cascade;GO:1900748:positive regulation of vascular endothelial growth factor signaling pathway;	GO:0005912:adherens junction;GO:0048471:perinuclear region of cytoplasm;GO:0032587:ruffle membrane;	-	-	-
gene-B4GALT3	2841	438	9.82	366	8.83	501	9.14	1207	30.22	1251	28.68	1342	32.35	891.236520483843	3.56737081882151	1.83486118795754	0.0759236911672818	24.1671757490665	4.92731174586438e-129	2.48869108147914e-127	Ups	NC_010446.5	89278256	89284407	+	B4GALT3	beta-1%2C4-galactosyltransferase 3%2C transcript variant X3	GO:0005975:carbohydrate metabolic process;GO:0006682:galactosylceramide biosynthetic process;GO:0070085:glycosylation;GO:0006486:protein glycosylation;	GO:0005794:Golgi apparatus;GO:0032580:Golgi cisterna membrane;	GO:0003831:beta-N-acetylglucosaminylglycopeptide beta-1,4-galactosyltransferase activity;GO:0008378:galactosyltransferase activity;GO:0046872:metal ion binding;GO:0003945:N-acetyllactosamine synthase activity;	K07968	ko00510 N-Glycan biosynthesis;ko00513 Various types of N-glycan biosynthesis;ko00514 Other types of O-glycan biosynthesis;ko00515 Mannose type O-glycan biosynthesis;ko00533 Glycosaminoglycan biosynthesis - keratan sulfate;ko00601 Glycosphingolipid biosynthesis - lacto and neolacto series;ko01100 Metabolic pathways;;
gene-EPB41L1	9526	3775	25.25	3687	26.53	4497	24.46	1151	8.59	1131	7.73	1263	9.08	2444.9186858734	0.362076778052106	-1.46563244296524	0.0606947070487945	-24.1476154055241	7.90999748492806e-129	3.98230099184749e-127	Down	NC_010459.5	39360388	39495064	+	EPB41L1	erythrocyte membrane protein band 4.1 like 1%2C transcript variant X6	GO:0031032:actomyosin structure organization;GO:0030866:cortical actin cytoskeleton organization;	GO:0005856:cytoskeleton;GO:0005829:cytosol;GO:0005886:plasma membrane;	GO:0003779:actin binding;GO:0005198:structural molecule activity;	K06107	-
gene-SC5D	2232	471	13.44	473	14.52	547	12.70	1284	40.92	1516	44.24	1329	40.77	979.11966211531	3.37501728786438	1.7548948921049	0.0727483586570919	24.1228108028774	1.44084677360678e-128	7.230641670637e-127	Ups	NC_010451.4	48357115	48372391	+	SC5D	sterol-C5-desaturase	GO:0033489:cholesterol biosynthetic process via desmosterol;GO:0033490:cholesterol biosynthetic process via lathosterol;GO:0006629:lipid metabolic process;GO:0016126:sterol biosynthetic process;	GO:0005789:endoplasmic reticulum membrane;GO:0016020:membrane;	GO:0000248:C-5 sterol desaturase activity;GO:0050046:delta7-sterol 5(6)-desaturase activity;GO:0005506:iron ion binding;GO:0016491:oxidoreductase activity;	K00227	ko00100 Steroid biosynthesis;ko01100 Metabolic pathways;;
gene-ENAH	17149	15968	59.33	15188	60.70	18514	55.94	6069	25.17	6289	23.88	6162	24.61	10851.1706153595	0.454922851165837	-1.13630619062572	0.0471749478857989	-24.0870682756553	3.41535063923553e-128	1.70844158418426e-126	Down	NC_010452.4	13439772	13609347	-	ENAH	enabled homolog (Drosophila)%2C transcript variant X8	GO:0008154:actin polymerization or depolymerization;GO:0070358:actin polymerization-dependent cell motility;GO:0007411:axon guidance;GO:0030036:actin cytoskeleton organization;GO:0007015:actin filament organization;GO:1990830:cellular response to leukemia inhibitory factor;GO:0001843:neural tube closure;	GO:0030054:cell junction;GO:0005856:cytoskeleton;GO:0005829:cytosol;GO:0030175:filopodium;GO:0005925:focal adhesion;GO:0030027:lamellipodium;GO:0005886:plasma membrane;GO:0045202:synapse;GO:0015629:actin cytoskeleton;GO:0043005:neuron projection;GO:0001725:stress fiber;	GO:0003779:actin binding;GO:0005522:profilin binding;GO:0017124:SH3 domain binding;GO:0050699:WW domain binding;	K05746	ko04015 Rap1 signaling pathway;ko04360 Axon guidance;ko04810 Regulation of actin cytoskeleton;;
gene-ITPR1	10231	217	1.35	216	1.45	256	1.30	832	5.78	856	5.45	846	5.66	567.820744004011	4.49647002277498	2.16879285052413	0.090216981880816	24.0397406930469	1.06878008068484e-127	5.32921748218797e-126	Ups	NC_010455.5	61068131	61398918	+	ITPR1	inositol 1%2C4%2C5-trisphosphate receptor type 1%2C transcript variant X1	GO:0006816:calcium ion transport;GO:0000902:cell morphogenesis;GO:0071320:cellular response to cAMP;GO:0032469:endoplasmic reticulum calcium ion homeostasis;GO:0042045:epithelial fluid transport;GO:0070059:intrinsic apoptotic signaling pathway in response to endoplasmic reticulum stress;GO:0099105:ion channel modulating, G protein-coupled receptor signaling pathway;GO:1990806:ligand-gated ion cha…	GO:0005955:calcineurin complex;GO:0005737:cytoplasm;GO:0030659:cytoplasmic vesicle membrane;GO:0030425:dendrite;GO:0005783:endoplasmic reticulum;GO:0005789:endoplasmic reticulum membrane;GO:0098982:GABA-ergic synapse;GO:0043231:intracellular membrane-bounded organelle;GO:0016020:membrane;GO:0045121:membrane raft;GO:0043025:neuronal cell body;GO:0005635:nuclear envelope;GO:0005637:nuclear inner me…	GO:0019855:calcium channel inhibitor activity;GO:0005246:calcium channel regulator activity;GO:0005509:calcium ion binding;GO:0015278:calcium-release channel activity;GO:0099103:channel activator activity;GO:0042802:identical protein binding;GO:0070679:inositol 1,4,5 trisphosphate binding;GO:0098695:inositol 1,4,5-trisphosphate receptor activity involved in regulation of postsynaptic cytosolic ca…	K04958	ko04020 Calcium signaling pathway;ko04022 cGMP-PKG signaling pathway;ko04070 Phosphatidylinositol signaling system;ko04114 Oocyte meiosis;ko04140 Autophagy - animal;ko04210 Apoptosis;ko04218 Cellular senescence;ko04270 Vascular smooth muscle contraction;ko04371 Apelin signaling pathway;ko04540 Gap junction;ko04611 Platelet activation;ko04621 NOD-like receptor signaling pathway;ko04625 C-type lect…
gene-PRSS23	2010	5888	186.64	5257	179.25	7836	202.00	1594	56.41	2086	67.59	1681	57.27	3798.70118429304	0.346898287293155	-1.52741537712202	0.0635649462788954	-24.0292089671623	1.377236665759e-127	6.84539256130595e-126	Down	NC_010451.4	20603676	20623358	+	PRSS23	protease%2C serine 23%2C transcript variant X2	GO:0006508:proteolysis;	GO:0005576:extracellular region;GO:0005634:nucleus;	GO:0004252:serine-type endopeptidase activity;	K09627	-
gene-MB21D1	1766	29	1.05	19	0.74	30	0.88	468	18.85	552	20.36	469	18.19	283.80323231508	23.3608863144235	4.54602310614153	0.189777847866517	23.9544454595093	8.30533191649583e-127	4.11496238796033e-125	Ups	NC_010443.5	92483253	92500376	+	MB21D1	Mab-21 domain containing 1	GO:0002218:activation of innate immune response;GO:0019933:cAMP-mediated signaling;GO:0006974:DNA damage response;GO:0071360:cellular response to exogenous dsRNA;GO:0019934:cGMP-mediated signaling;GO:0051607:defense response to virus;GO:0006281:DNA repair;GO:0045087:innate immune response;GO:2000042:negative regulation of double-strand break repair via homologous recombination;GO:0038001:paracrin…	GO:0005829:cytosol;GO:0005654:nucleoplasm;GO:0005634:nucleus;GO:0005886:plasma membrane;GO:0035861:site of double-strand break;	GO:0061501:2',3'-cyclic GMP-AMP synthase activity;GO:0005524:ATP binding;GO:0003682:chromatin binding;GO:0003677:DNA binding;GO:0003690:double-stranded DNA binding;GO:0005525:GTP binding;GO:0046872:metal ion binding;GO:0140693:molecular condensate scaffold activity;GO:0031491:nucleosome binding;GO:0005546:phosphatidylinositol-4,5-bisphosphate binding;GO:0160004:poly-ADP-D-ribose modification-depe…	K17834	ko04623 Cytosolic DNA-sensing pathway;ko05131 Shigellosis;ko05163 Human cytomegalovirus infection;ko05168 Herpes simplex virus 1 infection;ko05170 Human immunodeficiency virus 1 infection;ko05171 Coronavirus disease - COVID-19;;
gene-ST8SIA5	12539	3645	18.52	3220	17.60	3894	16.09	979	5.55	1061	5.51	1098	6.00	2192.62333446414	0.355194044813779	-1.49332070123327	0.0623850063894014	-23.9371731712602	1.25687734733784e-126	6.20762175946255e-125	Down	NC_010443.5	96291794	96375909	-	ST8SIA5	ST8 alpha-N-acetyl-neuraminide alpha-2%2C8-sialyltransferase 5%2C transcript variant X3	GO:0006688:glycosphingolipid biosynthetic process;GO:0006491:N-glycan processing;GO:0009311:oligosaccharide metabolic process;GO:0006486:protein glycosylation;	GO:0000139:Golgi membrane;	GO:0003828:alpha-N-acetylneuraminate alpha-2,8-sialyltransferase activity;GO:0008373:sialyltransferase activity;	K03369	ko00604 Glycosphingolipid biosynthesis - ganglio series;ko01100 Metabolic pathways;;
gene-SPON2	1530	3187	132.72	2696	120.77	3703	125.41	907	42.17	1088	46.31	1014	45.38	1982.4853727568	0.384029441799164	-1.38071117480186	0.0576936837370779	-23.9317562229871	1.43119197668463e-126	7.04625021454797e-125	Down	NC_010450.4	447176	450829	-	SPON2	spondin 2	GO:0007155:cell adhesion;GO:0071222:cellular response to lipopolysaccharide;GO:0042742:defense response to bacterium;GO:0050832:defense response to fungus;GO:0051607:defense response to virus;GO:0043152:induction of bacterial agglutination;GO:0045087:innate immune response;GO:0002448:mast cell mediated immunity;GO:0008228:opsonization;GO:0032755:positive regulation of interleukin-6 production;GO:…	GO:0031012:extracellular matrix;GO:0005615:extracellular space;	GO:0003823:antigen binding;GO:0001530:lipopolysaccharide binding;GO:0046872:metal ion binding;GO:0005102:signaling receptor binding;	-	-
gene-PAPD5	5013	300	3.81	296	4.05	414	4.28	1089	15.45	1052	13.67	1118	15.27	748.085292557353	3.96569951667342	1.98757536787735	0.0832299543496981	23.8805293527661	4.88065738509771e-126	2.39535911349748e-124	Ups	NC_010448.4	34603157	34669779	-	PAPD5	poly(A) RNA polymerase D5%2C non-canonical%2C transcript variant X3	GO:0033500:carbohydrate homeostasis;GO:0007049:cell cycle;GO:0051301:cell division;GO:0071044:histone mRNA catabolic process;GO:0010587:miRNA catabolic process;GO:0006378:mRNA polyadenylation;GO:0043629:obsolete ncRNA polyadenylation;GO:0043630:obsolete ncRNA polyadenylation involved in polyadenylation-dependent ncRNA catabolic process;GO:0060212:negative regulation of nuclear-transcribed mRNA po…	GO:0005737:cytoplasm;GO:0005829:cytosol;GO:0005730:nucleolus;GO:0005886:plasma membrane;GO:0031499:TRAMP complex;	GO:0003677:DNA binding;GO:0003887:DNA-directed DNA polymerase activity;GO:0070568:guanylyltransferase activity;GO:0046872:metal ion binding;GO:0004652:obsolete polynucleotide adenylyltransferase activity;GO:0003723:RNA binding;GO:0070034:telomerase RNA binding;	K03514	ko03018 RNA degradation;;
gene-ACADSB	5797	1875	20.61	1868	22.08	2336	20.88	552	6.77	596	6.70	569	6.72	1225.15830204776	0.345225260543205	-1.53439006279494	0.064391329042235	-23.8291410601032	1.6664586147476e-125	8.15310959259118e-124	Down	NC_010456.5	132563002	132607574	+	ACADSB	acyl-CoA dehydrogenase%2C short/branched chain	GO:0006631:fatty acid metabolic process;GO:0006550:isoleucine catabolic process;	GO:0005759:mitochondrial matrix;GO:0005739:mitochondrion;	GO:0003853:2-methylacyl-CoA dehydrogenase activity;GO:0050660:flavin adenine dinucleotide binding;GO:0042802:identical protein binding;GO:0102035:isobutyryl-CoA:FAD oxidoreductase activity;GO:0016937:short-chain-acyl-CoA dehydrogenase activity;	K09478	ko00071 Fatty acid degradation;ko00280 Valine, leucine and isoleucine degradation;ko01100 Metabolic pathways;ko01212 Fatty acid metabolism;;
gene-RNASEL	2717	67	1.57	77	1.94	140	2.67	1550	40.58	1630	39.07	1585	39.95	914.20596018325	20.8665774327466	4.38312208179011	0.184624426130551	23.7407485761972	1.36920372076117e-124	6.67786327184989e-123	Ups	NC_010451.4	123895045	123910386	-	RNASEL	ribonuclease L	GO:0051607:defense response to virus;GO:0045444:fat cell differentiation;GO:0006397:mRNA processing;GO:0045071:negative regulation of viral genome replication;GO:0046326:positive regulation of glucose import;GO:0045944:positive regulation of transcription by RNA polymerase II;GO:0006468:protein phosphorylation;GO:0043488:regulation of mRNA stability;GO:0006396:RNA processing;GO:0006364:rRNA proce…	GO:0005829:cytosol;GO:0005759:mitochondrial matrix;GO:0016363:nuclear matrix;	GO:0005524:ATP binding;GO:0004521:RNA endonuclease activity;GO:0042802:identical protein binding;GO:0046872:metal ion binding;GO:0004672:protein kinase activity;GO:0004540:RNA nuclease activity;GO:0043021:ribonucleoprotein complex binding;GO:0003723:RNA binding;GO:0019843:rRNA binding;	K01165	ko04621 NOD-like receptor signaling pathway;ko05160 Hepatitis C;ko05164 Influenza A;ko05168 Herpes simplex virus 1 infection;;
gene-TSPAN13	2092	47	1.43	59	1.93	54	1.34	590	20.06	584	18.18	479	15.68	327.392834593606	12.6095508573374	3.65644498376269	0.154974206369187	23.5938939093653	4.45258062116518e-123	2.16484192381698e-121	Ups	NC_010451.4	85996381	86033358	+	TSPAN13	tetraspanin 13	GO:1903169:regulation of calcium ion transmembrane transport;	GO:0016020:membrane;GO:0005886:plasma membrane;	GO:0005246:calcium channel regulator activity;	K17356	-
gene-ARL4C	3722	349	5.97	360	6.63	527	7.34	1169	22.34	1235	21.61	1193	21.95	842.121452599803	3.57985119520199	1.83989961977838	0.0780020436280442	23.5878386539718	5.13761172715845e-123	2.49014615607956e-121	Ups	NC_010457.5	134618490	134622211	-	ARL4C	ADP ribosylation factor like GTPase 4C	GO:0032456:endocytic recycling;GO:0006886:intracellular protein transport;GO:0016192:vesicle-mediated transport;	GO:0005737:cytoplasm;GO:0005829:cytosol;GO:0030175:filopodium;GO:0005634:nucleus;GO:0005886:plasma membrane;	GO:0043014:alpha-tubulin binding;GO:0005525:GTP binding;GO:0003924:GTPase activity;	K07945	-
gene-SMAGP	3257	73	1.43	95	2.00	71	1.13	578	12.62	602	12.04	598	12.57	362.397738852237	9.03349408391066	3.17528411866018	0.134862722424356	23.5445648847938	1.42708131527648e-122	6.89549785991334e-121	Ups	NW_018085018.1	139131	160570	+	SMAGP	small cell adhesion glycoprotein	-	GO:0030659:cytoplasmic vesicle membrane;GO:0005886:plasma membrane;	-	-	-
gene-UGT1A6	5802	558	6.13	485	5.73	754	6.73	1749	21.44	2144	24.07	1618	19.10	1273.13866112698	3.76913406158954	1.91423311008604	0.0814407324038219	23.5046156092305	3.65872149697167e-122	1.76239711121101e-120	Ups	NC_010457.5	133968693	134049029	+	UGT1A6	UDP glucuronosyltransferase 1 family%2C polypeptide A6	GO:0006953:acute-phase response;GO:0031100:animal organ regeneration;GO:0006789:bilirubin conjugation;GO:0070980:biphenyl catabolic process;GO:0052695:cellular glucuronidation;GO:0071392:cellular response to estradiol stimulus;GO:0071361:cellular response to ethanol;GO:0071385:cellular response to glucocorticoid stimulus;GO:0008210:estrogen metabolic process;GO:0051552:flavone metabolic process;G…	GO:0070069:cytochrome complex;GO:0005783:endoplasmic reticulum;GO:0034663:endoplasmic reticulum chaperone complex;GO:0005789:endoplasmic reticulum membrane;GO:0048471:perinuclear region of cytoplasm;GO:0005886:plasma membrane;GO:0043231:intracellular membrane-bounded organelle;	GO:0019899:enzyme binding;GO:0004857:enzyme inhibitor activity;GO:0015020:glucuronosyltransferase activity;GO:0046982:protein heterodimerization activity;GO:0042803:protein homodimerization activity;GO:0001972:retinoic acid binding;GO:0005496:steroid binding;GO:0005080:protein kinase C binding;	K00699	ko00040 Pentose and glucuronate interconversions;ko00053 Ascorbate and aldarate metabolism;ko00140 Steroid hormone biosynthesis;ko00830 Retinol metabolism;ko00860 Porphyrin metabolism;ko00980 Metabolism of xenobiotics by cytochrome P450;ko00982 Drug metabolism - cytochrome P450;ko00983 Drug metabolism - other enzymes;ko01100 Metabolic pathways;ko01240 Biosynthesis of cofactors;ko04976 Bile secret…
gene-LMO4	2023	525	16.53	450	15.25	678	17.37	1320	46.41	1426	45.91	1364	46.17	998.070935408773	3.05458636008267	1.61097702925487	0.0686319352053164	23.4727029688954	7.75278911117385e-122	3.72300860486432e-120	Ups	NC_010446.5	128894113	128910648	-	LMO4	LIM domain only 4	GO:0001843:neural tube closure;GO:0033674:positive regulation of kinase activity;GO:0045944:positive regulation of transcription by RNA polymerase II;GO:0030334:regulation of cell migration;	GO:0031252:cell leading edge;GO:0005634:nucleus;	GO:0140297:DNA-binding transcription factor binding;GO:0046872:metal ion binding;GO:0003713:transcription coactivator activity;	-	-
gene-CHSY1	3842	892	14.79	774	13.81	1088	14.67	1866	34.55	2048	34.72	1877	33.45	1470.70055298063	2.57770116190655	1.36608501884871	0.0582600963465299	23.4480391299607	1.38422151128966e-121	6.62685433334284e-120	Ups	NC_010443.5	139730703	139804458	-	CHSY1	chondroitin sulfate synthase 1	GO:0060349:bone morphogenesis;GO:0002063:chondrocyte development;GO:0030206:chondroitin sulfate biosynthetic process;GO:0030279:negative regulation of ossification;GO:0045880:positive regulation of smoothened signaling pathway;GO:0009954:proximal/distal pattern formation;GO:0031667:response to nutrient levels;GO:0051923:sulfation;	GO:0005576:extracellular region;GO:0032580:Golgi cisterna membrane;GO:0000139:Golgi membrane;GO:0016020:membrane;	GO:0008376:acetylgalactosaminyltransferase activity;GO:0047238:glucuronosyl-N-acetylgalactosaminyl-proteoglycan 4-beta-N-acetylgalactosaminyltransferase activity;GO:0046872:metal ion binding;GO:0050510:N-acetylgalactosaminyl-proteoglycan 3-beta-glucuronosyltransferase activity;	K13499	ko00532 Glycosaminoglycan biosynthesis - chondroitin sulfate / dermatan sulfate;ko01100 Metabolic pathways;;
gene-TTC3	7602	5855	49.07	5378	48.49	7001	47.72	2163	20.24	2500	21.42	2417	21.77	4024.08808204287	0.474526429211745	-1.07543965309751	0.045891618353227	-23.434337068261	1.9096365241322e-121	9.1142804991227e-120	Down	NC_010455.5	200695624	200821920	+	TTC3	tetratricopeptide repeat domain 3	GO:0070936:protein K48-linked ubiquitination;GO:0006511:ubiquitin-dependent protein catabolic process;	GO:0005829:cytosol;GO:0005794:Golgi apparatus;GO:0005730:nucleolus;GO:0005654:nucleoplasm;GO:0005634:nucleus;	GO:0046872:metal ion binding;GO:0004842:ubiquitin-protein transferase activity;	K15712	-
gene-TAPBPL	2841	336	7.54	308	7.43	396	7.22	995	24.91	1051	24.09	991	23.89	711.974766435255	3.57353965125931	1.8373537962089	0.0784069622037763	23.4335541712954	1.94505951476845e-121	9.25504385579e-120	Ups	NC_010447.5	64188184	64197033	-	TAPBPL	TAP binding protein like%2C transcript variant X2	GO:0002376:immune system process;	GO:0005789:endoplasmic reticulum membrane;GO:0000139:Golgi membrane;GO:0005886:plasma membrane;	-	-	-
gene-RCAN2	4928	1873	24.22	1765	24.55	2241	23.56	558	8.05	557	7.36	552	7.67	1186.46105175155	0.346791000529315	-1.52786163479414	0.0652511138082425	-23.4151042890113	2.99892378164463e-121	1.42262016596133e-119	Down	NC_010449.5	40979814	41282869	-	RCAN2	regulator of calcineurin 2%2C transcript variant X1	GO:0019722:calcium-mediated signaling;	GO:0005737:cytoplasm;GO:0005634:nucleus;	GO:0008597:calcium-dependent protein serine/threonine phosphatase regulator activity;GO:0003676:nucleic acid binding;	K17903	ko04919 Thyroid hormone signaling pathway;;
gene-LOC100738859	2195	278	8.07	240	7.49	354	8.36	948	30.72	1412	41.90	1216	37.93	780.993598104368	5.01415620315962	2.32600694033092	0.0993761077414184	23.4060982382536	3.70422424609232e-121	1.75187356996251e-119	Ups	NC_010446.5	99169471	99171665	+	LOC100738859	histone H2B type 2-E	-	GO:0000786:nucleosome;GO:0005634:nucleus;	GO:0003677:DNA binding;GO:0046982:protein heterodimerization activity;GO:0030527:structural constituent of chromatin;	K11252	ko04613 Neutrophil extracellular trap formation;ko05034 Alcoholism;ko05203 Viral carcinogenesis;ko05322 Systemic lupus erythematosus;;
gene-SETDB2	7576	378	3.18	352	3.18	564	3.86	1186	11.14	1316	11.31	1220	11.03	872.380101548399	3.54320574908442	1.82505524320538	0.0780231873063165	23.3911905705706	5.25367526365842e-121	2.47716343927242e-119	Ups	NC_010453.5	18252525	18298234	-	SETDB2	SET domain bifurcated 2%2C transcript variant X6	GO:0051301:cell division;GO:0007059:chromosome segregation;GO:0001947:heart looping;GO:0070828:heterochromatin organization;GO:0051567:histone H3-K9 methylation;GO:0070986:left/right axis specification;GO:0000278:mitotic cell cycle;GO:0045892:negative regulation of DNA-templated transcription;GO:0010629:negative regulation of gene expression;GO:0090309:positive regulation of DNA methylation-depen…	GO:0005694:chromosome;GO:0005829:cytosol;GO:0005654:nucleoplasm;GO:0005634:nucleus;	GO:0003677:DNA binding;GO:0046974:histone H3K9 methyltransferase activity;GO:0140948:histone H3K9 monomethyltransferase activity;GO:0018024:obsolete histone lysine N-methyltransferase activity;GO:0008270:zinc ion binding;	K18494	ko00310 Lysine degradation;ko01100 Metabolic pathways;;
gene-TLDC2	4317	132	1.95	106	1.68	139	1.67	589	9.70	668	10.08	599	9.50	396.034567588329	6.01807497516267	2.5893020803538	0.110965531444649	23.334291708821	1.98989679991883e-120	9.3262220289289e-119	Ups	NC_010459.5	40105500	40118743	+	TLDC2	TBC/LysM-associated domain containing 2%2C transcript variant X2	GO:0006979:response to oxidative stress;	GO:0005634:nucleus;	-	-	-
gene-PDE4B	11935	59	0.31	57	0.33	83	0.36	1330	7.93	1724	9.41	1137	6.52	794.266490476683	25.8041903093746	4.68953345695762	0.201108042656251	23.3184779435864	2.87955629173308e-120	1.34554595943348e-118	Ups	NC_010448.4	146167262	146720105	-	PDE4B	phosphodiesterase 4B%2C transcript variant 2	GO:0006198:cAMP catabolic process;GO:0071872:cellular response to epinephrine stimulus;GO:0071222:cellular response to lipopolysaccharide;GO:0071466:cellular response to xenobiotic stimulus;GO:0050900:leukocyte migration;GO:0140199:negative regulation of adenylate cyclase-activating adrenergic receptor signaling pathway involved in heart process;GO:1901898:negative regulation of relaxation of car…	GO:0005813:centrosome;GO:0005829:cytosol;GO:0043197:dendritic spine;GO:0060076:excitatory synapse;GO:0000930:gamma-tubulin complex;GO:0005634:nucleus;GO:0048471:perinuclear region of cytoplasm;GO:0014069:postsynaptic density;GO:0008021:synaptic vesicle;GO:0005891:voltage-gated calcium channel complex;GO:0030018:Z disc;	GO:0004115:3',5'-cyclic-AMP phosphodiesterase activity;GO:0004114:3',5'-cyclic-nucleotide phosphodiesterase activity;GO:0030552:cAMP binding;GO:0043015:gamma-tubulin binding;GO:0046872:metal ion binding;GO:0044325:transmembrane transporter binding;	K13293	ko00230 Purine metabolism;ko01100 Metabolic pathways;ko04024 cAMP signaling pathway;ko04928 Parathyroid hormone synthesis, secretion and action;ko05032 Morphine addiction;;
gene-TOR1B	2792	460	10.50	442	10.85	609	11.30	1213	30.90	1437	33.52	1253	30.73	938.666825302431	3.16438755601061	1.66192630363307	0.0712960219055334	23.3102248795186	3.49175247794469e-120	1.62673972905322e-118	Ups	NC_010443.5	269966919	269973702	+	TOR1B	torsin family 1 member B	GO:0051085:chaperone cofactor-dependent protein refolding;GO:0007029:endoplasmic reticulum organization;GO:0071763:nuclear membrane organization;GO:0034504:protein localization to nucleus;GO:0006986:response to unfolded protein;	GO:0005783:endoplasmic reticulum;GO:0005788:endoplasmic reticulum lumen;GO:0070062:extracellular exosome;GO:0005635:nuclear envelope;GO:0031965:nuclear membrane;	GO:0005524:ATP binding;GO:0016887:ATP hydrolysis activity;GO:0042802:identical protein binding;GO:0019894:kinesin binding;	-	-
gene-FMR1	4673	920	12.54	836	12.26	1091	12.10	2204	33.55	2102	29.30	2162	31.68	1612.70399550038	2.78427440178795	1.47730140177225	0.0633920203244644	23.3042170640856	4.01760542844183e-120	1.8661538071932e-118	Ups	NC_010461.5	120361232	120400282	+	FMR1	fragile X mental retardation 1%2C transcript variant X8	GO:0098586:cellular response to virus;GO:0006281:DNA repair;GO:0007215:glutamate receptor signaling pathway;GO:0044830:modulation by host of viral RNA genome replication;GO:0006397:mRNA processing;GO:0051028:mRNA transport;GO:2000766:negative regulation of cytoplasmic translation;GO:1900453:negative regulation of long-term synaptic depression;GO:1902373:negative regulation of mRNA catabolic proce…	GO:0030424:axon;GO:0043679:axon terminus;GO:0015030:Cajal body;GO:0042995:cell projection;GO:0010369:chromocenter;GO:0005694:chromosome;GO:0000775:chromosome, centromeric region;GO:0005737:cytoplasm;GO:0036464:cytoplasmic ribonucleoprotein granule;GO:0010494:cytoplasmic stress granule;GO:0005829:cytosol;GO:0030425:dendrite;GO:1902737:dendritic filopodium;GO:0043197:dendritic spine;GO:0044326:dend…	GO:0003682:chromatin binding;GO:0003677:DNA binding;GO:0070840:dynein complex binding;GO:0002151:G-quadruplex RNA binding;GO:0042802:identical protein binding;GO:0035064:methylated histone binding;GO:0008017:microtubule binding;GO:0035198:miRNA binding;GO:0140693:molecular condensate scaffold activity;GO:0003730:mRNA 3'-UTR binding;GO:0048027:mRNA 5'-UTR binding;GO:0003729:mRNA binding;GO:0034046…	K15516	-
gene-SORL1	11808	58	0.31	65	0.38	88	0.39	457	2.75	555	3.06	535	3.10	314.080602547172	8.97841189673438	3.16646028334914	0.135946952655556	23.2918812926384	5.35811917774558e-120	2.48142925837019e-118	Ups	NC_010451.4	48435350	48653670	+	SORL1	sortilin related receptor 1%2C transcript variant X8	GO:1990845:adaptive thermogenesis;GO:0016477:cell migration;GO:0008283:cell population proliferation;GO:0002024:diet induced thermogenesis;GO:0099638:endosome to plasma membrane protein transport;GO:0038020:insulin receptor recycling;GO:1902430:negative regulation of amyloid-beta formation;GO:1902960:negative regulation of aspartic-type endopeptidase activity involved in amyloid precursor protein…	GO:0009986:cell surface;GO:0005769:early endosome;GO:0031901:early endosome membrane;GO:0005783:endoplasmic reticulum;GO:0005789:endoplasmic reticulum membrane;GO:0005768:endosome;GO:0010008:endosome membrane;GO:0070062:extracellular exosome;GO:0005615:extracellular space;GO:0005794:Golgi apparatus;GO:0031985:Golgi cisterna;GO:0000139:Golgi membrane;GO:0016020:membrane;GO:0005771:multivesicular b…	GO:0001540:amyloid-beta binding;GO:0030169:low-density lipoprotein particle binding;GO:0005041:low-density lipoprotein particle receptor activity;GO:0042923:neuropeptide binding;GO:0031267:small GTPase binding;GO:0004888:transmembrane signaling receptor activity;	-	-
gene-PHC3	13227	1137	5.48	965	5.00	1304	5.11	2273	12.22	2378	11.71	2279	11.80	1778.78828385794	2.49161344084907	1.31708026008393	0.0566830897252689	23.2358586391028	1.97729741586939e-119	9.13008306789157e-118	Ups	NC_010455.5	108791675	108883620	-	PHC3	polyhomeotic homolog 3%2C transcript variant X14	GO:0045892:negative regulation of DNA-templated transcription;	GO:0005654:nucleoplasm;GO:0005634:nucleus;GO:0031519:PcG protein complex;GO:0035102:PRC1 complex;	GO:0003682:chromatin binding;GO:0003677:DNA binding;GO:0042393:histone binding;GO:0008270:zinc ion binding;	K11458	-
gene-MMP2	3081	18675	386.19	18078	402.14	21987	369.77	7440	171.77	7867	166.30	7724	171.67	13036.7838124564	0.47829744814493	-1.06402000073746	0.0458872932781857	-23.1876827924232	6.06203490757488e-119	2.79086073163779e-117	Down	NC_010448.4	30059247	30087031	-	MMP2	matrix metallopeptidase 2	GO:0007568:obsolete aging;GO:0001525:angiogenesis;GO:0001955:blood vessel maturation;GO:0060346:bone trabecula formation;GO:0071230:cellular response to amino acid stimulus;GO:0071392:cellular response to estradiol stimulus;GO:0071498:cellular response to fluid shear stress;GO:0071347:cellular response to interleukin-1;GO:0034614:cellular response to reactive oxygen species;GO:0071492:cellular re…	GO:0062023:collagen-containing extracellular matrix;GO:0005576:extracellular region;GO:0005615:extracellular space;GO:0005739:mitochondrion;GO:0005634:nucleus;GO:0005886:plasma membrane;GO:0030017:sarcomere;	GO:0004175:endopeptidase activity;GO:0001968:fibronectin binding;GO:0004222:metalloendopeptidase activity;GO:0008237:metallopeptidase activity;GO:0004252:serine-type endopeptidase activity;GO:0008270:zinc ion binding;	K01398	ko01522 Endocrine resistance;ko04670 Leukocyte transendothelial migration;ko04912 GnRH signaling pathway;ko04915 Estrogen signaling pathway;ko04926 Relaxin signaling pathway;ko04933 AGE-RAGE signaling pathway in diabetic complications;ko05200 Pathways in cancer;ko05205 Proteoglycans in cancer;ko05219 Bladder cancer;ko05415 Diabetic cardiomyopathy;ko05418 Fluid shear stress and atherosclerosis;;
gene-ATAD2	8083	481	3.79	475	4.03	563	3.61	1419	12.49	1452	11.70	1290	10.93	990.765323217872	3.34627271573792	1.74255502744729	0.0752153402301744	23.1675482968596	9.6753424566246e-119	4.44126675648647e-117	Ups	NC_010446.5	16012278	16082343	+	ATAD2	ATPase family%2C AAA domain containing 2%2C transcript variant X1	GO:0045893:positive regulation of DNA-templated transcription;GO:0045944:positive regulation of transcription by RNA polymerase II;	GO:0070062:extracellular exosome;GO:0005654:nucleoplasm;GO:0005634:nucleus;	GO:0005524:ATP binding;GO:0016887:ATP hydrolysis activity;GO:0003682:chromatin binding;GO:0042393:histone binding;	-	-
gene-SLC38A2	4871	7413	96.96	6110	85.97	9634	102.48	14698	214.63	15586	208.40	15089	212.12	11743.8851697299	2.41780337595403	1.27369692445876	0.0551016828696821	23.1153906400846	3.24217981273669e-118	1.48389150549506e-116	Ups	NC_010447.5	77113491	77127715	-	SLC38A2	solute carrier family 38 member 2	GO:0032328:alanine transport;GO:0043090:amino acid import;GO:0003333:amino acid transmembrane transport;GO:0006865:amino acid transport;GO:1903841:cellular response to arsenite(3-);GO:0006868:glutamine transport;GO:1903803:L-glutamine import across plasma membrane;GO:1904271:L-proline import across plasma membrane;GO:1903812:L-serine import across plasma membrane;GO:0015804:neutral amino acid tra…	GO:0005737:cytoplasm;GO:0005886:plasma membrane;	GO:0015172:acidic amino acid transmembrane transporter activity;GO:0015655:alanine:sodium symporter activity;GO:0015171:amino acid transmembrane transporter activity;GO:0005283:amino acid:sodium symporter activity;GO:0015179:L-amino acid transmembrane transporter activity;GO:0015186:L-glutamine transmembrane transporter activity;GO:0015175:neutral L-amino acid transmembrane transporter activity;G…	K14207	ko04724 Glutamatergic synapse;ko04727 GABAergic synapse;ko04974 Protein digestion and absorption;;
gene-CXCL12	6661	449	4.29	434	4.47	499	3.88	3912	41.78	4859	47.51	3403	34.98	2431.21236955883	10.6907308937366	3.41828858412194	0.148392553546746	23.0354455289101	2.05829769927336e-117	9.39293923759045e-116	Ups	NC_010456.5	91516383	91543857	+	CXCL12	C-X-C motif chemokine ligand 12	GO:0007411:axon guidance;GO:0060326:cell chemotaxis;GO:0070098:chemokine-mediated signaling pathway;GO:0006952:defense response;GO:0006955:immune response;GO:0050930:induction of positive chemotaxis;GO:0033622:integrin activation;GO:0030335:positive regulation of cell migration;GO:0008344:adult locomotory behavior;GO:0031100:animal organ regeneration;GO:0061844:antimicrobial humoral immune respon…	GO:0009897:external side of plasma membrane;GO:0005615:extracellular space;GO:0005737:cytoplasm;GO:0005634:nucleus;GO:0005886:plasma membrane;	GO:0008009:chemokine activity;GO:0042379:chemokine receptor binding;GO:0045236:CXCR chemokine receptor binding;GO:0008083:growth factor activity;GO:0005178:integrin binding;	K10031	ko04060 Cytokine-cytokine receptor interaction;ko04061 Viral protein interaction with cytokine and cytokine receptor;ko04062 Chemokine signaling pathway;ko04064 NF-kappa B signaling pathway;ko04360 Axon guidance;ko04670 Leukocyte transendothelial migration;ko04672 Intestinal immune network for IgA production;ko04810 Regulation of actin cytoskeleton;ko05163 Human cytomegalovirus infection;ko05200 …
gene-DCLK1	19783	33587	108.17	29752	103.07	40781	106.81	12311	44.27	11995	39.49	12834	44.42	22359.882592168	0.43796058304048	-1.19112706344215	0.0517310207953462	-23.0253926005904	2.59565088920163e-117	1.18105899206326e-115	Down	NC_010453.5	11815258	12159085	-	DCLK1	doublecortin like kinase 1%2C transcript variant X8	GO:0048675:axon extension;GO:0007417:central nervous system development;GO:0021952:central nervous system projection neuron axonogenesis;GO:0048813:dendrite morphogenesis;GO:0016197:endosomal transport;GO:0030900:forebrain development;GO:0035556:intracellular signal transduction;GO:1900181:negative regulation of protein localization to nucleus;GO:0007399:nervous system development;GO:0001764:neur…	GO:0005886:plasma membrane;GO:0014069:postsynaptic density;	GO:0005524:ATP binding;GO:0004672:protein kinase activity;GO:0106310:protein serine kinase activity;GO:0004674:protein serine/threonine kinase activity;	K08805	-
gene-RASSF8	5646	426	4.81	427	5.18	667	6.12	1430	18.02	1440	16.61	1458	17.68	1017.99187681826	3.5144723954403	1.81330812326257	0.0789384859438507	22.9711540775229	9.05737396555671e-117	4.10925684536173e-115	Ups	NC_010447.5	47729747	47847470	-	RASSF8	Ras association domain family member 8%2C transcript variant X1	GO:0007165:signal transduction;	-	-	K09855	-
gene-TAL1	7184	202	1.79	181	1.73	237	1.71	731	7.24	756	6.85	771	7.35	506.478989599405	4.45963100274347	2.15692434410628	0.0939516111826382	22.9578217654331	1.23089584890458e-116	5.56828739531993e-115	Ups	NC_010448.4	164282242	164297636	+	TAL1	TAL bHLH transcription factor 1%2C erythroid differentiation factor%2C transcript variant X8	GO:0001525:angiogenesis;GO:0060018:astrocyte fate commitment;GO:0030221:basophil differentiation;GO:0045165:cell fate commitment;GO:0060216:definitive hemopoiesis;GO:0035162:embryonic hemopoiesis;GO:0030218:erythrocyte differentiation;GO:0043249:erythrocyte maturation;GO:0060217:hemangioblast cell differentiation;GO:0060218:hematopoietic stem cell differentiation;GO:0030097:hemopoiesis;GO:0007626…	GO:0000785:chromatin;GO:0005654:nucleoplasm;GO:0005634:nucleus;GO:0005667:transcription regulator complex;	GO:0003682:chromatin binding;GO:0003700:DNA-binding transcription factor activity;GO:0000981:DNA-binding transcription factor activity, RNA polymerase II-specific;GO:0070888:E-box binding;GO:0019899:enzyme binding;GO:0042826:histone deacetylase binding;GO:0046983:protein dimerization activity;GO:0000978:RNA polymerase II cis-regulatory region sequence-specific DNA binding;GO:0061629:RNA polymeras…	K09068	-
gene-BTC	4700	103	1.40	99	1.44	129	1.42	575	8.70	576	7.98	566	8.25	364.229178132664	6.35745536350296	2.66844942760685	0.116368253740149	22.9310773500608	2.27627277036573e-116	1.0267569111878e-114	Ups	NC_010450.4	70645721	70697538	-	BTC	betacellulin%2C transcript variant X3	GO:0051781:positive regulation of cell division;	GO:0005615:extracellular space;GO:0005886:plasma membrane;	GO:0008083:growth factor activity;	K09783	ko04012 ErbB signaling pathway;;
gene-CAPN3	3480	370	6.77	337	6.64	486	7.24	1053	21.52	1128	21.11	1214	23.89	799.159755025342	3.49373204105746	1.80476896204343	0.0787402563399686	22.9205370408139	2.89980205384431e-116	1.30424238196969e-114	Ups	NC_010443.5	128960117	129013508	-	CAPN3	calpain 3	GO:1990092:calcium-dependent self proteolysis;GO:0071277:cellular response to calcium ion;GO:0071472:cellular response to salt stress;GO:0061061:muscle structure development;GO:0030239:myofibril assembly;GO:0043066:negative regulation of apoptotic process;GO:0045892:negative regulation of DNA-templated transcription;GO:0033234:negative regulation of protein sumoylation;GO:0045893:positive regulat…	GO:0005737:cytoplasm;GO:0005829:cytosol;GO:0030016:myofibril;GO:0005730:nucleolus;GO:0005634:nucleus;GO:0005886:plasma membrane;GO:0032991:protein-containing complex;GO:0030315:T-tubule;GO:0030018:Z disc;	GO:0005509:calcium ion binding;GO:0004198:calcium-dependent cysteine-type endopeptidase activity;GO:0003824:catalytic activity;GO:0055103:ligase regulator activity;GO:0060090:molecular adaptor activity;GO:0008233:peptidase activity;GO:0031402:sodium ion binding;GO:0008307:structural constituent of muscle;GO:0031432:titin binding;	K08573	-
gene-EPPK1	13889	63	0.29	51	0.25	93	0.35	471	2.41	517	2.42	489	2.41	300.773073480833	8.77454957793554	3.13332506976398	0.136988595674144	22.8728899244814	8.65102614855148e-116	3.879786353461e-114	Ups	NC_010446.5	780276	798760	+	EPPK1	epiplakin 1	GO:0045110:intermediate filament bundle assembly;GO:0045104:intermediate filament cytoskeleton organization;GO:0045109:intermediate filament organization;GO:0030336:negative regulation of cell migration;GO:0050680:negative regulation of epithelial cell proliferation;GO:0051548:negative regulation of keratinocyte migration;GO:0010839:negative regulation of keratinocyte proliferation;GO:0061045:neg…	GO:0016327:apicolateral plasma membrane;GO:0016323:basolateral plasma membrane;GO:0005923:bicellular tight junction;GO:0030054:cell junction;GO:0071944:cell periphery;GO:0042995:cell projection;GO:0005737:cytoplasm;GO:0005856:cytoskeleton;GO:0030056:hemidesmosome;GO:0045111:intermediate filament cytoskeleton;GO:0045095:keratin filament;GO:0016020:membrane;GO:0097356:perinucleolar compartment;	GO:0019215:intermediate filament binding;GO:1990254:keratin filament binding;GO:0003723:RNA binding;GO:0005198:structural molecule activity;	K10388	-
gene-RCSD1	5532	102	1.17	84	1.04	121	1.13	519	6.67	568	6.69	550	6.81	345.396956546517	6.53401358057877	2.70796945333938	0.118590275812395	22.8346669639531	2.07569923847264e-115	9.28236046270561e-114	Ups	NC_010446.5	83322175	83404102	-	RCSD1	RCSD domain containing 1	-	-	-	K18615	-
gene-MRAP2	3777	24	0.40	26	0.47	34	0.47	392	7.38	496	8.55	440	7.98	255.015917142039	19.3312155786659	4.27286045432859	0.18722399039895	22.8221845139807	2.76156480420494e-115	1.23142119712076e-113	Ups	NC_010443.5	53248311	53318111	+	MRAP2	melanocortin 2 receptor accessory protein 2%2C transcript variant X6	GO:0097009:energy homeostasis;GO:0006112:energy reserve metabolic process;GO:0007631:feeding behavior;GO:0106072:negative regulation of adenylate cyclase-activating G protein-coupled receptor signaling pathway;GO:1903077:negative regulation of protein localization to plasma membrane;GO:0106071:positive regulation of adenylate cyclase-activating G protein-coupled receptor signaling pathway;GO:0072…	GO:0005783:endoplasmic reticulum;GO:0005789:endoplasmic reticulum membrane;GO:0005886:plasma membrane;	GO:0031780:corticotropin hormone receptor binding;GO:0042802:identical protein binding;GO:0030545:signaling receptor regulator activity;GO:0070996:type 1 melanocortin receptor binding;GO:0031781:type 3 melanocortin receptor binding;GO:0031782:type 4 melanocortin receptor binding;GO:0031783:type 5 melanocortin receptor binding;	K00326	ko00520 Amino sugar and nucleotide sugar metabolism;;
gene-C2	2574	15	0.37	17	0.45	22	0.44	486	13.43	626	15.84	445	11.84	292.204152141852	35.2348640924149	5.13893174421967	0.225237187211803	22.8156451775756	3.20689610108772e-115	1.42592670796798e-113	Ups	NC_010449.5	24020590	24034042	+	C2	complement C2	GO:0006956:complement activation;GO:0006958:complement activation, classical pathway;GO:0045087:innate immune response;GO:0006508:proteolysis;GO:0009617:response to bacterium;	GO:0005601:classical-complement-pathway C3/C5 convertase complex;	GO:0046872:metal ion binding;GO:0004252:serine-type endopeptidase activity;	K01332	ko04610 Complement and coagulation cascades;ko04936 Alcoholic liver disease;ko05133 Pertussis;ko05150 Staphylococcus aureus infection;ko05171 Coronavirus disease - COVID-19;ko05322 Systemic lupus erythematosus;;
gene-SERTAD1	1603	372	14.79	303	12.95	385	12.44	995	44.15	1070	43.47	1044	44.60	728.410271070591	3.58303674644205	1.8411828394286	0.0807410203628016	22.8035616983217	4.22682292580971e-115	1.87409163077023e-113	Ups	NC_010448.4	48698881	48702448	-	SERTAD1	SERTA domain containing 1	-	-	-	-	-
gene-PXK	3363	826	15.65	754	15.37	941	14.50	1686	35.66	1868	36.18	1760	35.84	1350.71563153166	2.57457564703945	1.3643346605045	0.0598662709329031	22.7897051084678	5.80047462732039e-115	2.5645327906116e-113	Ups	NC_010455.5	40079238	40160387	+	PXK	PX domain containing serine/threonine kinase like%2C transcript variant X18	GO:0006954:inflammatory response;GO:0050804:modulation of chemical synaptic transmission;GO:0032780:negative regulation of ATP-dependent activity;GO:0043271:negative regulation of monoatomic ion transport;	GO:0034451:centriolar satellite;GO:0005737:cytoplasm;GO:0005829:cytosol;GO:0005634:nucleus;GO:0005886:plasma membrane;GO:0032991:protein-containing complex;	GO:0003779:actin binding;GO:0035091:phosphatidylinositol binding;GO:0008022:obsolete protein C-terminus binding;	K17543	-
gene-IL17RD	9025	3053	21.55	2844	21.60	3785	21.73	933	7.35	1179	8.51	1107	8.40	2034.89528225202	0.406511128225222	-1.29863324832976	0.0570501609955549	-22.7630076001179	1.06672616615796e-114	4.70293651842577e-113	Down	NC_010455.5	38935631	39006721	-	IL17RD	interleukin 17 receptor D	GO:0010719:negative regulation of epithelial to mesenchymal transition;GO:0030512:negative regulation of transforming growth factor beta receptor signaling pathway;	GO:0005794:Golgi apparatus;GO:0000139:Golgi membrane;GO:0005654:nucleoplasm;GO:0005886:plasma membrane;	GO:0030368:interleukin-17 receptor activity;	K05167	-
gene-SLC12A7	5101	325	4.06	281	3.78	371	3.77	988	13.78	971	12.40	1054	14.15	698.711171436092	3.77788694114383	1.91757952758871	0.0843044182255641	22.7458959797108	1.57571474674197e-114	6.92737466264845e-113	Ups	NC_010458.4	79356868	79396652	+	SLC12A7	solute carrier family 12 member 7%2C transcript variant X4	GO:0140157:ammonium import across plasma membrane;GO:0006884:cell volume homeostasis;GO:0071333:cellular response to glucose stimulus;GO:0007268:chemical synaptic transmission;GO:0055064:chloride ion homeostasis;GO:1902476:chloride transmembrane transport;GO:0055075:potassium ion homeostasis;GO:1990573:potassium ion import across plasma membrane;GO:0071805:potassium ion transmembrane transport;	GO:0005886:plasma membrane;GO:0032991:protein-containing complex;GO:0045202:synapse;	GO:0008519:ammonium transmembrane transporter activity;GO:0015379:potassium:chloride symporter activity;GO:0019901:protein kinase binding;	K13627	ko04966 Collecting duct acid secretion;;
gene-ESYT1	4271	2941	43.87	2889	46.36	3708	44.99	1097	18.27	1145	17.46	1094	17.54	2038.35074012889	0.428075929920132	-1.22406137769201	0.0539031565633677	-22.7085286972577	3.68990605837812e-114	1.6176506700311e-112	Down	NC_010447.5	21517956	21535320	+	ESYT1	extended synaptotagmin 1	GO:0061817:endoplasmic reticulum-plasma membrane tethering;GO:0120009:intermembrane lipid transfer;	GO:0005789:endoplasmic reticulum membrane;GO:0005886:plasma membrane;	GO:0008289:lipid binding;GO:0046872:metal ion binding;GO:0120014:phospholipid transfer activity;	-	-
gene-USP6NL	13569	856	4.02	823	4.16	1189	4.54	1998	10.47	2107	10.11	1967	9.93	1538.41300624613	2.60301271613823	1.38018235955791	0.0609736377237784	22.6357227661303	1.92876521228768e-113	8.43199962693946e-112	Ups	NC_010452.4	60193505	60398399	+	USP6NL	USP6 N-terminal like%2C transcript variant X1	GO:0090630:activation of GTPase activity;GO:0007030:Golgi organization;GO:0048227:plasma membrane to endosome transport;GO:0043547:positive regulation of GTPase activity;GO:1903358:regulation of Golgi organization;GO:0035526:retrograde transport, plasma membrane to Golgi;GO:0019068:virion assembly;	GO:0031410:cytoplasmic vesicle;GO:0005829:cytosol;GO:0005886:plasma membrane;GO:0032588:trans-Golgi network membrane;	GO:0005096:GTPase activator activity;GO:0031267:small GTPase binding;	-	-
gene-SYNE2	32600	2952	5.77	2595	5.46	3375	5.36	5089	11.10	5472	10.93	5009	10.52	4187.14721983196	2.13348714972172	1.09321342102012	0.048402777458671	22.5857580580695	5.98239071192726e-113	2.60075687579523e-111	Ups	NC_010443.5	193909563	194352550	-	SYNE2	spectrin repeat containing nuclear envelope protein 2%2C transcript variant X9	GO:0051642:centrosome localization;GO:0007097:nuclear migration;GO:0031022:nuclear migration along microfilament;GO:0021817:nucleokinesis involved in cell motility in cerebral cortex radial glia guided migration;GO:0030335:positive regulation of cell migration;GO:1902017:regulation of cilium assembly;	GO:0005737:cytoplasm;GO:0070062:extracellular exosome;GO:0031527:filopodium membrane;GO:0005925:focal adhesion;GO:0045111:intermediate filament cytoskeleton;GO:0031258:lamellipodium membrane;GO:0034993:meiotic nuclear membrane microtubule tethering complex;GO:0005739:mitochondrion;GO:0005635:nuclear envelope;GO:0031981:nuclear lumen;GO:0031965:nuclear membrane;GO:0005640:nuclear outer membrane;GO…	GO:0003779:actin binding;GO:0140444:cytoskeleton-nuclear membrane anchor activity;	K19346	-
gene-NFKB1	3311	1098	21.13	1016	21.03	1271	19.89	2115	45.44	2344	46.11	2147	44.40	1716.5967835946	2.38370743566475	1.25320717748774	0.0556010291260899	22.5392802468775	1.71077011282125e-112	7.41666365300035e-111	Ups	NC_010450.4	118391010	118478927	-	NFKB1	nuclear factor kappa B subunit 1	GO:0000122:negative regulation of transcription by RNA polymerase II;GO:0045893:positive regulation of DNA-templated transcription;GO:0006357:regulation of transcription by RNA polymerase II;GO:0007165:signal transduction;	GO:0005737:cytoplasm;GO:0005634:nucleus;	GO:0003700:DNA-binding transcription factor activity;GO:0000981:DNA-binding transcription factor activity, RNA polymerase II-specific;GO:0000978:RNA polymerase II cis-regulatory region sequence-specific DNA binding;GO:0000976:transcription cis-regulatory region binding;	K02580	ko01523 Antifolate resistance;ko04010 koK signaling pathway;ko04014 Ras signaling pathway;ko04024 cAMP signaling pathway;ko04062 Chemokine signaling pathway;ko04064 NF-kappa B signaling pathway;ko04066 HIF-1 signaling pathway;ko04071 Sphingolipid signaling pathway;ko04151 PI3K-Akt signaling pathway;ko04210 Apoptosis;ko04211 Longevity regulating pathway;ko04218 Cellular senescence;ko04380 Osteocla…
gene-BAG1	2001	1267	40.34	1186	40.62	1501	38.87	2318	82.40	2550	83.00	2435	83.33	1929.17030582001	2.25744583071788	1.17469136945926	0.0522132996364326	22.497934006063	4.34850584427985e-112	1.87997591999102e-110	Ups	NC_010452.4	33227530	33240731	+	BAG1	BCL2 associated athanogene 1	GO:0006915:apoptotic process;GO:0007166:cell surface receptor signaling pathway;GO:0051085:chaperone cofactor-dependent protein refolding;GO:0043066:negative regulation of apoptotic process;GO:0050821:protein stabilization;	GO:0005737:cytoplasm;GO:0005829:cytosol;GO:0016020:membrane;GO:0005654:nucleoplasm;GO:0005634:nucleus;	GO:0000774:adenyl-nucleotide exchange factor activity;GO:0051087:protein-folding chaperone binding;GO:0031625:ubiquitin protein ligase binding;	K09555	ko04141 Protein processing in endoplasmic reticulum;;
gene-CMTM6	3231	861	16.98	708	15.02	1030	16.52	1825	40.18	1906	38.42	1815	38.47	1403.20532999162	2.61923171269974	1.38914369465442	0.0620354909430573	22.3927250923109	4.63374257409806e-111	1.99775746834112e-109	Ups	NC_010455.5	18461515	18485540	-	CMTM6	CKLF like MARVEL transmembrane domain containing 6	GO:0032456:endocytic recycling;GO:0015031:protein transport;GO:0031647:regulation of protein stability;	GO:0035577:azurophil granule membrane;GO:0031901:early endosome membrane;GO:0016020:membrane;GO:0005886:plasma membrane;GO:0055038:recycling endosome membrane;GO:0035579:specific granule membrane;	-	-	-
gene-IFI30	1039	843	51.69	909	59.96	1028	51.27	2192	150.07	2619	164.17	2119	139.65	1684.87365914322	3.03292739719765	1.60071096286265	0.0715151857898166	22.3828120585067	5.78770950338099e-111	2.48839620438753e-109	Ups	NC_010444.4	59629762	59633714	-	IFI30	IFI30%2C lysosomal thiol reductase	GO:0042590:antigen processing and presentation of exogenous peptide antigen via MHC class I;GO:0019886:antigen processing and presentation of exogenous peptide antigen via MHC class II;GO:0048147:negative regulation of fibroblast proliferation;GO:0050821:protein stabilization;	GO:0030054:cell junction;GO:0005829:cytosol;GO:0005576:extracellular region;GO:0005764:lysosome;	GO:0016491:oxidoreductase activity;GO:0016667:oxidoreductase activity, acting on a sulfur group of donors;GO:0016671:oxidoreductase activity, acting on a sulfur group of donors, disulfide as acceptor;	K08059	ko04612 Antigen processing and presentation;;
gene-CTSO	4679	332	4.52	300	4.39	468	5.18	988	15.02	1063	14.80	1037	15.18	728.332118962804	3.4538242911982	1.78819468950697	0.0800079126659693	22.3502229957258	1.20142295270259e-110	5.15126594033772e-109	Ups	NC_010450.4	44727626	44765363	-	CTSO	cathepsin O	GO:0006508:proteolysis;GO:0051603:proteolysis involved in protein catabolic process;	GO:0005615:extracellular space;GO:0005764:lysosome;	GO:0004197:cysteine-type endopeptidase activity;	K01374	ko04142 Lysosome;ko04210 Apoptosis;;
gene-RHCG	2693	66	1.56	52	1.32	49	0.94	526	13.89	468	11.32	508	12.92	301.332922454895	10.9718209396721	3.45573107756761	0.154808425809603	22.322629143053	2.22795732916532e-110	9.5265013798036e-109	Ups	NC_010449.5	55046244	55071504	-	RHCG	Rh family C glycoprotein	GO:0097272:ammonium homeostasis;GO:0072488:ammonium transmembrane transport;GO:0006873:intracellular monoatomic ion homeostasis;GO:0070634:transepithelial ammonium transport;	GO:0016324:apical plasma membrane;GO:0016323:basolateral plasma membrane;GO:0031410:cytoplasmic vesicle;GO:0005886:plasma membrane;	GO:0008519:ammonium transmembrane transporter activity;GO:0030506:ankyrin binding;	K06580	-
gene-TTC9	2469	1400	36.13	1264	35.09	1693	35.53	2500	72.02	2700	71.22	2579	71.53	2075.41038517712	2.18639937921711	1.12855695535039	0.0505585591427227	22.3217784384355	2.27075580638263e-110	9.68297428147915e-109	Ups	NC_010449.5	94218436	94254472	+	TTC9	tetratricopeptide repeat domain 9	GO:0060348:bone development;	-	-	-	-
gene-PTPN13	8070	2889	22.81	2570	21.83	3761	24.15	5034	44.37	5471	44.15	5137	43.59	4234.86552466478	2.08563034085596	1.06048347584765	0.0475425942625131	22.3059656776836	3.23381477098844e-110	1.3752083686871e-108	Ups	NC_010450.4	132035170	132200425	-	PTPN13	protein tyrosine phosphatase%2C non-receptor type 13	GO:0097237:cellular response to toxic substance;GO:1904890:negative regulation of excitatory synapse assembly;GO:0001933:negative regulation of protein phosphorylation;GO:0035335:peptidyl-tyrosine dephosphorylation;GO:0006470:protein dephosphorylation;GO:0014066:obsolete regulation of phosphatidylinositol 3-kinase signaling;	GO:0044297:cell body;GO:0005737:cytoplasm;GO:0005856:cytoskeleton;GO:0005829:cytosol;GO:0070062:extracellular exosome;GO:0001650:fibrillar center;GO:0030027:lamellipodium;GO:0043005:neuron projection;GO:0005654:nucleoplasm;GO:0005634:nucleus;GO:0005886:plasma membrane;	GO:0036312:phosphatidylinositol 3-kinase regulatory subunit binding;GO:0004725:protein tyrosine phosphatase activity;	K02374	ko04210 Apoptosis;;
gene-IFI44	1284	1239	61.48	840	44.84	1371	55.33	6241	345.74	6969	353.49	6645	354.38	4145.63929369858	7.08115739429002	2.82398518383029	0.126942960693955	22.2460951626818	1.23051372699882e-109	5.21864884164963e-108	Ups	NC_010448.4	134634679	134649857	-	IFI44	interferon induced protein 44	GO:0006955:immune response;GO:0009617:response to bacterium;	GO:0005737:cytoplasm;	-	-	-
gene-STN1	11921	678	3.62	660	3.79	857	3.73	1466	8.75	1619	8.85	1547	8.89	1175.95679528394	2.58290787029339	1.36899618490334	0.0615831191295577	22.2300559675008	1.75915035964891e-109	7.4403955726397e-108	Ups	NC_010456.5	114808217	114851130	-	STN1	STN1%2C CST complex subunit	GO:0016233:telomere capping;GO:0000723:telomere maintenance;GO:0010833:telomere maintenance via telomere lengthening;	GO:0000781:chromosome, telomeric region;GO:1990879:CST complex;GO:0005634:nucleus;GO:0031090:organelle membrane;	GO:0003697:single-stranded DNA binding;GO:0043047:single-stranded telomeric DNA binding;	K03943	ko00190 Oxidative phosphorylation;ko01100 Metabolic pathways;ko04714 Thermogenesis;ko04723 Retrograde endocannabinoid signaling;ko04932 Non-alcoholic fatty liver disease;ko05010 Alzheimer disease;ko05012 Parkinson disease;ko05014 Amyotrophic lateral sclerosis;ko05016 Huntington disease;ko05020 Prion disease;ko05022 Pathways of neurodegeneration - multiple diseases;ko05208 Chemical carcinogenesis …
gene-CDH1	4267	579	8.65	543	8.72	757	9.19	1451	24.19	1599	24.41	1370	21.99	1088.92922923093	2.88508070490016	1.52861167621243	0.0688212335387156	22.2113379492464	2.6687156967912e-109	1.12569313188703e-107	Ups	NC_010448.4	18075487	18155986	-	CDH1	cadherin 1	GO:0007156:homophilic cell adhesion via plasma membrane adhesion molecules;GO:0010468:regulation of gene expression;	GO:0005912:adherens junction;GO:0030054:cell junction;GO:0005911:cell-cell junction;GO:0005768:endosome;GO:0005794:Golgi apparatus;GO:0005886:plasma membrane;	GO:0005509:calcium ion binding;	K05689	ko04015 Rap1 signaling pathway;ko04371 Apelin signaling pathway;ko04390 Hippo signaling pathway;ko04514 Cell adhesion molecules;ko04520 Adherens junction;ko05100 Bacterial invasion of epithelial cells;ko05200 Pathways in cancer;ko05213 Endometrial cancer;ko05216 Thyroid cancer;ko05218 Melanoma;ko05219 Bladder cancer;ko05226 Gastric cancer;;
gene-FAM76A	4413	364	5.26	330	5.13	507	5.95	1136	18.31	1106	16.32	1137	17.64	797.743057031551	3.46562619440664	1.79311605249036	0.0808350816905566	22.1823992131852	5.07966419974382e-109	2.1368819182049e-107	Ups	NC_010448.4	84880040	84910384	+	FAM76A	family with sequence similarity 76 member A	-	GO:0016607:nuclear speck;GO:0005654:nucleoplasm;	-	-	-
gene-SNX10	2756	46	1.06	32	0.80	54	1.02	552	14.25	477	11.27	429	10.66	287.524662782537	13.5985915450165	3.76538532899197	0.170006050770202	22.1485371369614	1.07761511837942e-108	4.52105891197516e-107	Ups	NC_010460.4	46064575	46142983	-	SNX10	sorting nexin 10%2C transcript variant X2	GO:0035630:bone mineralization involved in bone maturation;GO:0045453:bone resorption;GO:0055074:calcium ion homeostasis;GO:0019725:cellular homeostasis;GO:1990830:cellular response to leukemia inhibitory factor;GO:0060271:cilium assembly;GO:0006897:endocytosis;GO:0007032:endosome organization;GO:0001696:gastric acid secretion;GO:0006886:intracellular protein transport;GO:0030316:osteoclast diffe…	GO:0090651:apical cytoplasm;GO:0005813:centrosome;GO:0005783:endoplasmic reticulum;GO:0005768:endosome;GO:0031313:extrinsic component of endosome membrane;GO:0005634:nucleus;GO:0030141:secretory granule;	GO:0005545:1-phosphatidylinositol binding;GO:0051117:ATPase binding;GO:1901981:phosphatidylinositol phosphate binding;	K17924	-
gene-SEMA3C	5251	956	11.60	832	10.86	1321	13.04	2783	37.70	2770	34.36	2374	30.96	1913.71505744681	3.1490170138108	1.65490155222536	0.074761739883817	22.1356746752704	1.43351708384686e-108	5.9980968170504e-107	Ups	NC_010451.4	99114649	99432683	+	SEMA3C	semaphorin 3C%2C transcript variant X3	GO:0007411:axon guidance;GO:0001974:blood vessel remodeling;GO:0140074:cardiac endothelial to mesenchymal transition;GO:0003215:cardiac right ventricle morphogenesis;GO:0060666:dichotomous subdivision of terminal units involved in salivary gland branching;GO:0060174:limb bud formation;GO:0001755:neural crest cell migration;GO:0021915:neural tube development;GO:0003148:outflow tract septum morphog…	GO:0005615:extracellular space;	GO:0030215:semaphorin receptor binding;	K06840	ko04360 Axon guidance;;
gene-NUP62CL	5265	95	1.15	104	1.35	144	1.42	573	7.74	572	7.08	547	7.11	361.170012149552	6.05911476126861	2.59910703085701	0.117890597059551	22.0467712920659	1.02586724567169e-107	4.28093853026688e-106	Ups	NC_010461.5	87578656	87658296	-	NUP62CL	nucleoporin 62 C-terminal like%2C transcript variant X11	GO:0008219:cell death;GO:0007166:cell surface receptor signaling pathway;GO:0090398:cellular senescence;GO:0098534:centriole assembly;GO:0007098:centrosome cycle;GO:0007100:mitotic centrosome separation;GO:0007080:mitotic metaphase chromosome alignment;GO:0051028:mRNA transport;GO:0043066:negative regulation of apoptotic process;GO:0008285:negative regulation of cell population proliferation;GO:0…	GO:0005813:centrosome;GO:0005737:cytoplasm;GO:0090543:Flemming body;GO:0072686:mitotic spindle;GO:0005635:nuclear envelope;GO:0031965:nuclear membrane;GO:0005643:nuclear pore;GO:0044613:nuclear pore central transport channel;GO:0005654:nucleoplasm;GO:1990904:ribonucleoprotein complex;GO:0000922:spindle pole;	GO:0003682:chromatin binding;GO:0030544:Hsp70 protein binding;GO:0051879:Hsp90 protein binding;GO:0005543:phospholipid binding;GO:0051425:PTB domain binding;GO:0042169:SH2 domain binding;GO:0030159:signaling receptor complex adaptor activity;GO:0017056:structural constituent of nuclear pore;GO:0043130:ubiquitin binding;	K14306	ko03013 Nucleocytoplasmic transport;ko05014 Amyotrophic lateral sclerosis;;
gene-SPATA6	14821	1059	4.55	970	4.49	1509	5.28	223	1.07	210	0.92	237	1.09	647.077817595524	0.233849806509591	-2.09634585983489	0.0952439662459332	-22.0102746920664	2.29596806621149e-107	9.55551296249674e-106	Down	NC_010448.4	163278954	163410174	+	SPATA6	spermatogenesis associated 6	GO:0030154:cell differentiation;GO:0044458:motile cilium assembly;GO:0007283:spermatogenesis;	GO:0005576:extracellular region;GO:0097224:sperm connecting piece;	GO:0032027:myosin light chain binding;	-	-
gene-RPL5	1005	14163	897.89	14658	999.59	18914	975.16	5754	407.25	6653	431.14	5980	407.45	10497.192278747	0.471273259279396	-1.08536427179739	0.0493553576232833	-21.9908095911633	3.52640338189365e-107	1.46373876545783e-105	Down	NC_010446.5	124359786	124367612	-	RPL5	ribosomal protein L5	GO:0000027:ribosomal large subunit assembly;GO:0006412:translation;	GO:0005737:cytoplasm;GO:0022625:cytosolic large ribosomal subunit;GO:0005730:nucleolus;	GO:0008097:5S rRNA binding;GO:0003735:structural constituent of ribosome;	K02932	ko03010 Ribosome;ko05171 Coronavirus disease - COVID-19;;
gene-XIAP	6992	1872	17.06	1675	16.42	2357	17.47	4198	42.71	3883	36.17	4005	39.22	3098.48308515052	2.51829308002416	1.33244619429291	0.0606738195487565	21.9608095254688	6.82719400103726e-107	2.82631344228617e-105	Ups	NC_010461.5	101399374	101440021	+	XIAP	X-linked inhibitor of apoptosis%2C transcript variant X1	GO:0006974:DNA damage response;GO:0055070:copper ion homeostasis;GO:0097340:inhibition of cysteine-type endopeptidase activity;GO:1990001:inhibition of cysteine-type endopeptidase activity involved in apoptotic process;GO:0043066:negative regulation of apoptotic process;GO:0043154:negative regulation of cysteine-type endopeptidase activity involved in apoptotic process;GO:0010804:negative regulat…	GO:0005737:cytoplasm;GO:0005829:cytosol;GO:0005654:nucleoplasm;GO:0005634:nucleus;GO:0005876:spindle microtubule;	GO:0043027:cysteine-type endopeptidase inhibitor activity involved in apoptotic process;GO:0042802:identical protein binding;GO:0046872:metal ion binding;GO:0120283:protein serine/threonine kinase binding;GO:0061630:ubiquitin protein ligase activity;GO:0004842:ubiquitin-protein transferase activity;	K04725	ko01524 Platinum drug resistance;ko04064 NF-kappa B signaling pathway;ko04120 Ubiquitin mediated proteolysis;ko04210 Apoptosis;ko04214 Apoptosis - fly;ko04215 Apoptosis - multiple species;ko04217 Necroptosis;ko04510 Focal adhesion;ko04621 NOD-like receptor signaling pathway;ko05145 Toxoplasmosis;ko05166 Human T-cell leukemia virus 1 infection;ko05200 Pathways in cancer;ko05207 Chemical carcinogen…
gene-XRN1	10445	1752	10.69	1505	9.88	2069	10.26	2965	20.19	3258	20.31	3061	20.07	2494.80539880613	2.13503506892248	1.09425976696288	0.0498460981071617	21.9527667864873	8.14880479215478e-107	3.36450784103597e-105	Ups	NC_010455.5	83063810	83174497	-	XRN1	5'-3' exoribonuclease 1	GO:0071044:histone mRNA catabolic process;GO:0051321:meiotic cell cycle;GO:0017148:negative regulation of translation;GO:0071028:nuclear mRNA surveillance;GO:0000956:nuclear-transcribed mRNA catabolic process;GO:0090503:obsolete RNA phosphodiester bond hydrolysis, exonucleolytic;GO:0006396:RNA processing;GO:0016075:rRNA catabolic process;GO:0000723:telomere maintenance;	GO:0005737:cytoplasm;GO:0005829:cytosol;GO:0030425:dendrite;GO:0043025:neuronal cell body;GO:0005634:nucleus;GO:0000932:P-body;GO:0005886:plasma membrane;GO:0045202:synapse;	GO:0004534:5'-3' RNA exonuclease activity;GO:0051880:G-quadruplex DNA binding;GO:0002151:G-quadruplex RNA binding;GO:0003723:RNA binding;	K12618	ko03008 Ribosome biogenesis in eukaryotes;ko03018 RNA degradation;;
gene-TCF21	1295	27	1.33	34	1.80	54	2.16	416	22.85	465	23.39	388	20.52	249.0929010313	13.556622016827	3.76092583334036	0.171324949507956	21.9520031620713	8.28684472887664e-107	3.41247455629493e-105	Ups	NC_010443.5	29975280	29978273	-	TCF21	transcription factor 21	GO:0001658:branching involved in ureteric bud morphogenesis;GO:0014707:branchiomeric skeletal muscle development;GO:0060435:bronchiole development;GO:0032502:developmental process;GO:0060539:diaphragm development;GO:0048557:embryonic digestive tract morphogenesis;GO:0030855:epithelial cell differentiation;GO:0048732:gland development;GO:0032835:glomerulus development;GO:0048286:lung alveolus deve…	GO:0005634:nucleus;GO:0005667:transcription regulator complex;	GO:0043425:bHLH transcription factor binding;GO:0001228:DNA-binding transcription activator activity, RNA polymerase II-specific;GO:0000981:DNA-binding transcription factor activity, RNA polymerase II-specific;GO:0001227:DNA-binding transcription repressor activity, RNA polymerase II-specific;GO:0070888:E-box binding;GO:0042826:histone deacetylase binding;GO:0050681:nuclear androgen receptor bind…	K09072	-
gene-RNASEH2B	7973	368	2.94	401	3.45	477	3.10	1232	10.99	1343	10.97	1093	9.39	858.347114377985	3.59668663670138	1.84666846935082	0.0841394386124164	21.9477155993089	9.10637954258478e-107	3.74008593476633e-105	Ups	NC_010453.5	16825799	16911959	-	RNASEH2B	ribonuclease H2 subunit B	GO:0048144:fibroblast proliferation;GO:0010467:gene expression;GO:0001701:in utero embryonic development;GO:0006298:mismatch repair;GO:0010629:negative regulation of gene expression;GO:0048146:positive regulation of fibroblast proliferation;GO:2000001:regulation of DNA damage checkpoint;GO:0010389:regulation of G2/M transition of mitotic cell cycle;GO:0009259:ribonucleotide metabolic process;GO:0…	GO:0005654:nucleoplasm;GO:0032299:ribonuclease H2 complex;	-	K10744	ko03030 DNA replication;;
gene-LOC780435	1203	20	1.06	23	1.31	22	0.95	430	25.43	583	31.56	395	22.48	266.581639613996	26.373474115127	4.72101572140024	0.215111191897447	21.9468623634002	9.27887349145909e-107	3.80092857168509e-105	Ups	NC_010446.5	110451442	110457254	-	LOC780435	glutathione S-transferase mu 2	GO:1901687:glutathione derivative biosynthetic process;GO:0006749:glutathione metabolic process;GO:0051122:hepoxilin biosynthetic process;GO:0006693:prostaglandin metabolic process;	GO:0005737:cytoplasm;	GO:0004364:glutathione transferase activity;	K00799	ko00480 Glutathione metabolism;ko00980 Metabolism of xenobiotics by cytochrome P450;ko00982 Drug metabolism - cytochrome P450;ko00983 Drug metabolism - other enzymes;ko01100 Metabolic pathways;ko01524 Platinum drug resistance;ko04212 Longevity regulating pathway - worm;ko05200 Pathways in cancer;ko05204 Chemical carcinogenesis - DNA adducts;ko05207 Chemical carcinogenesis - receptor activation;ko…
gene-MAD2L2	1123	248	14.07	247	15.07	283	13.06	749	47.44	930	53.94	881	53.72	584.7471538951	4.00881514946131	2.00317589488856	0.0912994477855149	21.9407230106639	1.06200046985503e-106	4.33891134372448e-105	Ups	NC_010448.4	71773680	71779192	-	MAD2L2	mitotic arrest deficient 2 like 2%2C transcript variant X2	GO:0007049:cell cycle;GO:0051301:cell division;GO:0042772:DNA damage response, signal transduction resulting in transcription;GO:0006302:double-strand break repair;GO:0042177:negative regulation of protein catabolic process;GO:1904667:negative regulation of ubiquitin protein ligase activity;GO:0045893:positive regulation of DNA-templated transcription;GO:0033138:positive regulation of peptidyl-se…	GO:0005737:cytoplasm;GO:0005634:nucleus;GO:0005819:spindle;GO:0016035:zeta DNA polymerase complex;	GO:0008432:JUN kinase binding;	K13728	ko04110 Cell cycle;ko04114 Oocyte meiosis;ko04914 Progesterone-mediated oocyte maturation;ko05100 Bacterial invasion of epithelial cells;;
gene-LRP10	4801	1287	17.08	1135	16.20	1549	16.72	2233	33.08	2608	35.38	2485	35.44	1932.67107946019	2.25795753894006	1.17501835637815	0.0536961965587336	21.882711098409	3.79593815217832e-106	1.54682001934849e-104	Ups	NC_010449.5	76149304	76159397	-	LRP10	LDL receptor related protein 10	GO:0048839:inner ear development;GO:0006629:lipid metabolic process;GO:0006869:lipid transport;	GO:0005905:clathrin-coated pit;GO:0016020:membrane;GO:0005886:plasma membrane;	GO:0005041:low-density lipoprotein particle receptor activity;	-	-
gene-NEGR1	14138	76	0.34	75	0.36	80	0.29	503	2.53	506	2.33	457	2.21	303.626902668438	7.75145418577706	2.95446698778141	0.135050083750548	21.8768245507988	4.31887871121556e-106	1.75533177202972e-104	Ups	NC_010448.4	140780397	141652414	+	NEGR1	neuronal growth regulator 1%2C transcript variant X2	GO:0007155:cell adhesion;	GO:0005886:plasma membrane;	-	K06775	ko04514 Cell adhesion molecules;;
gene-TANC2	27316	1986	4.63	1668	4.18	2436	4.62	3988	10.38	3874	9.24	4074	10.21	3095.96639823552	2.41102226111486	1.2696449714928	0.0581426484113609	21.8367240946787	1.03946320262387e-105	4.21374083203917e-104	Ups	NC_010454.4	15448584	15813831	-	TANC2	tetratricopeptide repeat%2C ankyrin repeat and coiled-coil containing 2%2C transcript variant X19	GO:0099519:dense core granule cytoskeletal transport;GO:0060998:regulation of dendritic spine development;GO:0061001:regulation of dendritic spine morphogenesis;GO:0001701:in utero embryonic development;	GO:0030424:axon;GO:0043197:dendritic spine;GO:0098978:glutamatergic synapse;GO:0099092:postsynaptic density, intracellular component;	-	-	-
gene-FRMD4B	8807	1794	12.98	1712	13.32	2146	12.63	416	3.36	521	3.85	559	4.35	1120.56629128441	0.322908370419099	-1.63080325596208	0.0748275877053013	-21.7941444589232	2.63673489479908e-105	1.06610159334532e-103	Down	NC_010455.5	50602910	50980236	-	FRMD4B	FERM domain containing 4B%2C transcript variant X8	GO:0090162:establishment of epithelial cell polarity;	GO:0005912:adherens junction;GO:0005923:bicellular tight junction;GO:0005737:cytoplasm;GO:0005856:cytoskeleton;GO:0005615:extracellular space;GO:0001726:ruffle;	-	-	-
gene-C4A	5384	5	0.06	12	0.15	13	0.13	1154	15.25	1530	18.51	1044	13.28	684.463087795251	151.718093279337	7.24524933552999	0.332850195005049	21.7672978542797	4.73748887691761e-105	1.91054234889026e-103	Ups	NC_010449.5	24068019	24083060	+	C4A	complement C4A (Rodgers blood group)	GO:0006956:complement activation;GO:0006958:complement activation, classical pathway;GO:0006954:inflammatory response;GO:0045087:innate immune response;GO:2000427:positive regulation of apoptotic cell clearance;GO:0050778:positive regulation of immune response;GO:1903028:positive regulation of opsonization;	GO:0030424:axon;GO:0072562:blood microparticle;GO:0005601:classical-complement-pathway C3/C5 convertase complex;GO:0030425:dendrite;GO:0005788:endoplasmic reticulum lumen;GO:0070062:extracellular exosome;GO:0005576:extracellular region;GO:0005615:extracellular space;GO:0043025:neuronal cell body;GO:0005886:plasma membrane;GO:0045202:synapse;	GO:0001849:complement component C1q complex binding;GO:0004866:endopeptidase inhibitor activity;	K03989	ko04610 Complement and coagulation cascades;ko04936 Alcoholic liver disease;ko05133 Pertussis;ko05150 Staphylococcus aureus infection;ko05171 Coronavirus disease - COVID-19;ko05322 Systemic lupus erythematosus;;
gene-TFPI2	1772	1343	48.29	1156	44.71	1667	48.75	2740	109.99	2863	105.23	2555	98.73	2114.96229251605	2.40511255172819	1.26610440918062	0.0583681839746462	21.6916875421477	2.45803165694442e-104	9.88724228606483e-103	Ups	NC_010451.4	73684236	73694663	-	TFPI2	tissue factor pathway inhibitor 2	GO:0007596:blood coagulation;GO:0010466:negative regulation of peptidase activity;	GO:0005615:extracellular space;	GO:0004867:serine-type endopeptidase inhibitor activity;	-	-
gene-FGL2	4265	270	4.03	293	4.71	319	3.88	1020	17.01	930	14.20	1005	16.14	675.499108016928	4.09202825029802	2.0328161051087	0.0939177661721094	21.6446385807713	6.82769849051155e-104	2.73230488054907e-102	Ups	NC_010451.4	102869044	102875564	+	FGL2	fibrinogen like 2	GO:0050687:negative regulation of defense response to virus;GO:0002605:negative regulation of dendritic cell antigen processing and presentation;GO:0002617:negative regulation of macrophage antigen processing and presentation;GO:0043381:negative regulation of memory T cell differentiation;GO:0002291:T cell activation via T cell receptor contact with antigen bound to MHC molecule on antigen presen…	GO:0009986:cell surface;GO:0062023:collagen-containing extracellular matrix;GO:0005615:extracellular space;	GO:0016504:peptidase activator activity;GO:0005102:signaling receptor binding;	-	-
gene-FIBIN	3503	895	16.28	876	17.14	1082	16.00	166	3.37	181	3.37	204	3.99	528.749890862307	0.235868441251756	-2.08394569324658	0.0964792616131509	-21.5999341039995	1.79871823301809e-103	7.17969193419779e-102	Down	NC_010444.4	33328250	33331752	-	FIBIN	fin bud initiation factor homolog (zebrafish)	GO:0070528:protein kinase C signaling;GO:0071548:response to dexamethasone;GO:0010042:response to manganese ion;	GO:0005783:endoplasmic reticulum;GO:0005576:extracellular region;GO:0005794:Golgi apparatus;	GO:0042803:protein homodimerization activity;	-	-
gene-MAP3K8	6088	81	0.85	86	0.97	117	1.00	590	6.89	632	6.76	477	5.37	353.371112249155	7.33844390831413	2.87547417699762	0.133236359282202	21.5817528525169	2.66568585355356e-103	1.058609646728e-101	Ups	NC_010452.4	40714004	40746390	-	MAP3K8	mitogen-activated protein kinase kinase kinase 8%2C transcript variant X3	GO:0007049:cell cycle;GO:0000165:MAPK cascade;GO:0006468:protein phosphorylation;GO:0031295:T cell costimulation;	GO:0005737:cytoplasm;GO:0005829:cytosol;	GO:0005524:ATP binding;GO:0000287:magnesium ion binding;GO:0004709:MAP kinase kinase kinase activity;GO:0106310:protein serine kinase activity;GO:0004674:protein serine/threonine kinase activity;	K04415	ko04010 koK signaling pathway;ko04620 Toll-like receptor signaling pathway;ko04660 T cell receptor signaling pathway;ko04668 TNF signaling pathway;;
gene-ENTPD7	8464	399	3.00	379	3.07	440	2.69	1087	9.14	1237	9.52	1030	8.33	796.849213118186	3.35604068754369	1.74676020664832	0.0811992966266841	21.5120115470839	1.20178374953802e-102	4.7604667459492e-101	Ups	NC_010456.5	110827833	110877972	+	ENTPD7	ectonucleoside triphosphate diphosphohydrolase 7%2C transcript variant X3	GO:0006254:CTP catabolic process;GO:0046039:GTP metabolic process;GO:0034656:nucleobase-containing small molecule catabolic process;GO:0009134:nucleoside diphosphate catabolic process;GO:0050776:regulation of immune response;GO:0072539:T-helper 17 cell differentiation;GO:0006256:UDP catabolic process;GO:0046052:UTP catabolic process;	GO:0030659:cytoplasmic vesicle membrane;GO:0030666:endocytic vesicle membrane;GO:0005794:Golgi apparatus;GO:0016020:membrane;	GO:0043273:CTPase activity;GO:0004382:GDP phosphatase activity;GO:0003924:GTPase activity;GO:0046872:metal ion binding;GO:0017110:nucleoside diphosphate phosphatase activity;GO:0017111:ribonucleoside triphosphate phosphatase activity;GO:0045134:UDP phosphatase activity;	K14643	-
gene-ABL2	13511	1039	4.90	961	4.87	1291	4.95	1926	10.14	2159	10.41	1987	10.07	1602.57590027237	2.2592312147039	1.17583192687834	0.0547297815795537	21.4843160879271	2.18254403427468e-102	8.62353537795566e-101	Ups	NC_010451.4	120888891	120984724	-	ABL2	ABL proto-oncogene 2%2C non-receptor tyrosine kinase%2C transcript variant X2	GO:0007155:cell adhesion;GO:0071300:cellular response to retinoic acid;GO:0035640:exploration behavior;GO:0035024:negative regulation of Rho protein signal transduction;GO:0018108:peptidyl-tyrosine phosphorylation;GO:0007204:positive regulation of cytosolic calcium ion concentration;GO:1903905:positive regulation of establishment of T cell polarity;GO:0010976:positive regulation of neuron project…	GO:0015629:actin cytoskeleton;GO:0005829:cytosol;	GO:0051015:actin filament binding;GO:0003785:actin monomer binding;GO:0005524:ATP binding;GO:0000287:magnesium ion binding;GO:0030145:manganese ion binding;GO:0004715:non-membrane spanning protein tyrosine kinase activity;GO:0001784:phosphotyrosine residue binding;GO:0004672:protein kinase activity;GO:0004713:protein tyrosine kinase activity;	K08887	ko04012 ErbB signaling pathway;ko04014 Ras signaling pathway;ko05208 Chemical carcinogenesis - reactive oxygen species;ko05416 Viral myocarditis;;
gene-RIPK2	3247	355	6.97	351	7.41	524	8.36	994	21.78	1147	23.01	1091	23.01	773.450959523753	3.2294623920423	1.69129401975255	0.0788993863678503	21.4360858507477	6.15804612432646e-102	2.42698550157482e-100	Ups	NC_010446.5	47026558	47075133	-	RIPK2	receptor interacting serine/threonine kinase 2%2C transcript variant X2	GO:0097202:activation of cysteine-type endopeptidase activity;GO:0002250:adaptive immune response;GO:0006915:apoptotic process;GO:0035739:CD4-positive, alpha-beta T cell proliferation;GO:0071223:cellular response to lipoteichoic acid;GO:0071225:cellular response to muramyl dipeptide;GO:0071224:cellular response to peptidoglycan;GO:0019221:cytokine-mediated signaling pathway;GO:0050830:defense res…	GO:0005737:cytoplasm;GO:0005856:cytoskeleton;GO:0005829:cytosol;GO:0032991:protein-containing complex;GO:0031982:vesicle;GO:0005783:endoplasmic reticulum;	GO:0005524:ATP binding;GO:0050700:CARD domain binding;GO:0089720:caspase binding;GO:0004706:JUN kinase kinase kinase activity;GO:0030274:LIM domain binding;GO:0004715:non-membrane spanning protein tyrosine kinase activity;GO:0042803:protein homodimerization activity;GO:0106310:protein serine kinase activity;GO:0004674:protein serine/threonine kinase activity;GO:0005102:signaling receptor binding;…	K08846	ko04621 NOD-like receptor signaling pathway;ko04722 Neurotrophin signaling pathway;ko05131 Shigellosis;ko05132 Salmonella infection;ko05152 Tuberculosis;;
gene-PSMB10	983	171	11.08	202	14.08	206	10.86	710	51.38	731	48.43	715	49.81	482.559599131666	4.53949226940802	2.18253094479157	0.102007132630073	21.3958660391571	1.4599335069711e-101	5.73934061544028e-100	Ups	NC_010448.4	28544910	28547609	-	PSMB10	proteasome subunit beta 10	GO:0010498:proteasomal protein catabolic process;	GO:0005737:cytoplasm;GO:0005634:nucleus;GO:0005839:proteasome core complex;GO:0019774:proteasome core complex, beta-subunit complex;GO:1990111:spermatoproteasome complex;	GO:0004175:endopeptidase activity;GO:0004298:threonine-type endopeptidase activity;	K02733	ko03050 Proteasome;;
gene-N4BP3	6393	542	5.40	492	5.27	657	5.32	1174	13.06	1373	13.99	1244	13.32	945.896291188091	2.74265334093643	1.45557228353609	0.0680490946213404	21.3900315887468	1.65446639881312e-101	6.48775303675287e-100	Ups	NC_010444.4	80251234	80263905	-	N4BP3	NEDD4 binding protein 3%2C transcript variant X2	GO:0045087:innate immune response;GO:0007399:nervous system development;	GO:0030424:axon;GO:0031410:cytoplasmic vesicle;GO:0030425:dendrite;	-	-	-
gene-HIST1H2BD	830	110	8.44	89	7.35	120	7.49	476	40.79	530	41.59	525	43.31	327.90165891876	5.87196590997765	2.55384359255971	0.119621853314542	21.3493063499397	3.95769151655561e-101	1.54806244358104e-99	Ups	NC_010449.5	20821090	20829491	+	HIST1H2BD	histone cluster 1%2C H2bd	-	GO:0000786:nucleosome;GO:0005634:nucleus;	GO:0003677:DNA binding;GO:0046982:protein heterodimerization activity;GO:0030527:structural constituent of chromatin;	K11252	ko04613 Neutrophil extracellular trap formation;ko05034 Alcoholism;ko05203 Viral carcinogenesis;ko05322 Systemic lupus erythematosus;;
gene-ABCC9	6744	682	6.44	669	6.80	959	7.37	1501	15.83	1776	17.15	1695	17.21	1252.32496987333	2.64198729678562	1.40162352982908	0.0656844376301105	21.3387459861049	4.9607364492544e-101	1.93555534408783e-99	Ups	NC_010447.5	51536531	51673583	+	ABCC9	ATP binding cassette subfamily C member 9%2C transcript variant X11	GO:0061337:cardiac conduction;GO:0086003:cardiac muscle cell contraction;GO:0098655:monoatomic cation transmembrane transport;GO:0051607:defense response to virus;GO:0098662:inorganic cation transmembrane transport;GO:0045776:negative regulation of blood pressure;GO:1990573:potassium ion import across plasma membrane;GO:0071805:potassium ion transmembrane transport;GO:1903760:regulation of voltag…	GO:0008282:inward rectifying potassium channel;GO:0016020:membrane;GO:0005886:plasma membrane;GO:0031004:potassium ion-transporting ATPase complex;GO:0030017:sarcomere;	GO:0140359:ABC-type transporter activity;GO:0005524:ATP binding;GO:0016887:ATP hydrolysis activity;GO:0019829:ATPase-coupled monoatomic cation transmembrane transporter activity;GO:0043225:ATPase-coupled inorganic anion transmembrane transporter activity;GO:0042626:ATPase-coupled transmembrane transporter activity;GO:0005267:potassium channel activity;GO:0015459:potassium channel regulator activi…	K05033	ko02010 ABC transporters;;
gene-LOC100521659	5403	641	7.56	558	7.08	775	7.43	1760	23.17	2107	25.40	1540	19.52	1282.68818764565	3.35235825217644	1.74517633191932	0.0818033702000131	21.3337950215533	5.51471714124231e-101	2.14633891330097e-99	Ups	NC_010445.4	70573551	70593416	+	LOC100521659	cytochrome P450 26B1	GO:0060349:bone morphogenesis;GO:0001709:cell fate determination;GO:0071300:cellular response to retinoic acid;GO:0070268:cornification;GO:0030326:embryonic limb morphogenesis;GO:0061436:establishment of skin barrier;GO:0001768:establishment of T cell polarity;GO:0006954:inflammatory response;GO:0007140:male meiotic nuclear division;GO:0048387:negative regulation of retinoic acid receptor signali…	GO:0005789:endoplasmic reticulum membrane;	GO:0020037:heme binding;GO:0005506:iron ion binding;GO:0004497:monooxygenase activity;GO:0016491:oxidoreductase activity;GO:0016709:oxidoreductase activity, acting on paired donors, with incorporation or reduction of molecular oxygen, NAD(P)H as one donor, and incorporation of one atom of oxygen;GO:0008401:retinoic acid 4-hydroxylase activity;GO:0001972:retinoic acid binding;	K12664	ko00830 Retinol metabolism;ko01100 Metabolic pathways;;
gene-RND3	735	867	75.16	861	80.28	1090	76.84	1819	176.04	2016	178.64	1779	165.74	1449.2403049213	2.43636154017291	1.28472823567125	0.0602503499810722	21.3231663562926	6.9213428825834e-101	2.68709946190247e-99	Ups	NC_010457.5	1715589	1732605	+	RND3	Rho family GTPase 3	GO:0007264:small GTPase mediated signal transduction;	GO:0005886:plasma membrane;	GO:0005525:GTP binding;GO:0003924:GTPase activity;	K07859	-
gene-CNDP2	2609	859	20.98	840	22.07	1031	20.48	1670	45.53	1949	48.65	1923	50.47	1422.90029543494	2.4778411276764	1.30908368882589	0.061527137990307	21.2765249869435	1.87322002564408e-100	7.25442802487028e-99	Ups	NC_010443.5	149565327	149584319	-	CNDP2	carnosine dipeptidase 2%2C transcript variant X2	GO:0006508:proteolysis;	GO:0005829:cytosol;GO:0005654:nucleoplasm;	GO:0103046:alanylglutamate dipeptidase activity;GO:0004180:carboxypeptidase activity;GO:0016805:dipeptidase activity;GO:0046872:metal ion binding;GO:0070573:metallodipeptidase activity;GO:0008233:peptidase activity;	K08660	ko00330 Arginine and proline metabolism;ko00340 Histidine metabolism;ko00410 beta-Alanine metabolism;ko01100 Metabolic pathways;;
gene-CLU	2508	19797	502.93	20405	557.60	23860	492.95	7650	216.97	8792	228.31	7934	216.62	14088.1107896014	0.46298004456627	-1.11097808331485	0.0524102623525519	-21.1977203212903	1.00235534782281e-99	3.86265676875819e-98	Down	NC_010456.5	11336585	11352569	-	CLU	clusterin%2C transcript variant X4	GO:0061077:chaperone-mediated protein folding;GO:0002434:immune complex clearance;GO:0097193:intrinsic apoptotic signaling pathway;GO:1905907:negative regulation of amyloid fibril formation;GO:1902230:negative regulation of intrinsic apoptotic signaling pathway in response to DNA damage;GO:0031333:negative regulation of protein-containing complex assembly;GO:0043065:positive regulation of apoptot…	GO:0042583:chromaffin granule;GO:0005737:cytoplasm;GO:0005829:cytosol;GO:0005615:extracellular space;GO:0043231:intracellular membrane-bounded organelle;GO:0005743:mitochondrial inner membrane;GO:0005739:mitochondrion;GO:0005634:nucleus;GO:0099020:perinuclear endoplasmic reticulum lumen;GO:0048471:perinuclear region of cytoplasm;GO:0034366:spherical high-density lipoprotein particle;	GO:0051787:misfolded protein binding;GO:0031625:ubiquitin protein ligase binding;GO:0051082:unfolded protein binding;	K17252	ko04610 Complement and coagulation cascades;;
gene-MED13	10576	2653	15.98	2355	15.26	3270	16.02	4815	32.38	4836	29.78	4599	29.78	3847.18028758561	2.11341468025257	1.07957587112854	0.0510476894862461	21.1483787414005	2.85589251024704e-99	1.09783040412378e-97	Ups	NC_010454.4	36333741	36430740	+	MED13	mediator complex subunit 13%2C transcript variant X1	GO:0042632:cholesterol homeostasis;GO:0043433:negative regulation of DNA-binding transcription factor activity;GO:0045893:positive regulation of DNA-templated transcription;GO:0045944:positive regulation of transcription by RNA polymerase II;GO:0060261:positive regulation of transcription initiation by RNA polymerase II;GO:0006357:regulation of transcription by RNA polymerase II;GO:0070328:trigly…	GO:0016592:mediator complex;GO:0016020:membrane;GO:0005654:nucleoplasm;GO:0005634:nucleus;	GO:0030374:nuclear receptor coactivator activity;GO:0046966:nuclear thyroid hormone receptor binding;GO:0042809:nuclear vitamin D receptor binding;GO:0003713:transcription coactivator activity;GO:0003712:transcription coregulator activity;	K15164	ko04919 Thyroid hormone signaling pathway;;
gene-SLCO5A1	9180	52	0.36	60	0.45	67	0.38	382	2.96	478	3.39	415	3.10	259.775091802197	8.69282727466284	3.1198254787369	0.147527985675564	21.1473468199983	2.91904328142199e-99	1.11934910302587e-97	Ups	NC_010446.5	65439221	65589115	+	SLCO5A1	solute carrier organic anion transporter family member 5A1	GO:0043252:sodium-independent organic anion transport;	GO:0043231:intracellular membrane-bounded organelle;GO:0005886:plasma membrane;	GO:0015347:sodium-independent organic anion transmembrane transporter activity;	K14356	-
gene-CRYBG1	7676	1418	11.77	1397	12.47	1817	12.27	2604	24.13	2748	23.32	2726	24.32	2171.97715883751	2.13609474809042	1.09497564026919	0.0517832724495365	21.145354251921	3.0449524125736e-99	1.16476892899599e-97	Ups	NC_010443.5	72552858	72763553	+	CRYBG1	crystallin beta-gamma domain containing 1%2C transcript variant X3	-	-	GO:0030246:carbohydrate binding;	K04257	ko04740 Olfactory transduction;;
gene-GXYLT1	7094	1797	16.14	1817	17.55	2264	16.54	601	6.03	582	5.34	598	5.77	1207.32287460967	0.370714490181259	-1.43161958775813	0.0677219406868751	-21.1396716224878	3.4345912650802e-99	1.31060307760652e-97	Down	NC_010447.5	73274165	73408359	-	GXYLT1	glucoside xylosyltransferase 1%2C transcript variant X3	GO:0016266:O-glycan processing;	GO:0016020:membrane;	GO:0140563:UDP-D-xylose:beta-D-glucoside alpha-1,3-D-xylosyltransferase activity;GO:0035252:UDP-xylosyltransferase activity;	K13676	ko00514 Other types of O-glycan biosynthesis;;
gene-STK17A	1709	429	15.99	405	16.24	564	17.10	1161	48.32	1479	56.36	1150	46.08	900.201738889522	3.31863170904827	1.73058853269693	0.0819004311841124	21.1303958682044	4.1802800598619e-99	1.59125929010402e-97	Ups	NC_010460.4	51325438	51362181	-	STK17A	serine/threonine kinase 17a	GO:0006915:apoptotic process;GO:0035556:intracellular signal transduction;GO:0043065:positive regulation of apoptotic process;GO:0006468:protein phosphorylation;GO:2000377:regulation of reactive oxygen species metabolic process;	GO:0005634:nucleus;	GO:0005524:ATP binding;GO:0106310:protein serine kinase activity;GO:0004674:protein serine/threonine kinase activity;	K08804	-
gene-LMOD2	5545	148	1.70	139	1.72	175	1.64	552	7.08	622	7.31	580	7.16	390.137638629783	4.64207017215162	2.21476833143939	0.105018544213691	21.0893071125876	9.9711264365297e-99	3.78635937457224e-97	Ups	NC_010460.4	23803927	23815772	-	LMOD2	leiomodin 2	GO:0007015:actin filament organization;GO:0030041:actin filament polymerization;GO:0045010:actin nucleation;GO:0006936:muscle contraction;GO:0030239:myofibril assembly;GO:0051694:pointed-end actin filament capping;GO:0030838:positive regulation of actin filament polymerization;GO:0045214:sarcomere organization;	GO:0005884:actin filament;GO:0005856:cytoskeleton;GO:0031430:M band;GO:0030016:myofibril;GO:0030017:sarcomere;GO:0005865:striated muscle thin filament;	GO:0003779:actin binding;GO:0003785:actin monomer binding;GO:0005523:tropomyosin binding;	-	-
gene-GDAP1	3996	54	0.86	68	1.17	104	1.35	437	7.78	521	8.49	449	7.69	290.475576296597	7.65061181253936	2.93557512344226	0.139447238651455	21.0515113230723	2.21503236127912e-98	8.39077914137943e-97	Ups	NC_010446.5	61577413	61596106	-	GDAP1	ganglioside induced differentiation associated protein 1	GO:0000266:mitochondrial fission;GO:0008053:mitochondrial fusion;GO:0006626:protein targeting to mitochondrion;GO:0032526:response to retinoic acid;	GO:0005829:cytosol;GO:0005741:mitochondrial outer membrane;	-	-	-
gene-PTK2B	18354	131	0.45	93	0.35	172	0.49	615	2.38	634	2.25	551	2.06	388.162604878	5.60233780733077	2.48602897703389	0.118223442069341	21.0282236206233	3.61951152410331e-98	1.3677897422925e-96	Ups	NC_010456.5	11063662	11194196	+	PTK2B	protein tyrosine kinase 2 beta%2C transcript variant X13	GO:0090630:activation of GTPase activity;GO:0042976:activation of Janus kinase activity;GO:0002250:adaptive immune response;GO:0006915:apoptotic process;GO:0043534:blood vessel endothelial cell migration;GO:0045453:bone resorption;GO:0030154:cell differentiation;GO:0007166:cell surface receptor signaling pathway;GO:0006968:cellular defense response;GO:0071498:cellular response to fluid shear stre…	GO:0097440:apical dendrite;GO:0044297:cell body;GO:0005938:cell cortex;GO:0005737:cytoplasm;GO:0005856:cytoskeleton;GO:0005829:cytosol;GO:0030425:dendrite;GO:0043197:dendritic spine;GO:0031234:extrinsic component of cytoplasmic side of plasma membrane;GO:0005925:focal adhesion;GO:0098978:glutamatergic synapse;GO:0030426:growth cone;GO:0030027:lamellipodium;GO:0045121:membrane raft;GO:0043025:neur…	GO:0043423:3-phosphoinositide-dependent protein kinase binding;GO:0005524:ATP binding;GO:0004683:calmodulin-dependent protein kinase activity;GO:0004972:NMDA glutamate receptor activity;GO:0004715:non-membrane spanning protein tyrosine kinase activity;GO:0008022:obsolete protein C-terminus binding;GO:0043621:protein self-association;GO:0004713:protein tyrosine kinase activity;GO:0044877:protein-c…	K05871	ko04020 Calcium signaling pathway;ko04062 Chemokine signaling pathway;ko04072 Phospholipase D signaling pathway;ko04650 Natural killer cell mediated cytotoxicity;ko04670 Leukocyte transendothelial migration;ko04912 GnRH signaling pathway;ko05135 Yersinia infection;ko05161 Hepatitis B;ko05163 Human cytomegalovirus infection;ko05170 Human immunodeficiency virus 1 infection;;
gene-TMEM140	2216	134	3.85	134	4.14	174	4.07	565	18.14	587	17.25	568	17.55	381.159655812296	4.76787643642516	2.25334684761497	0.107290711507116	21.0022546776151	6.25457260115957e-98	2.35785300933085e-96	Ups	NC_010460.4	14133371	14148619	-	TMEM140	transmembrane protein 140	-	GO:0016020:membrane;	-	-	-
gene-DPY19L1	18422	1621	5.61	1420	5.28	1909	5.37	2780	10.73	2910	10.29	2980	11.08	2328.22274725345	2.14529467856487	1.10117583052424	0.0524459086400776	20.9964105700087	7.07319454870085e-98	2.6600324655801e-96	Ups	NC_010460.4	38801343	39084190	+	DPY19L1	dpy-19 like 1%2C transcript variant X14	GO:0018406:protein C-linked glycosylation via 2'-alpha-mannosyl-L-tryptophan;	GO:0016020:membrane;GO:0005637:nuclear inner membrane;	GO:0000030:mannosyltransferase activity;	K08376	ko04080 Neuroactive ligand-receptor interaction;;
gene-WASHC4	5964	2461	26.29	2218	25.49	3113	27.05	4306	51.36	4359	47.60	4320	49.60	3541.418306494	2.04699441603672	1.033507166862	0.04937046459777	20.9337136136385	2.64097932587156e-97	9.88435595656534e-96	Ups	NC_010447.5	79417119	79474655	-	WASHC4	WASH complex subunit 4	GO:0016197:endosomal transport;GO:0007032:endosome organization;GO:0140591:nuclear envelope budding;GO:0015031:protein transport;GO:0034315:regulation of Arp2/3 complex-mediated actin nucleation;	GO:0031901:early endosome membrane;GO:0005768:endosome;GO:0005654:nucleoplasm;GO:0071203:WASH complex;	-	K18465	ko04144 Endocytosis;;
gene-SELENBP1	2281	1207	33.71	1126	33.83	1518	34.48	287	8.95	355	10.14	359	10.78	757.998163804858	0.318198023176263	-1.65200322201746	0.0789779409091094	-20.9172738995392	3.72825771030056e-97	1.39203153312586e-95	Down	NC_010446.5	97860925	97894007	+	SELENBP1	selenium binding protein 1%2C transcript variant X1	GO:0015031:protein transport;	GO:0005829:cytosol;GO:0070062:extracellular exosome;GO:0005615:extracellular space;GO:0001650:fibrillar center;GO:0016020:membrane;GO:0005730:nucleolus;	GO:0018549:methanethiol oxidase activity;GO:0008430:selenium binding;	K17285	ko00920 Sulfur metabolism;ko01100 Metabolic pathways;;
gene-PRICKLE2	14198	164	0.74	197	0.95	259	0.95	699	3.50	745	3.42	697	3.36	484.390018633846	4.23752146192484	2.08322067513609	0.0998559864043891	20.8622512294818	1.17985135765995e-96	4.38427146166638e-95	Ups	NC_010455.5	45620372	45968295	-	PRICKLE2	prickle planar cell polarity protein 2%2C transcript variant X5	GO:0060071:Wnt signaling pathway, planar cell polarity pathway;	GO:0005737:cytoplasm;GO:0031965:nuclear membrane;	GO:0008270:zinc ion binding;	K04511	ko04310 Wnt signaling pathway;;
gene-CEBPB	1041	166	10.16	100	6.58	157	7.81	625	42.71	633	39.60	611	40.19	405.692487283642	5.41635616681639	2.43732261025798	0.117019198061911	20.8283995329422	2.39325568093888e-96	8.87210009796037e-95	Ups	NC_010459.5	51722633	51723673	+	CEBPB	CCAAT/enhancer binding protein beta	GO:0030154:cell differentiation;GO:0042742:defense response to bacterium;GO:0072574:hepatocyte proliferation;GO:0097421:liver regeneration;GO:0042130:negative regulation of T cell proliferation;GO:0000122:negative regulation of transcription by RNA polymerase II;GO:0001541:ovarian follicle development;GO:0045600:positive regulation of fat cell differentiation;GO:0032753:positive regulation of int…	GO:0005737:cytoplasm;GO:0005634:nucleus;	GO:0003677:DNA binding;GO:0000981:DNA-binding transcription factor activity, RNA polymerase II-specific;GO:0001227:DNA-binding transcription repressor activity, RNA polymerase II-specific;GO:0042803:protein homodimerization activity;GO:0000978:RNA polymerase II cis-regulatory region sequence-specific DNA binding;	K10048	ko04657 IL-17 signaling pathway;ko04668 TNF signaling pathway;ko05152 Tuberculosis;ko05202 Transcriptional misregulation in cancer;;
gene-UGCG	4052	2483	39.04	2344	39.65	3418	43.71	4512	79.21	4860	78.12	4548	76.86	3773.91811066808	2.0773592162426	1.05475070808546	0.0508657026106217	20.7359901456509	1.64044191083172e-95	6.06691395790301e-94	Ups	NC_010443.5	252651850	252690817	+	UGCG	UDP-glucose ceramide glucosyltransferase%2C transcript variant X1	GO:0030154:cell differentiation;GO:1903575:cornified envelope assembly;GO:0008544:epidermis development;GO:0061436:establishment of skin barrier;GO:0006679:glucosylceramide biosynthetic process;GO:0006687:glycosphingolipid metabolic process;GO:0098856:intestinal lipid absorption;GO:0030216:keratinocyte differentiation;GO:0033210:leptin-mediated signaling pathway;GO:0048666:neuron development;GO:0…	GO:0000139:Golgi membrane;GO:0016020:membrane;	GO:0008120:ceramide glucosyltransferase activity;GO:0102769:dihydroceramide glucosyltransferase activity;	K00720	ko00600 Sphingolipid metabolism;ko01100 Metabolic pathways;;
gene-SLC22A5	5384	129	1.53	104	1.32	158	1.52	509	6.72	619	7.49	524	6.66	359.970027501414	5.17669363669054	2.37203094019889	0.114404748476882	20.7336755840883	1.72128107374817e-95	6.35083539432335e-94	Ups	NC_010444.4	134660741	134847575	+	SLC22A5	solute carrier family 22 member 5%2C transcript variant X2	GO:1902270:(R)-carnitine transmembrane transport;GO:1900749:(R)-carnitine transport;GO:1902603:carnitine transmembrane transport;GO:0015879:carnitine transport;GO:0060731:positive regulation of intestinal epithelial structure maintenance;GO:0015697:quaternary ammonium group transport;GO:0009609:response to symbiotic bacterium;GO:0034612:response to tumor necrosis factor;GO:0034341:response to typ…	GO:0016324:apical plasma membrane;GO:0009925:basal plasma membrane;GO:0031526:brush border membrane;GO:0005737:cytoplasm;GO:0005829:cytosol;GO:0005783:endoplasmic reticulum;GO:0070062:extracellular exosome;GO:0005886:plasma membrane;	GO:1901235:(R)-carnitine transmembrane transporter activity;GO:0005524:ATP binding;GO:0015226:carnitine transmembrane transporter activity;GO:0030165:PDZ domain binding;GO:0015651:quaternary ammonium group transmembrane transporter activity;GO:0015293:symporter activity;GO:0042910:xenobiotic transmembrane transporter activity;	K08202	ko05231 Choline metabolism in cancer;;
gene-KITLG	5976	2770	29.53	2413	27.67	3494	30.30	966	11.50	1122	12.23	961	11.01	1849.60606968698	0.431324603500515	-1.21315408265032	0.0586343049560994	-20.690175888648	4.24661345562569e-95	1.56313434438562e-93	Down	NC_010447.5	94016992	94110219	+	KITLG	KIT ligand	GO:0007155:cell adhesion;GO:0008284:positive regulation of cell population proliferation;	GO:0005737:cytoplasm;GO:0005856:cytoskeleton;GO:0005576:extracellular region;GO:0030175:filopodium;GO:0030027:lamellipodium;GO:0005886:plasma membrane;	GO:0005125:cytokine activity;GO:0008083:growth factor activity;GO:0005173:stem cell factor receptor binding;	K05461	ko04010 koK signaling pathway;ko04014 Ras signaling pathway;ko04015 Rap1 signaling pathway;ko04072 Phospholipase D signaling pathway;ko04151 PI3K-Akt signaling pathway;ko04640 Hematopoietic cell lineage;ko04916 Melanogenesis;ko05200 Pathways in cancer;;
gene-TCAP	974	32	2.09	18	1.27	26	1.38	313	22.86	420	28.08	389	27.35	216.10365035172	18.0136004475834	4.17101466195786	0.201686420579422	20.6806915903163	5.16944348124572e-95	1.89834128027769e-93	Ups	NC_010454.4	22651666	22652904	-	TCAP	titin-cap	GO:0007512:adult heart development;GO:0055013:cardiac muscle cell development;GO:0060048:cardiac muscle contraction;GO:0003300:cardiac muscle hypertrophy;GO:0014898:cardiac muscle hypertrophy in response to stress;GO:0055008:cardiac muscle tissue morphogenesis;GO:0055003:cardiac myofibril assembly;GO:0050982:detection of mechanical stimulus;GO:0035995:detection of muscle stretch;GO:0030916:otic v…	GO:0005829:cytosol;GO:0031674:I band;GO:1990733:titin-telethonin complex;GO:0030018:Z disc;	GO:0036122:BMP binding;GO:0051373:FATZ binding;GO:0060090:molecular adaptor activity;GO:0030674:protein-macromolecule adaptor activity;GO:0008307:structural constituent of muscle;GO:0031432:titin binding;GO:0070080:titin Z domain binding;GO:0044325:transmembrane transporter binding;	-	-
gene-CDC25B	3789	2653	44.61	2497	45.17	3344	45.73	1013	19.02	1132	19.46	1108	20.02	1864.04690832572	0.469073942168437	-1.09211273591777	0.0528436223728249	-20.6668787429567	6.8825823334295e-95	2.52151320370503e-93	Down	NC_010459.5	31910824	31929418	-	CDC25B	cell division cycle 25B	GO:0051301:cell division;GO:0007144:female meiosis I;GO:0000086:G2/M transition of mitotic cell cycle;GO:0000278:mitotic cell cycle;GO:0001556:oocyte maturation;GO:0008284:positive regulation of cell population proliferation;GO:0032467:positive regulation of cytokinesis;GO:0010971:positive regulation of G2/M transition of mitotic cell cycle;GO:0110032:positive regulation of G2/MI transition of me…	GO:0005813:centrosome;GO:0005737:cytoplasm;GO:0005829:cytosol;GO:0005654:nucleoplasm;GO:0005634:nucleus;GO:0000922:spindle pole;	GO:0004721:phosphoprotein phosphatase activity;GO:0019901:protein kinase binding;GO:0004725:protein tyrosine phosphatase activity;	K05866	ko04010 koK signaling pathway;ko04110 Cell cycle;ko04914 Progesterone-mediated oocyte maturation;ko05206 MicroRNAs in cancer;;
gene-TARS	6237	2281	23.30	2199	24.16	2691	22.36	4041	46.09	4229	44.16	3936	43.21	3312.03972891049	2.07872991051185	1.05570232092927	0.0510842179919369	20.6659191904611	7.02075407969472e-95	2.56611027919896e-93	Ups	NC_010458.4	19455294	19486735	+	TARS	threonyl-tRNA synthetase	GO:0006435:threonyl-tRNA aminoacylation;	GO:0005737:cytoplasm;	GO:0005524:ATP binding;GO:0042802:identical protein binding;GO:0004829:threonine-tRNA ligase activity;GO:0008270:zinc ion binding;	K01868	ko00970 Aminoacyl-tRNA biosynthesis;;
gene-CXCL2	1075	159	9.42	154	9.82	203	9.78	1964	129.95	2521	152.73	1604	102.17	1188.27783202036	14.4102034212162	3.84901879630623	0.187006188375647	20.5823070869428	3.95407336302536e-94	1.44185100412936e-92	Ups	NC_010450.4	70157253	70159145	+	CXCL2	chemokine (C-X-C motif) ligand 2	GO:0061844:antimicrobial humoral immune response mediated by antimicrobial peptide;GO:0071222:cellular response to lipopolysaccharide;GO:0070098:chemokine-mediated signaling pathway;GO:0006954:inflammatory response;GO:0030593:neutrophil chemotaxis;	GO:0005615:extracellular space;	GO:0008009:chemokine activity;GO:0045236:CXCR chemokine receptor binding;GO:0008083:growth factor activity;	K05505	ko04060 Cytokine-cytokine receptor interaction;ko04061 Viral protein interaction with cytokine and cytokine receptor;ko04062 Chemokine signaling pathway;ko04064 NF-kappa B signaling pathway;ko04621 NOD-like receptor signaling pathway;ko04657 IL-17 signaling pathway;ko04668 TNF signaling pathway;ko04936 Alcoholic liver disease;ko05120 Epithelial cell signaling in Helicobacter pylori infection;ko05…
gene-SFMBT2	7593	159	1.33	166	1.50	262	1.79	648	6.07	731	6.27	672	6.06	461.877976545916	4.30161623764163	2.10487882258822	0.10249106289151	20.5371938118771	1.00186459084635e-93	3.64477871080161e-92	Ups	NC_010452.4	63877033	64070867	+	SFMBT2	Scm-like with four mbt domains 2%2C transcript variant X1	GO:0045892:negative regulation of DNA-templated transcription;GO:0010629:negative regulation of gene expression;	GO:0016235:aggresome;GO:0005829:cytosol;GO:0043231:intracellular membrane-bounded organelle;GO:0016604:nuclear body;GO:0016607:nuclear speck;GO:0005654:nucleoplasm;GO:0005634:nucleus;	GO:0003682:chromatin binding;GO:0042393:histone binding;GO:0003714:transcription corepressor activity;	-	-
gene-INTS10	2642	506	12.20	417	10.82	582	11.41	1276	34.35	1598	39.39	1201	31.13	968.882050346723	3.30998220624485	1.72682346143391	0.0844158224175409	20.4561587150407	5.29492056345481e-93	1.92180988915905e-91	Ups	NC_010459.5	12042317	12087820	-	INTS10	integrator complex subunit 10%2C transcript variant X2	GO:0034243:regulation of transcription elongation by RNA polymerase II;GO:0016180:snRNA processing;	GO:0032039:integrator complex;GO:0005654:nucleoplasm;GO:0005634:nucleus;	-	K13147	-
gene-EPS8	4628	701	9.65	581	8.60	892	9.99	1562	24.01	1644	23.14	1479	21.88	1180.99139772631	2.65056657942288	1.40630078003601	0.0688333498537572	20.4305149033692	8.95526393498057e-93	3.2428028824418e-91	Ups	NC_010447.5	56817445	57005117	+	EPS8	epidermal growth factor receptor pathway substrate 8%2C transcript variant X8	GO:0051764:actin crosslink formation;GO:0031532:obsolete actin cytoskeleton reorganization;GO:0051017:actin filament bundle assembly;GO:0070358:actin polymerization-dependent cell motility;GO:0008344:adult locomotory behavior;GO:0051016:barbed-end actin filament capping;GO:0048149:behavioral response to ethanol;GO:1990830:cellular response to leukemia inhibitory factor;GO:0036336:dendritic cell m…	GO:0005903:brush border;GO:0005938:cell cortex;GO:0070062:extracellular exosome;GO:0098978:glutamatergic synapse;GO:0030426:growth cone;GO:0017146:NMDA selective glutamate receptor complex;GO:0005886:plasma membrane;GO:0014069:postsynaptic density;GO:0032587:ruffle membrane;GO:0032420:stereocilium;GO:0032426:stereocilium tip;GO:0031982:vesicle;	GO:0003779:actin binding;GO:0031267:small GTPase binding;	K17277	-
gene-PDGFRA	6327	1286	12.95	1142	12.37	1652	13.53	2552	28.69	2720	28.00	2378	25.74	2008.16496007144	2.30353085042054	1.20384691960511	0.0589247319259331	20.430248560457	9.00424354129202e-93	3.2529914108552e-91	Ups	NC_010450.4	40966568	41021440	+	PDGFRA	platelet derived growth factor receptor alpha	GO:0030325:adrenal gland development;GO:0055003:cardiac myofibril assembly;GO:0001775:cell activation;GO:0060326:cell chemotaxis;GO:0071230:cellular response to amino acid stimulus;GO:0034614:cellular response to reactive oxygen species;GO:0048701:embryonic cranial skeleton morphogenesis;GO:0048557:embryonic digestive tract morphogenesis;GO:0048704:embryonic skeletal system morphogenesis;GO:00082…	GO:0030054:cell junction;GO:0005929:cilium;GO:0005737:cytoplasm;GO:0005789:endoplasmic reticulum membrane;GO:0009897:external side of plasma membrane;GO:0005794:Golgi apparatus;GO:0016020:membrane;GO:0005902:microvillus;GO:0005654:nucleoplasm;GO:0005634:nucleus;GO:0005886:plasma membrane;GO:0032991:protein-containing complex;GO:0043235:receptor complex;	GO:0005524:ATP binding;GO:0062063:BBSome binding;GO:0019838:growth factor binding;GO:0005018:platelet-derived growth factor alpha-receptor activity;GO:0048407:platelet-derived growth factor binding;GO:0005161:platelet-derived growth factor receptor binding;GO:0042803:protein homodimerization activity;GO:0004672:protein kinase activity;GO:0004714:transmembrane receptor protein tyrosine kinase acti…	K04363	ko01521 EGFR tyrosine kinase inhibitor resistance;ko04010 koK signaling pathway;ko04014 Ras signaling pathway;ko04015 Rap1 signaling pathway;ko04020 Calcium signaling pathway;ko04072 Phospholipase D signaling pathway;ko04144 Endocytosis;ko04151 PI3K-Akt signaling pathway;ko04510 Focal adhesion;ko04540 Gap junction;ko04630 JAK-STAT signaling pathway;ko04810 Regulation of actin cytoskeleton;ko05163…
gene-PSMA6	995	1931	123.65	2030	139.83	2273	118.37	4161	297.46	4744	310.52	3938	271.01	3288.09578258186	2.50416457679858	1.32432938109192	0.0649504375085945	20.3898454250856	2.05795124959153e-92	7.41765476960161e-91	Ups	NC_010449.5	64578247	64603351	-	PSMA6	proteasome subunit alpha 6	GO:0051092:positive regulation of NF-kappaB transcription factor activity;GO:0010498:proteasomal protein catabolic process;GO:0006511:ubiquitin-dependent protein catabolic process;	GO:0016363:nuclear matrix;GO:0005654:nucleoplasm;GO:0005634:nucleus;GO:0000932:P-body;GO:0005844:polysome;GO:0005839:proteasome core complex;GO:0019773:proteasome core complex, alpha-subunit complex;	GO:0051059:NF-kappaB binding;GO:0003723:RNA binding;	K02730	ko03050 Proteasome;ko05010 Alzheimer disease;ko05012 Parkinson disease;ko05014 Amyotrophic lateral sclerosis;ko05016 Huntington disease;ko05017 Spinocerebellar ataxia;ko05020 Prion disease;ko05022 Pathways of neurodegeneration - multiple diseases;;
gene-LOC100624226	8329	890	6.81	820	6.75	1106	6.88	1634	13.95	1807	14.13	1726	14.19	1366.18951224919	2.24738739381687	1.16824883077782	0.0573158163101872	20.3826605985228	2.38341277568588e-92	8.57095004380864e-91	Ups	NC_010456.5	7256588	7291998	-	LOC100624226	tumor necrosis factor receptor superfamily member 10A-like%2C transcript variant X2	GO:0007250:activation of NF-kappaB-inducing kinase activity;GO:0006915:apoptotic process;GO:0007166:cell surface receptor signaling pathway;GO:0071260:cellular response to mechanical stimulus;GO:0002357:defense response to tumor cell;GO:0008625:extrinsic apoptotic signaling pathway via death domain receptors;GO:0070059:intrinsic apoptotic signaling pathway in response to endoplasmic reticulum str…	GO:0009986:cell surface;GO:0005886:plasma membrane;GO:0005829:cytosol;GO:0005794:Golgi apparatus;GO:0045121:membrane raft;	GO:0038023:signaling receptor activity;GO:0045569:TRAIL binding;GO:0036463:TRAIL receptor activity;GO:0005035:death receptor activity;GO:0042802:identical protein binding;GO:0002020:protease binding;	K04722	ko04060 Cytokine-cytokine receptor interaction;ko04061 Viral protein interaction with cytokine and cytokine receptor;ko04115 p53 signaling pathway;ko04210 Apoptosis;ko04217 Necroptosis;ko04650 Natural killer cell mediated cytotoxicity;ko05130 Pathogenic Escherichia coli infection;ko05132 Salmonella infection;ko05164 Influenza A;ko05417 Lipid and atherosclerosis;;
gene-VAT1	2745	2800	64.99	2493	62.24	3173	59.89	987	25.58	1099	26.08	1061	26.47	1845.35694803183	0.453851519064888	-1.13970770870505	0.0560223414935174	-20.3438071012603	5.26781243857877e-92	1.88999422365285e-90	Down	NC_010454.4	19871580	19879235	+	VAT1	vesicle amine transport 1	GO:0010637:negative regulation of mitochondrial fusion;	GO:0005741:mitochondrial outer membrane;	GO:0016491:oxidoreductase activity;GO:0008270:zinc ion binding;	-	-
gene-NIN	11638	2016	11.04	1869	11.01	2525	11.24	3809	23.28	3672	20.55	3817	22.46	3029.49218400261	2.16366318544515	1.11347593423528	0.0547717570990513	20.3293812944804	7.06881545343762e-92	2.53034410050002e-90	Ups	NC_010443.5	180477269	180621980	-	NIN	ninein%2C transcript variant X28	GO:0010457:centriole-centriole cohesion;GO:0051642:centrosome localization;GO:0090222:centrosome-templated microtubule nucleation;GO:0048668:collateral sprouting;GO:0021540:corpus callosum morphogenesis;GO:0021957:corticospinal tract morphogenesis;GO:0034454:microtubule anchoring at centrosome;GO:0050772:positive regulation of axonogenesis;GO:0008104:protein localization;	GO:0045177:apical part of cell;GO:0044295:axonal growth cone;GO:0120103:centriolar subdistal appendage;GO:0005814:centriole;GO:0005813:centrosome;GO:0097539:ciliary transition fiber;GO:0005881:cytoplasmic microtubule;GO:0030425:dendrite;GO:0072686:mitotic spindle;GO:0097431:mitotic spindle pole;GO:0005730:nucleolus;GO:0005654:nucleoplasm;GO:0000242:pericentriolar material;GO:0005886:plasma membra…	GO:0005509:calcium ion binding;GO:0005525:GTP binding;GO:0019900:kinase binding;GO:0051011:microtubule minus-end binding;	K16476	-
gene-SIM1	9459	256	1.72	191	1.38	287	1.57	856	6.44	766	5.27	848	6.14	562.966183954944	4.13732284818241	2.04869753995121	0.100799210472201	20.3245395509939	7.80174871306517e-92	2.77995187590886e-90	Ups	NC_010443.5	67213685	67294455	-	SIM1	single-minded family bHLH transcription factor 1	GO:0030154:cell differentiation;GO:0007399:nervous system development;GO:0006357:regulation of transcription by RNA polymerase II;GO:0001657:ureteric bud development;	GO:0000785:chromatin;GO:0005634:nucleus;	GO:0003677:DNA binding;GO:0003700:DNA-binding transcription factor activity;GO:0000981:DNA-binding transcription factor activity, RNA polymerase II-specific;GO:0046982:protein heterodimerization activity;GO:0000977:RNA polymerase II transcription regulatory region sequence-specific DNA binding;	K09100	-
gene-SUSD6	8541	402	3.00	385	3.09	528	3.20	1023	8.52	1150	8.77	986	7.91	774.021864378267	2.94429793381239	1.55792366524199	0.0767083541221534	20.3097000720559	1.05546895705519e-91	3.75232437648299e-90	Ups	NC_010449.5	93253712	93344191	+	SUSD6	sushi domain containing 6%2C transcript variant X3	GO:0008219:cell death;GO:0006974:DNA damage response;	GO:0016020:membrane;	-	-	-
gene-PHF11	1848	819	28.24	696	25.81	1051	29.47	1618	62.28	1898	66.89	1653	61.25	1326.31802766949	2.47351151165869	1.30656061377762	0.0646981805969931	20.1947041125658	1.08977619459016e-90	3.8567204238024e-89	Ups	NC_010453.5	18205073	18252082	-	PHF11	PHD finger protein 11	-	GO:0005634:nucleus;	GO:0046872:metal ion binding;	K18494	ko00310 Lysine degradation;ko01100 Metabolic pathways;;
gene-ANGPTL1	7177	17	0.15	16	0.15	23	0.17	370	3.67	339	3.08	344	3.28	201.632695649231	23.0914595087237	4.52928745723511	0.224449532143216	20.179536192328	1.48129499319017e-90	5.23044591826221e-89	Ups	NC_010451.4	120656313	120684313	-	ANGPTL1	angiopoietin like 1	GO:0007169:transmembrane receptor protein tyrosine kinase signaling pathway;	GO:0062023:collagen-containing extracellular matrix;GO:0005615:extracellular space;	GO:0005102:signaling receptor binding;	-	-
gene-NCK2	4058	761	11.95	767	12.95	931	11.89	1637	28.69	1991	31.95	1631	27.52	1329.79214645631	2.60803650021609	1.38296406063964	0.0685403141692415	20.1773814054133	1.54728726785893e-90	5.45113146489263e-89	Ups	NC_010445.4	49063813	49222274	-	NCK2	NCK adaptor protein 2	GO:0007015:actin filament organization;GO:0016477:cell migration;GO:0060996:dendritic spine development;GO:0048013:ephrin receptor signaling pathway;GO:0007173:epidermal growth factor receptor signaling pathway;GO:0001771:immunological synapse formation;GO:0030032:lamellipodium assembly;GO:0008285:negative regulation of cell population proliferation;GO:1903912:negative regulation of endoplasmic r…	GO:0005737:cytoplasm;GO:0005829:cytosol;GO:0005783:endoplasmic reticulum;GO:0014069:postsynaptic density;GO:0012506:vesicle membrane;	GO:0008093:cytoskeletal anchor activity;GO:0001784:phosphotyrosine residue binding;GO:0044877:protein-containing complex binding;GO:0030971:receptor tyrosine kinase binding;GO:0097110:scaffold protein binding;GO:0035591:signaling adaptor activity;GO:0030159:signaling receptor complex adaptor activity;	K07365	ko04012 ErbB signaling pathway;ko04360 Axon guidance;ko04660 T cell receptor signaling pathway;ko05130 Pathogenic Escherichia coli infection;;
gene-CXCL8	1487	171	7.33	150	6.91	186	6.48	8178	391.20	9514	416.70	4935	227.26	4212.23017944625	54.3335475304105	5.7637713410029	0.286149220932671	20.142537247582	3.12889539933082e-90	1.09983492111162e-88	Ups	NC_010450.4	69932646	69935861	+	CXCL8	C-X-C motif chemokine ligand 8	GO:0061844:antimicrobial humoral immune response mediated by antimicrobial peptide;GO:0044344:cellular response to fibroblast growth factor stimulus;GO:0071347:cellular response to interleukin-1;GO:0071222:cellular response to lipopolysaccharide;GO:0071356:cellular response to tumor necrosis factor;GO:0070098:chemokine-mediated signaling pathway;GO:0048566:embryonic digestive tract development;GO…	GO:0005615:extracellular space;	GO:0008009:chemokine activity;GO:0045236:CXCR chemokine receptor binding;GO:0008201:heparin binding;GO:0005153:interleukin-8 receptor binding;	K10030	ko04060 Cytokine-cytokine receptor interaction;ko04061 Viral protein interaction with cytokine and cytokine receptor;ko04062 Chemokine signaling pathway;ko04064 NF-kappa B signaling pathway;ko04072 Phospholipase D signaling pathway;ko04218 Cellular senescence;ko04620 Toll-like receptor signaling pathway;ko04621 NOD-like receptor signaling pathway;ko04622 RIG-I-like receptor signaling pathway;ko04…
gene-DIO2	5936	42	0.45	26	0.30	32	0.28	913	10.94	768	8.43	996	11.49	507.112555604732	32.7099114550371	5.03165594897171	0.250857317716562	20.057840029434	1.72412238098555e-89	6.04682651686326e-88	Ups	NC_010449.5	103096414	103110749	-	DIO2	iodothyronine deiodinase 2	GO:0042446:hormone biosynthetic process;GO:0042403:thyroid hormone metabolic process;	GO:0016020:membrane;	GO:0004800:thyroxine 5'-deiodinase activity;	K17904	ko04919 Thyroid hormone signaling pathway;;
gene-CXCL9	450	19	2.69	27	4.11	26	2.99	1520	240.27	2188	316.67	1239	188.54	911.715963219874	83.1341246579983	6.37736888679617	0.318129640942395	20.0464466872829	2.16786861677948e-89	7.58608195113842e-88	Ups	NC_010450.4	71665541	71670236	-	CXCL9	C-X-C motif chemokine ligand 9	GO:0007189:adenylate cyclase-activating G protein-coupled receptor signaling pathway;GO:0006935:chemotaxis;GO:0051607:defense response to virus;GO:0006955:immune response;GO:0006954:inflammatory response;GO:0045663:positive regulation of myoblast differentiation;GO:1901741:positive regulation of myoblast fusion;GO:0051281:positive regulation of release of sequestered calcium ion into cytosol;GO:0…	GO:0009897:external side of plasma membrane;GO:0005615:extracellular space;	GO:0008009:chemokine activity;GO:0048248:CXCR3 chemokine receptor binding;	K05416	ko04060 Cytokine-cytokine receptor interaction;ko04061 Viral protein interaction with cytokine and cytokine receptor;ko04062 Chemokine signaling pathway;ko04620 Toll-like receptor signaling pathway;;
gene-SIK1	4463	199	2.84	191	2.93	224	2.60	762	12.14	826	12.05	634	9.73	499.126674580446	4.41641135030108	2.14287455286814	0.106978532841232	20.0308837292469	2.9635213658134e-89	1.03471315338366e-87	Ups	NC_010455.5	206454695	206465802	-	SIK1	salt inducible kinase 1	GO:0043276:anoikis;GO:0055007:cardiac muscle cell differentiation;GO:0007049:cell cycle;GO:0042149:cellular response to glucose starvation;GO:0043153:entrainment of circadian clock by photoperiod;GO:0035556:intracellular signal transduction;GO:0032792:negative regulation of CREB transcription factor activity;GO:0045721:negative regulation of gluconeogenesis;GO:0000122:negative regulation of trans…	GO:0005737:cytoplasm;GO:0005829:cytosol;GO:0005634:nucleus;	GO:0071889:14-3-3 protein binding;GO:0005524:ATP binding;GO:0008140:cAMP response element binding protein binding;GO:0042826:histone deacetylase binding;GO:0000287:magnesium ion binding;GO:0019901:protein kinase binding;GO:0106310:protein serine kinase activity;GO:0004674:protein serine/threonine kinase activity;	K19008	ko04922 Glucagon signaling pathway;;
gene-ZNF618	9351	276	1.88	268	1.96	373	2.07	805	6.12	814	5.67	855	6.26	590.00504136386	3.31248510839265	1.72791396879826	0.0864548977540158	19.9863051566445	7.24672592453628e-89	2.51892319608547e-87	Ups	NC_010443.5	254477856	254679347	+	ZNF618	zinc finger protein 618	GO:0035563:positive regulation of chromatin binding;	GO:0000785:chromatin;GO:0005634:nucleus;GO:0005721:pericentric heterochromatin;	GO:0003677:DNA binding;GO:0003700:DNA-binding transcription factor activity;GO:0042802:identical protein binding;GO:0046872:metal ion binding;GO:0001221:transcription coregulator binding;	-	-
gene-OLFML2A	6371	24454	244.55	23082	248.30	27822	226.28	8210	91.66	7723	78.95	9087	97.67	15914.6815239933	0.405357135483824	-1.30273455589622	0.0652601055827318	-19.9621889094971	1.17453220452703e-88	4.07353869245631e-87	Down	NC_010443.5	265577250	265604365	+	OLFML2A	olfactomedin like 2A	GO:0007165:signal transduction;	GO:0005615:extracellular space;	-	-	-
gene-ZFP36	1691	93	3.50	96	3.89	106	3.25	453	19.06	470	18.10	444	17.98	294.911156465436	5.66038591159457	2.50090041591303	0.12571413540551	19.8935498211557	4.62801466446659e-88	1.60153935406497e-86	Ups	NC_010448.4	48063732	48066235	+	ZFP36	ZFP36 ring finger protein	GO:0061158:3'-UTR-mediated mRNA destabilization;GO:0070935:3'-UTR-mediated mRNA stabilization;GO:0071364:cellular response to epidermal growth factor stimulus;GO:0044344:cellular response to fibroblast growth factor stimulus;GO:0071385:cellular response to glucocorticoid stimulus;GO:0097011:cellular response to granulocyte macrophage colony-stimulating factor stimulus;GO:0071222:cellular response…	GO:0030014:CCR4-NOT complex;GO:0005737:cytoplasm;GO:0010494:cytoplasmic stress granule;GO:0005829:cytosol;GO:0005634:nucleus;GO:0000932:P-body;GO:1990904:ribonucleoprotein complex;	GO:0071889:14-3-3 protein binding;GO:0019957:C-C chemokine binding;GO:0003677:DNA binding;GO:0019899:enzyme binding;GO:0031072:heat shock protein binding;GO:0046872:metal ion binding;GO:0035925:mRNA 3'-UTR AU-rich region binding;GO:0003729:mRNA binding;GO:0019901:protein kinase binding;GO:0044877:protein-containing complex binding;GO:0003723:RNA binding;GO:0070063:RNA polymerase binding;	K15308	ko05166 Human T-cell leukemia virus 1 infection;ko05167 Kaposi sarcoma-associated herpesvirus infection;;
gene-RHPN2	3561	7	0.13	7	0.13	13	0.19	380	7.59	501	9.16	440	8.46	244.991249568455	59.8545693849363	5.90338948369943	0.297502574818882	19.8431542560375	1.26281517980724e-87	4.350718876656e-86	Ups	NC_010448.4	42820564	42891340	-	RHPN2	rhophilin Rho GTPase binding protein 2%2C transcript variant X2	GO:0003094:glomerular filtration;GO:0051497:negative regulation of stress fiber assembly;GO:0007165:signal transduction;	GO:0048471:perinuclear region of cytoplasm;GO:0005886:plasma membrane;	-	-	-
gene-SPTLC2	5766	360	3.98	400	4.75	537	4.83	1034	12.76	1156	13.06	1018	12.09	780.12766487949	3.0343623518849	1.60139337696694	0.0807653975149839	19.8277161536887	1.71658933848243e-87	5.90105942856726e-86	Ups	NC_010449.5	100545360	100638973	-	SPTLC2	serine palmitoyltransferase long chain base subunit 2	GO:0060612:adipose tissue development;GO:0046513:ceramide biosynthetic process;GO:1904504:positive regulation of lipophagy;GO:0046511:sphinganine biosynthetic process;GO:0030148:sphingolipid biosynthetic process;GO:0006686:sphingomyelin biosynthetic process;GO:0046512:sphingosine biosynthetic process;	GO:0005789:endoplasmic reticulum membrane;GO:0017059:serine C-palmitoyltransferase complex;	GO:0030170:pyridoxal phosphate binding;GO:0004758:serine C-palmitoyltransferase activity;	K00654	ko00600 Sphingolipid metabolism;ko01100 Metabolic pathways;ko04071 Sphingolipid signaling pathway;;
gene-CASP7	4098	354	5.50	356	5.95	472	5.97	870	15.10	987	15.69	958	16.01	691.403090610125	2.91691692754569	1.54444429952904	0.077928350507555	19.8187731354497	2.05046764862648e-87	7.03332936090407e-86	Ups	NC_010456.5	124017776	124050369	+	CASP7	caspase 7%2C transcript variant X2	GO:0006915:apoptotic process;GO:0072734:cellular response to staurosporine;GO:0042742:defense response to bacterium;GO:0097194:execution phase of apoptosis;GO:0097191:extrinsic apoptotic signaling pathway;GO:0044346:fibroblast apoptotic process;GO:0007507:heart development;GO:0006954:inflammatory response;GO:0035556:intracellular signal transduction;GO:0097193:intrinsic apoptotic signaling pathwa…	GO:0008303:caspase complex;GO:0005737:cytoplasm;GO:0005829:cytosol;GO:0005615:extracellular space;GO:0005654:nucleoplasm;GO:0005634:nucleus;	GO:0004190:aspartic-type endopeptidase activity;GO:0004197:cysteine-type endopeptidase activity;GO:0097153:cysteine-type endopeptidase activity involved in apoptotic process;GO:0097200:cysteine-type endopeptidase activity involved in execution phase of apoptosis;GO:0008234:cysteine-type peptidase activity;GO:0008233:peptidase activity;GO:0003723:RNA binding;	K04397	ko04210 Apoptosis;ko04214 Apoptosis - fly;ko04215 Apoptosis - multiple species;ko04668 TNF signaling pathway;ko04932 Non-alcoholic fatty liver disease;ko05010 Alzheimer disease;ko05022 Pathways of neurodegeneration - multiple diseases;ko05130 Pathogenic Escherichia coli infection;ko05132 Salmonella infection;ko05133 Pertussis;ko05134 Legionellosis;ko05200 Pathways in cancer;ko05417 Lipid and athe…
gene-PTHLH	1612	11	0.43	11	0.47	17	0.55	420	18.53	552	22.30	326	13.85	242.521971158811	40.6985478953508	5.34690541563075	0.269800862098668	19.8179700911236	2.08344596274516e-87	7.13077656591311e-86	Ups	NC_010447.5	45750968	45763421	+	PTHLH	parathyroid hormone like hormone	GO:0007189:adenylate cyclase-activating G protein-coupled receptor signaling pathway;GO:0030282:bone mineralization;GO:0061182:negative regulation of chondrocyte development;GO:0002076:osteoblast development;GO:0032330:regulation of chondrocyte differentiation;GO:0010468:regulation of gene expression;GO:0001501:skeletal system development;	GO:0005829:cytosol;GO:0005576:extracellular region;GO:0005794:Golgi apparatus;GO:0005654:nucleoplasm;	GO:0005179:hormone activity;GO:0051428:peptide hormone receptor binding;	-	-
gene-HEG1	9033	411	2.90	362	2.75	506	2.90	994	7.83	1066	7.69	946	7.17	741.176387020072	2.88144238561194	1.5267911733519	0.0771134991875057	19.7992723639661	3.02024694675232e-87	1.0314440721655e-85	Ups	NC_010455.5	135268566	135358673	+	HEG1	heart development protein with EGF like domains 1	GO:0003209:cardiac atrium morphogenesis;GO:0055017:cardiac muscle tissue growth;GO:0045216:cell-cell junction organization;GO:0001886:endothelial cell morphogenesis;GO:0007507:heart development;GO:0001701:in utero embryonic development;GO:0030324:lung development;GO:0003017:lymph circulation;GO:0001945:lymph vessel development;GO:0035264:multicellular organism growth;GO:1905709:negative regulatio…	GO:0005911:cell-cell junction;GO:0009897:external side of plasma membrane;GO:0005576:extracellular region;	GO:0005509:calcium ion binding;	-	-
gene-SUGT1	13760	2182	10.10	2051	10.22	2602	9.80	768	3.97	898	4.25	851	4.23	1484.40433172904	0.44972169619702	-1.15289560838811	0.0583211664764688	-19.7680478296551	5.61052617552771e-87	1.91186641968256e-85	Down	NC_010453.5	25905442	25960665	+	SUGT1	SGT1 homolog%2C MIS12 kinetochore complex assembly cochaperone	GO:0050821:protein stabilization;	GO:0005737:cytoplasm;GO:0005634:nucleus;	GO:0051087:protein-folding chaperone binding;	K12795	ko04621 NOD-like receptor signaling pathway;;
gene-OLR1	1552	4	0.16	9	0.40	9	0.30	518	23.74	502	21.07	471	20.78	276.764354025181	83.1059160891556	6.37687927716196	0.323627703976996	19.7043677002857	1.97797557811366e-86	6.72554789708495e-85	Ups	NC_010447.5	61799356	61809691	+	OLR1	oxidized low density lipoprotein receptor 1	GO:0008219:cell death;GO:0002376:immune system process;GO:0006954:inflammatory response;GO:0007159:leukocyte cell-cell adhesion;GO:0042157:lipoprotein metabolic process;GO:0032930:positive regulation of superoxide anion generation;GO:0042310:vasoconstriction;	GO:0005576:extracellular region;GO:0045121:membrane raft;GO:0005886:plasma membrane;GO:0043235:receptor complex;	GO:0030246:carbohydrate binding;GO:0005041:low-density lipoprotein particle receptor activity;	K08763	ko03320 PPAR signaling pathway;ko04145 Phagosome;ko05417 Lipid and atherosclerosis;;
gene-ITGA11	5211	1529	18.69	1331	17.51	1795	17.85	434	5.92	475	5.94	514	6.75	956.491469412156	0.374197267648788	-1.41812907068583	0.0719839140689268	-19.7006385249894	2.12917862993175e-86	7.22393279942278e-85	Down	NC_010443.5	166186601	166311046	-	ITGA11	integrin subunit alpha 11%2C transcript variant X2	GO:0007155:cell adhesion;GO:0033627:cell adhesion mediated by integrin;GO:0098609:cell-cell adhesion;GO:0007160:cell-matrix adhesion;GO:0038065:collagen-activated signaling pathway;GO:0007229:integrin-mediated signaling pathway;GO:0007517:muscle organ development;GO:0001649:osteoblast differentiation;GO:0006929:substrate-dependent cell migration;	GO:0009897:external side of plasma membrane;GO:0005925:focal adhesion;GO:0034681:integrin alpha11-beta1 complex;GO:0008305:integrin complex;GO:0016020:membrane;GO:0005886:plasma membrane;	GO:0005518:collagen binding;GO:0098639:collagen binding involved in cell-matrix adhesion;GO:0038064:collagen receptor activity;GO:0005178:integrin binding;GO:0046872:metal ion binding;	K06587	ko04151 PI3K-Akt signaling pathway;ko04510 Focal adhesion;ko04512 ECM-receptor interaction;ko04810 Regulation of actin cytoskeleton;ko05165 Human papillomavirus infection;ko05410 Hypertrophic cardiomyopathy;ko05412 Arrhythmogenic right ventricular cardiomyopathy;ko05414 Dilated cardiomyopathy;;
gene-C2H19orf66	1241	58	2.98	76	4.20	80	3.34	436	24.99	421	22.09	394	21.74	261.713303298841	7.15043016368047	2.83803003578487	0.144197870093004	19.6814976112644	3.10684714082728e-86	1.04953600274657e-84	Ups	NC_010444.4	68942246	68947107	+	C2H19orf66	chromosome 2 C19orf66 homolog	GO:0051607:defense response to virus;GO:0045087:innate immune response;GO:2001125:negative regulation of translational frameshifting;GO:0045071:negative regulation of viral genome replication;GO:0006449:regulation of translational termination;GO:0035456:response to interferon-beta;GO:0034340:response to type I interferon;GO:0034341:response to type II interferon;GO:0034342:response to type III in…	GO:0005737:cytoplasm;GO:0005829:cytosol;GO:0005654:nucleoplasm;GO:0005634:nucleus;GO:0000932:P-body;	GO:0042802:identical protein binding;GO:0043022:ribosome binding;GO:0003723:RNA binding;GO:1990825:sequence-specific mRNA binding;	-	-
gene-SNX25	3243	225	4.42	222	4.69	342	5.46	928	20.35	804	16.15	848	17.91	590.848917442336	4.03972912513909	2.01425855958103	0.102397348932494	19.671003015019	3.82146316513486e-86	1.28815498095593e-84	Ups	NC_010457.5	46306967	46388404	+	SNX25	sorting nexin 25	GO:0060394:obsolete negative regulation of pathway-restricted SMAD protein phosphorylation;GO:0030512:negative regulation of transforming growth factor beta receptor signaling pathway;GO:0015031:protein transport;GO:0032801:receptor catabolic process;	GO:0005768:endosome;GO:0010008:endosome membrane;GO:0043231:intracellular membrane-bounded organelle;	GO:0035091:phosphatidylinositol binding;	K17887	-
gene-IFRD1	3504	918	16.69	796	15.57	1102	16.30	1691	34.33	1865	34.66	1663	32.50	1375.55166002518	2.27060748652167	1.18307833299715	0.060187576732232	19.6565204520617	5.08425135847227e-86	1.71012739119993e-84	Ups	NC_010460.4	33198002	33248912	-	IFRD1	interferon related developmental regulator 1	GO:0030154:cell differentiation;	GO:0005634:nucleus;	-	-	-
gene-FZD6	2528	461	11.62	479	12.99	562	11.52	1037	29.18	1247	32.13	1130	30.61	849.606347585198	2.77154247475493	1.47068911754686	0.0748271352690779	19.6544891403135	5.29189851222952e-86	1.77614322753476e-84	Ups	NC_010446.5	33811159	33844556	-	FZD6	frizzled class receptor 6	GO:0060070:canonical Wnt signaling pathway;GO:0007399:nervous system development;	GO:0016324:apical plasma membrane;GO:0009986:cell surface;GO:0030659:cytoplasmic vesicle membrane;GO:0005789:endoplasmic reticulum membrane;GO:0016020:membrane;GO:0005886:plasma membrane;	GO:0004930:G protein-coupled receptor activity;GO:0042813:Wnt receptor activity;GO:0017147:Wnt-protein binding;	K02376	ko04150 mTOR signaling pathway;ko04310 Wnt signaling pathway;ko04390 Hippo signaling pathway;ko04550 Signaling pathways regulating pluripotency of stem cells;ko04916 Melanogenesis;ko04934 Cushing syndrome;ko05010 Alzheimer disease;ko05022 Pathways of neurodegeneration - multiple diseases;ko05165 Human papillomavirus infection;ko05200 Pathways in cancer;ko05205 Proteoglycans in cancer;ko05217 Basa…
gene-STEAP2	9116	1444	10.09	1285	9.66	1703	9.68	3277	25.57	3439	24.57	2729	20.50	2393.01682527248	2.609053064897	1.38352628707802	0.0704437008126636	19.6401703930538	7.0162387110099e-86	2.34983771593844e-84	Ups	NC_010451.4	70334785	70365687	+	STEAP2	STEAP2 metalloreductase%2C transcript variant X3	GO:0015677:copper ion import;GO:0098705:copper ion import across plasma membrane;GO:0006897:endocytosis;GO:0006893:Golgi to plasma membrane transport;GO:0098711:iron ion import across plasma membrane;GO:0045055:regulated exocytosis;GO:0009725:response to hormone;	GO:0005829:cytosol;GO:0005769:early endosome;GO:0005768:endosome;GO:0010008:endosome membrane;GO:0000139:Golgi membrane;GO:0005886:plasma membrane;GO:0030140:trans-Golgi network transport vesicle;	GO:0008823:cupric reductase activity;GO:0052851:ferric-chelate reductase (NADPH) activity;GO:0046872:metal ion binding;	K14738	ko04978 Mineral absorption;;
gene-PYGM	3233	1440	28.38	1317	27.92	1748	28.02	2552	56.15	3096	62.37	2550	54.01	2171.44906599268	2.2242459312704	1.153316313335	0.0587334476401592	19.6364483896977	7.54971405538265e-86	2.52309180433313e-84	Ups	NC_010444.4	7409330	7421256	+	PYGM	glycogen phosphorylase%2C muscle associated	GO:0005980:glycogen catabolic process;GO:0005977:glycogen metabolic process;	GO:0030424:axon;GO:0005737:cytoplasm;	GO:0030246:carbohydrate binding;GO:0008184:glycogen phosphorylase activity;GO:0042802:identical protein binding;GO:0102250:linear malto-oligosaccharide phosphorylase activity;GO:0097159:organic cyclic compound binding;GO:0030170:pyridoxal phosphate binding;GO:0102499:SHG alpha-glucan phosphorylase activity;	K00688	ko00500 Starch and sucrose metabolism;ko01100 Metabolic pathways;ko04217 Necroptosis;ko04910 Insulin signaling pathway;ko04922 Glucagon signaling pathway;ko04931 Insulin resistance;;
gene-CDC14A	18102	194	0.68	222	0.84	292	0.84	687	2.70	726	2.61	703	2.66	493.051745805406	3.66662439578132	1.87445248582118	0.0956182623189281	19.6034987497375	1.44349382181428e-85	4.81380514466997e-84	Ups	NC_010446.5	117635849	117804568	-	CDC14A	cell division cycle 14A%2C transcript variant X2	GO:0007049:cell cycle;GO:0051301:cell division;GO:0060271:cilium assembly;GO:0000226:microtubule cytoskeleton organization;GO:0032467:positive regulation of cytokinesis;GO:0006470:protein dephosphorylation;GO:0007096:regulation of exit from mitosis;GO:0007605:sensory perception of sound;	GO:0005813:centrosome;GO:0005737:cytoplasm;GO:0005829:cytosol;GO:1902636:kinociliary basal body;GO:0060091:kinocilium;GO:0072686:mitotic spindle;GO:0016604:nuclear body;GO:0005730:nucleolus;GO:0005654:nucleoplasm;GO:0000922:spindle pole;GO:0032426:stereocilium tip;	GO:0017018:myosin phosphatase activity;GO:0004722:protein serine/threonine phosphatase activity;GO:0004725:protein tyrosine phosphatase activity;GO:0008138:protein tyrosine/serine/threonine phosphatase activity;	K06639	ko04110 Cell cycle;;
gene-NPTX1	5212	538	6.58	556	7.31	663	6.59	71	0.97	85	1.06	89	1.17	308.601323281239	0.170079001447852	-2.55572306309892	0.130423356189745	-19.5955934409536	1.68608314330264e-85	5.59887225904771e-84	Down	NC_010454.4	2036727	2046202	+	NPTX1	neuronal pentraxin 1	GO:0060385:axonogenesis involved in innervation;GO:0071333:cellular response to glucose stimulus;GO:0035865:cellular response to potassium ion;GO:0043653:mitochondrial fragmentation involved in apoptotic process;GO:0006839:mitochondrial transport;GO:0099645:neurotransmitter receptor localization to postsynaptic specialization membrane;GO:0097107:postsynaptic density assembly;GO:0098962:regulation…	GO:0005737:cytoplasm;GO:0098978:glutamatergic synapse;GO:0005739:mitochondrion;GO:0043005:neuron projection;GO:0005886:plasma membrane;GO:0043083:synaptic cleft;GO:0030133:transport vesicle;	GO:0046872:metal ion binding;	-	-
gene-RMI1	2797	118	2.69	120	2.94	139	2.58	465	11.83	540	12.57	481	11.78	328.423098511634	4.81159128403263	2.26651409938384	0.115754678642917	19.580323888036	2.27568946951992e-85	7.52472151499946e-84	Ups	NC_010452.4	30952536	30975549	-	RMI1	RecQ mediated genome instability 1%2C transcript variant X2	GO:0006260:DNA replication;GO:0000724:double-strand break repair via homologous recombination;GO:0042593:glucose homeostasis;GO:0035264:multicellular organism growth;GO:0002023:reduction of food intake in response to dietary excess;GO:0000712:resolution of meiotic recombination intermediates;GO:0071139:resolution of recombination intermediates;GO:0009749:response to glucose;	GO:0016604:nuclear body;GO:0031422:RecQ family helicase-topoisomerase III complex;	GO:0000166:nucleotide binding;	K10990	ko03460 Fanconi anemia pathway;;
[truncated: 1,814 more rows]
