# Supplementary material for: Transcriptomic Insights Reveal PRTFDC1 as a Novel Regulator of Myogenic Differentiation in Sujiang Pig Satellite Cells
Source: Vet Sci. 2025 Dec 14;12(12):1197. doi: 10.3390/vetsci12121197 (PMC12737788; doi:10.3390/vetsci12121197)
Supplement: Supplementary file 1 [file vetsci-12-01197-s001.zip › Table S7 Venn_table_anno.xls]

ID	D0-VS-D1	D1-VS-D2	DM-VS-GM	Chr	Start	End	Strand	GeneSymbol	Description	GO_BP	GO_CC	GO_MF	KO	Pathway
gene-A3GALT2	-1	0	-1	NC_010448.4	89557492	89562835	-	A3GALT2	alpha 1%2C3-galactosyltransferase 2	GO:0005975:carbohydrate metabolic process;GO:0071287:cellular response to manganese ion;GO:0006688:glycosphingolipid biosynthetic process;GO:0030259:lipid glycosylation;	GO:0005794:Golgi apparatus;GO:0032580:Golgi cisterna membrane;GO:0031982:vesicle;	GO:0046872:metal ion binding;GO:0047276:N-acetyllactosaminide 3-alpha-galactosyltransferase activity;	-	-
gene-AAAS	-1	0	-1	NC_010447.5	18526070	18537835	-	AAAS	aladin WD repeat nucleoporin	GO:0009566:fertilization;GO:0007612:learning;GO:0001578:microtubule bundle formation;GO:0090307:mitotic spindle assembly;GO:0051028:mRNA transport;GO:0006913:nucleocytoplasmic transport;GO:0015031:protein transport;GO:0046822:regulation of nucleocytoplasmic transport;	GO:0005813:centrosome;GO:0005829:cytosol;GO:0016020:membrane;GO:0072686:mitotic spindle;GO:0005635:nuclear envelope;GO:0031965:nuclear membrane;GO:0005643:nuclear pore;GO:0005654:nucleoplasm;GO:0005634:nucleus;GO:0000922:spindle pole;	-	K14320	ko03013 Nucleocytoplasmic transport;;
gene-AATK	1	1	1	NC_010454.4	1573554	1609621	+	AATK	apoptosis associated tyrosine kinase	GO:0007420:brain development;GO:0038083:peptidyl-tyrosine autophosphorylation;GO:0006468:protein phosphorylation;	GO:0016020:membrane;GO:0048471:perinuclear region of cytoplasm;	GO:0005524:ATP binding;GO:0004672:protein kinase activity;GO:0106310:protein serine kinase activity;GO:0004674:protein serine/threonine kinase activity;GO:0004713:protein tyrosine kinase activity;	K17480	-
gene-ABAT	1	0	1	NC_010445.4	33913068	33960804	-	ABAT	4-aminobutyrate aminotransferase	GO:0048148:behavioral response to cocaine;GO:0009450:gamma-aminobutyric acid catabolic process;GO:0042135:neurotransmitter catabolic process;	GO:0032144:4-aminobutyrate transaminase complex;GO:0005829:cytosol;GO:0005759:mitochondrial matrix;GO:0005739:mitochondrion;	GO:0047298:(S)-3-amino-2-methylpropionate transaminase activity;GO:0051537:2 iron, 2 sulfur cluster binding;GO:0034386:4-aminobutyrate:2-oxoglutarate transaminase activity;GO:0042802:identical protein binding;GO:0046872:metal ion binding;GO:0042803:protein homodimerization activity;GO:0030170:pyridoxal phosphate binding;GO:0032145:succinate-semialdehyde dehydrogenase binding;	K13524	ko00250 Alanine, aspartate and glutamate metabolism;ko00280 Valine, leucine and isoleucine degradation;ko00410 beta-Alanine metabolism;ko00640 Propanoate metabolism;ko00650 Butanoate metabolism;ko01100 Metabolic pathways;ko04727 GABAergic synapse;;
gene-ABCA5	-1	0	-1	NC_010454.4	11018692	11152916	+	ABCA5	ATP binding cassette subfamily A member 5%2C transcript variant X11	GO:0033344:cholesterol efflux;GO:0042632:cholesterol homeostasis;GO:0008203:cholesterol metabolic process;GO:0034375:high-density lipoprotein particle remodeling;GO:0006869:lipid transport;GO:0010745:negative regulation of macrophage derived foam cell differentiation;GO:1903064:positive regulation of reverse cholesterol transport;GO:0010874:regulation of cholesterol efflux;GO:0043691:reverse chol…	GO:0005794:Golgi apparatus;GO:0000139:Golgi membrane;GO:0043231:intracellular membrane-bounded organelle;GO:0005770:late endosome;GO:0031902:late endosome membrane;GO:0005765:lysosomal membrane;GO:0005764:lysosome;GO:0005886:plasma membrane;	GO:0140359:ABC-type transporter activity;GO:0005524:ATP binding;GO:0016887:ATP hydrolysis activity;GO:0042626:ATPase-coupled transmembrane transporter activity;GO:0005319:lipid transporter activity;	K05648	ko02010 ABC transporters;;
gene-ABCB10	0	0	1	NC_010456.5	60309893	60346283	+	ABCB10	ATP binding cassette subfamily B member 10	GO:0048821:erythrocyte development;GO:0006783:heme biosynthetic process;GO:0006839:mitochondrial transport;GO:0034514:mitochondrial unfolded protein response;GO:0045648:positive regulation of erythrocyte differentiation;GO:0070455:positive regulation of heme biosynthetic process;GO:0046985:positive regulation of hemoglobin biosynthetic process;	GO:0005743:mitochondrial inner membrane;GO:0031966:mitochondrial membrane;GO:0005739:mitochondrion;	GO:0140359:ABC-type transporter activity;GO:0005524:ATP binding;GO:0016887:ATP hydrolysis activity;GO:0042803:protein homodimerization activity;	K05657	ko02010 ABC transporters;;
gene-ABCB4	0	0	-1	NC_010451.4	93171371	93262124	+	ABCB4	ATP binding cassette subfamily B member 4%2C transcript variant X10	GO:0032782:bile acid secretion;GO:1903413:cellular response to bile acid;GO:0055088:lipid homeostasis;GO:0006629:lipid metabolic process;GO:0045332:phospholipid translocation;GO:0032376:positive regulation of cholesterol transport;GO:0061092:positive regulation of phospholipid translocation;GO:2001140:positive regulation of phospholipid transport;GO:1901557:response to fenofibrate;GO:0055085:tran…	GO:0015629:actin cytoskeleton;GO:0016324:apical plasma membrane;GO:0030136:clathrin-coated vesicle;GO:0005737:cytoplasm;GO:0005829:cytosol;GO:0070062:extracellular exosome;GO:0005925:focal adhesion;GO:0046581:intercellular canaliculus;GO:0016020:membrane;GO:0045121:membrane raft;GO:0005654:nucleoplasm;GO:0005886:plasma membrane;GO:0000139:Golgi membrane;	GO:0140359:ABC-type transporter activity;GO:0005524:ATP binding;GO:0016887:ATP hydrolysis activity;GO:0042626:ATPase-coupled transmembrane transporter activity;GO:0090554:phosphatidylcholine floppase activity;GO:0090555:phosphatidylethanolamine flippase activity;GO:0005548:phospholipid transporter activity;GO:0042910:xenobiotic transmembrane transporter activity;GO:0099038:ceramide floppase activ…	K05659	ko02010 ABC transporters;ko04976 Bile secretion;;
gene-ABCB9	-1	0	-1	NC_010456.5	29895752	29935571	+	ABCB9	ATP binding cassette subfamily B member 9%2C transcript variant X2	GO:0019885:antigen processing and presentation of endogenous peptide antigen via MHC class I;GO:0006518:peptide metabolic process;GO:0015833:peptide transport;GO:0015031:protein transport;GO:0055085:transmembrane transport;	GO:0005789:endoplasmic reticulum membrane;GO:0043231:intracellular membrane-bounded organelle;GO:0005765:lysosomal membrane;GO:0005764:lysosome;GO:0016020:membrane;GO:0042824:MHC class I peptide loading complex;	GO:0015421:ABC-type oligopeptide transporter activity;GO:0015433:ABC-type peptide antigen transporter activity;GO:0015440:ABC-type peptide transporter activity;GO:0005524:ATP binding;GO:0016887:ATP hydrolysis activity;GO:0042626:ATPase-coupled transmembrane transporter activity;GO:0042803:protein homodimerization activity;GO:0046978:TAP1 binding;GO:0022857:transmembrane transporter activity;	K05656	ko02010 ABC transporters;ko04142 Lysosome;;
gene-ABCC9	0	1	1	NC_010447.5	51536531	51673583	+	ABCC9	ATP binding cassette subfamily C member 9%2C transcript variant X11	GO:0061337:cardiac conduction;GO:0086003:cardiac muscle cell contraction;GO:0098655:monoatomic cation transmembrane transport;GO:0051607:defense response to virus;GO:0098662:inorganic cation transmembrane transport;GO:0045776:negative regulation of blood pressure;GO:1990573:potassium ion import across plasma membrane;GO:0071805:potassium ion transmembrane transport;GO:1903760:regulation of voltag…	GO:0008282:inward rectifying potassium channel;GO:0016020:membrane;GO:0005886:plasma membrane;GO:0031004:potassium ion-transporting ATPase complex;GO:0030017:sarcomere;	GO:0140359:ABC-type transporter activity;GO:0005524:ATP binding;GO:0016887:ATP hydrolysis activity;GO:0019829:ATPase-coupled monoatomic cation transmembrane transporter activity;GO:0043225:ATPase-coupled inorganic anion transmembrane transporter activity;GO:0042626:ATPase-coupled transmembrane transporter activity;GO:0005267:potassium channel activity;GO:0015459:potassium channel regulator activi…	K05033	ko02010 ABC transporters;;
gene-ABCG1	0	1	0	NC_010455.5	205561897	205628428	+	ABCG1	ATP binding cassette subfamily G member 1	GO:0042987:amyloid precursor protein catabolic process;GO:0071403:cellular response to high density lipoprotein particle stimulus;GO:0033344:cholesterol efflux;GO:0042632:cholesterol homeostasis;GO:0008203:cholesterol metabolic process;GO:0034436:glycoprotein transport;GO:0034375:high-density lipoprotein particle remodeling;GO:0032367:intracellular cholesterol transport;GO:0034374:low-density lip…	GO:0005789:endoplasmic reticulum membrane;GO:0005768:endosome;GO:0009897:external side of plasma membrane;GO:0005794:Golgi apparatus;GO:0000139:Golgi membrane;GO:0016020:membrane;GO:0005739:mitochondrion;GO:0005886:plasma membrane;GO:0055037:recycling endosome;	GO:0034041:ABC-type sterol transporter activity;GO:0043531:ADP binding;GO:0005524:ATP binding;GO:0016887:ATP hydrolysis activity;GO:0042626:ATPase-coupled transmembrane transporter activity;GO:0015485:cholesterol binding;GO:0120020:cholesterol transfer activity;GO:0140328:floppase activity;GO:0090554:phosphatidylcholine floppase activity;GO:0005543:phospholipid binding;GO:0046982:protein heterodi…	K05679	ko02010 ABC transporters;ko05417 Lipid and atherosclerosis;;
gene-ABCG2	0	1	0	NC_010450.4	130853414	130945388	+	ABCG2	ATP-binding cassette%2C sub-family G (WHITE)%2C member 2	GO:0015878:biotin transport;GO:0006869:lipid transport;GO:0097744:renal urate salt excretion;GO:0032218:riboflavin transport;GO:0055085:transmembrane transport;	GO:0016324:apical plasma membrane;GO:0031526:brush border membrane;GO:0016020:membrane;GO:0045121:membrane raft;GO:0031966:mitochondrial membrane;GO:0005886:plasma membrane;	GO:0008559:ABC-type xenobiotic transporter activity;GO:0005524:ATP binding;GO:0042626:ATPase-coupled transmembrane transporter activity;GO:0015225:biotin transmembrane transporter activity;GO:0015562:efflux transmembrane transporter activity;GO:0032217:riboflavin transmembrane transporter activity;GO:0015143:urate transmembrane transporter activity;	K05681	ko01523 Antifolate resistance;ko02010 ABC transporters;ko04976 Bile secretion;;
gene-ABCG4	0	0	-1	NC_010451.4	46364546	46380545	+	ABCG4	ATP binding cassette subfamily G member 4%2C transcript variant X1	GO:0071403:cellular response to high density lipoprotein particle stimulus;GO:1990830:cellular response to leukemia inhibitory factor;GO:0033344:cholesterol efflux;GO:0042632:cholesterol homeostasis;GO:0045542:positive regulation of cholesterol biosynthetic process;GO:0010875:positive regulation of cholesterol efflux;GO:0006355:regulation of DNA-templated transcription;GO:0055085:transmembrane tr…	GO:0031410:cytoplasmic vesicle;GO:0010008:endosome membrane;GO:0016020:membrane;GO:0005886:plasma membrane;	GO:0034041:ABC-type sterol transporter activity;GO:0005524:ATP binding;GO:0016887:ATP hydrolysis activity;GO:0042626:ATPase-coupled transmembrane transporter activity;GO:0042802:identical protein binding;GO:0046982:protein heterodimerization activity;GO:0042803:protein homodimerization activity;	K05680	ko02010 ABC transporters;;
gene-ABHD17C	0	0	-1	NC_010449.5	49540698	49599323	+	ABHD17C	abhydrolase domain containing 17C	GO:1902817:negative regulation of protein localization to microtubule;GO:1905668:positive regulation of protein localization to endosome;GO:0002084:protein depalmitoylation;GO:0099175:regulation of postsynapse organization;	GO:0043197:dendritic spine;GO:0010008:endosome membrane;GO:0005886:plasma membrane;GO:0098839:postsynaptic density membrane;GO:0055038:recycling endosome membrane;	GO:0008474:palmitoyl-(protein) hydrolase activity;	-	-
gene-ABHD18	-1	0	-1	NC_010450.4	96887464	96924862	-	ABHD18	abhydrolase domain containing 18	-	GO:0005576:extracellular region;	-	-	-
gene-ABHD6	-1	0	-1	NC_010455.5	39982536	40055467	+	ABHD6	abhydrolase domain containing 6%2C transcript variant X4	GO:0046464:acylglycerol catabolic process;GO:0019369:arachidonic acid metabolic process;GO:0060292:long-term synaptic depression;GO:2001311:lysobisphosphatidic acid metabolic process;GO:0052651:monoacylglycerol catabolic process;GO:0030336:negative regulation of cell migration;GO:0120163:negative regulation of cold-induced thermogenesis;GO:0009395:phospholipid catabolic process;GO:0046889:positiv…	GO:0032281:AMPA glutamate receptor complex;GO:0098982:GABA-ergic synapse;GO:0098978:glutamatergic synapse;GO:0031902:late endosome membrane;GO:0005765:lysosomal membrane;GO:0016020:membrane;GO:0031966:mitochondrial membrane;GO:0005739:mitochondrion;GO:0005886:plasma membrane;GO:0045211:postsynaptic membrane;	GO:0047372:acylglycerol lipase activity;GO:0004620:phospholipase activity;	K13700	ko04723 Retrograde endocannabinoid signaling;;
gene-ABI3BP	1	0	1	NC_010455.5	158013704	158291093	+	ABI3BP	ABI family member 3 binding protein%2C transcript variant X50	GO:0030198:extracellular matrix organization;GO:0010811:positive regulation of cell-substrate adhesion;	GO:0062023:collagen-containing extracellular matrix;GO:0005576:extracellular region;GO:0005615:extracellular space;	-	K08464	-
gene-ABLIM1	1	1	1	NC_010456.5	124759811	125108722	-	ABLIM1	actin binding LIM protein 1%2C transcript variant X38	GO:0009887:animal organ morphogenesis;GO:0060271:cilium assembly;GO:0007010:cytoskeleton organization;GO:0030032:lamellipodium assembly;GO:0007601:visual perception;GO:0007411:axon guidance;GO:0045944:positive regulation of transcription by RNA polymerase II;GO:0006366:transcription by RNA polymerase II;	GO:0015629:actin cytoskeleton;GO:0005737:cytoplasm;GO:0030027:lamellipodium;GO:0001725:stress fiber;GO:0014069:postsynaptic density;	GO:0003779:actin binding;GO:0051015:actin filament binding;GO:0046872:metal ion binding;	K07520	ko04360 Axon guidance;;
gene-ABLIM2	1	0	1	NC_010450.4	2948948	3054974	+	ABLIM2	actin binding LIM protein family member 2	GO:0007010:cytoskeleton organization;GO:0030032:lamellipodium assembly;	GO:0015629:actin cytoskeleton;GO:0005737:cytoplasm;	GO:0051015:actin filament binding;GO:0046872:metal ion binding;	K07520	ko04360 Axon guidance;;
gene-ABLIM3	1	0	1	NC_010444.4	150260185	150423214	+	ABLIM3	actin binding LIM protein family member 3%2C transcript variant X13	GO:0060271:cilium assembly;GO:0007010:cytoskeleton organization;GO:0030032:lamellipodium assembly;GO:1903955:positive regulation of protein targeting to mitochondrion;GO:0045944:positive regulation of transcription by RNA polymerase II;GO:0006366:transcription by RNA polymerase II;	GO:0015629:actin cytoskeleton;GO:0005737:cytoplasm;GO:0098978:glutamatergic synapse;GO:0030027:lamellipodium;GO:0001725:stress fiber;GO:0045202:synapse;	GO:0051015:actin filament binding;GO:0046872:metal ion binding;	K07520	ko04360 Axon guidance;;
gene-ABRA	1	1	1	NC_010446.5	30712238	30719495	+	ABRA	actin binding Rho activating protein	GO:0035025:positive regulation of Rho protein signal transduction;GO:0015031:protein transport;	GO:0005856:cytoskeleton;GO:0030017:sarcomere;	GO:0003779:actin binding;	-	-
gene-ABTB2	1	1	1	NC_010444.4	26579526	26782180	+	ABTB2	ankyrin repeat and BTB domain containing 2	GO:0097237:cellular response to toxic substance;	-	GO:0046982:protein heterodimerization activity;	K10521	-
gene-ACACB	0	-1	-1	NC_010456.5	41621574	41739916	-	ACACB	acetyl-CoA carboxylase beta	GO:0006084:acetyl-CoA metabolic process;GO:0097009:energy homeostasis;GO:0006633:fatty acid biosynthetic process;GO:2001295:malonyl-CoA biosynthetic process;GO:0043086:negative regulation of catalytic activity;GO:0031999:negative regulation of fatty acid beta-oxidation;GO:0010629:negative regulation of gene expression;GO:0060421:positive regulation of heart growth;GO:0010884:positive regulation o…	GO:0005829:cytosol;GO:0005741:mitochondrial outer membrane;GO:0005739:mitochondrion;GO:0005634:nucleus;	GO:0003989:acetyl-CoA carboxylase activity;GO:0005524:ATP binding;GO:0009374:biotin binding;GO:0042802:identical protein binding;GO:0046872:metal ion binding;	K01946	ko00061 Fatty acid biosynthesis;ko00620 Pyruvate metabolism;ko00640 Propanoate metabolism;ko01100 Metabolic pathways;ko04152 AMPK signaling pathway;ko04910 Insulin signaling pathway;ko04920 Adipocytokine signaling pathway;ko04922 Glucagon signaling pathway;ko04931 Insulin resistance;ko04936 Alcoholic liver disease;;
gene-ACAP3	1	0	1	NC_010448.4	63579291	63593429	-	ACAP3	ArfGAP with coiled-coil%2C ankyrin repeat and PH domains 3%2C transcript variant X2	GO:0001764:neuron migration;GO:0010975:regulation of neuron projection development;	GO:0030426:growth cone;	GO:0005096:GTPase activator activity;GO:0046872:metal ion binding;	K12489	ko04144 Endocytosis;;
gene-ACAT2	1	-1	1	NC_010443.5	7600616	7612861	-	ACAT2	acetyl-CoA acetyltransferase 2	GO:0006635:fatty acid beta-oxidation;GO:0006629:lipid metabolic process;	GO:0005737:cytoplasm;GO:0005829:cytosol;GO:0070062:extracellular exosome;GO:0005739:mitochondrion;	GO:0003985:acetyl-CoA C-acetyltransferase activity;	K00626	ko00071 Fatty acid degradation;ko00280 Valine, leucine and isoleucine degradation;ko00310 Lysine degradation;ko00380 Tryptophan metabolism;ko00620 Pyruvate metabolism;ko00630 Glyoxylate and dicarboxylate metabolism;ko00650 Butanoate metabolism;ko00900 Terpenoid backbone biosynthesis;ko01100 Metabolic pathways;ko01200 Carbon metabolism;ko01212 Fatty acid metabolism;ko04975 Fat digestion and absorp…
gene-ACHE	1	1	1	NC_010445.4	8732451	8738274	-	ACHE	acetylcholinesterase (Cartwright blood group)%2C transcript variant X2	GO:0006581:acetylcholine catabolic process;GO:0019695:choline metabolic process;	GO:0005615:extracellular space;GO:0005886:plasma membrane;GO:0045202:synapse;	GO:0003990:acetylcholinesterase activity;GO:0001540:amyloid-beta binding;	K01049	ko00564 Glycerophospholipid metabolism;ko04725 Cholinergic synapse;;
gene-ACKR3	-1	-1	-1	NC_010457.5	136370457	136382559	+	ACKR3	atypical chemokine receptor 3	GO:0001525:angiogenesis;GO:0019722:calcium-mediated signaling;GO:0007155:cell adhesion;GO:0060326:cell chemotaxis;GO:0006955:immune response;GO:0008285:negative regulation of cell population proliferation;GO:1902230:negative regulation of intrinsic apoptotic signaling pathway in response to DNA damage;GO:0021557:oculomotor nerve development;GO:0007204:positive regulation of cytosolic calcium ion …	GO:0009986:cell surface;GO:0005905:clathrin-coated pit;GO:0005769:early endosome;GO:0005768:endosome;GO:0009897:external side of plasma membrane;GO:0005886:plasma membrane;GO:0055037:recycling endosome;	GO:0019957:C-C chemokine binding;GO:0016493:C-C chemokine receptor activity;GO:0019958:C-X-C chemokine binding;GO:0016494:C-X-C chemokine receptor activity;GO:0015026:coreceptor activity;GO:0005044:scavenger receptor activity;	K04304	ko04060 Cytokine-cytokine receptor interaction;ko04061 Viral protein interaction with cytokine and cytokine receptor;;
gene-ACOD1	0	0	1	NC_010453.5	49077152	49088218	+	ACOD1	aconitate decarboxylase 1%2C transcript variant X1	GO:0035458:cellular response to interferon-beta;GO:0071347:cellular response to interleukin-1;GO:0071222:cellular response to lipopolysaccharide;GO:0071219:cellular response to molecule of bacterial origin;GO:0071393:cellular response to progesterone stimulus;GO:0071356:cellular response to tumor necrosis factor;GO:0071346:cellular response to type II interferon;GO:0006952:defense response;GO:005…	GO:0005739:mitochondrion;	GO:0047613:aconitate decarboxylase activity;GO:0042803:protein homodimerization activity;	K17724	ko00660 C5-Branched dibasic acid metabolism;ko01100 Metabolic pathways;;
gene-ACOT11	0	-1	0	NC_010448.4	157749917	157832280	-	ACOT11	acyl-CoA thioesterase 11%2C transcript variant X2	GO:0006637:acyl-CoA metabolic process;GO:0006631:fatty acid metabolic process;GO:0035556:intracellular signal transduction;GO:0120163:negative regulation of cold-induced thermogenesis;GO:0009409:response to cold;GO:0009266:response to temperature stimulus;	GO:0005737:cytoplasm;GO:0005829:cytosol;GO:0005759:mitochondrial matrix;	GO:0047617:acyl-CoA hydrolase activity;GO:0052816:long-chain acyl-CoA hydrolase activity;GO:0036042:long-chain fatty acyl-CoA binding;GO:0102991:myristoyl-CoA hydrolase activity;GO:0016290:palmitoyl-CoA hydrolase activity;	K12417	-
gene-ACOT7	-1	-1	-1	NC_010448.4	67152428	67254097	-	ACOT7	acyl-CoA thioesterase 7%2C transcript variant X3	GO:0006637:acyl-CoA metabolic process;GO:0015937:coenzyme A biosynthetic process;GO:0006631:fatty acid metabolic process;GO:0036116:long-chain fatty-acyl-CoA catabolic process;GO:0051792:medium-chain fatty acid biosynthetic process;GO:0036114:medium-chain fatty-acyl-CoA catabolic process;GO:1900535:palmitic acid biosynthetic process;GO:0009062:fatty acid catabolic process;	GO:0005829:cytosol;GO:0070062:extracellular exosome;GO:0005739:mitochondrion;GO:0005654:nucleoplasm;GO:0005737:cytoplasm;GO:0005759:mitochondrial matrix;GO:0043005:neuron projection;GO:0043025:neuronal cell body;	GO:0047617:acyl-CoA hydrolase activity;GO:0000062:fatty-acyl-CoA binding;GO:0036042:long-chain fatty acyl-CoA binding;GO:0102991:myristoyl-CoA hydrolase activity;GO:0016290:palmitoyl-CoA hydrolase activity;GO:0042803:protein homodimerization activity;GO:0042802:identical protein binding;	K17360	ko00062 Fatty acid elongation;ko01040 Biosynthesis of unsaturated fatty acids;;
gene-ACP5	0	1	0	NC_010444.4	70206159	70209855	-	ACP5	acid phosphatase 5%2C tartrate resistant	GO:0045453:bone resorption;GO:0006811:monoatomic ion transport;GO:0055072:obsolete iron ion homeostasis;	GO:0005576:extracellular region;	GO:0003993:acid phosphatase activity;GO:0008199:ferric iron binding;GO:0008198:ferrous iron binding;	K14379	ko00740 Riboflavin metabolism;ko01100 Metabolic pathways;ko04142 Lysosome;ko04380 Osteoclast differentiation;ko05323 Rheumatoid arthritis;;
gene-ACPP	0	-1	-1	NC_010455.5	73471837	73530778	+	ACPP	acid phosphatase%2C prostate	GO:0046085:adenosine metabolic process;GO:0016311:dephosphorylation;GO:0006629:lipid metabolic process;GO:0007040:lysosome organization;GO:0060168:positive regulation of adenosine receptor signaling pathway;GO:0051930:regulation of sensory perception of pain;GO:0006772:thiamine metabolic process;	GO:0005615:extracellular space;GO:0005764:lysosome;GO:0005886:plasma membrane;GO:0012506:vesicle membrane;	GO:0008253:5'-nucleotidase activity;GO:0003993:acid phosphatase activity;GO:0052642:lysophosphatidic acid phosphatase activity;GO:0016791:phosphatase activity;GO:0004725:protein tyrosine phosphatase activity;GO:0042131:thiamine phosphate phosphatase activity;	K19283	-
gene-ACSL3	1	0	1	NC_010457.5	124741986	124816955	+	ACSL3	acyl-CoA synthetase long-chain family member 3%2C transcript variant X3	GO:0006631:fatty acid metabolic process;GO:0044539:long-chain fatty acid import into cell;GO:0001676:long-chain fatty acid metabolic process;GO:0035338:long-chain fatty-acyl-CoA biosynthetic process;GO:0035336:long-chain fatty-acyl-CoA metabolic process;GO:0030182:neuron differentiation;GO:0042998:positive regulation of Golgi to plasma membrane protein transport;GO:2001247:positive regulation of …	GO:0005783:endoplasmic reticulum;GO:0005789:endoplasmic reticulum membrane;GO:0005794:Golgi apparatus;GO:0005811:lipid droplet;GO:0016020:membrane;GO:0005741:mitochondrial outer membrane;GO:0048471:perinuclear region of cytoplasm;GO:0005778:peroxisomal membrane;GO:0005886:plasma membrane;	GO:0047676:arachidonate-CoA ligase activity;GO:0005524:ATP binding;GO:0004467:long-chain fatty acid-CoA ligase activity;GO:0031956:medium-chain fatty acid-CoA ligase activity;GO:0090433:palmitoyl-CoA ligase activity;GO:0019904:protein domain specific binding;GO:0019901:protein kinase binding;	K01897	ko00061 Fatty acid biosynthesis;ko00071 Fatty acid degradation;ko01100 Metabolic pathways;ko01212 Fatty acid metabolism;ko03320 PPAR signaling pathway;ko04146 Peroxisome;ko04216 Ferroptosis;ko04714 Thermogenesis;ko04920 Adipocytokine signaling pathway;;
gene-ACSL4	-1	0	-1	NC_010461.5	89760863	89838103	-	ACSL4	acyl-CoA synthetase long-chain family member 4%2C transcript variant X7	GO:0060996:dendritic spine development;GO:0060136:embryonic process involved in female pregnancy;GO:0006631:fatty acid metabolic process;GO:0015908:fatty acid transport;GO:0006629:lipid metabolic process;GO:0001676:long-chain fatty acid metabolic process;GO:0035338:long-chain fatty-acyl-CoA biosynthetic process;GO:0035336:long-chain fatty-acyl-CoA metabolic process;GO:0030182:neuron differentiati…	GO:0005737:cytoplasm;GO:0005783:endoplasmic reticulum;GO:0005789:endoplasmic reticulum membrane;GO:0005811:lipid droplet;GO:0016020:membrane;GO:0044233:mitochondria-associated endoplasmic reticulum membrane;GO:0031966:mitochondrial membrane;GO:0005741:mitochondrial outer membrane;GO:0005739:mitochondrion;GO:0043025:neuronal cell body;GO:0005778:peroxisomal membrane;GO:0005777:peroxisome;GO:000588…	GO:0047676:arachidonate-CoA ligase activity;GO:0005524:ATP binding;GO:0004467:long-chain fatty acid-CoA ligase activity;GO:0031957:very long-chain fatty acid-CoA ligase activity;	K01897	ko00061 Fatty acid biosynthesis;ko00071 Fatty acid degradation;ko01100 Metabolic pathways;ko01212 Fatty acid metabolism;ko03320 PPAR signaling pathway;ko04146 Peroxisome;ko04216 Ferroptosis;ko04714 Thermogenesis;ko04920 Adipocytokine signaling pathway;;
gene-ACSM5	0	1	1	NC_010445.4	25393121	25422551	-	ACSM5	acyl-CoA synthetase medium-chain family member 5%2C transcript variant X3	GO:0006637:acyl-CoA metabolic process;GO:0006633:fatty acid biosynthetic process;	GO:0005759:mitochondrial matrix;	GO:0005524:ATP binding;GO:0047760:butyrate-CoA ligase activity;GO:0015645:fatty acid ligase activity;GO:0004321:fatty-acyl-CoA synthase activity;GO:0005525:GTP binding;GO:0031956:medium-chain fatty acid-CoA ligase activity;GO:0046872:metal ion binding;	K01896	ko00650 Butanoate metabolism;ko01100 Metabolic pathways;;
gene-ACTA1	1	1	1	NC_010456.5	60412651	60415687	+	ACTA1	actin%2C alpha 1%2C skeletal muscle	GO:0051017:actin filament bundle assembly;GO:0030041:actin filament polymerization;GO:0090131:mesenchyme migration;GO:0010628:positive regulation of gene expression;GO:0048741:skeletal muscle fiber development;GO:0030240:skeletal muscle thin filament assembly;	GO:0005884:actin filament;GO:0032432:actin filament bundle;GO:0044297:cell body;GO:0005737:cytoplasm;GO:0031941:filamentous actin;GO:0030175:filopodium;GO:0030027:lamellipodium;GO:0098723:skeletal muscle myofibril;GO:0001725:stress fiber;GO:0005865:striated muscle thin filament;GO:0005869:dynactin complex;	GO:0003785:actin monomer binding;GO:0005524:ATP binding;GO:0005509:calcium ion binding;GO:0048306:calcium-dependent protein binding;GO:0140660:cytoskeletal motor activator activity;GO:0016787:hydrolase activity;GO:0042802:identical protein binding;GO:0000287:magnesium ion binding;GO:0032036:myosin heavy chain binding;GO:0019904:protein domain specific binding;GO:0031432:titin binding;GO:0005523:t…	K10354	-
gene-ACTA2	1	0	0	NC_010456.5	100868145	100886732	-	ACTA2	actin%2C alpha 2%2C smooth muscle%2C aorta	GO:0072144:glomerular mesangial cell development;GO:0090131:mesenchyme migration;GO:0010628:positive regulation of gene expression;GO:0008217:regulation of blood pressure;GO:0009615:response to virus;GO:0048741:skeletal muscle fiber development;GO:0030240:skeletal muscle thin filament assembly;GO:0014829:vascular associated smooth muscle contraction;	GO:0005884:actin filament;GO:0044297:cell body;GO:0005737:cytoplasm;GO:0005869:dynactin complex;GO:0030175:filopodium;GO:0030027:lamellipodium;GO:0031514:motile cilium;GO:0030485:smooth muscle contractile fiber;GO:0001725:stress fiber;GO:0005865:striated muscle thin filament;	GO:0005524:ATP binding;GO:0016787:hydrolase activity;GO:0019901:protein kinase binding;	K12313	ko04270 Vascular smooth muscle contraction;ko04371 Apelin signaling pathway;ko04926 Relaxin signaling pathway;;
gene-ACTC1	1	1	1	NC_010443.5	136281119	136286551	+	ACTC1	actin%2C alpha%2C cardiac muscle 1	GO:0007015:actin filament organization;GO:0030048:actin filament-based movement;GO:0070252:actin-mediated cell contraction;GO:0033275:actin-myosin filament sliding;GO:0031032:actomyosin structure organization;GO:0060048:cardiac muscle contraction;GO:0055008:cardiac muscle tissue morphogenesis;GO:0055003:cardiac myofibril assembly;GO:0060047:heart contraction;GO:0090131:mesenchyme migration;GO:004…	GO:0005884:actin filament;GO:0044297:cell body;GO:0005737:cytoplasm;GO:0005869:dynactin complex;GO:0030175:filopodium;GO:0098978:glutamatergic synapse;GO:0031674:I band;GO:0030027:lamellipodium;GO:0030017:sarcomere;GO:0045202:synapse;	GO:0005524:ATP binding;GO:0016787:hydrolase activity;GO:0000146:microfilament motor activity;GO:0017022:myosin binding;	K12314	ko04260 Cardiac muscle contraction;ko04261 Adrenergic signaling in cardiomyocytes;ko05410 Hypertrophic cardiomyopathy;ko05414 Dilated cardiomyopathy;;
gene-ACTG1	0	0	-1	NC_010454.4	1320355	1323219	+	ACTG1	actin gamma 1	-	GO:0005856:cytoskeleton;GO:0097433:dense body;GO:0005925:focal adhesion;GO:0005886:plasma membrane;	GO:0005524:ATP binding;GO:0016787:hydrolase activity;	K05692	ko04015 Rap1 signaling pathway;ko04145 Phagosome;ko04210 Apoptosis;ko04390 Hippo signaling pathway;ko04391 Hippo signaling pathway - fly;ko04510 Focal adhesion;ko04520 Adherens junction;ko04530 Tight junction;ko04611 Platelet activation;ko04613 Neutrophil extracellular trap formation;ko04670 Leukocyte transendothelial migration;ko04714 Thermogenesis;ko04745 Phototransduction - fly;ko04810 Regulat…
gene-ACTG2	-1	0	-1	NC_010445.4	69097366	69121542	-	ACTG2	actin%2C gamma 2%2C smooth muscle%2C enteric	-	GO:0071944:cell periphery;GO:0005737:cytoplasm;GO:0005869:dynactin complex;	GO:0005524:ATP binding;GO:0016787:hydrolase activity;	K12315	ko04270 Vascular smooth muscle contraction;;
gene-ACTN1	0	0	-1	NC_010449.5	92550132	92644842	-	ACTN1	actinin alpha 1	GO:0030036:actin cytoskeleton organization;GO:0055001:muscle cell development;GO:0045214:sarcomere organization;GO:0048741:skeletal muscle fiber development;	GO:0005923:bicellular tight junction;GO:0030054:cell junction;GO:0031252:cell leading edge;GO:0042995:cell projection;GO:0030864:cortical actin cytoskeleton;GO:0097433:dense body;GO:0005925:focal adhesion;GO:0090637:inner dense plaque of desmosome;GO:0030027:lamellipodium;GO:0016328:lateral plasma membrane;GO:0090636:outer dense plaque of desmosome;GO:0005886:plasma membrane;GO:0001726:ruffle;GO:…	GO:0051015:actin filament binding;GO:0051393:alpha-actinin binding;GO:0005509:calcium ion binding;GO:0030274:LIM domain binding;GO:0051219:phosphoprotein binding;GO:0042803:protein homodimerization activity;GO:0017166:vinculin binding;	K05699	ko04510 Focal adhesion;ko04520 Adherens junction;ko04530 Tight junction;ko04670 Leukocyte transendothelial migration;ko04810 Regulation of actin cytoskeleton;ko05131 Shigellosis;ko05146 Amoebiasis;ko05203 Viral carcinogenesis;ko05322 Systemic lupus erythematosus;;
gene-ACTN2	1	1	1	NC_010456.5	54670727	54742717	-	ACTN2	actinin alpha 2	GO:0030035:microspike assembly;	GO:0030175:filopodium;GO:0030018:Z disc;	GO:0003779:actin binding;GO:0005509:calcium ion binding;	K05699	ko04510 Focal adhesion;ko04520 Adherens junction;ko04530 Tight junction;ko04670 Leukocyte transendothelial migration;ko04810 Regulation of actin cytoskeleton;ko05131 Shigellosis;ko05146 Amoebiasis;ko05203 Viral carcinogenesis;ko05322 Systemic lupus erythematosus;;
gene-ACTN3	1	1	1	NC_010444.4	5860386	5873779	-	ACTN3	actinin alpha 3%2C transcript variant X1	GO:0030036:actin cytoskeleton organization;GO:0060349:bone morphogenesis;GO:0048041:focal adhesion assembly;GO:0055001:muscle cell development;GO:0070885:negative regulation of calcineurin-NFAT signaling cascade;GO:0120163:negative regulation of cold-induced thermogenesis;GO:0045820:negative regulation of glycolytic process;GO:0090324:negative regulation of oxidative phosphorylation;GO:1901078:ne…	GO:0005884:actin filament;GO:0005903:brush border;GO:0030054:cell junction;GO:0042995:cell projection;GO:0030864:cortical actin cytoskeleton;GO:0005829:cytosol;GO:0070062:extracellular exosome;GO:0005925:focal adhesion;GO:0005886:plasma membrane;GO:0031143:pseudopodium;GO:0030018:Z disc;	GO:0051015:actin filament binding;GO:0005509:calcium ion binding;GO:0042802:identical protein binding;GO:0005178:integrin binding;GO:0008307:structural constituent of muscle;GO:0044325:transmembrane transporter binding;	K05699	ko04510 Focal adhesion;ko04520 Adherens junction;ko04530 Tight junction;ko04670 Leukocyte transendothelial migration;ko04810 Regulation of actin cytoskeleton;ko05131 Shigellosis;ko05146 Amoebiasis;ko05203 Viral carcinogenesis;ko05322 Systemic lupus erythematosus;;
gene-ACTR3B	0	0	1	NC_010460.4	4637408	4748233	-	ACTR3B	ARP3 actin related protein 3 homolog B%2C transcript variant X10	GO:0034314:Arp2/3 complex-mediated actin nucleation;GO:0045944:positive regulation of transcription by RNA polymerase II;	GO:0005885:Arp2/3 protein complex;GO:0042995:cell projection;GO:0005737:cytoplasm;GO:0005634:nucleus;GO:0035861:site of double-strand break;	GO:0003779:actin binding;GO:0005524:ATP binding;	K18584	ko04144 Endocytosis;ko04530 Tight junction;ko04666 Fc gamma R-mediated phagocytosis;ko04810 Regulation of actin cytoskeleton;ko05100 Bacterial invasion of epithelial cells;ko05130 Pathogenic Escherichia coli infection;ko05131 Shigellosis;ko05132 Salmonella infection;ko05135 Yersinia infection;;
gene-ACVR1C	-1	0	-1	NC_010457.5	64452632	64529329	-	ACVR1C	activin A receptor type 1C%2C transcript variant X1	GO:0032924:activin receptor signaling pathway;GO:0030262:apoptotic nuclear changes;GO:0030154:cell differentiation;GO:0071363:cellular response to growth factor stimulus;GO:0030073:insulin secretion;GO:0019915:lipid storage;GO:1901383:negative regulation of chorionic trophoblast cell proliferation;GO:0046676:negative regulation of insulin secretion;GO:1901164:negative regulation of trophoblast ce…	GO:0048179:activin receptor complex;GO:0005886:plasma membrane;GO:0043235:receptor complex;	GO:0016361:activin receptor activity, type I;GO:0005524:ATP binding;GO:0019838:growth factor binding;GO:0046872:metal ion binding;GO:0038100:nodal binding;GO:0004674:protein serine/threonine kinase activity;	K13568	ko04060 Cytokine-cytokine receptor interaction;ko04350 TGF-beta signaling pathway;ko04550 Signaling pathways regulating pluripotency of stem cells;;
gene-ACYP2	0	1	1	NC_010445.4	86945635	87231376	-	ACYP2	acylphosphatase 2%2C transcript variant X1	-	-	GO:0003998:acylphosphatase activity;	K01512	ko00620 Pyruvate metabolism;ko01100 Metabolic pathways;;
gene-ADA2	0	-1	0	NC_010447.5	69526413	69554640	-	ADA2	adenosine deaminase 2	GO:0006154:adenosine catabolic process;GO:0046103:inosine biosynthetic process;	GO:0005615:extracellular space;	GO:0046936:2'-deoxyadenosine deaminase activity;GO:0004000:adenosine deaminase activity;GO:0031685:adenosine receptor binding;GO:0008201:heparin binding;GO:0043394:proteoglycan binding;GO:0008270:zinc ion binding;	K19572	ko00230 Purine metabolism;ko01100 Metabolic pathways;ko01232 Nucleotide metabolism;;
gene-ADAM10	1	0	0	NC_010443.5	113289480	113407940	+	ADAM10	ADAM metallopeptidase domain 10	GO:0034332:adherens junction organization;GO:0090102:cochlea development;GO:0051089:constitutive protein ectodomain proteolysis;GO:0038004:epidermal growth factor receptor ligand maturation;GO:0001701:in utero embryonic development;GO:0006509:membrane protein ectodomain proteolysis;GO:0042117:monocyte activation;GO:0007162:negative regulation of cell adhesion;GO:0010629:negative regulation of gen…	GO:0005912:adherens junction;GO:0030424:axon;GO:0009986:cell surface;GO:0030136:clathrin-coated vesicle;GO:0030425:dendrite;GO:0098978:glutamatergic synapse;GO:0000139:Golgi membrane;GO:0005798:Golgi-associated vesicle;GO:0005634:nucleus;GO:0097038:perinuclear endoplasmic reticulum;GO:0005886:plasma membrane;GO:0046930:pore complex;GO:0014069:postsynaptic density;GO:0097060:synaptic membrane;GO:0…	GO:0004175:endopeptidase activity;GO:0046872:metal ion binding;GO:0070573:metallodipeptidase activity;GO:0004222:metalloendopeptidase activity;GO:1902945:metalloendopeptidase activity involved in amyloid precursor protein catabolic process;GO:0042803:protein homodimerization activity;GO:0019901:protein kinase binding;GO:0017124:SH3 domain binding;	K06704	ko04361 Axon regeneration;ko05010 Alzheimer disease;ko05120 Epithelial cell signaling in Helicobacter pylori infection;;
gene-ADAM11	1	0	0	NC_010454.4	18575716	18597415	-	ADAM11	ADAM metallopeptidase domain 11%2C transcript variant X4	GO:0061367:behavioral response to acetic acid induced pain;GO:0061368:behavioral response to formalin induced pain;GO:0045184:establishment of protein localization;GO:0007229:integrin-mediated signaling pathway;GO:0033555:multicellular organismal response to stress;GO:0006508:proteolysis;	GO:0030424:axon;GO:0043204:perikaryon;GO:0005886:plasma membrane;GO:0042734:presynaptic membrane;	GO:0005178:integrin binding;GO:0004222:metalloendopeptidase activity;GO:0008237:metallopeptidase activity;	K16067	-
gene-ADAM19	1	0	0	NC_010458.4	65715445	65814761	+	ADAM19	ADAM metallopeptidase domain 19%2C transcript variant X1	GO:0042987:amyloid precursor protein catabolic process;GO:0006509:membrane protein ectodomain proteolysis;GO:0001890:placenta development;GO:2000049:positive regulation of cell-cell adhesion mediated by cadherin;GO:0010628:positive regulation of gene expression;GO:0016485:protein processing;	GO:0062023:collagen-containing extracellular matrix;GO:0005634:nucleus;GO:0005886:plasma membrane;	GO:0046872:metal ion binding;GO:0004222:metalloendopeptidase activity;GO:1902945:metalloendopeptidase activity involved in amyloid precursor protein catabolic process;GO:0017124:SH3 domain binding;	K08608	-
gene-ADAM23	-1	0	-1	NC_010457.5	109695250	109886154	+	ADAM23	ADAM metallopeptidase domain 23%2C transcript variant X4	GO:0007155:cell adhesion;GO:1990830:cellular response to leukemia inhibitory factor;GO:0007417:central nervous system development;GO:0006508:proteolysis;	GO:0005576:extracellular region;GO:0098978:glutamatergic synapse;GO:0005886:plasma membrane;GO:0042734:presynaptic membrane;	GO:0005178:integrin binding;GO:0004222:metalloendopeptidase activity;GO:0008237:metallopeptidase activity;	K06837	-
gene-ADAM8	-1	-1	-1	NC_010456.5	141221177	141233728	-	ADAM8	ADAM metallopeptidase domain 8	GO:0001525:angiogenesis;GO:0000902:cell morphogenesis;GO:0098609:cell-cell adhesion;GO:0071456:cellular response to hypoxia;GO:0022617:extracellular matrix disassembly;GO:0006954:inflammatory response;GO:0002523:leukocyte migration involved in inflammatory response;GO:0048247:lymphocyte chemotaxis;GO:0043524:negative regulation of neuron apoptotic process;GO:0002675:positive regulation of acute i…	GO:0071133:alpha9-beta1 integrin-ADAM8 complex;GO:0009986:cell surface;GO:0005737:cytoplasm;GO:0032127:dense core granule membrane;GO:0101003:ficolin-1-rich granule membrane;GO:0032010:phagolysosome;GO:0005886:plasma membrane;GO:0002102:podosome;GO:0042581:specific granule;GO:0035579:specific granule membrane;GO:0070820:tertiary granule;GO:0070821:tertiary granule membrane;	GO:0005509:calcium ion binding;GO:0050839:cell adhesion molecule binding;GO:0004222:metalloendopeptidase activity;GO:0008237:metallopeptidase activity;GO:0043621:protein self-association;GO:0004252:serine-type endopeptidase activity;GO:0008270:zinc ion binding;	K06540	-
gene-ADAM9	0	0	-1	NC_010457.5	47523768	47601722	-	ADAM9	ADAM metallopeptidase domain 9%2C transcript variant X2	GO:0042987:amyloid precursor protein catabolic process;GO:0007155:cell adhesion;GO:0033627:cell adhesion mediated by integrin;GO:0016477:cell migration;GO:0033631:cell-cell adhesion mediated by integrin;GO:0007160:cell-matrix adhesion;GO:0071222:cellular response to lipopolysaccharide;GO:0007229:integrin-mediated signaling pathway;GO:0030216:keratinocyte differentiation;GO:0006509:membrane protei…	GO:0009986:cell surface;GO:0009897:external side of plasma membrane;GO:0070062:extracellular exosome;GO:0005615:extracellular space;GO:0005925:focal adhesion;	GO:0005518:collagen binding;GO:0005178:integrin binding;GO:0043236:laminin binding;GO:0046872:metal ion binding;GO:0004222:metalloendopeptidase activity;GO:1902945:metalloendopeptidase activity involved in amyloid precursor protein catabolic process;GO:0008237:metallopeptidase activity;GO:0005080:protein kinase C binding;GO:0017124:SH3 domain binding;	K06834	-
gene-ADAMDEC1	0	0	1	NC_010456.5	8455964	8483308	+	ADAMDEC1	ADAM like decysin 1%2C transcript variant X1	GO:0006955:immune response;GO:0007162:negative regulation of cell adhesion;GO:0006508:proteolysis;	GO:0062023:collagen-containing extracellular matrix;GO:0005576:extracellular region;	GO:0004222:metalloendopeptidase activity;GO:0008270:zinc ion binding;	K08634	-
gene-ADAMTS1	1	0	1	NC_010455.5	190277175	190285957	-	ADAMTS1	ADAM metallopeptidase with thrombospondin type 1 motif 1	GO:0030198:extracellular matrix organization;GO:0060347:heart trabecula formation;GO:0001822:kidney development;GO:0016525:negative regulation of angiogenesis;GO:0001542:ovulation from ovarian follicle;GO:1900087:positive regulation of G1/S transition of mitotic cell cycle;GO:0010976:positive regulation of neuron projection development;GO:1904754:positive regulation of vascular associated smooth …	GO:0005604:basement membrane;GO:0062023:collagen-containing extracellular matrix;GO:0031410:cytoplasmic vesicle;GO:0031012:extracellular matrix;GO:0005576:extracellular region;	GO:0008201:heparin binding;GO:0004222:metalloendopeptidase activity;GO:0008270:zinc ion binding;	K08617	-
gene-ADAMTS12	1	1	1	NC_010458.4	19547003	19920780	-	ADAMTS12	ADAM metallopeptidase with thrombospondin type 1 motif 12	GO:0016477:cell migration;GO:0007160:cell-matrix adhesion;GO:0071773:cellular response to BMP stimulus;GO:0071347:cellular response to interleukin-1;GO:0071356:cellular response to tumor necrosis factor;GO:0002062:chondrocyte differentiation;GO:0030199:collagen fibril organization;GO:0030198:extracellular matrix organization;GO:2001113:negative regulation of cellular response to hepatocyte growth…	GO:0031012:extracellular matrix;GO:0005576:extracellular region;	GO:0046872:metal ion binding;GO:0004222:metalloendopeptidase activity;	K08626	-
gene-ADAMTS14	1	0	1	NC_010456.5	73565158	73657257	+	ADAMTS14	ADAM metallopeptidase with thrombospondin type 1 motif 14	GO:0030574:collagen catabolic process;GO:0030199:collagen fibril organization;GO:0030198:extracellular matrix organization;GO:0006508:proteolysis;	GO:0031012:extracellular matrix;GO:0005576:extracellular region;	GO:0046872:metal ion binding;GO:0004222:metalloendopeptidase activity;	K08628	-
gene-ADAMTS15	0	1	1	NC_010451.4	57127527	57152550	+	ADAMTS15	ADAM metallopeptidase with thrombospondin type 1 motif 15	GO:0022617:extracellular matrix disassembly;GO:0030198:extracellular matrix organization;GO:0007520:myoblast fusion;GO:0006508:proteolysis;	GO:0009986:cell surface;GO:0062023:collagen-containing extracellular matrix;GO:0031012:extracellular matrix;GO:0005615:extracellular space;	GO:0004175:endopeptidase activity;GO:0050840:extracellular matrix binding;GO:0008201:heparin binding;GO:0004222:metalloendopeptidase activity;GO:0008270:zinc ion binding;	K08629	-
gene-ADAMTS20	1	1	1	NC_010447.5	74502098	74672703	-	ADAMTS20	ADAM metallopeptidase with thrombospondin type 1 motif 20%2C transcript variant X2	GO:0006915:apoptotic process;GO:0030198:extracellular matrix organization;GO:0030318:melanocyte differentiation;GO:0043066:negative regulation of apoptotic process;GO:0045636:positive regulation of melanocyte differentiation;GO:0009967:positive regulation of signal transduction;GO:0006508:proteolysis;GO:0048070:regulation of developmental pigmentation;GO:0007165:signal transduction;	GO:0031012:extracellular matrix;GO:0005615:extracellular space;	GO:0004175:endopeptidase activity;GO:0004222:metalloendopeptidase activity;GO:0008270:zinc ion binding;	K09609	-
gene-ADAMTS3	0	0	1	NC_010450.4	68675067	68948537	-	ADAMTS3	ADAM metallopeptidase with thrombospondin type 1 motif 3	GO:0032964:collagen biosynthetic process;GO:0030574:collagen catabolic process;GO:0030199:collagen fibril organization;GO:0030198:extracellular matrix organization;GO:0001701:in utero embryonic development;GO:1900748:positive regulation of vascular endothelial growth factor signaling pathway;GO:0016485:protein processing;GO:0097435:supramolecular fiber organization;GO:0010573:vascular endothelial…	GO:0070062:extracellular exosome;GO:0031012:extracellular matrix;GO:0005576:extracellular region;GO:0005615:extracellular space;	GO:0004175:endopeptidase activity;GO:0008201:heparin binding;GO:0004222:metalloendopeptidase activity;GO:0008270:zinc ion binding;	K08619	-
gene-ADAMTS5	-1	0	0	NC_010455.5	190353019	190413110	-	ADAMTS5	ADAM metallopeptidase with thrombospondin type 1 motif 5%2C transcript variant X1	GO:0003180:aortic valve morphogenesis;GO:0042742:defense response to bacterium;GO:0003203:endocardial cushion morphogenesis;GO:0022617:extracellular matrix disassembly;GO:0030198:extracellular matrix organization;GO:0007520:myoblast fusion;GO:0120163:negative regulation of cold-induced thermogenesis;GO:0006508:proteolysis;GO:0003184:pulmonary valve morphogenesis;GO:0044691:tooth eruption;	GO:0062023:collagen-containing extracellular matrix;GO:0005788:endoplasmic reticulum lumen;GO:0031012:extracellular matrix;GO:0005576:extracellular region;GO:0005615:extracellular space;	GO:0004175:endopeptidase activity;GO:0050840:extracellular matrix binding;GO:0008201:heparin binding;GO:0042802:identical protein binding;GO:0005178:integrin binding;GO:0004222:metalloendopeptidase activity;GO:0008237:metallopeptidase activity;GO:0008233:peptidase activity;GO:0008270:zinc ion binding;	K08620	-
gene-ADAMTS7	1	0	0	NC_010449.5	47919398	47994528	-	ADAMTS7	ADAM metallopeptidase with thrombospondin type 1 motif 7%2C transcript variant X1	GO:0071773:cellular response to BMP stimulus;GO:0071347:cellular response to interleukin-1;GO:0071356:cellular response to tumor necrosis factor;GO:0002062:chondrocyte differentiation;GO:0030199:collagen fibril organization;GO:0030198:extracellular matrix organization;GO:0032331:negative regulation of chondrocyte differentiation;GO:0043931:ossification involved in bone maturation;GO:0006029:prote…	GO:0009986:cell surface;GO:0005788:endoplasmic reticulum lumen;GO:0031012:extracellular matrix;GO:0005576:extracellular region;	GO:0046872:metal ion binding;GO:0004222:metalloendopeptidase activity;GO:0008237:metallopeptidase activity;	K08622	-
gene-ADAMTS8	-1	0	-1	NC_010451.4	57090313	57113077	-	ADAMTS8	ADAM metallopeptidase with thrombospondin type 1 motif 8	GO:0030198:extracellular matrix organization;GO:0008285:negative regulation of cell population proliferation;GO:0006508:proteolysis;	GO:0062023:collagen-containing extracellular matrix;GO:0031012:extracellular matrix;GO:0005576:extracellular region;	GO:0008201:heparin binding;GO:0005178:integrin binding;GO:0009673:low-affinity phosphate transmembrane transporter activity;GO:0004222:metalloendopeptidase activity;GO:0008237:metallopeptidase activity;GO:0008270:zinc ion binding;	K08623	-
gene-ADAMTS9	1	0	1	NC_010455.5	46033753	46209238	-	ADAMTS9	ADAM metallopeptidase with thrombospondin type 1 motif 9%2C transcript variant X1	GO:0035909:aorta morphogenesis;GO:0090673:endothelial cell-matrix adhesion;GO:0030198:extracellular matrix organization;GO:0003179:heart valve morphogenesis;GO:0030318:melanocyte differentiation;GO:0010596:negative regulation of endothelial cell migration;GO:1903671:negative regulation of sprouting angiogenesis;GO:0045636:positive regulation of melanocyte differentiation;GO:0015031:protein transp…	GO:0009986:cell surface;GO:0005783:endoplasmic reticulum;GO:0031012:extracellular matrix;GO:0005615:extracellular space;GO:0043231:intracellular membrane-bounded organelle;	GO:0004222:metalloendopeptidase activity;GO:0008237:metallopeptidase activity;GO:0008270:zinc ion binding;	K08624	-
gene-ADAMTSL1	-1	0	-1	NC_010443.5	203936654	204944236	-	ADAMTSL1	ADAMTS like 1%2C transcript variant X3	GO:0030198:extracellular matrix organization;	GO:0005788:endoplasmic reticulum lumen;GO:0005576:extracellular region;	GO:0016787:hydrolase activity;	-	-
gene-ADAMTSL2	1	1	1	NC_010443.5	273119826	273155412	+	ADAMTSL2	ADAMTS like 2%2C transcript variant X1	GO:0030198:extracellular matrix organization;GO:0060481:lobar bronchus epithelium development;GO:0030512:negative regulation of transforming growth factor beta receptor signaling pathway;	GO:0031012:extracellular matrix;GO:0005576:extracellular region;	GO:0050436:microfibril binding;	-	-
gene-ADAMTSL3	0	-1	0	NC_010449.5	51006356	51363855	-	ADAMTSL3	ADAMTS like 3%2C transcript variant X3	GO:0030198:extracellular matrix organization;	GO:0031012:extracellular matrix;GO:0005576:extracellular region;GO:0043231:intracellular membrane-bounded organelle;	-	K07868	ko04120 Ubiquitin mediated proteolysis;;
gene-ADAMTSL4	-1	0	-1	NC_010446.5	98577813	98589255	-	ADAMTSL4	ADAMTS like 4%2C transcript variant X8	GO:0006915:apoptotic process;GO:0002064:epithelial cell development;GO:0030198:extracellular matrix organization;GO:0070285:pigment cell development;GO:0043065:positive regulation of apoptotic process;	GO:0062023:collagen-containing extracellular matrix;GO:0005788:endoplasmic reticulum lumen;GO:0005576:extracellular region;GO:0005614:interstitial matrix;	GO:0042802:identical protein binding;GO:0002020:protease binding;	-	-
gene-ADARB1	1	0	0	NC_010455.5	207746915	207791809	+	ADARB1	adenosine deaminase%2C RNA specific B1	GO:0006382:adenosine to inosine editing;GO:0016553:base conversion or substitution editing;GO:0051607:defense response to virus;GO:0021610:facial nerve morphogenesis;GO:0021618:hypoglossal nerve morphogenesis;GO:0045087:innate immune response;GO:0060384:innervation;GO:0061744:motor behavior;GO:0097049:motor neuron apoptotic process;GO:0006397:mRNA processing;GO:0035264:multicellular organism grow…	GO:0005737:cytoplasm;GO:0005829:cytosol;GO:0005730:nucleolus;GO:0005654:nucleoplasm;GO:0005634:nucleus;GO:0045202:synapse;	GO:0003726:double-stranded RNA adenosine deaminase activity;GO:0003725:double-stranded RNA binding;GO:0042802:identical protein binding;GO:0046872:metal ion binding;GO:0003729:mRNA binding;GO:0003723:RNA binding;GO:0008251:tRNA-specific adenosine deaminase activity;	K13194	-
gene-ADARB2	0	0	1	NC_010452.4	68013531	68468583	+	ADARB2	adenosine deaminase%2C RNA specific B2 (inactive)%2C transcript variant X1	GO:0006382:adenosine to inosine editing;GO:0006397:mRNA processing;GO:0006396:RNA processing;	GO:0005737:cytoplasm;GO:0005730:nucleolus;	GO:0004000:adenosine deaminase activity;GO:0003726:double-stranded RNA adenosine deaminase activity;GO:0003725:double-stranded RNA binding;GO:0046872:metal ion binding;GO:0003723:RNA binding;GO:0003727:single-stranded RNA binding;GO:0008251:tRNA-specific adenosine deaminase activity;	K13194	-
gene-ADCY3	-1	0	0	NC_010445.4	113875005	113969053	+	ADCY3	adenylate cyclase 3%2C transcript variant X2	GO:0007340:acrosome reaction;GO:0007189:adenylate cyclase-activating G protein-coupled receptor signaling pathway;GO:0006171:cAMP biosynthetic process;GO:1904322:cellular response to forskolin;GO:0030317:flagellated sperm motility;GO:0035556:intracellular signal transduction;GO:0008355:olfactory learning;GO:0007608:sensory perception of smell;GO:0007165:signal transduction;GO:0007338:single ferti…	GO:0060170:ciliary membrane;GO:0005929:cilium;GO:0005737:cytoplasm;GO:0005794:Golgi apparatus;GO:0016020:membrane;GO:0005886:plasma membrane;	GO:0004016:adenylate cyclase activity;GO:0005524:ATP binding;GO:0005516:calmodulin binding;GO:0046872:metal ion binding;	K08043	ko00230 Purine metabolism;ko01100 Metabolic pathways;ko01522 Endocrine resistance;ko04015 Rap1 signaling pathway;ko04020 Calcium signaling pathway;ko04022 cGMP-PKG signaling pathway;ko04024 cAMP signaling pathway;ko04062 Chemokine signaling pathway;ko04072 Phospholipase D signaling pathway;ko04114 Oocyte meiosis;ko04211 Longevity regulating pathway;ko04213 Longevity regulating pathway - multiple …
gene-ADCY7	-1	0	-1	NC_010448.4	34521503	34586384	-	ADCY7	adenylate cyclase 7%2C transcript variant X13	GO:0007189:adenylate cyclase-activating G protein-coupled receptor signaling pathway;GO:0006171:cAMP biosynthetic process;GO:0071361:cellular response to ethanol;GO:0071285:cellular response to lithium ion;GO:0035556:intracellular signal transduction;GO:0060135:maternal process involved in female pregnancy;GO:1900016:negative regulation of cytokine production involved in inflammatory response;GO:…	GO:0016020:membrane;GO:0005886:plasma membrane;	GO:0004016:adenylate cyclase activity;GO:0005524:ATP binding;GO:0046872:metal ion binding;	K08047	ko00230 Purine metabolism;ko01100 Metabolic pathways;ko01522 Endocrine resistance;ko04015 Rap1 signaling pathway;ko04020 Calcium signaling pathway;ko04022 cGMP-PKG signaling pathway;ko04024 cAMP signaling pathway;ko04062 Chemokine signaling pathway;ko04072 Phospholipase D signaling pathway;ko04114 Oocyte meiosis;ko04211 Longevity regulating pathway;ko04213 Longevity regulating pathway - multiple …
gene-ADCYAP1R1	1	0	1	NC_010460.4	41915180	41972327	-	ADCYAP1R1	ADCYAP receptor type I	GO:0007188:adenylate cyclase-modulating G protein-coupled receptor signaling pathway;GO:0007166:cell surface receptor signaling pathway;GO:0007202:activation of phospholipase C activity;GO:0019933:cAMP-mediated signaling;GO:0030154:cell differentiation;GO:0046545:development of primary female sexual characteristics;GO:0033555:multicellular organismal response to stress;GO:0060548:obsolete negativ…	GO:0043005:neuron projection;GO:0005886:plasma membrane;GO:0005923:bicellular tight junction;GO:0005901:caveola;GO:0009986:cell surface;GO:0005737:cytoplasm;GO:0005768:endosome;GO:0000139:Golgi membrane;GO:0043235:receptor complex;GO:0005791:rough endoplasmic reticulum;	GO:0008528:G protein-coupled peptide receptor activity;GO:0017046:peptide hormone binding;GO:0004999:vasoactive intestinal polypeptide receptor activity;GO:0008179:adenylate cyclase binding;GO:0042923:neuropeptide binding;GO:0001634:pituitary adenylate cyclase-activating polypeptide receptor activity;GO:0031267:small GTPase binding;	K04587	ko04024 cAMP signaling pathway;ko04080 Neuroactive ligand-receptor interaction;ko04713 Circadian entrainment;ko04911 Insulin secretion;ko04924 Renin secretion;;
gene-ADD2	0	-1	-1	NC_010445.4	71729882	71845761	+	ADD2	adducin 2%2C transcript variant X2	GO:0030036:actin cytoskeleton organization;GO:0051017:actin filament bundle assembly;GO:0051016:barbed-end actin filament capping;GO:0030097:hemopoiesis;GO:0050900:leukocyte migration;GO:0050901:leukocyte tethering or rolling;GO:0032092:positive regulation of protein binding;GO:0065003:protein-containing complex assembly;GO:0007416:synapse assembly;	GO:0031410:cytoplasmic vesicle;GO:0005856:cytoskeleton;GO:0005829:cytosol;GO:0008290:F-actin capping protein complex;GO:0005886:plasma membrane;GO:0044853:plasma membrane raft;GO:0014069:postsynaptic density;	GO:0003779:actin binding;GO:0051015:actin filament binding;GO:0005516:calmodulin binding;GO:0060090:molecular adaptor activity;GO:0046982:protein heterodimerization activity;GO:0042803:protein homodimerization activity;GO:0019901:protein kinase binding;GO:0030507:spectrin binding;GO:0005200:structural constituent of cytoskeleton;	K18622	-
gene-ADGRA3	1	0	0	NC_010450.4	16666409	16787958	-	ADGRA3	adhesion G protein-coupled receptor A3%2C transcript variant X10	GO:0007166:cell surface receptor signaling pathway;GO:0007186:G protein-coupled receptor signaling pathway;	GO:0009897:external side of plasma membrane;GO:0016020:membrane;GO:0005886:plasma membrane;	GO:0004930:G protein-coupled receptor activity;	K08462	-
gene-ADGRB3	0	1	0	NC_010443.5	48885885	49619783	+	ADGRB3	adhesion G protein-coupled receptor B3%2C transcript variant X2	GO:0007189:adenylate cyclase-activating G protein-coupled receptor signaling pathway;GO:0007166:cell surface receptor signaling pathway;GO:0007186:G protein-coupled receptor signaling pathway;GO:0099558:maintenance of synapse structure;GO:0061743:motor learning;GO:0007520:myoblast fusion;GO:0016525:negative regulation of angiogenesis;GO:0016322:neuron remodeling;GO:0051965:positive regulation of …	GO:0150053:cerebellar climbing fiber to Purkinje cell synapse;GO:0016020:membrane;GO:0005886:plasma membrane;GO:0098794:postsynapse;GO:0098839:postsynaptic density membrane;GO:0043083:synaptic cleft;	GO:0004930:G protein-coupled receptor activity;GO:0005096:GTPase activator activity;	K04598	-
gene-ADGRF2	1	-1	0	NC_010449.5	42357184	42401773	+	ADGRF2	adhesion G protein-coupled receptor F2	GO:0007189:adenylate cyclase-activating G protein-coupled receptor signaling pathway;GO:0007166:cell surface receptor signaling pathway;GO:0007186:G protein-coupled receptor signaling pathway;	GO:0016020:membrane;	GO:0004930:G protein-coupled receptor activity;	K08454	-
gene-ADGRG7	0	0	1	NC_010455.5	158334535	158402752	-	ADGRG7	adhesion G protein-coupled receptor G7%2C transcript variant X2	GO:0007189:adenylate cyclase-activating G protein-coupled receptor signaling pathway;GO:0007166:cell surface receptor signaling pathway;GO:0007186:G protein-coupled receptor signaling pathway;	GO:0016020:membrane;GO:0005886:plasma membrane;	GO:0004930:G protein-coupled receptor activity;	K08464	-
gene-ADGRL3	1	0	0	NC_010450.4	59988280	60800177	+	ADGRL3	adhesion G protein-coupled receptor L3	GO:0007166:cell surface receptor signaling pathway;GO:0098742:cell-cell adhesion via plasma-membrane adhesion molecules;GO:0001764:neuron migration;GO:0007165:signal transduction;GO:0007416:synapse assembly;	GO:0030424:axon;GO:0005911:cell-cell junction;GO:0005615:extracellular space;GO:0005886:plasma membrane;	GO:0005509:calcium ion binding;GO:0030246:carbohydrate binding;GO:0004930:G protein-coupled receptor activity;	K04594	-
gene-ADM	-1	-1	-1	NC_010444.4	49229223	49231521	-	ADM	adrenomedullin	GO:0007189:adenylate cyclase-activating G protein-coupled receptor signaling pathway;GO:1990410:adrenomedullin receptor signaling pathway;GO:0097647:amylin receptor signaling pathway;GO:0060670:branching involved in labyrinthine layer morphogenesis;GO:0008283:cell population proliferation;GO:0048589:developmental growth;GO:0002031:G protein-coupled receptor internalization;GO:0007507:heart develo…	GO:0005737:cytoplasm;GO:0005615:extracellular space;	GO:0031700:adrenomedullin receptor binding;GO:0005179:hormone activity;	K12333	ko04080 Neuroactive ligand-receptor interaction;ko04270 Vascular smooth muscle contraction;;
gene-ADM2	0	-1	0	NC_010447.5	254397	255478	-	ADM2	adrenomedullin 2	GO:0007189:adenylate cyclase-activating G protein-coupled receptor signaling pathway;GO:0001525:angiogenesis;GO:0007586:digestion;GO:0007631:feeding behavior;GO:0045776:negative regulation of blood pressure;GO:0045766:positive regulation of angiogenesis;GO:0010628:positive regulation of gene expression;GO:0010460:positive regulation of heart rate;GO:0006468:protein phosphorylation;GO:0003073:regu…	GO:0005576:extracellular region;	GO:0005179:hormone activity;GO:0044877:protein-containing complex binding;	-	-
gene-ADM5	0	0	1	NC_010448.4	54731609	54732538	+	ADM5	adrenomedullin 5 (putative)	GO:0007189:adenylate cyclase-activating G protein-coupled receptor signaling pathway;GO:0010460:positive regulation of heart rate;GO:0003073:regulation of systemic arterial blood pressure;GO:0035809:regulation of urine volume;	GO:0005576:extracellular region;	GO:0005179:hormone activity;	-	-
gene-ADORA1	1	0	1	NC_010451.4	113835279	113875899	+	ADORA1	adenosine A1 receptor	GO:0007193:adenylate cyclase-inhibiting G protein-coupled receptor signaling pathway;GO:0097190:apoptotic signaling pathway;GO:0007267:cell-cell signaling;GO:0050890:cognition;GO:0050965:detection of temperature stimulus involved in sensory perception of pain;GO:0060079:excitatory postsynaptic potential;GO:0055089:fatty acid homeostasis;GO:0007186:G protein-coupled receptor signaling pathway;GO:0…	GO:0030673:axolemma;GO:0016323:basolateral plasma membrane;GO:0044305:calyx of Held;GO:0030425:dendrite;GO:0043197:dendritic spine;GO:0005783:endoplasmic reticulum;GO:0043025:neuronal cell body;GO:0005886:plasma membrane;GO:0014069:postsynaptic density;GO:0045211:postsynaptic membrane;GO:0048786:presynaptic active zone;GO:0042734:presynaptic membrane;GO:0045202:synapse;GO:0043195:terminal bouton;	GO:0001609:G protein-coupled adenosine receptor activity;GO:0004930:G protein-coupled receptor activity;GO:0001664:G protein-coupled receptor binding;GO:0031683:G-protein beta/gamma-subunit complex binding;GO:0031072:heat shock protein binding;GO:0032795:heterotrimeric G-protein binding;GO:0046982:protein heterodimerization activity;GO:0001883:purine nucleoside binding;	K04265	ko04022 cGMP-PKG signaling pathway;ko04024 cAMP signaling pathway;ko04071 Sphingolipid signaling pathway;ko04080 Neuroactive ligand-receptor interaction;ko04923 Regulation of lipolysis in adipocytes;ko04924 Renin secretion;ko05032 Morphine addiction;;
gene-ADORA2B	0	-1	0	NC_010454.4	59431834	59449701	-	ADORA2B	adenosine A2b receptor	GO:0007189:adenylate cyclase-activating G protein-coupled receptor signaling pathway;GO:0031668:cellular response to extracellular stimulus;GO:0019934:cGMP-mediated signaling;GO:0043303:mast cell degranulation;GO:0010753:positive regulation of cGMP-mediated signaling;GO:0032722:positive regulation of chemokine production;GO:0002882:positive regulation of chronic inflammatory response to non-antig…	GO:0098978:glutamatergic synapse;GO:0005886:plasma membrane;GO:0098793:presynapse;GO:0098685:Schaffer collateral - CA1 synapse;	GO:0001609:G protein-coupled adenosine receptor activity;	K04267	ko04015 Rap1 signaling pathway;ko04020 Calcium signaling pathway;ko04080 Neuroactive ligand-receptor interaction;ko04270 Vascular smooth muscle contraction;ko05034 Alcoholism;;
gene-ADPRHL1	1	1	1	NC_010453.5	78662293	78677945	-	ADPRHL1	ADP-ribosylhydrolase like 1%2C transcript variant X2	GO:0090630:activation of GTPase activity;GO:0003242:cardiac chamber ballooning;GO:0055003:cardiac myofibril assembly;GO:0051725:protein de-ADP-ribosylation;GO:2000785:regulation of autophagosome assembly;	GO:0005776:autophagosome;GO:0055037:recycling endosome;GO:0030017:sarcomere;	GO:0003875:ADP-ribosylarginine hydrolase activity;GO:0005096:GTPase activator activity;GO:0000287:magnesium ion binding;	-	-
gene-ADRA1A	-1	0	-1	NC_010456.5	10623391	10733378	-	ADRA1A	adrenoceptor alpha 1A	GO:0071880:adenylate cyclase-activating adrenergic receptor signaling pathway;GO:0007267:cell-cell signaling;GO:0007200:phospholipase C-activating G protein-coupled receptor signaling pathway;GO:0007204:positive regulation of cytosolic calcium ion concentration;GO:0001996:positive regulation of heart rate by epinephrine-norepinephrine;GO:0043410:positive regulation of MAPK cascade;GO:0045907:posi…	GO:0005901:caveola;GO:0005737:cytoplasm;GO:0031965:nuclear membrane;GO:0005634:nucleus;GO:0005886:plasma membrane;	GO:0004937:alpha1-adrenergic receptor activity;GO:0004930:G protein-coupled receptor activity;GO:0046982:protein heterodimerization activity;	K04135	ko04020 Calcium signaling pathway;ko04022 cGMP-PKG signaling pathway;ko04080 Neuroactive ligand-receptor interaction;ko04152 AMPK signaling pathway;ko04261 Adrenergic signaling in cardiomyocytes;ko04270 Vascular smooth muscle contraction;ko04970 Salivary secretion;;
gene-ADRB2	0	1	1	NC_010444.4	150032649	150035591	+	ADRB2	adrenoceptor beta 2	GO:0007190:activation of adenylate cyclase activity;GO:0007189:adenylate cyclase-activating G protein-coupled receptor signaling pathway;GO:0097746:blood vessel diameter maintenance;GO:0002032:desensitization of G protein-coupled receptor signaling pathway by arrestin;GO:1901098:positive regulation of autophagosome maturation;GO:1904504:positive regulation of lipophagy;GO:0043410:positive regulat…	GO:0005769:early endosome;GO:0005794:Golgi apparatus;GO:0005886:plasma membrane;GO:0043235:receptor complex;	GO:0004941:beta2-adrenergic receptor activity;GO:0051380:norepinephrine binding;GO:0042803:protein homodimerization activity;	K04142	ko04020 Calcium signaling pathway;ko04022 cGMP-PKG signaling pathway;ko04024 cAMP signaling pathway;ko04080 Neuroactive ligand-receptor interaction;ko04261 Adrenergic signaling in cardiomyocytes;ko04923 Regulation of lipolysis in adipocytes;ko04924 Renin secretion;ko04970 Salivary secretion;ko05207 Chemical carcinogenesis - receptor activation;;
gene-ADSSL1	1	1	1	NW_018084979.1	3008680	3024941	+	ADSSL1	adenylosuccinate synthase like 1%2C transcript variant X2	GO:0044208:'de novo' AMP biosynthetic process;	GO:0005737:cytoplasm;	GO:0004019:adenylosuccinate synthase activity;GO:0005525:GTP binding;GO:0000287:magnesium ion binding;	K01939	ko00230 Purine metabolism;ko00250 Alanine, aspartate and glutamate metabolism;ko01100 Metabolic pathways;ko01232 Nucleotide metabolism;ko01240 Biosynthesis of cofactors;;
gene-AFAP1L1	1	1	1	NC_010444.4	150445146	150507577	+	AFAP1L1	actin filament associated protein 1 like 1	-	GO:0070161:anchoring junction;GO:0042995:cell projection;GO:0005829:cytosol;GO:0002102:podosome;	GO:0017124:SH3 domain binding;	K18616	-
gene-AFAP1L2	1	1	1	NC_010456.5	124630797	124737350	-	AFAP1L2	actin filament associated protein 1 like 2	GO:0006954:inflammatory response;GO:0045893:positive regulation of DNA-templated transcription;GO:0045742:positive regulation of epidermal growth factor receptor signaling pathway;GO:0032757:positive regulation of interleukin-8 production;GO:0032675:regulation of interleukin-6 production;GO:0007346:regulation of mitotic cell cycle;	GO:0005829:cytosol;	GO:0042169:SH2 domain binding;GO:0017124:SH3 domain binding;	-	-
gene-AFF2	-1	0	-1	NC_010461.5	120777559	121263574	+	AFF2	AF4/FMR2 family member 2%2C transcript variant X6	GO:0007420:brain development;GO:0007611:learning or memory;GO:0006397:mRNA processing;GO:0010629:negative regulation of gene expression;GO:0035063:nuclear speck organization;GO:0010468:regulation of gene expression;GO:0043484:regulation of RNA splicing;GO:0008380:RNA splicing;	GO:0016607:nuclear speck;	GO:0002151:G-quadruplex RNA binding;	K15194	-
gene-AFF3	1	0	0	NC_010445.4	54135476	54730201	+	AFF3	AF4/FMR2 family member 3%2C transcript variant X10	GO:0035116:embryonic hindlimb morphogenesis;GO:0010468:regulation of gene expression;GO:0034612:response to tumor necrosis factor;	GO:0005829:cytosol;GO:0016604:nuclear body;GO:0005654:nucleoplasm;GO:0005634:nucleus;GO:0032783:super elongation complex;	GO:0003700:DNA-binding transcription factor activity;GO:0003690:double-stranded DNA binding;	K15195	-
gene-AGBL1	0	1	1	NC_010443.5	192725367	193534530	-	AGBL1	ATP/GTP binding protein like 1	GO:0035609:C-terminal protein deglutamylation;GO:0035610:protein side chain deglutamylation;GO:0006508:proteolysis;	GO:0005829:cytosol;	GO:0004181:metallocarboxypeptidase activity;GO:0015631:tubulin binding;GO:0008270:zinc ion binding;	-	-
gene-AGPAT2	1	0	1	NW_018084833.1	1095782	1106471	+	AGPAT2	1-acylglycerol-3-phosphate O-acyltransferase 2	GO:0016024:CDP-diacylglycerol biosynthetic process;GO:0008544:epidermis development;GO:0006654:phosphatidic acid biosynthetic process;GO:0006644:phospholipid metabolic process;GO:0001819:positive regulation of cytokine production;GO:0001961:positive regulation of cytokine-mediated signaling pathway;GO:0009410:response to xenobiotic stimulus;	GO:0005783:endoplasmic reticulum;GO:0005789:endoplasmic reticulum membrane;GO:0005886:plasma membrane;GO:0035579:specific granule membrane;	GO:0003841:1-acylglycerol-3-phosphate O-acyltransferase activity;	K13509	ko00561 Glycerolipid metabolism;ko00564 Glycerophospholipid metabolism;ko01100 Metabolic pathways;ko04072 Phospholipase D signaling pathway;ko04975 Fat digestion and absorption;;
gene-AGPAT5	1	0	1	NC_010457.5	37801121	37853472	+	AGPAT5	1-acylglycerol-3-phosphate O-acyltransferase 5	GO:0006639:acylglycerol metabolic process;GO:0016024:CDP-diacylglycerol biosynthetic process;GO:0002244:hematopoietic progenitor cell differentiation;GO:0006654:phosphatidic acid biosynthetic process;GO:0008654:phospholipid biosynthetic process;	GO:0012505:endomembrane system;GO:0005789:endoplasmic reticulum membrane;GO:0005741:mitochondrial outer membrane;GO:0005739:mitochondrion;GO:0005635:nuclear envelope;GO:0005730:nucleolus;	GO:0003841:1-acylglycerol-3-phosphate O-acyltransferase activity;GO:0016746:acyltransferase activity;	K19007	ko00561 Glycerolipid metabolism;ko00564 Glycerophospholipid metabolism;ko01100 Metabolic pathways;ko04072 Phospholipase D signaling pathway;;
gene-AGT	0	-1	0	NC_010456.5	59643030	59656835	+	AGT	angiotensinogen	GO:0007340:acrosome reaction;GO:0017156:calcium-ion regulated exocytosis;GO:0007186:G protein-coupled receptor signaling pathway;GO:0001822:kidney development;GO:0043407:negative regulation of MAP kinase activity;GO:0051387:negative regulation of neurotrophin TRK receptor signaling pathway;GO:0010536:positive regulation of activation of Janus kinase activity;GO:0090190:positive regulation of bran…	GO:0005615:extracellular space;	GO:0004867:serine-type endopeptidase inhibitor activity;GO:0031702:type 1 angiotensin receptor binding;GO:0031703:type 2 angiotensin receptor binding;	K09821	ko04072 Phospholipase D signaling pathway;ko04080 Neuroactive ligand-receptor interaction;ko04261 Adrenergic signaling in cardiomyocytes;ko04270 Vascular smooth muscle contraction;ko04614 Renin-angiotensin system;ko04924 Renin secretion;ko04925 Aldosterone synthesis and secretion;ko04927 Cortisol synthesis and secretion;ko04931 Insulin resistance;ko04933 AGE-RAGE signaling pathway in diabetic com…
gene-AGTR2	1	0	1	NC_010461.5	95267709	95272237	-	AGTR2	angiotensin II receptor type 2	GO:0097746:blood vessel diameter maintenance;GO:0006954:inflammatory response;GO:0042981:regulation of apoptotic process;	GO:0005886:plasma membrane;	GO:0004945:angiotensin type II receptor activity;	K04167	ko04080 Neuroactive ligand-receptor interaction;ko04261 Adrenergic signaling in cardiomyocytes;ko04614 Renin-angiotensin system;;
gene-AHCYL1	0	0	-1	NC_010446.5	110092976	110132826	-	AHCYL1	adenosylhomocysteinase like 1%2C transcript variant X1	GO:0038166:angiotensin-activated signaling pathway;GO:0006915:apoptotic process;GO:0042045:epithelial fluid transport;GO:1990456:mitochondrion-endoplasmic reticulum membrane tethering;GO:0006378:mRNA polyadenylation;GO:0006730:one-carbon metabolic process;GO:0010765:positive regulation of sodium ion transport;GO:0006611:protein export from nucleus;GO:0044070:regulation of monoatomic anion transpo…	GO:0016324:apical plasma membrane;GO:0005737:cytoplasm;GO:0005829:cytosol;GO:0005789:endoplasmic reticulum membrane;GO:0070062:extracellular exosome;GO:0044233:mitochondria-associated endoplasmic reticulum membrane;	GO:0042802:identical protein binding;GO:0003723:RNA binding;	K01251	ko00270 Cysteine and methionine metabolism;ko01100 Metabolic pathways;;
gene-AHCYL2	1	0	1	NC_010460.4	19260226	19441839	-	AHCYL2	adenosylhomocysteinase like 2%2C transcript variant X10	GO:0006730:one-carbon metabolic process;GO:0033353:S-adenosylmethionine cycle;	GO:0005829:cytosol;GO:0005783:endoplasmic reticulum;GO:0043005:neuron projection;	GO:0016787:hydrolase activity;GO:0004013:adenosylhomocysteinase activity;	K01251	ko00270 Cysteine and methionine metabolism;ko01100 Metabolic pathways;;
gene-AHR	-1	0	0	NC_010451.4	86511866	86555950	+	AHR	aryl hydrocarbon receptor	GO:0019933:cAMP-mediated signaling;GO:0007049:cell cycle;GO:1904613:cellular response to 2,3,7,8-tetrachlorodibenzodioxine;GO:0071320:cellular response to cAMP;GO:1904322:cellular response to forskolin;GO:0032922:circadian regulation of gene expression;GO:0045892:negative regulation of DNA-templated transcription;GO:0002841:negative regulation of T cell mediated immune response to tumor cell;GO:0…	GO:0005737:cytoplasm;GO:0005829:cytosol;GO:0034753:nuclear aryl hydrocarbon receptor complex;GO:0005634:nucleus;	GO:0070888:E-box binding;GO:0051879:Hsp90 protein binding;GO:0060090:molecular adaptor activity;GO:0004879:nuclear receptor activity;GO:0046982:protein heterodimerization activity;GO:0061629:RNA polymerase II-specific DNA-binding transcription factor binding;GO:1990837:sequence-specific double-stranded DNA binding;GO:0017025:TBP-class protein binding;GO:0001094:TFIID-class transcription factor co…	K09093	ko04659 Th17 cell differentiation;ko04934 Cushing syndrome;ko05207 Chemical carcinogenesis - receptor activation;ko05208 Chemical carcinogenesis - reactive oxygen species;;
gene-AHRR	-1	-1	-1	NC_010458.4	79730920	79810183	-	AHRR	aryl-hydrocarbon receptor repressor%2C transcript variant X5	GO:0006357:regulation of transcription by RNA polymerase II;	GO:0034751:aryl hydrocarbon receptor complex;GO:0000785:chromatin;GO:0005829:cytosol;GO:0005654:nucleoplasm;GO:0005634:nucleus;	GO:0000981:DNA-binding transcription factor activity, RNA polymerase II-specific;GO:0004879:nuclear receptor activity;GO:0046983:protein dimerization activity;GO:0000976:transcription cis-regulatory region binding;	K09094	-
gene-AIF1L	0	1	0	NC_010443.5	271075376	271099984	+	AIF1L	allograft inflammatory factor 1 like	GO:0051017:actin filament bundle assembly;GO:0097178:ruffle assembly;	GO:0015629:actin cytoskeleton;GO:0005884:actin filament;GO:0005737:cytoplasm;GO:0005925:focal adhesion;GO:0032991:protein-containing complex;GO:0032587:ruffle membrane;	GO:0051015:actin filament binding;GO:0005509:calcium ion binding;	K18617	-
gene-AIFM3	0	1	0	NC_010456.5	50562611	50576273	+	AIFM3	apoptosis inducing factor%2C mitochondria associated 3%2C transcript variant X6	GO:0097194:execution phase of apoptosis;	GO:0005737:cytoplasm;GO:0005829:cytosol;GO:0005783:endoplasmic reticulum;GO:0005743:mitochondrial inner membrane;GO:0005739:mitochondrion;	GO:0051537:2 iron, 2 sulfur cluster binding;GO:0050660:flavin adenine dinucleotide binding;GO:0046872:metal ion binding;GO:0016651:oxidoreductase activity, acting on NAD(P)H;	-	-
gene-AIG1	0	0	-1	NC_010443.5	21913237	22165078	-	AIG1	androgen induced 1%2C transcript variant X7	GO:0042758:long-chain fatty acid catabolic process;	GO:0012505:endomembrane system;GO:0016020:membrane;GO:0005886:plasma membrane;	GO:0016787:hydrolase activity;	-	-
gene-AIMP2	0	0	1	NC_010445.4	5109617	5117919	-	AIMP2	aminoacyl tRNA synthetase complex interacting multifunctional protein 2%2C transcript variant 1	GO:0006915:apoptotic process;GO:0008285:negative regulation of cell population proliferation;GO:1903632:obsolete positive regulation of aminoacyl-tRNA ligase activity;GO:0031398:positive regulation of protein ubiquitination;GO:0016567:protein ubiquitination;GO:0065003:protein-containing complex assembly;GO:0006412:translation;GO:0060510:type II pneumocyte differentiation;	GO:0017101:aminoacyl-tRNA synthetase multienzyme complex;GO:0005829:cytosol;GO:0005634:nucleus;	GO:0060090:molecular adaptor activity;	K15438	-
gene-AIPL1	-1	0	-1	NC_010454.4	50903358	50917187	+	AIPL1	aryl hydrocarbon receptor interacting protein like 1%2C transcript variant X3	GO:0006915:apoptotic process;GO:0043066:negative regulation of apoptotic process;GO:0007603:phototransduction, visible light;GO:0018343:protein farnesylation;GO:0022400:regulation of rhodopsin mediated signaling pathway;GO:0001895:retina homeostasis;	GO:0005829:cytosol;GO:0005654:nucleoplasm;GO:0001917:photoreceptor inner segment;	GO:0001918:farnesylated protein binding;GO:0003755:peptidyl-prolyl cis-trans isomerase activity;	K17767	ko04934 Cushing syndrome;ko05207 Chemical carcinogenesis - receptor activation;;
gene-AIRE	-1	0	-1	NC_010455.5	207148401	207158355	+	AIRE	autoimmune regulator	GO:0002509:central tolerance induction to self antigen;GO:0006959:humoral immune response;GO:0006955:immune response;GO:0045060:negative thymic T cell selection;GO:0002458:peripheral T cell tolerance induction;GO:0032722:positive regulation of chemokine production;GO:0045893:positive regulation of DNA-templated transcription;GO:0045944:positive regulation of transcription by RNA polymerase II;GO:…	GO:0005737:cytoplasm;GO:0001674:female germ cell nucleus;GO:0001673:male germ cell nucleus;GO:0016604:nuclear body;GO:0005634:nucleus;	GO:0003682:chromatin binding;GO:0042393:histone binding;GO:0042802:identical protein binding;GO:0000977:RNA polymerase II transcription regulatory region sequence-specific DNA binding;GO:0045182:translation regulator activity;GO:0008270:zinc ion binding;	K10603	ko04120 Ubiquitin mediated proteolysis;ko05340 Primary immunodeficiency;;
gene-AK3	0	1	1	NC_010443.5	217236561	217263144	+	AK3	adenylate kinase 3%2C transcript variant X1	GO:0006172:ADP biosynthetic process;GO:0046033:AMP metabolic process;GO:0046039:GTP metabolic process;GO:0046041:ITP metabolic process;GO:0009142:nucleoside triphosphate biosynthetic process;GO:0016310:phosphorylation;	GO:0005737:cytoplasm;GO:0005759:mitochondrial matrix;GO:0005739:mitochondrion;	GO:0004017:adenylate kinase activity;GO:0005524:ATP binding;GO:0005525:GTP binding;GO:0046899:nucleoside triphosphate adenylate kinase activity;	K00944	ko00230 Purine metabolism;ko01232 Nucleotide metabolism;ko01240 Biosynthesis of cofactors;;
gene-AK4	0	0	-1	NC_010448.4	147177029	147257799	-	AK4	adenylate kinase 4	GO:0006172:ADP biosynthetic process;GO:0046033:AMP metabolic process;GO:0046034:ATP metabolic process;GO:0071456:cellular response to hypoxia;GO:0046039:GTP metabolic process;GO:0006165:obsolete nucleoside diphosphate phosphorylation;GO:0009142:nucleoside triphosphate biosynthetic process;GO:2001169:regulation of ATP biosynthetic process;GO:0002082:regulation of oxidative phosphorylation;	GO:0005737:cytoplasm;GO:0005759:mitochondrial matrix;	GO:0004017:adenylate kinase activity;GO:0005524:ATP binding;GO:0005525:GTP binding;GO:0004550:nucleoside diphosphate kinase activity;GO:0046899:nucleoside triphosphate adenylate kinase activity;	K00939	ko00230 Purine metabolism;ko00730 Thiamine metabolism;ko01100 Metabolic pathways;ko01232 Nucleotide metabolism;ko01240 Biosynthesis of cofactors;;
gene-AKAP1	0	0	1	NC_010454.4	33396473	33410395	+	AKAP1	A-kinase anchoring protein 1	GO:0140374:antiviral innate immune response;GO:0006915:apoptotic process;	GO:0005829:cytosol;GO:0016020:membrane;GO:0005741:mitochondrial outer membrane;GO:0005739:mitochondrion;	GO:0034237:protein kinase A regulatory subunit binding;GO:0003723:RNA binding;	K16518	-
gene-AKAP13	0	0	1	NC_010449.5	87889384	88222854	+	AKAP13	A-kinase anchoring protein 13%2C transcript variant X1	GO:0086023:adenylate cyclase-activating adrenergic receptor signaling pathway involved in heart process;GO:0071875:adrenergic receptor signaling pathway;GO:0060348:bone development;GO:0055007:cardiac muscle cell differentiation;GO:0061049:cell growth involved in cardiac muscle cell development;GO:0007186:G protein-coupled receptor signaling pathway;GO:0007507:heart development;GO:0051168:nuclear …	GO:0005938:cell cortex;GO:0005829:cytosol;GO:0016020:membrane;GO:0005634:nucleus;GO:0048471:perinuclear region of cytoplasm;	GO:0005085:guanyl-nucleotide exchange factor activity;GO:0005078:MAP-kinase scaffold activity;GO:0046872:metal ion binding;GO:0060090:molecular adaptor activity;GO:0051018:protein kinase A binding;GO:0031267:small GTPase binding;	K16529	ko04928 Parathyroid hormone synthesis, secretion and action;ko05163 Human cytomegalovirus infection;;
gene-AKAP5	1	0	1	NC_010449.5	88538938	88544330	+	AKAP5	A-kinase anchoring protein 5%2C transcript variant X1	GO:0007194:negative regulation of adenylate cyclase activity;GO:0045762:positive regulation of adenylate cyclase activity;	GO:0005768:endosome;GO:0045121:membrane raft;GO:0005886:plasma membrane;GO:0045202:synapse;	GO:0008179:adenylate cyclase binding;GO:0005516:calmodulin binding;	K16522	-
gene-AKAP6	1	1	1	NC_010449.5	66913541	67462147	-	AKAP6	A-kinase anchoring protein 6%2C transcript variant X5	GO:0001508:action potential;GO:0019933:cAMP-mediated signaling;GO:0071320:cellular response to cAMP;GO:0071345:cellular response to cytokine stimulus;GO:0070886:positive regulation of calcineurin-NFAT signaling cascade;GO:0030307:positive regulation of cell growth;GO:0061051:positive regulation of cell growth involved in cardiac muscle cell development;GO:1902261:positive regulation of delayed re…	GO:0034704:calcium channel complex;GO:0005901:caveola;GO:0005737:cytoplasm;GO:0014704:intercalated disc;GO:0014701:junctional sarcoplasmic reticulum membrane;GO:0005635:nuclear envelope;GO:0031965:nuclear membrane;GO:0048471:perinuclear region of cytoplasm;GO:0016529:sarcoplasmic reticulum;GO:0030315:T-tubule;	GO:0008179:adenylate cyclase binding;GO:0060090:molecular adaptor activity;GO:0051018:protein kinase A binding;GO:0034237:protein kinase A regulatory subunit binding;GO:0043495:protein-membrane adaptor activity;GO:0044325:transmembrane transporter binding;	K16523	-
gene-AKAP7	-1	0	0	NC_010443.5	32221061	32362153	-	AKAP7	A-kinase anchoring protein 7%2C transcript variant X1	GO:0050804:modulation of chemical synaptic transmission;GO:0010738:regulation of protein kinase A signaling;	GO:0005829:cytosol;GO:0098686:hippocampal mossy fiber to CA3 synapse;GO:0005634:nucleus;GO:0032991:protein-containing complex;	GO:0000166:nucleotide binding;GO:0051018:protein kinase A binding;GO:0034237:protein kinase A regulatory subunit binding;GO:0019901:protein kinase binding;	K16524	-
gene-AKAP9	0	1	1	NC_010451.4	71895615	72054898	+	AKAP9	A-kinase anchoring protein 9	GO:0071320:cellular response to cAMP;GO:0007268:chemical synaptic transmission;GO:0051661:maintenance of centrosome location;GO:0007020:microtubule nucleation;GO:0007194:negative regulation of adenylate cyclase activity;GO:0031116:positive regulation of microtubule polymerization;GO:0033138:positive regulation of peptidyl-serine phosphorylation;GO:1901018:positive regulation of potassium ion tran…	GO:0005813:centrosome;GO:0005801:cis-Golgi network;GO:0005856:cytoskeleton;GO:0005829:cytosol;GO:0044307:dendritic branch;GO:0099147:extrinsic component of postsynaptic density membrane;GO:0098978:glutamatergic synapse;GO:0005794:Golgi apparatus;GO:0005795:Golgi stack;GO:0043231:intracellular membrane-bounded organelle;GO:0043025:neuronal cell body;GO:0034705:potassium channel complex;GO:0097060:…	GO:0003677:DNA binding;GO:0060090:molecular adaptor activity;GO:0015459:potassium channel regulator activity;GO:0034237:protein kinase A regulatory subunit binding;GO:0005102:signaling receptor binding;GO:0044325:transmembrane transporter binding;	K16551	-
gene-AKIRIN2	0	0	1	NC_010443.5	56047188	56075342	-	AKIRIN2	akirin 2	GO:0002250:adaptive immune response;GO:0021987:cerebral cortex development;GO:0042742:defense response to bacterium;GO:0009792:embryo development ending in birth or egg hatching;GO:0045087:innate immune response;GO:0071630:nuclear protein quality control by the ubiquitin-proteasome system;GO:0002821:positive regulation of adaptive immune response;GO:0050871:positive regulation of B cell activatio…	GO:0000785:chromatin;GO:0005737:cytoplasm;GO:0016020:membrane;GO:0005654:nucleoplasm;GO:0005634:nucleus;GO:0017053:transcription repressor complex;	GO:0019899:enzyme binding;GO:0042802:identical protein binding;GO:0030674:protein-macromolecule adaptor activity;GO:0003712:transcription coregulator activity;	-	-
gene-AKNAD1	0	0	-1	NC_010446.5	111195277	111229474	+	AKNAD1	AKNA domain containing 1	-	-	-	-	-
gene-AKR1B1	1	0	1	NC_010460.4	14593516	14752316	+	AKR1B1	aldo-keto reductase family 1 member B	GO:0001523:retinoid metabolic process;	GO:0005829:cytosol;	GO:0004032:alditol:NADP+ 1-oxidoreductase activity;GO:0047655:allyl-alcohol dehydrogenase activity;GO:0047956:glycerol dehydrogenase [NADP+] activity;GO:0052650:NADP-retinol dehydrogenase activity;GO:0036130:prostaglandin H2 endoperoxidase reductase activity;GO:0001758:retinal dehydrogenase activity;	K00011	ko00040 Pentose and glucuronate interconversions;ko00051 Fructose and mannose metabolism;ko00052 Galactose metabolism;ko00561 Glycerolipid metabolism;ko00790 Folate biosynthesis;ko01100 Metabolic pathways;;
gene-AKR1C1	-1	0	-1	NC_010452.4	65580297	65594998	+	AKR1C1	aldo-keto reductase family 1%2C member C1	GO:0044597:daunorubicin metabolic process;GO:0044598:doxorubicin metabolic process;GO:0042448:progesterone metabolic process;GO:0006693:prostaglandin metabolic process;GO:0008202:steroid metabolic process;	GO:0005829:cytosol;	GO:0004032:alditol:NADP+ 1-oxidoreductase activity;GO:0047023:androsterone dehydrogenase activity;GO:0032052:bile acid binding;GO:0047086:ketosteroid monooxygenase activity;GO:0016229:steroid dehydrogenase activity;	K04119	ko00140 Steroid hormone biosynthesis;ko00590 Arachidonic acid metabolism;ko00790 Folate biosynthesis;ko01100 Metabolic pathways;ko04913 Ovarian steroidogenesis;ko05208 Chemical carcinogenesis - reactive oxygen species;;
gene-AKR1CL1	-1	-1	-1	NC_010452.4	65559508	65572892	+	AKR1CL1	aldo-keto reductase family 1%2C member C-like 1%2C transcript variant X2	GO:0008202:steroid metabolic process;	GO:0005737:cytoplasm;GO:0005829:cytosol;	GO:0004032:alditol:NADP+ 1-oxidoreductase activity;GO:0004033:aldo-keto reductase (NADP) activity;GO:0047886:farnesol dehydrogenase activity;GO:0047086:ketosteroid monooxygenase activity;GO:0016229:steroid dehydrogenase activity;	K04119	ko00140 Steroid hormone biosynthesis;ko00590 Arachidonic acid metabolism;ko00790 Folate biosynthesis;ko01100 Metabolic pathways;ko04913 Ovarian steroidogenesis;ko05208 Chemical carcinogenesis - reactive oxygen species;;
gene-AKR1D1	0	0	-1	NC_010460.4	11416065	11532846	-	AKR1D1	aldo-keto reductase family 1 member D1%2C transcript variant X3	GO:0008209:androgen metabolic process;GO:0006699:bile acid biosynthetic process;GO:0030573:bile acid catabolic process;GO:0008207:C21-steroid hormone metabolic process;GO:0006707:cholesterol catabolic process;GO:0007586:digestion;GO:0008202:steroid metabolic process;	GO:0005829:cytosol;	GO:0004032:alditol:NADP+ 1-oxidoreductase activity;GO:0004033:aldo-keto reductase (NADP) activity;GO:0047787:delta4-3-oxosteroid 5beta-reductase activity;GO:0047086:ketosteroid monooxygenase activity;GO:0005496:steroid binding;GO:0016229:steroid dehydrogenase activity;	K00251	ko00120 Primary bile acid biosynthesis;ko00140 Steroid hormone biosynthesis;ko01100 Metabolic pathways;;
gene-ALDH1A2	1	0	0	NC_010443.5	113932722	114037059	+	ALDH1A2	aldehyde dehydrogenase 1 family member A2%2C transcript variant X3	GO:0110095:cellular detoxification of aldehyde;GO:0030392:fructosamine catabolic process;GO:0009449:gamma-aminobutyric acid biosynthetic process;GO:0001523:retinoid metabolic process;GO:0042572:retinol metabolic process;GO:0036438:maintenance of lens transparency;	GO:0030424:axon;GO:0005829:cytosol;GO:0045202:synapse;	GO:0106373:3-deoxyglucosone dehydrogenase activity;GO:0004029:aldehyde dehydrogenase (NAD+) activity;GO:0019145:aminobutyraldehyde dehydrogenase activity;GO:0018479:benzaldehyde dehydrogenase (NAD+) activity;GO:0043878:glyceraldehyde-3-phosphate dehydrogenase (NAD+) (non-phosphorylating) activity;GO:0001758:retinal dehydrogenase activity;GO:0051287:NAD binding;	K07249	ko00830 Retinol metabolism;ko01100 Metabolic pathways;;
gene-ALDH2	0	-1	0	NC_010456.5	39902317	39933113	-	ALDH2	aldehyde dehydrogenase 2 family (mitochondrial)	GO:0046185:aldehyde catabolic process;GO:0006068:ethanol catabolic process;GO:1903179:regulation of dopamine biosynthetic process;GO:1905627:regulation of serotonin biosynthetic process;	GO:0005759:mitochondrial matrix;GO:0005739:mitochondrion;	GO:0004029:aldehyde dehydrogenase (NAD+) activity;GO:0052689:carboxylic ester hydrolase activity;GO:0043878:glyceraldehyde-3-phosphate dehydrogenase (NAD+) (non-phosphorylating) activity;GO:0018547:nitroglycerin reductase activity;GO:0008957:phenylacetaldehyde dehydrogenase activity;	K00128	ko00010 Glycolysis / Gluconeogenesis;ko00053 Ascorbate and aldarate metabolism;ko00071 Fatty acid degradation;ko00280 Valine, leucine and isoleucine degradation;ko00310 Lysine degradation;ko00330 Arginine and proline metabolism;ko00340 Histidine metabolism;ko00380 Tryptophan metabolism;ko00410 beta-Alanine metabolism;ko00561 Glycerolipid metabolism;ko00620 Pyruvate metabolism;ko00770 Pantothenate…
gene-ALDH3B1	-1	0	0	NC_010444.4	4868561	4889179	-	ALDH3B1	aldehyde dehydrogenase 3 family member B1	GO:0006066:alcohol metabolic process;GO:0046185:aldehyde catabolic process;GO:0006081:cellular aldehyde metabolic process;GO:0034599:cellular response to oxidative stress;GO:0006068:ethanol catabolic process;GO:0006629:lipid metabolic process;GO:0006979:response to oxidative stress;GO:0030148:sphingolipid biosynthetic process;	GO:0005737:cytoplasm;GO:0005829:cytosol;GO:0070062:extracellular exosome;GO:0005886:plasma membrane;GO:0030667:secretory granule membrane;GO:0035579:specific granule membrane;GO:0031982:vesicle;	GO:0004028:3-chloroallyl aldehyde dehydrogenase activity;GO:0004029:aldehyde dehydrogenase (NAD+) activity;GO:0004030:aldehyde dehydrogenase [NAD(P)+] activity;GO:0018479:benzaldehyde dehydrogenase (NAD+) activity;GO:0018477:benzaldehyde dehydrogenase (NADP+) activity;	K00129	ko00010 Glycolysis / Gluconeogenesis;ko00340 Histidine metabolism;ko00350 Tyrosine metabolism;ko00360 Phenylalanine metabolism;ko00410 beta-Alanine metabolism;ko00980 Metabolism of xenobiotics by cytochrome P450;ko00982 Drug metabolism - cytochrome P450;ko01100 Metabolic pathways;;
gene-ALDH5A1	0	0	-1	NC_010449.5	19351485	19375515	+	ALDH5A1	aldehyde dehydrogenase 5 family member A1	GO:0007417:central nervous system development;GO:0009450:gamma-aminobutyric acid catabolic process;GO:0006105:succinate metabolic process;	GO:0005739:mitochondrion;	GO:0042802:identical protein binding;GO:0004777:succinate-semialdehyde dehydrogenase (NAD+) activity;	K00139	ko00250 Alanine, aspartate and glutamate metabolism;ko00650 Butanoate metabolism;ko01100 Metabolic pathways;;
gene-ALDOC	0	0	-1	NC_010454.4	44823376	44827273	-	ALDOC	aldolase%2C fructose-bisphosphate C%2C transcript variant X1	GO:0030388:fructose 1,6-bisphosphate metabolic process;GO:0006096:glycolytic process;	-	GO:0004332:fructose-bisphosphate aldolase activity;	K01623	ko00010 Glycolysis / Gluconeogenesis;ko00030 Pentose phosphate pathway;ko00051 Fructose and mannose metabolism;ko01100 Metabolic pathways;ko01200 Carbon metabolism;ko01230 Biosynthesis of amino acids;ko04066 HIF-1 signaling pathway;;
gene-ALK	-1	1	0	NC_010445.4	109411146	110105755	+	ALK	ALK receptor tyrosine kinase	GO:0030534:adult behavior;GO:0097009:energy homeostasis;GO:0021766:hippocampus development;GO:0050995:negative regulation of lipid catabolic process;GO:0038083:peptidyl-tyrosine autophosphorylation;GO:1900006:positive regulation of dendrite development;GO:0042127:regulation of cell population proliferation;GO:0060159:regulation of dopamine receptor signaling pathway;GO:0090648:response to environ…	GO:0005886:plasma membrane;GO:0032991:protein-containing complex;	GO:0005524:ATP binding;GO:0008201:heparin binding;GO:0042802:identical protein binding;GO:0030298:receptor signaling protein tyrosine kinase activator activity;GO:0004714:transmembrane receptor protein tyrosine kinase activity;	K05119	ko05200 Pathways in cancer;ko05223 Non-small cell lung cancer;ko05235 PD-L1 expression and PD-1 checkpoint pathway in cancer;;
gene-ALKAL1	-1	0	-1	NC_010446.5	77673200	77682697	+	ALKAL1	ALK and LTK ligand 1	GO:0070374:positive regulation of ERK1 and ERK2 cascade;GO:0070378:positive regulation of ERK5 cascade;GO:0010976:positive regulation of neuron projection development;	GO:0005615:extracellular space;GO:0005886:plasma membrane;	GO:0005125:cytokine activity;GO:0030298:receptor signaling protein tyrosine kinase activator activity;GO:0030971:receptor tyrosine kinase binding;	-	-
gene-ALOX5	-1	0	-1	NC_010456.5	90859209	90907084	-	ALOX5	arachidonate 5-lipoxygenase	GO:0019369:arachidonic acid metabolic process;GO:0036336:dendritic cell migration;GO:0042593:glucose homeostasis;GO:0051122:hepoxilin biosynthetic process;GO:0006959:humoral immune response;GO:0002232:leukocyte chemotaxis involved in inflammatory response;GO:0002523:leukocyte migration involved in inflammatory response;GO:1901753:leukotriene A4 biosynthetic process;GO:0019370:leukotriene biosynth…	GO:0005829:cytosol;GO:0005576:extracellular region;GO:0005615:extracellular space;GO:1904813:ficolin-1-rich granule lumen;GO:0005635:nuclear envelope;GO:0005641:nuclear envelope lumen;GO:0016363:nuclear matrix;GO:0031965:nuclear membrane;GO:0005654:nucleoplasm;GO:0048471:perinuclear region of cytoplasm;GO:0034774:secretory granule lumen;	GO:0004052:arachidonate 12(S)-lipoxygenase activity;GO:0004051:arachidonate 5-lipoxygenase activity;GO:0036403:arachidonate 8(S)-lipoxygenase activity;GO:0016787:hydrolase activity;GO:0005506:iron ion binding;GO:0016702:oxidoreductase activity, acting on single donors with incorporation of molecular oxygen, incorporation of two atoms of oxygen;	K00461	ko00590 Arachidonic acid metabolism;ko01100 Metabolic pathways;ko04664 Fc epsilon RI signaling pathway;ko04726 Serotonergic synapse;ko04913 Ovarian steroidogenesis;ko05145 Toxoplasmosis;;
gene-ALOX5AP	0	0	-1	NC_010453.5	7371328	7438111	+	ALOX5AP	arachidonate 5-lipoxygenase activating protein%2C transcript variant X3	GO:0019370:leukotriene biosynthetic process;	GO:0005783:endoplasmic reticulum;GO:0005789:endoplasmic reticulum membrane;GO:0005635:nuclear envelope;GO:0031965:nuclear membrane;	GO:0050544:arachidonic acid binding;GO:0008047:enzyme activator activity;GO:0004602:glutathione peroxidase activity;GO:0004364:glutathione transferase activity;GO:0004464:leukotriene-C4 synthase activity;	-	-
gene-ALPK2	1	1	1	NC_010443.5	162175241	162308074	+	ALPK2	alpha kinase 2%2C transcript variant X2	GO:0055013:cardiac muscle cell development;GO:1905223:epicardium morphogenesis;GO:0030010:establishment of cell polarity;GO:0003007:heart morphogenesis;GO:0003308:negative regulation of Wnt signaling pathway involved in heart development;GO:0006468:protein phosphorylation;GO:0042981:regulation of apoptotic process;GO:0010468:regulation of gene expression;	GO:0016323:basolateral plasma membrane;	GO:0005524:ATP binding;GO:0106310:protein serine kinase activity;GO:0004674:protein serine/threonine kinase activity;	K08868	-
gene-ALPK3	0	1	1	NC_010449.5	52667342	52718775	-	ALPK3	alpha kinase 3	GO:0055013:cardiac muscle cell development;GO:0007507:heart development;GO:0006468:protein phosphorylation;	GO:0005634:nucleus;	GO:0005524:ATP binding;GO:0106310:protein serine kinase activity;GO:0004674:protein serine/threonine kinase activity;	K08868	-
gene-ALPL	0	-1	0	NC_010448.4	79589695	79649646	+	ALPL	alkaline phosphatase%2C liver/bone/kidney%2C transcript variant X1	GO:0031214:biomineral tissue development;GO:0030282:bone mineralization;GO:0055074:calcium ion homeostasis;GO:0019725:cellular homeostasis;GO:0071407:cellular response to organic cyclic compound;GO:0016311:dephosphorylation;GO:0003006:developmental process involved in reproduction;GO:0001958:endochondral ossification;GO:0010259:obsolete multicellular organism aging;GO:0055062:phosphate ion homeos…	GO:0031012:extracellular matrix;GO:0065010:extracellular membrane-bounded organelle;GO:0005758:mitochondrial intermembrane space;GO:0031966:mitochondrial membrane;GO:0005886:plasma membrane;	GO:0043262:ADP phosphatase activity;GO:0004035:alkaline phosphatase activity;GO:0016887:ATP hydrolysis activity;GO:0005509:calcium ion binding;GO:0004427:inorganic diphosphate phosphatase activity;GO:0050187:phosphoamidase activity;GO:0052732:phosphoethanolamine phosphatase activity;GO:0033883:pyridoxal phosphatase activity;GO:0016462:pyrophosphatase activity;	K01077	ko00730 Thiamine metabolism;ko00790 Folate biosynthesis;ko01100 Metabolic pathways;ko01240 Biosynthesis of cofactors;;
gene-ALS2CL	0	0	-1	NC_010455.5	29596696	29618915	-	ALS2CL	ALS2 C-terminal like%2C transcript variant X3	GO:0016197:endosomal transport;GO:0007032:endosome organization;GO:0043087:regulation of GTPase activity;	GO:0005737:cytoplasm;GO:0031410:cytoplasmic vesicle;GO:0043231:intracellular membrane-bounded organelle;	GO:0005096:GTPase activator activity;GO:0005085:guanyl-nucleotide exchange factor activity;GO:0031267:small GTPase binding;	-	-
gene-AMACR	0	0	1	NC_010458.4	20005741	20023339	-	AMACR	alpha-methylacyl-CoA racemase	GO:0006699:bile acid biosynthetic process;GO:0008206:bile acid metabolic process;GO:0033540:fatty acid beta-oxidation using acyl-CoA oxidase;	GO:0005737:cytoplasm;GO:0005829:cytosol;GO:0043231:intracellular membrane-bounded organelle;GO:0005739:mitochondrion;GO:0005782:peroxisomal matrix;GO:0005777:peroxisome;GO:0005886:plasma membrane;	GO:0008111:alpha-methylacyl-CoA racemase activity;GO:0005102:signaling receptor binding;	K01796	ko00120 Primary bile acid biosynthesis;ko01100 Metabolic pathways;ko04146 Peroxisome;;
gene-AMDHD1	0	1	0	NC_010447.5	87551887	87569271	-	AMDHD1	amidohydrolase domain containing 1	GO:0006548:histidine catabolic process;GO:0019556:histidine catabolic process to glutamate and formamide;GO:0019557:histidine catabolic process to glutamate and formate;	GO:0005737:cytoplasm;	GO:0050480:imidazolonepropionase activity;GO:0046872:metal ion binding;	K01468	ko00340 Histidine metabolism;ko01100 Metabolic pathways;;
gene-AMH	0	0	1	NC_010444.4	76415564	76418315	+	AMH	anti-Mullerian hormone%2C transcript variant X1	GO:0007506:gonadal mesoderm development;GO:0033327:Leydig cell differentiation;GO:0001880:Mullerian duct regression;GO:2000355:negative regulation of ovarian follicle development;GO:0001541:ovarian follicle development;GO:0060389:obsolete pathway-restricted SMAD protein phosphorylation;	GO:0005615:extracellular space;	GO:0008083:growth factor activity;GO:0005114:type II transforming growth factor beta receptor binding;	K04665	ko04024 cAMP signaling pathway;ko04060 Cytokine-cytokine receptor interaction;ko04350 TGF-beta signaling pathway;ko04390 Hippo signaling pathway;;
gene-AMIGO1	1	0	1	NC_010446.5	110620429	110631549	+	AMIGO1	adhesion molecule with Ig like domain 1%2C transcript variant X1	GO:0007413:axonal fasciculation;GO:0007409:axonogenesis;GO:0007420:brain development;GO:1905232:cellular response to L-glutamate;GO:0007157:heterophilic cell-cell adhesion via plasma membrane cell adhesion molecules;GO:0007156:homophilic cell adhesion via plasma membrane adhesion molecules;GO:0042552:myelination;GO:0050772:positive regulation of axonogenesis;GO:0010976:positive regulation of neur…	GO:0030425:dendrite;GO:0016020:membrane;GO:0032809:neuronal cell body membrane;GO:1990030:pericellular basket;GO:0043204:perikaryon;GO:0008076:voltage-gated potassium channel complex;	GO:0015459:potassium channel regulator activity;	-	-
gene-AMPD1	1	1	1	NC_010446.5	105868834	105892171	+	AMPD1	adenosine monophosphate deaminase 1	GO:0046033:AMP metabolic process;GO:0032263:GMP salvage;GO:0006188:IMP biosynthetic process;GO:0032264:IMP salvage;	GO:0005829:cytosol;	GO:0003876:AMP deaminase activity;GO:0042802:identical protein binding;GO:0046872:metal ion binding;	K01490	ko00230 Purine metabolism;ko01100 Metabolic pathways;ko01232 Nucleotide metabolism;;
gene-AMPD2	0	1	1	NC_010446.5	110493490	110505123	-	AMPD2	adenosine monophosphate deaminase 2%2C transcript variant X2	GO:0046033:AMP metabolic process;GO:0052652:cyclic purine nucleotide metabolic process;GO:0097009:energy homeostasis;GO:0006188:IMP biosynthetic process;GO:0032264:IMP salvage;	GO:0005829:cytosol;	GO:0003876:AMP deaminase activity;GO:0042802:identical protein binding;GO:0046872:metal ion binding;	K01490	ko00230 Purine metabolism;ko01100 Metabolic pathways;ko01232 Nucleotide metabolism;;
gene-ANGPT2	0	0	-1	NC_010457.5	37544177	37600925	-	ANGPT2	angiopoietin 2	GO:0001525:angiogenesis;GO:0030154:cell differentiation;GO:0048014:Tie signaling pathway;	GO:0062023:collagen-containing extracellular matrix;GO:0005615:extracellular space;	GO:0046872:metal ion binding;GO:0030971:receptor tyrosine kinase binding;GO:0005102:signaling receptor binding;	K05466	ko04010 koK signaling pathway;ko04014 Ras signaling pathway;ko04015 Rap1 signaling pathway;ko04066 HIF-1 signaling pathway;ko04151 PI3K-Akt signaling pathway;ko05167 Kaposi sarcoma-associated herpesvirus infection;;
gene-ANGPT4	0	-1	0	NC_010459.5	34345926	34394977	+	ANGPT4	angiopoietin 4	GO:0001525:angiogenesis;	GO:0005576:extracellular region;	-	K05467	ko04010 koK signaling pathway;ko04014 Ras signaling pathway;ko04015 Rap1 signaling pathway;ko04066 HIF-1 signaling pathway;ko04151 PI3K-Akt signaling pathway;;
gene-ANGPTL1	0	0	1	NC_010451.4	120656313	120684313	-	ANGPTL1	angiopoietin like 1	GO:0007169:transmembrane receptor protein tyrosine kinase signaling pathway;	GO:0062023:collagen-containing extracellular matrix;GO:0005615:extracellular space;	GO:0005102:signaling receptor binding;	-	-
gene-ANGPTL4	-1	0	-1	NC_010444.4	70905767	70912892	-	ANGPTL4	angiopoietin like 4	GO:0001525:angiogenesis;GO:0072577:endothelial cell apoptotic process;GO:0006629:lipid metabolic process;GO:2000352:negative regulation of endothelial cell apoptotic process;GO:0051005:negative regulation of lipoprotein lipase activity;GO:0043335:protein unfolding;GO:0070328:triglyceride homeostasis;	GO:0062023:collagen-containing extracellular matrix;GO:0005615:extracellular space;	GO:0004857:enzyme inhibitor activity;GO:0042802:identical protein binding;GO:0005102:signaling receptor binding;	K08767	ko03320 PPAR signaling pathway;ko04979 Cholesterol metabolism;;
gene-ANK1	-1	0	-1	NC_010459.5	10752258	10985129	-	ANK1	ankyrin 1	GO:0007010:cytoskeleton organization;GO:0006888:endoplasmic reticulum to Golgi vesicle-mediated transport;GO:0006887:exocytosis;GO:0045199:maintenance of epithelial cell apical/basal polarity;GO:0072659:protein localization to plasma membrane;GO:0007165:signal transduction;	GO:0016323:basolateral plasma membrane;GO:0009898:cytoplasmic side of plasma membrane;GO:0005856:cytoskeleton;GO:0005829:cytosol;GO:0031430:M band;GO:0043005:neuron projection;GO:0005886:plasma membrane;GO:0016529:sarcoplasmic reticulum;GO:0014731:spectrin-associated cytoskeleton;	GO:0051117:ATPase binding;GO:0008093:cytoskeletal anchor activity;GO:0019899:enzyme binding;GO:0019903:protein phosphatase binding;GO:0030507:spectrin binding;GO:0005200:structural constituent of cytoskeleton;GO:0005198:structural molecule activity;GO:0044325:transmembrane transporter binding;	K10380	ko04624 Toll and Imd signaling pathway;ko05205 Proteoglycans in cancer;;
gene-ANK2	1	1	1	NC_010450.4	109306793	109661970	-	ANK2	ankyrin 2	GO:0086014:atrial cardiac muscle cell action potential;GO:0086066:atrial cardiac muscle cell to AV node cell communication;GO:0003283:atrial septum development;GO:0006874:intracellular calcium ion homeostasis;GO:0006897:endocytosis;GO:0086046:membrane depolarization during SA node cell action potential;GO:0030913:paranodal junction assembly;GO:1901021:positive regulation of calcium ion transmembr…	GO:0031672:A band;GO:0016324:apical plasma membrane;GO:0016323:basolateral plasma membrane;GO:0043034:costamere;GO:0005856:cytoskeleton;GO:0005829:cytosol;GO:0005769:early endosome;GO:0014704:intercalated disc;GO:0005764:lysosome;GO:0031430:M band;GO:0045121:membrane raft;GO:0005739:mitochondrion;GO:0043005:neuron projection;GO:0005886:plasma membrane;GO:0045211:postsynaptic membrane;GO:0055037:r…	GO:0051117:ATPase binding;GO:0008093:cytoskeletal anchor activity;GO:0019899:enzyme binding;GO:0140031:phosphorylation-dependent protein binding;GO:0019901:protein kinase binding;GO:0030674:protein-macromolecule adaptor activity;GO:0030507:spectrin binding;GO:0005200:structural constituent of cytoskeleton;GO:0044325:transmembrane transporter binding;	K10380	ko04624 Toll and Imd signaling pathway;ko05205 Proteoglycans in cancer;;
gene-ANK3	1	1	1	NC_010456.5	63416154	63809220	-	ANK3	ankyrin 3	GO:0007409:axonogenesis;GO:0071286:cellular response to magnesium ion;GO:0045184:establishment of protein localization;GO:0043001:Golgi to plasma membrane protein transport;GO:0010960:magnesium ion homeostasis;GO:0072660:maintenance of protein location in plasma membrane;GO:0071709:membrane assembly;GO:0000281:mitotic cytokinesis;GO:1902260:negative regulation of delayed rectifier potassium chann…	GO:0043194:axon initial segment;GO:0009925:basal plasma membrane;GO:0016323:basolateral plasma membrane;GO:0009986:cell surface;GO:0043034:costamere;GO:0005829:cytosol;GO:0030425:dendrite;GO:0005783:endoplasmic reticulum;GO:0005794:Golgi apparatus;GO:0014704:intercalated disc;GO:0016328:lateral plasma membrane;GO:0005764:lysosome;GO:0031594:neuromuscular junction;GO:0043005:neuron projection;GO:0…	GO:0045296:cadherin binding;GO:0008093:cytoskeletal anchor activity;GO:0008092:cytoskeletal protein binding;GO:0030674:protein-macromolecule adaptor activity;GO:0030507:spectrin binding;GO:0005200:structural constituent of cytoskeleton;GO:0044325:transmembrane transporter binding;	K10380	ko04624 Toll and Imd signaling pathway;ko05205 Proteoglycans in cancer;;
gene-ANKDD1B	1	0	1	NC_010444.4	84621096	84689819	+	ANKDD1B	ankyrin repeat and death domain containing 1B%2C transcript variant X4	GO:0007165:signal transduction;	-	-	-	-
gene-ANKLE1	-1	0	-1	NC_010444.4	60391110	60397559	-	ANKLE1	ankyrin repeat and LEM domain containing 1	GO:0000724:double-strand break repair via homologous recombination;GO:0045950:negative regulation of mitotic recombination;GO:0090305:nucleic acid phosphodiester bond hydrolysis;GO:2001022:obsolete positive regulation of response to DNA damage stimulus;GO:0006611:protein export from nucleus;GO:1905456:regulation of lymphoid progenitor cell differentiation;GO:1905453:regulation of myeloid progenit…	GO:0005737:cytoplasm;GO:0005829:cytosol;GO:0005654:nucleoplasm;	GO:0004520:DNA endonuclease activity;GO:0004519:endonuclease activity;	-	-
gene-ANKRD1	1	1	1	NC_010456.5	102603777	102612857	-	ANKRD1	ankyrin repeat domain 1	GO:0006357:regulation of transcription by RNA polymerase II;	GO:0005737:cytoplasm;GO:0005634:nucleus;GO:0048471:perinuclear region of cytoplasm;	GO:0003779:actin binding;GO:0061629:RNA polymerase II-specific DNA-binding transcription factor binding;GO:0031432:titin binding;	-	-
gene-ANKRD33B	-1	0	-1	NC_010458.4	149486	233815	+	ANKRD33B	ankyrin repeat domain 33B	-	-	-	-	-
gene-ANKRD34A	-1	0	-1	NC_010446.5	99377555	99382322	+	ANKRD34A	ankyrin repeat domain 34A%2C transcript variant X4	-	-	-	-	-
gene-ANKRD34C	0	1	0	NC_010449.5	48404846	48421101	+	ANKRD34C	ankyrin repeat domain 34C	-	-	-	-	-
gene-ANKRD37	-1	-1	-1	NC_010457.5	46445789	46450046	+	ANKRD37	ankyrin repeat domain 37%2C transcript variant X1	-	GO:0005737:cytoplasm;GO:0005829:cytosol;GO:0001673:male germ cell nucleus;GO:0005739:mitochondrion;GO:0005654:nucleoplasm;GO:0005634:nucleus;	-	-	-
gene-ANKRD44	0	1	1	NC_010457.5	100868469	101211172	-	ANKRD44	ankyrin repeat domain 44%2C transcript variant X6	-	-	-	K15503	-
gene-ANKRD53	0	0	-1	NC_010445.4	71549611	71557062	-	ANKRD53	ankyrin repeat domain 53%2C transcript variant X1	GO:0051301:cell division;GO:0007080:mitotic metaphase chromosome alignment;GO:0031116:positive regulation of microtubule polymerization;GO:1902412:regulation of mitotic cytokinesis;GO:0060236:regulation of mitotic spindle organization;	GO:0005737:cytoplasm;GO:0005819:spindle;GO:0000922:spindle pole;	-	-	-
gene-ANKRD6	0	1	0	NC_010443.5	57437947	57648262	+	ANKRD6	ankyrin repeat domain 6%2C transcript variant X2	GO:0090090:negative regulation of canonical Wnt signaling pathway;GO:0046330:positive regulation of JNK cascade;GO:2000096:positive regulation of Wnt signaling pathway, planar cell polarity pathway;	GO:0005737:cytoplasm;GO:0043231:intracellular membrane-bounded organelle;GO:0005634:nucleus;	-	-	-
gene-ANKRD63	0	-1	-1	NC_010443.5	131032619	131040348	+	ANKRD63	ankyrin repeat domain 63	-	-	-	-	-
gene-ANKRD65	0	1	1	NC_010448.4	63678757	63686409	-	ANKRD65	ankyrin repeat domain 65	-	-	-	-	-
gene-ANKS1A	1	0	1	NC_010449.5	30812925	30995369	+	ANKS1A	ankyrin repeat and sterile alpha motif domain containing 1A%2C transcript variant X12	GO:0048013:ephrin receptor signaling pathway;GO:0016322:neuron remodeling;GO:0006929:substrate-dependent cell migration;	GO:0005829:cytosol;GO:0043005:neuron projection;GO:0005654:nucleoplasm;	GO:0046875:ephrin receptor binding;	-	-
gene-ANLN	-1	0	-1	NC_010460.4	37647952	37710939	-	ANLN	anillin actin binding protein%2C transcript variant X2	GO:0000915:actomyosin contractile ring assembly;GO:0002244:hematopoietic progenitor cell differentiation;GO:0000281:mitotic cytokinesis;GO:0090521:podocyte cell migration;GO:1904172:positive regulation of bleb assembly;GO:0007096:regulation of exit from mitosis;GO:0000921:septin ring assembly;GO:0031106:septin ring organization;	GO:0015629:actin cytoskeleton;GO:0005826:actomyosin contractile ring;GO:0032059:bleb;GO:0005938:cell cortex;GO:0005829:cytosol;GO:0030496:midbody;GO:0005654:nucleoplasm;	GO:0003779:actin binding;GO:0045296:cadherin binding;	K18621	-
gene-ANO1	-1	0	-1	NC_010444.4	3202269	3373409	-	ANO1	anoctamin 1%2C transcript variant X10	GO:0006812:monoatomic cation transport;GO:0034605:cellular response to heat;GO:1901653:cellular response to peptide;GO:1902476:chloride transmembrane transport;GO:0006821:chloride transport;GO:0050965:detection of temperature stimulus involved in sensory perception of pain;GO:0106091:glial cell projection elongation;GO:0015705:iodide transport;GO:0034220:monoatomic ion transmembrane transport;GO:…	GO:0016324:apical plasma membrane;GO:0042995:cell projection;GO:0034707:chloride channel complex;GO:0070062:extracellular exosome;GO:0045121:membrane raft;GO:0005654:nucleoplasm;GO:0005886:plasma membrane;GO:0098793:presynapse;GO:0009897:external side of plasma membrane;GO:0098978:glutamatergic synapse;GO:0042734:presynaptic membrane;	GO:0005227:calcium activated cation channel activity;GO:0005254:chloride channel activity;GO:0042802:identical protein binding;GO:0005229:intracellular calcium activated chloride channel activity;GO:0015111:iodide transmembrane transporter activity;GO:0046872:metal ion binding;GO:0042803:protein homodimerization activity;GO:0005102:signaling receptor binding;GO:0005247:voltage-gated chloride chan…	K19496	-
gene-ANO3	1	1	1	NC_010444.4	33618740	34048973	-	ANO3	anoctamin 3%2C transcript variant X4	GO:0061591:calcium activated galactosylceramide scrambling;GO:0061590:calcium activated phosphatidylcholine scrambling;GO:1902476:chloride transmembrane transport;GO:0050982:detection of mechanical stimulus;GO:0016048:detection of temperature stimulus;GO:0051649:establishment of localization in cell;GO:0034220:monoatomic ion transmembrane transport;GO:0055085:transmembrane transport;	GO:0005886:plasma membrane;	GO:0005254:chloride channel activity;GO:0005229:intracellular calcium activated chloride channel activity;GO:0017128:phospholipid scramblase activity;GO:0046983:protein dimerization activity;	K19498	-
gene-ANO5	0	0	1	NC_010444.4	37171402	37256204	-	ANO5	anoctamin 5%2C transcript variant X3	GO:1902476:chloride transmembrane transport;GO:0006821:chloride transport;GO:0034220:monoatomic ion transmembrane transport;GO:0055085:transmembrane transport;	GO:0005789:endoplasmic reticulum membrane;GO:0005886:plasma membrane;GO:0031982:vesicle;	GO:0005254:chloride channel activity;GO:0005229:intracellular calcium activated chloride channel activity;GO:0046983:protein dimerization activity;	K19480	-
gene-ANO9	-1	0	0	NC_010444.4	232761	250966	-	ANO9	anoctamin 9	GO:0061591:calcium activated galactosylceramide scrambling;GO:0061590:calcium activated phosphatidylcholine scrambling;GO:0061589:calcium activated phosphatidylserine scrambling;GO:1902476:chloride transmembrane transport;GO:0006821:chloride transport;GO:0051649:establishment of localization in cell;GO:0034220:monoatomic ion transmembrane transport;GO:0006629:lipid metabolic process;GO:1902939:ne…	GO:0005886:plasma membrane;	GO:0005254:chloride channel activity;GO:0005229:intracellular calcium activated chloride channel activity;GO:0017128:phospholipid scramblase activity;	K19503	-
gene-ANPEP	-1	0	-1	NC_010449.5	55351081	55373856	-	ANPEP	alanyl aminopeptidase%2C membrane	GO:0001525:angiogenesis;GO:0030154:cell differentiation;GO:0043171:peptide catabolic process;GO:0006508:proteolysis;GO:0008217:regulation of blood pressure;GO:0007165:signal transduction;	GO:0005737:cytoplasm;GO:0005886:plasma membrane;	GO:0070006:metalloaminopeptidase activity;GO:0042277:peptide binding;GO:0001618:virus receptor activity;GO:0008270:zinc ion binding;	K11140	ko00480 Glutathione metabolism;ko01100 Metabolic pathways;ko04614 Renin-angiotensin system;ko04640 Hematopoietic cell lineage;;
gene-ANXA1	-1	0	0	NC_010443.5	226414200	226431963	+	ANXA1	annexin A1	GO:0031532:obsolete actin cytoskeleton reorganization;GO:0002250:adaptive immune response;GO:0071385:cellular response to glucocorticoid stimulus;GO:0007187:G protein-coupled receptor signaling pathway, coupled to cyclic nucleotide second messenger;GO:0071621:granulocyte chemotaxis;GO:0006954:inflammatory response;GO:0045087:innate immune response;GO:0002548:monocyte chemotaxis;GO:0045920:negativ…	GO:0016324:apical plasma membrane;GO:0016323:basolateral plasma membrane;GO:0031901:early endosome membrane;GO:0070062:extracellular exosome;GO:0005615:extracellular space;GO:0031313:extrinsic component of endosome membrane;GO:0031232:extrinsic component of external side of plasma membrane;GO:0016328:lateral plasma membrane;GO:0031514:motile cilium;GO:0005634:nucleus;GO:0001891:phagocytic cup;GO:…	GO:0005509:calcium ion binding;GO:0005544:calcium-dependent phospholipid binding;GO:0019834:phospholipase A2 inhibitor activity;	K17091	-
gene-ANXA5	0	0	-1	NC_010450.4	102387833	102420868	+	ANXA5	annexin A5	GO:0007596:blood coagulation;GO:0097211:cellular response to gonadotropin-releasing hormone;GO:0030195:negative regulation of blood coagulation;GO:1902721:negative regulation of prolactin secretion;GO:0043065:positive regulation of apoptotic process;GO:1901317:regulation of flagellated sperm motility;GO:0051592:response to calcium ion;GO:0010033:response to organic substance;	GO:0043679:axon terminus;GO:0042995:cell projection;GO:0062023:collagen-containing extracellular matrix;GO:0005737:cytoplasm;GO:0005829:cytosol;GO:0030425:dendrite;GO:0005783:endoplasmic reticulum;GO:0072563:endothelial microparticle;GO:0009897:external side of plasma membrane;GO:0005615:extracellular space;GO:0014704:intercalated disc;GO:0043025:neuronal cell body;GO:0005634:nucleus;GO:0043204:p…	GO:0005509:calcium ion binding;GO:0005544:calcium-dependent phospholipid binding;GO:0042802:identical protein binding;GO:0005388:P-type calcium transporter activity;GO:0017046:peptide hormone binding;GO:0001786:phosphatidylserine binding;GO:0030971:receptor tyrosine kinase binding;	K16646	-
gene-ANXA8	-1	-1	-1	NC_010456.5	88319209	88340716	-	ANXA8	annexin A8	GO:0007596:blood coagulation;GO:0016197:endosomal transport;GO:0007032:endosome organization;GO:1900138:negative regulation of phospholipase A2 activity;GO:1900004:negative regulation of serine-type endopeptidase activity;	GO:0005737:cytoplasm;	GO:0005509:calcium ion binding;GO:0005544:calcium-dependent phospholipid binding;	K17096	-
gene-AOAH	0	0	1	NC_010460.4	37416875	37599934	+	AOAH	acyloxyacyl hydrolase%2C transcript variant X3	GO:0006631:fatty acid metabolic process;GO:0009104:lipopolysaccharide catabolic process;GO:0050728:negative regulation of inflammatory response;	GO:0031410:cytoplasmic vesicle;GO:0005576:extracellular region;GO:0043231:intracellular membrane-bounded organelle;	GO:0050528:acyloxyacyl hydrolase activity;GO:0005509:calcium ion binding;	K01065	-
gene-AP1S1	0	0	-1	NC_010445.4	8880993	8887806	+	AP1S1	adaptor related protein complex 1 sigma 1 subunit	GO:0110010:basolateral protein secretion;GO:0006886:intracellular protein transport;GO:1903232:melanosome assembly;GO:0060155:platelet dense granule organization;GO:0006898:receptor-mediated endocytosis;GO:0009615:response to virus;GO:0016192:vesicle-mediated transport;	GO:0030121:AP-1 adaptor complex;GO:0005905:clathrin-coated pit;GO:0030659:cytoplasmic vesicle membrane;GO:0005829:cytosol;GO:0005769:early endosome;GO:0005794:Golgi apparatus;GO:0000139:Golgi membrane;GO:0043231:intracellular membrane-bounded organelle;GO:0005765:lysosomal membrane;GO:0016020:membrane;GO:0032588:trans-Golgi network membrane;	GO:0035615:clathrin adaptor activity;	K12394	ko04142 Lysosome;ko05170 Human immunodeficiency virus 1 infection;;
gene-AP1S2	0	0	-1	NC_010461.5	12367785	12397672	-	AP1S2	adaptor related protein complex 1 sigma 2 subunit%2C transcript variant X2	GO:0006886:intracellular protein transport;GO:1903232:melanosome assembly;GO:0060155:platelet dense granule organization;GO:0016192:vesicle-mediated transport;	GO:0030121:AP-1 adaptor complex;GO:0030119:AP-type membrane coat adaptor complex;GO:0005905:clathrin-coated pit;GO:0030659:cytoplasmic vesicle membrane;GO:0005829:cytosol;GO:0005769:early endosome;GO:0005794:Golgi apparatus;GO:0000139:Golgi membrane;GO:0043231:intracellular membrane-bounded organelle;GO:0005765:lysosomal membrane;GO:0032588:trans-Golgi network membrane;	GO:0035615:clathrin adaptor activity;	K12394	ko04142 Lysosome;ko05170 Human immunodeficiency virus 1 infection;;
gene-AP3M2	1	0	1	NC_010459.5	11167118	11190857	+	AP3M2	adaptor related protein complex 3 mu 2 subunit%2C transcript variant X2	GO:0008089:anterograde axonal transport;GO:0048490:anterograde synaptic vesicle transport;GO:0035654:clathrin-coated vesicle cargo loading, AP-3-mediated;GO:0006897:endocytosis;GO:0006886:intracellular protein transport;GO:0046907:intracellular transport;GO:0016183:synaptic vesicle coating;GO:0036465:synaptic vesicle recycling;GO:0016192:vesicle-mediated transport;	GO:0030123:AP-3 adaptor complex;GO:0030119:AP-type membrane coat adaptor complex;GO:1904115:axon cytoplasm;GO:0030131:clathrin adaptor complex;GO:0031410:cytoplasmic vesicle;GO:0030659:cytoplasmic vesicle membrane;GO:0005769:early endosome;GO:0005794:Golgi apparatus;GO:0098793:presynapse;	GO:0031267:small GTPase binding;	K12398	ko04142 Lysosome;;
gene-APBA1	0	0	-1	NC_010443.5	222758508	222990000	-	APBA1	amyloid beta precursor protein binding family A member 1%2C transcript variant X2	GO:0008088:axo-dendritic transport;GO:0007155:cell adhesion;GO:0007268:chemical synaptic transmission;GO:0014051:gamma-aminobutyric acid secretion;GO:0014047:glutamate secretion;GO:0001701:in utero embryonic development;GO:0006886:intracellular protein transport;GO:0007626:locomotory behavior;GO:0035264:multicellular organism growth;GO:0007399:nervous system development;GO:0099171:presynaptic mod…	GO:0005737:cytoplasm;GO:0005829:cytosol;GO:0043197:dendritic spine;GO:0098978:glutamatergic synapse;GO:0005794:Golgi apparatus;GO:0005634:nucleus;GO:0048471:perinuclear region of cytoplasm;GO:0005886:plasma membrane;GO:0048787:presynaptic active zone membrane;GO:0098685:Schaffer collateral - CA1 synapse;GO:0008021:synaptic vesicle;	GO:0001540:amyloid-beta binding;	K04531	-
gene-APCDD1	0	-1	0	NC_010448.4	97991418	98026590	-	APCDD1	APC down-regulated 1	GO:0043615:astrocyte cell migration;GO:0001942:hair follicle development;GO:0030178:negative regulation of Wnt signaling pathway;GO:0042487:regulation of odontogenesis of dentin-containing tooth;GO:0016055:Wnt signaling pathway;	GO:0005886:plasma membrane;	GO:0042802:identical protein binding;GO:0017147:Wnt-protein binding;	-	-
gene-APELA	0	0	1	NC_010450.4	53703735	53736989	+	APELA	apelin receptor early endogenous ligand%2C transcript variant X1	GO:0007512:adult heart development;GO:0001525:angiogenesis;GO:0060183:apelin receptor signaling pathway;GO:0090134:cell migration involved in mesendoderm migration;GO:0060976:coronary vasculature development;GO:0035050:embryonic heart tube development;GO:0007492:endoderm development;GO:0007507:heart development;GO:0090133:mesendoderm migration;GO:0007509:mesoderm migration involved in gastrulatio…	GO:0005576:extracellular region;GO:0005615:extracellular space;	GO:0031704:apelin receptor binding;GO:0005179:hormone activity;	-	-
gene-APH1B	0	-1	0	NC_010443.5	108549297	108763279	-	APH1B	aph-1 homolog B%2C gamma-secretase subunit%2C transcript variant X5	GO:0042987:amyloid precursor protein catabolic process;GO:0034205:amyloid-beta formation;GO:0031293:membrane protein intracellular domain proteolysis;GO:0007220:Notch receptor processing;GO:0007219:Notch signaling pathway;GO:0010950:positive regulation of endopeptidase activity;GO:0016485:protein processing;GO:0007626:locomotory behavior;GO:0006509:membrane protein ectodomain proteolysis;GO:00601…	GO:0005783:endoplasmic reticulum;GO:0010008:endosome membrane;GO:0070765:gamma-secretase complex;GO:0016020:membrane;GO:0005886:plasma membrane;GO:0030133:transport vesicle;GO:0045202:synapse;	GO:0061133:endopeptidase activator activity;GO:0030674:protein-macromolecule adaptor activity;	K06172	ko04330 Notch signaling pathway;ko05010 Alzheimer disease;;
gene-APITD1	-1	0	-1	NC_010448.4	70700802	70711719	+	APITD1	apoptosis-inducing%2C TAF9-like domain 1	GO:0051301:cell division;GO:0006974:DNA damage response;GO:0006281:DNA repair;GO:0036297:interstrand cross-link repair;GO:0031297:replication fork processing;GO:0000712:resolution of meiotic recombination intermediates;	GO:0000785:chromatin;GO:0071821:FANCM-MHF complex;GO:0043240:Fanconi anaemia nuclear complex;GO:0000776:kinetochore;	GO:0003682:chromatin binding;GO:0003677:DNA binding;GO:0003690:double-stranded DNA binding;GO:0046982:protein heterodimerization activity;	K11511	ko03460 Fanconi anemia pathway;;
gene-APLN	-1	-1	-1	NC_010461.5	106236746	106246563	-	APLN	apelin	GO:0001525:angiogenesis;GO:0060183:apelin receptor signaling pathway;GO:0060976:coronary vasculature development;GO:0042756:drinking behavior;GO:0007369:gastrulation;GO:0045776:negative regulation of blood pressure;GO:1904022:positive regulation of G protein-coupled receptor internalization;GO:0045823:positive regulation of heart contraction;	GO:0005576:extracellular region;GO:0005615:extracellular space;	GO:0031704:apelin receptor binding;GO:0005179:hormone activity;	K05225	ko04080 Neuroactive ligand-receptor interaction;ko04371 Apelin signaling pathway;;
gene-APOA1	0	0	1	NC_010451.4	44216481	44218360	-	APOA1	apolipoprotein A1	GO:0008203:cholesterol metabolic process;GO:0006869:lipid transport;GO:0042157:lipoprotein metabolic process;GO:0018206:peptidyl-methionine modification;GO:0010875:positive regulation of cholesterol efflux;GO:0050766:positive regulation of phagocytosis;GO:1902995:positive regulation of phospholipid efflux;GO:0018158:protein oxidation;GO:0050821:protein stabilization;	GO:0005615:extracellular space;GO:0034364:high-density lipoprotein particle;	GO:0008289:lipid binding;GO:0042803:protein homodimerization activity;	K08757	ko03320 PPAR signaling pathway;ko04975 Fat digestion and absorption;ko04977 Vitamin digestion and absorption;ko04979 Cholesterol metabolism;ko05143 African trypanosomiasis;ko05417 Lipid and atherosclerosis;;
gene-APOA4	0	0	1	NC_010451.4	44201587	44204072	-	APOA4	apolipoprotein A4	GO:0006695:cholesterol biosynthetic process;GO:0033344:cholesterol efflux;GO:0042632:cholesterol homeostasis;GO:0034380:high-density lipoprotein particle assembly;GO:0042157:lipoprotein metabolic process;GO:0046470:phosphatidylcholine metabolic process;GO:0033700:phospholipid efflux;GO:0045723:positive regulation of fatty acid biosynthetic process;GO:0046889:positive regulation of lipid biosynthe…	GO:0042627:chylomicron;GO:0034364:high-density lipoprotein particle;	GO:0015485:cholesterol binding;GO:0031210:phosphatidylcholine binding;GO:0060228:phosphatidylcholine-sterol O-acyltransferase activator activity;GO:0005543:phospholipid binding;	K08760	ko04975 Fat digestion and absorption;ko04977 Vitamin digestion and absorption;ko04979 Cholesterol metabolism;ko05417 Lipid and atherosclerosis;;
gene-APOBEC2	1	1	1	NC_010449.5	36364258	36381012	+	APOBEC2	apolipoprotein B mRNA editing enzyme catalytic subunit 2	-	-	-	K18772	-
gene-APOD	1	1	1	NC_010455.5	132514546	132562594	-	APOD	apolipoprotein D%2C transcript variant X1	GO:0007568:obsolete aging;GO:0007420:brain development;GO:0006006:glucose metabolic process;GO:0006629:lipid metabolic process;GO:0006869:lipid transport;GO:1900016:negative regulation of cytokine production involved in inflammatory response;GO:0051895:negative regulation of focal adhesion assembly;GO:0060588:negative regulation of lipoprotein lipid oxidation;GO:0071638:negative regulation of mon…	GO:0005737:cytoplasm;GO:0022626:cytosolic ribosome;GO:0030425:dendrite;GO:0005783:endoplasmic reticulum;GO:0005615:extracellular space;GO:0043025:neuronal cell body;GO:0048471:perinuclear region of cytoplasm;	GO:0015485:cholesterol binding;	K03098	-
gene-APOE	0	1	1	NC_010448.4	51373113	51375333	+	APOE	apolipoprotein E	GO:0033344:cholesterol efflux;GO:0034382:chylomicron remnant clearance;GO:0034380:high-density lipoprotein particle assembly;GO:0071831:intermediate-density lipoprotein particle clearance;GO:0042158:lipoprotein biosynthetic process;GO:0032438:melanosome organization;GO:0071830:triglyceride-rich lipoprotein particle clearance;GO:0034447:very-low-density lipoprotein particle clearance;	GO:0042627:chylomicron;GO:0070062:extracellular exosome;GO:0031012:extracellular matrix;GO:0005615:extracellular space;GO:0034364:high-density lipoprotein particle;GO:0034363:intermediate-density lipoprotein particle;GO:0034362:low-density lipoprotein particle;GO:0097487:multivesicular body, internal vesicle;GO:0034361:very-low-density lipoprotein particle;	GO:0043395:heparan sulfate proteoglycan binding;GO:0008201:heparin binding;GO:0042802:identical protein binding;GO:0008289:lipid binding;GO:0050750:low-density lipoprotein particle receptor binding;	K04524	ko04979 Cholesterol metabolism;ko05010 Alzheimer disease;;
gene-APOF	-1	0	0	NC_010447.5	21759670	21760753	-	APOF	apolipoprotein F	-	-	-	-	-
gene-APOLD1	0	0	-1	NC_010447.5	59667088	59672021	-	APOLD1	apolipoprotein L domain containing 1	GO:0001525:angiogenesis;GO:0030154:cell differentiation;GO:0006869:lipid transport;GO:0042157:lipoprotein metabolic process;GO:0045601:regulation of endothelial cell differentiation;	GO:0005576:extracellular region;GO:0005886:plasma membrane;	GO:0008289:lipid binding;	-	-
gene-AQP11	1	0	0	NC_010451.4	12065550	12076339	+	AQP11	aquaporin 11	GO:0009992:intracellular water homeostasis;GO:0080170:hydrogen peroxide transmembrane transport;GO:0050680:negative regulation of epithelial cell proliferation;GO:0008284:positive regulation of cell population proliferation;GO:0051260:protein homooligomerization;GO:0072014:proximal tubule development;	GO:0005737:cytoplasm;GO:0030659:cytoplasmic vesicle membrane;GO:0005783:endoplasmic reticulum;GO:0005789:endoplasmic reticulum membrane;GO:0048471:perinuclear region of cytoplasm;GO:0005886:plasma membrane;	GO:0015267:channel activity;GO:0015250:water channel activity;	K09870	-
gene-AQP3	1	1	1	NC_010452.4	33045374	33050285	+	AQP3	aquaporin 3 (Gill blood group)	GO:0015793:glycerol transmembrane transport;GO:0015791:polyol transmembrane transport;GO:0006833:water transport;	GO:0016323:basolateral plasma membrane;GO:0005886:plasma membrane;	GO:0015254:glycerol channel activity;GO:0015166:polyol transmembrane transporter activity;GO:0015204:urea transmembrane transporter activity;GO:0015250:water channel activity;	K09876	ko04962 Vasopressin-regulated water reabsorption;;
gene-AQP5	-1	0	-1	NC_010447.5	15876527	15879608	+	AQP5	aquaporin 5	GO:0048593:camera-type eye morphogenesis;GO:0015670:carbon dioxide transport;GO:0071476:cellular hypotonic response;GO:0042476:odontogenesis;GO:0030157:pancreatic juice secretion;GO:0051289:protein homotetramerization;GO:0046541:saliva secretion;GO:0006833:water transport;	GO:0016324:apical plasma membrane;GO:0009925:basal plasma membrane;GO:0030659:cytoplasmic vesicle membrane;GO:0005783:endoplasmic reticulum;GO:0016020:membrane;GO:0005902:microvillus;GO:0005886:plasma membrane;	GO:0042802:identical protein binding;GO:0015250:water channel activity;	K09867	ko04970 Salivary secretion;;
gene-ARAP3	0	0	-1	NC_010444.4	143304076	143327588	-	ARAP3	ArfGAP with RhoGAP domain%2C ankyrin repeat and PH domain 3%2C transcript variant X8	GO:0007010:cytoskeleton organization;GO:0043547:positive regulation of GTPase activity;GO:0007165:signal transduction;GO:0016192:vesicle-mediated transport;	GO:0005737:cytoplasm;GO:0005856:cytoskeleton;GO:0030027:lamellipodium;GO:0005886:plasma membrane;GO:0001726:ruffle;	GO:0005096:GTPase activator activity;GO:0046872:metal ion binding;GO:0005547:phosphatidylinositol-3,4,5-trisphosphate binding;GO:0043325:phosphatidylinositol-3,4-bisphosphate binding;	K12490	ko04015 Rap1 signaling pathway;ko04024 cAMP signaling pathway;ko04144 Endocytosis;;
gene-ARC	-1	0	0	NC_010446.5	1517986	1521403	+	ARC	activity regulated cytoskeleton associated protein	GO:0009952:anterior/posterior pattern specification;GO:0016477:cell migration;GO:0007010:cytoskeleton organization;GO:0006897:endocytosis;GO:0007492:endoderm development;GO:0007612:learning;GO:0007616:long-term memory;GO:0050804:modulation of chemical synaptic transmission;GO:0051028:mRNA transport;GO:2000969:positive regulation of AMPA receptor activity;GO:0051260:protein homooligomerization;GO:…	GO:0001669:acrosomal vesicle;GO:0015629:actin cytoskeleton;GO:0005938:cell cortex;GO:0005737:cytoplasm;GO:0005856:cytoskeleton;GO:0030425:dendrite;GO:0043197:dendritic spine;GO:0031901:early endosome membrane;GO:1903561:extracellular vesicle;GO:0098978:glutamatergic synapse;GO:0045121:membrane raft;GO:0071598:neuronal ribonucleoprotein granule;GO:0005886:plasma membrane;GO:0098839:postsynaptic de…	GO:0003779:actin binding;GO:0003729:mRNA binding;	K15867	ko05031 Amphetamine addiction;;
gene-AREG	-1	-1	-1	NC_010450.4	70417935	70428106	+	AREG	amphiregulin	GO:0007267:cell-cell signaling;GO:0060598:dichotomous subdivision of terminal units involved in mammary gland duct morphogenesis;GO:0007173:epidermal growth factor receptor signaling pathway;GO:0060750:epithelial cell proliferation involved in mammary gland duct elongation;GO:0038134:ERBB2-EGFR signaling pathway;GO:0007186:G protein-coupled receptor signaling pathway;GO:0014009:glial cell prolife…	GO:0009986:cell surface;GO:0030669:clathrin-coated endocytic vesicle membrane;GO:0005789:endoplasmic reticulum membrane;GO:0033116:endoplasmic reticulum-Golgi intermediate compartment membrane;GO:0012507:ER to Golgi transport vesicle membrane;GO:0005576:extracellular region;GO:0005615:extracellular space;GO:0005634:nucleus;	GO:0005125:cytokine activity;GO:0005154:epidermal growth factor receptor binding;GO:0008083:growth factor activity;GO:0048018:receptor ligand activity;GO:0030297:transmembrane receptor protein tyrosine kinase activator activity;	K09782	ko04010 koK signaling pathway;ko04012 ErbB signaling pathway;ko04151 PI3K-Akt signaling pathway;ko04390 Hippo signaling pathway;ko05210 Colorectal cancer;;
gene-ARG1	-1	-1	-1	NC_010443.5	32006035	32028983	-	ARG1	arginase 1	GO:0019547:arginine catabolic process to ornithine;GO:0000050:urea cycle;	GO:0005737:cytoplasm;GO:0005829:cytosol;	GO:0004053:arginase activity;GO:0030145:manganese ion binding;	K01476	ko00220 Arginine biosynthesis;ko00330 Arginine and proline metabolism;ko01100 Metabolic pathways;ko01230 Biosynthesis of amino acids;ko05146 Amoebiasis;;
gene-ARHGAP10	0	0	1	NC_010450.4	80674999	81024501	-	ARHGAP10	Rho GTPase activating protein 10%2C transcript variant X2	GO:0007010:cytoskeleton organization;GO:0043066:negative regulation of apoptotic process;GO:0007165:signal transduction;	GO:0005829:cytosol;GO:0048471:perinuclear region of cytoplasm;GO:0005886:plasma membrane;	GO:0005096:GTPase activator activity;	K13736	ko05100 Bacterial invasion of epithelial cells;;
gene-ARHGAP11A	-1	0	-1	NC_010443.5	136497436	136522355	+	ARHGAP11A	Rho GTPase activating protein 11A	GO:0043547:positive regulation of GTPase activity;GO:0051056:regulation of small GTPase mediated signal transduction;GO:0007165:signal transduction;	GO:0005829:cytosol;GO:0005634:nucleus;	GO:0005096:GTPase activator activity;	-	-
gene-ARHGAP22	0	-1	-1	NC_010456.5	89113774	89331629	-	ARHGAP22	Rho GTPase activating protein 22%2C transcript variant X11	GO:0090630:activation of GTPase activity;GO:0001525:angiogenesis;GO:0030154:cell differentiation;GO:0099175:regulation of postsynapse organization;GO:0051056:regulation of small GTPase mediated signal transduction;GO:0007165:signal transduction;	GO:0005829:cytosol;GO:0005925:focal adhesion;GO:0098978:glutamatergic synapse;GO:0005634:nucleus;GO:0005737:cytoplasm;	GO:0005096:GTPase activator activity;	-	-
gene-ARHGAP24	0	0	1	NC_010450.4	132761967	133506065	-	ARHGAP24	Rho GTPase activating protein 24%2C transcript variant X8	GO:0090630:activation of GTPase activity;GO:0001525:angiogenesis;GO:0030154:cell differentiation;GO:0035021:negative regulation of Rac protein signal transduction;GO:1900028:negative regulation of ruffle assembly;GO:0007165:signal transduction;GO:0035313:wound healing, spreading of epidermal cells;	GO:0005912:adherens junction;GO:0042995:cell projection;GO:0005737:cytoplasm;GO:0005856:cytoskeleton;GO:0005925:focal adhesion;	GO:0005096:GTPase activator activity;	-	-
gene-ARHGAP25	0	0	-1	NC_010445.4	73556561	73649997	-	ARHGAP25	Rho GTPase activating protein 25%2C transcript variant X6	GO:0007015:actin filament organization;GO:0090630:activation of GTPase activity;GO:0051058:negative regulation of small GTPase mediated signal transduction;GO:0006911:phagocytosis, engulfment;GO:0007165:signal transduction;	GO:0001891:phagocytic cup;	GO:0005096:GTPase activator activity;	-	-
gene-ARHGAP27	0	0	-1	NC_010454.4	18037007	18069989	+	ARHGAP27	Rho GTPase activating protein 27%2C transcript variant X7	GO:0043547:positive regulation of GTPase activity;GO:0006898:receptor-mediated endocytosis;GO:0043087:regulation of GTPase activity;GO:0051056:regulation of small GTPase mediated signal transduction;GO:0007165:signal transduction;	GO:0005737:cytoplasm;GO:0005829:cytosol;GO:0016020:membrane;	GO:0005096:GTPase activator activity;GO:0017124:SH3 domain binding;	-	-
gene-ARHGAP29	-1	0	0	NC_010446.5	123082137	123158275	+	ARHGAP29	Rho GTPase activating protein 29%2C transcript variant X1	GO:0090630:activation of GTPase activity;GO:0007165:signal transduction;	GO:0005737:cytoplasm;GO:0032991:protein-containing complex;	GO:0005096:GTPase activator activity;GO:0046872:metal ion binding;GO:0030165:PDZ domain binding;	-	-
gene-ARHGAP30	-1	0	-1	NC_010446.5	89375486	89394190	+	ARHGAP30	Rho GTPase activating protein 30%2C transcript variant X4	GO:0051056:regulation of small GTPase mediated signal transduction;GO:0007264:small GTPase mediated signal transduction;	GO:0031410:cytoplasmic vesicle;GO:0005829:cytosol;GO:0043231:intracellular membrane-bounded organelle;	GO:0005096:GTPase activator activity;	-	-
gene-ARHGAP33	-1	0	-1	NC_010448.4	45198657	45213655	+	ARHGAP33	Rho GTPase activating protein 33%2C transcript variant X3	GO:0015031:protein transport;GO:0061001:regulation of dendritic spine morphogenesis;GO:0009636:response to toxic substance;GO:0007264:small GTPase mediated signal transduction;	GO:0005737:cytoplasm;GO:0005829:cytosol;GO:0043197:dendritic spine;GO:0005886:plasma membrane;GO:0032991:protein-containing complex;	GO:0005096:GTPase activator activity;GO:0035091:phosphatidylinositol binding;GO:0019901:protein kinase binding;	K17933	-
gene-ARHGAP39	1	0	1	NC_010446.5	206135	274998	+	ARHGAP39	Rho GTPase activating protein 39	GO:0099173:postsynapse organization;GO:0007165:signal transduction;	GO:0005737:cytoplasm;GO:0005856:cytoskeleton;GO:0098978:glutamatergic synapse;GO:0005634:nucleus;GO:0098794:postsynapse;	GO:0005096:GTPase activator activity;	-	-
gene-ARHGAP4	1	0	1	NC_010461.5	124641222	124655312	-	ARHGAP4	Rho GTPase activating protein 4	GO:0007010:cytoskeleton organization;GO:0030517:negative regulation of axon extension;GO:0030336:negative regulation of cell migration;GO:0010764:negative regulation of fibroblast migration;GO:0007399:nervous system development;GO:0051056:regulation of small GTPase mediated signal transduction;GO:0007266:Rho protein signal transduction;	GO:0005737:cytoplasm;GO:0005829:cytosol;GO:0005794:Golgi apparatus;GO:0030426:growth cone;GO:0005874:microtubule;GO:0005654:nucleoplasm;	GO:0005096:GTPase activator activity;GO:0042802:identical protein binding;	K07526	ko04360 Axon guidance;;
gene-ARHGAP8	0	1	1	NC_010447.5	4399874	4450505	-	ARHGAP8	Rho GTPase activating protein 8	GO:2001136:negative regulation of endocytic recycling;GO:0070374:positive regulation of ERK1 and ERK2 cascade;GO:0051056:regulation of small GTPase mediated signal transduction;GO:0007264:small GTPase mediated signal transduction;	GO:0005737:cytoplasm;GO:0005829:cytosol;	GO:0005096:GTPase activator activity;	K18470	-
gene-ARHGAP9	1	0	1	NC_010447.5	22747346	22762179	-	ARHGAP9	Rho GTPase activating protein 9%2C transcript variant X3	GO:0043087:regulation of GTPase activity;GO:0051056:regulation of small GTPase mediated signal transduction;GO:0007165:signal transduction;	GO:0005737:cytoplasm;GO:0005829:cytosol;GO:0005576:extracellular region;GO:0034774:secretory granule lumen;	GO:0005096:GTPase activator activity;GO:0005547:phosphatidylinositol-3,4,5-trisphosphate binding;	-	-
gene-ARHGDIG	-1	0	0	NC_010445.4	41397640	41402095	-	ARHGDIG	Rho GDP dissociation inhibitor gamma%2C transcript variant X2	GO:0007266:Rho protein signal transduction;	GO:0005829:cytosol;GO:0016020:membrane;	GO:0005096:GTPase activator activity;GO:0005094:Rho GDP-dissociation inhibitor activity;	K12462	ko04722 Neurotrophin signaling pathway;ko04962 Vasopressin-regulated water reabsorption;;
gene-ARHGEF10	0	0	-1	NC_010457.5	33370093	33465852	+	ARHGEF10	Rho guanine nucleotide exchange factor 10	GO:0030036:actin cytoskeleton organization;GO:0090630:activation of GTPase activity;GO:0051298:centrosome duplication;GO:0090307:mitotic spindle assembly;GO:0022011:myelination in peripheral nervous system;GO:0051496:positive regulation of stress fiber assembly;GO:0051056:regulation of small GTPase mediated signal transduction;	GO:0005813:centrosome;GO:0005829:cytosol;	GO:0005085:guanyl-nucleotide exchange factor activity;GO:0019894:kinesin binding;	K16727	-
gene-ARHGEF19	-1	0	-1	NC_010448.4	75317811	75335292	-	ARHGEF19	Rho guanine nucleotide exchange factor 19%2C transcript variant X1	GO:0090630:activation of GTPase activity;GO:0032956:regulation of actin cytoskeleton organization;GO:0051056:regulation of small GTPase mediated signal transduction;GO:0060071:Wnt signaling pathway, planar cell polarity pathway;GO:0042060:wound healing;	GO:0005829:cytosol;	GO:0005096:GTPase activator activity;GO:0005085:guanyl-nucleotide exchange factor activity;	-	-
gene-ARHGEF39	-1	0	-1	NC_010443.5	236383684	236387705	-	ARHGEF39	Rho guanine nucleotide exchange factor 39	GO:0030335:positive regulation of cell migration;	GO:0005886:plasma membrane;	GO:0005085:guanyl-nucleotide exchange factor activity;	-	-
gene-ARHGEF4	0	-1	-1	NC_010457.5	57260772	57378634	+	ARHGEF4	Rho guanine nucleotide exchange factor 4%2C transcript variant X5	GO:0046847:filopodium assembly;GO:0035556:intracellular signal transduction;GO:0030032:lamellipodium assembly;GO:0051056:regulation of small GTPase mediated signal transduction;	GO:0005829:cytosol;GO:0032587:ruffle membrane;	GO:0005085:guanyl-nucleotide exchange factor activity;GO:0019904:protein domain specific binding;	K05769	ko04810 Regulation of actin cytoskeleton;;
gene-ARHGEF9	-1	0	-1	NC_010461.5	50159912	50578020	-	ARHGEF9	Cdc42 guanine nucleotide exchange factor 9%2C transcript variant X9	GO:0099150:regulation of postsynaptic specialization assembly;GO:0051056:regulation of small GTPase mediated signal transduction;GO:0043113:receptor clustering;GO:0007264:small GTPase mediated signal transduction;	GO:0005829:cytosol;GO:0098982:GABA-ergic synapse;GO:0014069:postsynaptic density;GO:0099572:postsynaptic specialization;GO:0005938:cell cortex;GO:0098690:glycinergic synapse;GO:0005886:plasma membrane;	GO:0005085:guanyl-nucleotide exchange factor activity;	K05769	ko04810 Regulation of actin cytoskeleton;;
gene-ARL11	0	0	-1	NC_010453.5	18097723	18100425	-	ARL11	ADP ribosylation factor like GTPase 11%2C transcript variant X1	GO:0006886:intracellular protein transport;GO:0016192:vesicle-mediated transport;	GO:0005737:cytoplasm;GO:0005886:plasma membrane;	GO:0005525:GTP binding;GO:0003924:GTPase activity;	K07959	-
gene-ARL13B	0	0	-1	NC_010455.5	165829772	165910959	-	ARL13B	ADP ribosylation factor like GTPase 13B%2C transcript variant X6	GO:0060271:cilium assembly;GO:0009953:dorsal/ventral pattern formation;GO:0021943:formation of radial glial scaffolds;GO:0001947:heart looping;GO:0021830:interneuron migration from the subpallium to the cortex;GO:0070986:left/right axis specification;GO:0021532:neural tube patterning;GO:1905515:non-motile cilium assembly;GO:0097500:receptor localization to non-motile cilium;GO:0010226:response to…	GO:0005930:axoneme;GO:0060170:ciliary membrane;GO:0005929:cilium;GO:0005829:cytosol;GO:0031514:motile cilium;GO:0097730:non-motile cilium;	GO:0005525:GTP binding;GO:0003924:GTPase activity;	K07962	-
gene-ARL4A	0	0	1	NC_010451.4	82224985	82228951	+	ARL4A	ADP ribosylation factor like GTPase 4A	GO:0050873:brown fat cell differentiation;GO:0006886:intracellular protein transport;GO:0016192:vesicle-mediated transport;	GO:0005737:cytoplasm;GO:0005829:cytosol;GO:0005730:nucleolus;GO:0005654:nucleoplasm;GO:0005634:nucleus;GO:0005886:plasma membrane;	GO:0005525:GTP binding;GO:0003924:GTPase activity;	K07945	-
gene-ARL4C	-1	0	-1	NC_010457.5	134618490	134622211	-	ARL4C	ADP ribosylation factor like GTPase 4C	GO:0032456:endocytic recycling;GO:0006886:intracellular protein transport;GO:0016192:vesicle-mediated transport;	GO:0005737:cytoplasm;GO:0005829:cytosol;GO:0030175:filopodium;GO:0005634:nucleus;GO:0005886:plasma membrane;	GO:0043014:alpha-tubulin binding;GO:0005525:GTP binding;GO:0003924:GTPase activity;	K07945	-
gene-ARL6IP5	0	0	1	NC_010455.5	50509777	50538004	+	ARL6IP5	ADP ribosylation factor like GTPase 6 interacting protein 5	GO:0015813:L-glutamate transmembrane transport;GO:0002037:negative regulation of L-glutamate import across plasma membrane;GO:0051051:negative regulation of transport;	GO:0005856:cytoskeleton;GO:0005789:endoplasmic reticulum membrane;GO:0016020:membrane;GO:0005886:plasma membrane;	-	-	-
gene-ARMC4	1	0	0	NC_010452.4	39276423	39463096	-	ARMC4	armadillo repeat containing 4%2C transcript variant X3	GO:0003341:cilium movement;GO:0007368:determination of left/right symmetry;GO:0007507:heart development;GO:0036158:outer dynein arm assembly;GO:0003356:regulation of cilium beat frequency;GO:0021591:ventricular system development;	GO:0097546:ciliary base;GO:0120228:outer dynein arm docking complex;	-	-	-
gene-ARMCX2	1	0	0	NC_010461.5	83213939	83218601	-	ARMCX2	armadillo repeat containing%2C X-linked 2%2C transcript variant X1	-	GO:0005741:mitochondrial outer membrane;GO:0005739:mitochondrion;	-	-	-
gene-ARMCX4	0	0	1	NC_010461.5	83092592	83130725	+	ARMCX4	armadillo repeat containing%2C X-linked 4%2C transcript variant X1	-	GO:0016020:membrane;	-	-	-
gene-ARNT2	0	0	-1	NC_010449.5	49259118	49450471	+	ARNT2	aryl hydrocarbon receptor nuclear translocator 2%2C transcript variant X7	GO:0007420:brain development;GO:0007417:central nervous system development;GO:0001701:in utero embryonic development;GO:0045893:positive regulation of DNA-templated transcription;GO:0045944:positive regulation of transcription by RNA polymerase II;GO:0006355:regulation of DNA-templated transcription;GO:0006357:regulation of transcription by RNA polymerase II;GO:0001666:response to hypoxia;	GO:0034751:aryl hydrocarbon receptor complex;GO:0000785:chromatin;GO:0005737:cytoplasm;GO:0005654:nucleoplasm;GO:0005634:nucleus;GO:0005667:transcription regulator complex;	GO:0017162:aryl hydrocarbon receptor binding;GO:0001228:DNA-binding transcription activator activity, RNA polymerase II-specific;GO:0003700:DNA-binding transcription factor activity;GO:0000981:DNA-binding transcription factor activity, RNA polymerase II-specific;GO:0046982:protein heterodimerization activity;GO:0000978:RNA polymerase II cis-regulatory region sequence-specific DNA binding;GO:19908…	K15589	ko05200 Pathways in cancer;ko05202 Transcriptional misregulation in cancer;ko05211 Renal cell carcinoma;;
gene-ARNTL	-1	0	-1	NC_010444.4	45895637	46025174	-	ARNTL	aryl hydrocarbon receptor nuclear translocator like	GO:0032922:circadian regulation of gene expression;GO:0007623:circadian rhythm;GO:0045892:negative regulation of DNA-templated transcription;GO:0045599:negative regulation of fat cell differentiation;GO:2000323:negative regulation of glucocorticoid receptor signaling pathway;GO:0032007:negative regulation of TOR signaling;GO:0090403:oxidative stress-induced premature senescence;GO:0090263:positiv…	GO:0034751:aryl hydrocarbon receptor complex;GO:0033391:chromatoid body;GO:1990513:CLOCK-BMAL transcription complex;GO:0005634:nucleus;GO:0016605:PML body;GO:0005667:transcription regulator complex;GO:0005737:cytoplasm;GO:0005829:cytosol;GO:0043231:intracellular membrane-bounded organelle;GO:0016604:nuclear body;GO:0005654:nucleoplasm;	GO:0017162:aryl hydrocarbon receptor binding;GO:0000981:DNA-binding transcription factor activity, RNA polymerase II-specific;GO:0070888:E-box binding;GO:0051879:Hsp90 protein binding;GO:0046983:protein dimerization activity;GO:0000978:RNA polymerase II cis-regulatory region sequence-specific DNA binding;GO:0043565:sequence-specific DNA binding;GO:0000976:transcription cis-regulatory region bindi…	K02296	ko04710 Circadian rhythm;ko04711 Circadian rhythm - fly;ko04728 Dopaminergic synapse;;
gene-ARNTL2	-1	0	-1	NC_010447.5	46289873	46482369	-	ARNTL2	aryl hydrocarbon receptor nuclear translocator like 2%2C transcript variant X8	GO:0032922:circadian regulation of gene expression;GO:0007623:circadian rhythm;GO:0009649:entrainment of circadian clock;GO:0042753:positive regulation of circadian rhythm;GO:0045893:positive regulation of DNA-templated transcription;GO:0045944:positive regulation of transcription by RNA polymerase II;GO:0006355:regulation of DNA-templated transcription;GO:0006357:regulation of transcription by R…	GO:0034751:aryl hydrocarbon receptor complex;GO:0000785:chromatin;GO:1990513:CLOCK-BMAL transcription complex;GO:0005737:cytoplasm;GO:0005730:nucleolus;GO:0005654:nucleoplasm;GO:0005634:nucleus;	GO:0003700:DNA-binding transcription factor activity;GO:0000981:DNA-binding transcription factor activity, RNA polymerase II-specific;GO:0070888:E-box binding;GO:0046983:protein dimerization activity;GO:0000978:RNA polymerase II cis-regulatory region sequence-specific DNA binding;	K09099	-
gene-ARPP21	1	1	1	NC_010455.5	20955414	21088424	+	ARPP21	cAMP regulated phosphoprotein 21	-	GO:0005737:cytoplasm;	GO:0005516:calmodulin binding;GO:0003676:nucleic acid binding;	-	-
gene-ARRDC3	-1	0	0	NC_010444.4	98430451	98444835	-	ARRDC3	arrestin domain containing 3%2C transcript variant X3	GO:0060613:fat pad development;GO:0031649:heat generation;GO:0071878:negative regulation of adenylate cyclase-activating adrenergic receptor signaling pathway;GO:0120163:negative regulation of cold-induced thermogenesis;GO:0031651:negative regulation of heat generation;GO:0090327:negative regulation of locomotion involved in locomotory behavior;GO:0035332:positive regulation of hippo signaling;GO…	GO:0005737:cytoplasm;GO:0005769:early endosome;GO:0005768:endosome;GO:0005764:lysosome;GO:0005886:plasma membrane;	GO:0031699:beta-3 adrenergic receptor binding;	-	-
gene-ARSA	1	0	0	NC_010447.5	107103	110330	+	ARSA	arylsulfatase A	GO:0007339:binding of sperm to zona pellucida;GO:0006629:lipid metabolic process;	GO:0005783:endoplasmic reticulum;GO:0005764:lysosome;GO:0005886:plasma membrane;	GO:0004065:arylsulfatase activity;GO:0005509:calcium ion binding;GO:0004098:cerebroside-sulfatase activity;	K01134	ko00600 Sphingolipid metabolism;ko01100 Metabolic pathways;ko04142 Lysosome;;
gene-ART1	0	0	1	NC_010451.4	6432513	6443639	-	ART1	ADP-ribosyltransferase 1	-	GO:0009986:cell surface;GO:0005886:plasma membrane;GO:0033017:sarcoplasmic reticulum membrane;	GO:0003950:NAD+ ADP-ribosyltransferase activity;GO:0106274:NAD+-protein-arginine ADP-ribosyltransferase activity;GO:0016779:nucleotidyltransferase activity;	K06716	-
gene-ART3	1	1	1	NC_010450.4	71673799	71795332	+	ART3	ADP-ribosyltransferase 3%2C transcript variant X2	-	GO:0070062:extracellular exosome;GO:0005576:extracellular region;GO:0005886:plasma membrane;	GO:0003950:NAD+ ADP-ribosyltransferase activity;GO:0106274:NAD+-protein-arginine ADP-ribosyltransferase activity;GO:0016779:nucleotidyltransferase activity;	K00775	-
gene-ARX	1	1	1	NC_010461.5	21067631	21079850	-	ARX	aristaless related homeobox	GO:0048484:enteric nervous system development;GO:0048666:neuron development;GO:0003322:pancreatic A cell development;GO:0006357:regulation of transcription by RNA polymerase II;GO:0021539:subthalamus development;GO:0021537:telencephalon development;GO:0021794:thalamus development;	GO:0005634:nucleus;	GO:0000981:DNA-binding transcription factor activity, RNA polymerase II-specific;GO:0000977:RNA polymerase II transcription regulatory region sequence-specific DNA binding;	K09452	-
gene-ASB13	0	0	1	NC_010452.4	65274476	65302345	+	ASB13	ankyrin repeat and SOCS box containing 13%2C transcript variant X10	GO:0035556:intracellular signal transduction;GO:0016567:protein ubiquitination;	GO:0005829:cytosol;	-	K10335	-
gene-ASB16	1	1	1	NC_010454.4	19033471	19040481	-	ASB16	ankyrin repeat and SOCS box containing 16	GO:0035556:intracellular signal transduction;GO:0016567:protein ubiquitination;	GO:0005829:cytosol;	-	K10338	-
gene-ASB2	1	1	1	NC_010449.5	115210885	115258863	-	ASB2	ankyrin repeat and SOCS box containing 2%2C transcript variant X2	GO:0031532:obsolete actin cytoskeleton reorganization;GO:0055013:cardiac muscle cell development;GO:0055007:cardiac muscle cell differentiation;GO:0035556:intracellular signal transduction;GO:0043161:proteasome-mediated ubiquitin-dependent protein catabolic process;GO:0016567:protein ubiquitination;GO:0014732:skeletal muscle atrophy;	GO:0005856:cytoskeleton;GO:0030018:Z disc;	-	K10324	-
gene-ASB4	0	1	1	NC_010451.4	75110367	75337619	+	ASB4	ankyrin repeat and SOCS box containing 4%2C transcript variant X7	GO:0035556:intracellular signal transduction;GO:2001214:positive regulation of vasculogenesis;GO:0051865:protein autoubiquitination;	GO:0031462:Cul2-RING ubiquitin ligase complex;GO:0031466:Cul5-RING ubiquitin ligase complex;GO:0005829:cytosol;	GO:0061630:ubiquitin protein ligase activity;GO:0031625:ubiquitin protein ligase binding;GO:0004842:ubiquitin-protein transferase activity;	K10326	-
gene-ASB5	1	1	1	NC_010457.5	38710183	38766769	-	ASB5	ankyrin repeat and SOCS box containing 5%2C transcript variant X3	GO:0035556:intracellular signal transduction;GO:0045732:positive regulation of protein catabolic process;GO:0016567:protein ubiquitination;	-	-	K10327	-
gene-ASB9	0	0	1	NC_010461.5	11800546	11828251	-	ASB9	ankyrin repeat and SOCS box containing 9	GO:0035556:intracellular signal transduction;GO:0045732:positive regulation of protein catabolic process;GO:0016567:protein ubiquitination;	GO:0005829:cytosol;GO:0005739:mitochondrion;	-	K10331	-
gene-ASF1B	-1	0	-1	NC_010444.4	65063186	65072681	+	ASF1B	anti-silencing function 1B histone chaperone	GO:0001835:blastocyst hatching;GO:0006335:DNA replication-dependent chromatin assembly;GO:0006334:nucleosome assembly;	GO:0000785:chromatin;GO:0005829:cytosol;GO:0005654:nucleoplasm;GO:0005634:nucleus;GO:0032991:protein-containing complex;	GO:0042393:histone binding;GO:0140713:histone chaperone activity;	K10753	-
gene-ASIC1	-1	0	0	NC_010447.5	15965082	15991291	+	ASIC1	acid sensing ion channel subunit 1%2C transcript variant X1	GO:0008306:associative learning;GO:0001662:behavioral fear response;GO:0070588:calcium ion transmembrane transport;GO:0071467:cellular response to pH;GO:0007613:memory;GO:0046929:negative regulation of neurotransmitter secretion;GO:0007269:neurotransmitter secretion;GO:0070207:protein homotrimerization;GO:0042391:regulation of membrane potential;GO:0010447:response to acidic pH;GO:0001975:respons…	GO:0009986:cell surface;GO:0005794:Golgi apparatus;GO:0005886:plasma membrane;GO:0098793:presynapse;	GO:0044736:acid-sensing ion channel activity;GO:0022839:monoatomic ion gated channel activity;GO:0015280:ligand-gated sodium channel activity;	K04829	ko04750 Inflammatory mediator regulation of TRP channels;;
gene-ASIC4	1	0	1	NC_010457.5	121520003	121547520	+	ASIC4	acid sensing ion channel subunit family member 4	GO:0001662:behavioral fear response;GO:0035725:sodium ion transmembrane transport;	GO:0005886:plasma membrane;	GO:0015280:ligand-gated sodium channel activity;	K04831	ko04750 Inflammatory mediator regulation of TRP channels;;
gene-ASNS	0	1	1	NC_010451.4	77318341	77336290	-	ASNS	asparagine synthetase (glutamine-hydrolyzing)	GO:0006529:asparagine biosynthetic process;GO:0042149:cellular response to glucose starvation;GO:0006541:glutamine metabolic process;GO:0070981:L-asparagine biosynthetic process;GO:0043066:negative regulation of apoptotic process;GO:0045931:positive regulation of mitotic cell cycle;	GO:0005829:cytosol;	GO:0004066:asparagine synthase (glutamine-hydrolyzing) activity;GO:0005524:ATP binding;	K01953	ko00250 Alanine, aspartate and glutamate metabolism;ko01100 Metabolic pathways;ko01230 Biosynthesis of amino acids;;
gene-ASPM	-1	0	-1	NC_010452.4	19971516	20039680	-	ASPM	abnormal spindle microtubule assembly	GO:0051301:cell division;GO:0051295:establishment of meiotic spindle localization;GO:0000278:mitotic cell cycle;GO:0007051:spindle organization;	GO:0005737:cytoplasm;GO:0005634:nucleus;GO:0000922:spindle pole;	GO:0005516:calmodulin binding;	K16743	-
gene-ASPN	1	0	1	NC_010445.4	42165553	42192902	-	ASPN	asporin	GO:0030282:bone mineralization;GO:0070171:negative regulation of tooth mineralization;GO:0030512:negative regulation of transforming growth factor beta receptor signaling pathway;	GO:0031012:extracellular matrix;GO:0005615:extracellular space;	GO:0005509:calcium ion binding;	K08120	-
gene-ASPRV1	0	1	0	NC_010445.4	72323958	72536564	+	ASPRV1	aspartic peptidase%2C retroviral-like 1%2C transcript variant X1	GO:0016485:protein processing;GO:0043588:skin development;	GO:0016020:membrane;	GO:0004190:aspartic-type endopeptidase activity;	-	-
gene-ASS1	0	0	1	NC_010443.5	270531434	270586364	+	ASS1	argininosuccinate synthase 1%2C transcript variant X2	GO:0006526:arginine biosynthetic process;GO:0000053:argininosuccinate metabolic process;GO:0007623:circadian rhythm;GO:0000050:urea cycle;	GO:0005737:cytoplasm;GO:0005829:cytosol;	GO:0004055:argininosuccinate synthase activity;GO:0005524:ATP binding;	K01940	ko00220 Arginine biosynthesis;ko00250 Alanine, aspartate and glutamate metabolism;ko01100 Metabolic pathways;ko01230 Biosynthesis of amino acids;ko05418 Fluid shear stress and atherosclerosis;;
gene-ASXL3	0	1	0	NC_010448.4	117334177	117518589	+	ASXL3	additional sex combs like 3%2C transcriptional regulator	GO:0009887:animal organ morphogenesis;GO:0051055:negative regulation of lipid biosynthetic process;GO:0045944:positive regulation of transcription by RNA polymerase II;	GO:0035517:PR-DUB complex;	GO:0003682:chromatin binding;GO:0003677:DNA binding;GO:0046872:metal ion binding;GO:0042975:peroxisome proliferator activated receptor binding;	K11471	-
gene-ATAD2	-1	0	0	NC_010446.5	16012278	16082343	+	ATAD2	ATPase family%2C AAA domain containing 2%2C transcript variant X1	GO:0045893:positive regulation of DNA-templated transcription;GO:0045944:positive regulation of transcription by RNA polymerase II;	GO:0070062:extracellular exosome;GO:0005654:nucleoplasm;GO:0005634:nucleus;	GO:0005524:ATP binding;GO:0016887:ATP hydrolysis activity;GO:0003682:chromatin binding;GO:0042393:histone binding;	-	-
gene-ATAD2B	0	0	1	NC_010445.4	114722225	114843705	+	ATAD2B	ATPase family%2C AAA domain containing 2B%2C transcript variant X1	GO:0045944:positive regulation of transcription by RNA polymerase II;	GO:0005654:nucleoplasm;GO:0005634:nucleus;	GO:0005524:ATP binding;GO:0016887:ATP hydrolysis activity;GO:0003682:chromatin binding;GO:0042393:histone binding;GO:0070577:lysine-acetylated histone binding;	-	-
gene-ATAD5	-1	0	0	NC_010454.4	42874705	42920438	-	ATAD5	ATPase family%2C AAA domain containing 5	GO:0008283:cell population proliferation;GO:0042771:intrinsic apoptotic signaling pathway in response to DNA damage by p53 class mediator;GO:0045190:isotype switching;GO:1902166:negative regulation of intrinsic apoptotic signaling pathway in response to DNA damage by p53 class mediator;GO:0033260:nuclear DNA replication;GO:0090305:nucleic acid phosphodiester bond hydrolysis;GO:0030890:positive re…	GO:0031391:Elg1 RFC-like complex;GO:0005634:nucleus;	GO:0005524:ATP binding;GO:0016887:ATP hydrolysis activity;GO:0003677:DNA binding;GO:0061860:DNA clamp unloader activity;	-	-
gene-ATCAY	0	0	1	NC_010444.4	74800048	74838923	-	ATCAY	ATCAY%2C caytaxin	GO:0006915:apoptotic process;GO:0048311:mitochondrion distribution;GO:2000212:negative regulation of glutamate metabolic process;GO:0031175:neuron projection development;GO:0032880:regulation of protein localization;	GO:0030424:axon;GO:0005737:cytoplasm;GO:0030425:dendrite;GO:0030426:growth cone;GO:0031966:mitochondrial membrane;GO:0043005:neuron projection;GO:0098793:presynapse;GO:0045202:synapse;	GO:0019894:kinesin binding;	K18450	-
gene-ATG9B	-1	0	-1	NC_010460.4	6200246	6208988	+	ATG9B	autophagy related 9B	GO:0000045:autophagosome assembly;GO:0000422:autophagy of mitochondrion;GO:0060349:bone morphogenesis;GO:0044805:late nucleophagy;GO:0010940:obsolete positive regulation of necrotic cell death;GO:0034497:protein localization to phagophore assembly site;	GO:0005776:autophagosome;GO:0005789:endoplasmic reticulum membrane;GO:0000139:Golgi membrane;GO:0000407:phagophore assembly site;GO:0034045:phagophore assembly site membrane;GO:0055038:recycling endosome membrane;GO:0005802:trans-Golgi network;	GO:0017128:phospholipid scramblase activity;	K17907	ko04136 Autophagy - other;ko04137 Mitophagy - animal;ko04140 Autophagy - animal;;
gene-ATP13A2	0	-1	0	NC_010448.4	75618317	75638591	-	ATP13A2	ATPase 13A2%2C transcript variant X6	GO:1905037:autophagosome organization;GO:0061909:autophagosome-lysosome fusion;GO:0006914:autophagy;GO:0006874:intracellular calcium ion homeostasis;GO:0030003:intracellular monoatomic cation homeostasis;GO:0006879:intracellular iron ion homeostasis;GO:0071287:cellular response to manganese ion;GO:0034599:cellular response to oxidative stress;GO:0071294:cellular response to zinc ion;GO:0006882:in…	GO:0005776:autophagosome;GO:0000421:autophagosome membrane;GO:0005770:late endosome;GO:0031902:late endosome membrane;GO:0043202:lysosomal lumen;GO:0005765:lysosomal membrane;GO:0005764:lysosome;GO:0016020:membrane;GO:0005771:multivesicular body;GO:0032585:multivesicular body membrane;GO:0043005:neuron projection;GO:0043025:neuronal cell body;GO:0030133:transport vesicle;GO:0031982:vesicle;	GO:0015417:ABC-type polyamine transporter activity;GO:0005524:ATP binding;GO:0016887:ATP hydrolysis activity;GO:0019829:ATPase-coupled monoatomic cation transmembrane transporter activity;GO:1903135:cupric ion binding;GO:0030145:manganese ion binding;GO:0140358:P-type transmembrane transporter activity;GO:0070300:phosphatidic acid binding;GO:0080025:phosphatidylinositol-3,5-bisphosphate binding;G…	K13526	-
gene-ATP1A2	1	0	1	NC_010446.5	90341316	90371040	-	ATP1A2	ATPase Na+/K+ transporting subunit alpha 2	GO:0030007:intracellular potassium ion homeostasis;GO:0006883:intracellular sodium ion homeostasis;GO:1990573:potassium ion import across plasma membrane;GO:1902600:proton transmembrane transport;GO:0036376:sodium ion export across plasma membrane;	GO:0042995:cell projection;GO:0005886:plasma membrane;GO:0005890:sodium:potassium-exchanging ATPase complex;	GO:0005524:ATP binding;GO:0016887:ATP hydrolysis activity;GO:0019829:ATPase-coupled monoatomic cation transmembrane transporter activity;GO:0046872:metal ion binding;GO:0005391:P-type sodium:potassium-exchanging transporter activity;	K01539	ko04022 cGMP-PKG signaling pathway;ko04024 cAMP signaling pathway;ko04260 Cardiac muscle contraction;ko04261 Adrenergic signaling in cardiomyocytes;ko04911 Insulin secretion;ko04918 Thyroid hormone synthesis;ko04919 Thyroid hormone signaling pathway;ko04925 Aldosterone synthesis and secretion;ko04960 Aldosterone-regulated sodium reabsorption;ko04961 Endocrine and other factor-regulated calcium re…
gene-ATP1B4	0	1	1	NC_010461.5	98514286	98535154	+	ATP1B4	ATPase Na+/K+ transporting family member beta 4%2C transcript variant X2	GO:0006813:potassium ion transport;GO:0006355:regulation of DNA-templated transcription;GO:0006814:sodium ion transport;	GO:0005635:nuclear envelope;GO:0005637:nuclear inner membrane;GO:0005890:sodium:potassium-exchanging ATPase complex;GO:0005886:plasma membrane;	GO:0022890:inorganic cation transmembrane transporter activity;	K01540	ko04022 cGMP-PKG signaling pathway;ko04024 cAMP signaling pathway;ko04260 Cardiac muscle contraction;ko04261 Adrenergic signaling in cardiomyocytes;ko04911 Insulin secretion;ko04918 Thyroid hormone synthesis;ko04919 Thyroid hormone signaling pathway;ko04925 Aldosterone synthesis and secretion;ko04960 Aldosterone-regulated sodium reabsorption;ko04961 Endocrine and other factor-regulated calcium re…
gene-ATP2A1	1	1	1	NC_010445.4	18545064	18568312	+	ATP2A1	ATPase sarcoplasmic/endoplasmic reticulum Ca2+ transporting 1	GO:0008637:apoptotic mitochondrial changes;GO:0070509:calcium ion import;GO:1990036:calcium ion import into sarcoplasmic reticulum;GO:0070588:calcium ion transmembrane transport;GO:0006874:intracellular calcium ion homeostasis;GO:0070059:intrinsic apoptotic signaling pathway in response to endoplasmic reticulum stress;GO:0034220:monoatomic ion transmembrane transport;GO:0051659:maintenance of mit…	GO:0016020:membrane;GO:0005739:mitochondrion;GO:0033017:sarcoplasmic reticulum membrane;	GO:0005524:ATP binding;GO:0016887:ATP hydrolysis activity;GO:0005509:calcium ion binding;GO:0005388:P-type calcium transporter activity;GO:0015662:P-type ion transporter activity;GO:0042803:protein homodimerization activity;	K05853	ko04020 Calcium signaling pathway;ko04022 cGMP-PKG signaling pathway;ko04024 cAMP signaling pathway;ko04260 Cardiac muscle contraction;ko04261 Adrenergic signaling in cardiomyocytes;ko04919 Thyroid hormone signaling pathway;ko04972 Pancreatic secretion;ko05010 Alzheimer disease;ko05017 Spinocerebellar ataxia;ko05022 Pathways of neurodegeneration - multiple diseases;ko05410 Hypertrophic cardiomyop…
gene-ATP2B1	1	0	1	NC_010447.5	92935688	93061406	+	ATP2B1	ATPase plasma membrane Ca2+ transporting 1%2C transcript variant X6	GO:0006874:intracellular calcium ion homeostasis;GO:0001818:negative regulation of cytokine production;GO:0051481:negative regulation of cytosolic calcium ion concentration;GO:0030501:positive regulation of bone mineralization;GO:0051928:positive regulation of calcium ion transport;GO:0008217:regulation of blood pressure;GO:1900076:regulation of cellular response to insulin stimulus;GO:0051480:re…	GO:0016323:basolateral plasma membrane;GO:0042995:cell projection;GO:0001772:immunological synapse;GO:0043231:intracellular membrane-bounded organelle;GO:0005886:plasma membrane;GO:0042734:presynaptic membrane;GO:0030672:synaptic vesicle membrane;GO:0045177:apical part of cell;GO:0016324:apical plasma membrane;GO:0009898:cytoplasmic side of plasma membrane;GO:0032590:dendrite membrane;GO:0032591:…	GO:0005524:ATP binding;GO:0016887:ATP hydrolysis activity;GO:0019829:ATPase-coupled monoatomic cation transmembrane transporter activity;GO:0005516:calmodulin binding;GO:0046872:metal ion binding;GO:0005388:P-type calcium transporter activity;GO:0030165:PDZ domain binding;GO:0015085:calcium ion transmembrane transporter activity;GO:1905056:P-type calcium transporter activity involved in regulatio…	K05850	ko04020 Calcium signaling pathway;ko04022 cGMP-PKG signaling pathway;ko04024 cAMP signaling pathway;ko04261 Adrenergic signaling in cardiomyocytes;ko04925 Aldosterone synthesis and secretion;ko04961 Endocrine and other factor-regulated calcium reabsorption;ko04970 Salivary secretion;ko04972 Pancreatic secretion;ko04978 Mineral absorption;;
gene-ATP2B2	0	1	0	NC_010455.5	66526508	66897125	-	ATP2B2	ATPase plasma membrane Ca2+ transporting 2%2C transcript variant X15	GO:0007420:brain development;GO:0006816:calcium ion transport;GO:0006874:intracellular calcium ion homeostasis;GO:0034220:monoatomic ion transmembrane transport;GO:0003407:neural retina development;GO:0030182:neuron differentiation;GO:1903779:regulation of cardiac conduction;GO:0051480:regulation of cytosolic calcium ion concentration;GO:0007605:sensory perception of sound;GO:0060088:auditory rec…	GO:0016324:apical plasma membrane;GO:0016323:basolateral plasma membrane;GO:0005737:cytoplasm;GO:0032591:dendritic spine membrane;GO:0070062:extracellular exosome;GO:0098982:GABA-ergic synapse;GO:0098978:glutamatergic synapse;GO:0043231:intracellular membrane-bounded organelle;GO:0045121:membrane raft;GO:0032809:neuronal cell body membrane;GO:0098688:parallel fiber to Purkinje cell synapse;GO:000…	GO:0005524:ATP binding;GO:0016887:ATP hydrolysis activity;GO:0019829:ATPase-coupled monoatomic cation transmembrane transporter activity;GO:0005509:calcium ion binding;GO:0005516:calmodulin binding;GO:0035254:glutamate receptor binding;GO:0046872:metal ion binding;GO:0005388:P-type calcium transporter activity;GO:1905059:P-type calcium transporter activity involved in regulation of postsynaptic c…	K05850	ko04020 Calcium signaling pathway;ko04022 cGMP-PKG signaling pathway;ko04024 cAMP signaling pathway;ko04261 Adrenergic signaling in cardiomyocytes;ko04925 Aldosterone synthesis and secretion;ko04961 Endocrine and other factor-regulated calcium reabsorption;ko04970 Salivary secretion;ko04972 Pancreatic secretion;ko04978 Mineral absorption;;
gene-ATP6V1B1	-1	-1	-1	NC_010445.4	71560102	71591885	-	ATP6V1B1	ATPase H+ transporting V1 subunit B1	GO:0030534:adult behavior;GO:0046034:ATP metabolic process;GO:0055074:calcium ion homeostasis;GO:0055064:chloride ion homeostasis;GO:0042472:inner ear morphogenesis;GO:0042048:olfactory behavior;GO:0001503:ossification;GO:0045851:pH reduction;GO:0055075:potassium ion homeostasis;GO:0006693:prostaglandin metabolic process;GO:1902600:proton transmembrane transport;GO:0010468:regulation of gene expr…	GO:0016324:apical plasma membrane;GO:0016323:basolateral plasma membrane;GO:0005737:cytoplasm;GO:0005829:cytosol;GO:0016328:lateral plasma membrane;GO:0005902:microvillus;GO:0098793:presynapse;GO:0016471:vacuolar proton-transporting V-type ATPase complex;GO:0000221:vacuolar proton-transporting V-type ATPase, V1 domain;	GO:0005524:ATP binding;GO:0015078:proton transmembrane transporter activity;GO:0046961:proton-transporting ATPase activity, rotational mechanism;	K02147	ko00190 Oxidative phosphorylation;ko01100 Metabolic pathways;ko04145 Phagosome;ko04150 mTOR signaling pathway;ko04721 Synaptic vesicle cycle;ko04966 Collecting duct acid secretion;ko05110 Vibrio cholerae infection;ko05120 Epithelial cell signaling in Helicobacter pylori infection;ko05165 Human papillomavirus infection;ko05323 Rheumatoid arthritis;;
gene-ATP6V1H	0	1	0	NC_010446.5	77211493	77269757	+	ATP6V1H	ATPase H+ transporting V1 subunit H	-	GO:0030665:clathrin-coated vesicle membrane;GO:0000221:vacuolar proton-transporting V-type ATPase, V1 domain;	GO:0046961:proton-transporting ATPase activity, rotational mechanism;	K02144	ko00190 Oxidative phosphorylation;ko01100 Metabolic pathways;ko04142 Lysosome;ko04145 Phagosome;ko04150 mTOR signaling pathway;ko04721 Synaptic vesicle cycle;ko05110 Vibrio cholerae infection;ko05120 Epithelial cell signaling in Helicobacter pylori infection;ko05152 Tuberculosis;ko05165 Human papillomavirus infection;ko05323 Rheumatoid arthritis;;
gene-ATP8B1	0	0	-1	NC_010443.5	162936209	163063040	+	ATP8B1	ATPase phospholipid transporting 8B1%2C transcript variant X2	GO:0045176:apical protein localization;GO:0015721:bile acid and bile salt transport;GO:0008206:bile acid metabolic process;GO:0007030:Golgi organization;GO:0060119:inner ear receptor cell development;GO:0034220:monoatomic ion transmembrane transport;GO:0045892:negative regulation of DNA-templated transcription;GO:0045332:phospholipid translocation;GO:2001225:regulation of chloride transport;GO:00…	GO:0016324:apical plasma membrane;GO:0005829:cytosol;GO:0005783:endoplasmic reticulum;GO:0005794:Golgi apparatus;GO:0016604:nuclear body;GO:0005654:nucleoplasm;GO:1990531:phospholipid-translocating ATPase complex;GO:0005886:plasma membrane;GO:0032420:stereocilium;GO:0005802:trans-Golgi network;	GO:0005524:ATP binding;GO:0016887:ATP hydrolysis activity;GO:0140326:ATPase-coupled intramembrane lipid transporter activity;GO:1901612:cardiolipin binding;GO:0000287:magnesium ion binding;GO:0140345:phosphatidylcholine flippase activity;GO:0090554:phosphatidylcholine floppase activity;GO:0140346:phosphatidylserine flippase activity;GO:0090556:phosphatidylserine floppase activity;	K01530	-
gene-ATP8B4	-1	0	-1	NC_010443.5	121629072	121914633	+	ATP8B4	ATPase phospholipid transporting 8B4 (putative)%2C transcript variant X20	GO:0007030:Golgi organization;GO:0045332:phospholipid translocation;	GO:0005794:Golgi apparatus;GO:1990531:phospholipid-translocating ATPase complex;GO:0005886:plasma membrane;GO:0035579:specific granule membrane;GO:0070821:tertiary granule membrane;GO:0005802:trans-Golgi network;	GO:0005524:ATP binding;GO:0016887:ATP hydrolysis activity;GO:0140326:ATPase-coupled intramembrane lipid transporter activity;GO:0000287:magnesium ion binding;	K01530	-
gene-AURKA	-1	0	-1	NC_010459.5	56954838	56972435	-	AURKA	aurora kinase A	GO:0051301:cell division;GO:0061523:cilium disassembly;GO:0000212:meiotic spindle organization;GO:0007100:mitotic centrosome separation;GO:0007052:mitotic spindle organization;GO:1904146:positive regulation of meiotic cell cycle process involved in oocyte maturation;GO:0045931:positive regulation of mitotic cell cycle;GO:0045727:positive regulation of translation;GO:0006468:protein phosphorylatio…	GO:0016323:basolateral plasma membrane;GO:0005814:centriole;GO:0005813:centrosome;GO:0032133:chromosome passenger complex;GO:0036064:ciliary basal body;GO:0005737:cytoplasm;GO:0097431:mitotic spindle pole;GO:0043005:neuron projection;GO:0005876:spindle microtubule;GO:0051233:spindle midzone;GO:0000922:spindle pole;GO:0031616:spindle pole centrosome;	GO:0005524:ATP binding;GO:0035174:obsolete histone serine kinase activity;GO:0004672:protein kinase activity;GO:0106310:protein serine kinase activity;	K11481	ko04114 Oocyte meiosis;ko04914 Progesterone-mediated oocyte maturation;;
gene-AURKB	-1	0	-1	NC_010454.4	53410833	53426165	-	AURKB	aurora kinase B	GO:0009838:abscission;GO:0034644:cellular response to UV;GO:0036089:cleavage furrow formation;GO:0044878:mitotic cytokinesis checkpoint signaling;GO:0051256:mitotic spindle midzone assembly;GO:0007052:mitotic spindle organization;GO:0002903:negative regulation of B cell apoptotic process;GO:0032466:negative regulation of cytokinesis;GO:0000122:negative regulation of transcription by RNA polymeras…	GO:0032133:chromosome passenger complex;GO:0005737:cytoplasm;GO:0000776:kinetochore;GO:0030496:midbody;GO:0005634:nucleus;GO:0005876:spindle microtubule;GO:0051233:spindle midzone;GO:0031616:spindle pole centrosome;	GO:0005524:ATP binding;GO:0035174:obsolete histone serine kinase activity;GO:0106310:protein serine kinase activity;GO:0004674:protein serine/threonine kinase activity;	K11479	-
gene-AUTS2	0	0	1	NC_010445.4	13565439	14794365	+	AUTS2	AUTS2%2C activator of transcription and developmental regulator	GO:0031532:obsolete actin cytoskeleton reorganization;GO:0048675:axon extension;GO:0097484:dendrite extension;GO:0001764:neuron migration;GO:0051571:positive regulation of histone H3-K4 methylation;GO:2000620:positive regulation of histone H4-K16 acetylation;GO:0010592:positive regulation of lamellipodium assembly;GO:0035022:positive regulation of Rac protein signal transduction;GO:0045944:positi…	GO:0005737:cytoplasm;GO:0005856:cytoskeleton;GO:0030426:growth cone;GO:0005634:nucleus;	GO:0003682:chromatin binding;	-	-
gene-AXIN2	1	0	1	NC_010454.4	12311293	12343207	-	AXIN2	axin 2%2C transcript variant X3	GO:0003180:aortic valve morphogenesis;GO:0030282:bone mineralization;GO:0008219:cell death;GO:0048468:cell development;GO:0071549:cellular response to dexamethasone stimulus;GO:0003413:chondrocyte differentiation involved in endochondral bone morphogenesis;GO:0001957:intramembranous ossification;GO:0043570:maintenance of DNA repeat elements;GO:0003183:mitral valve morphogenesis;GO:0048255:mRNA st…	GO:0030877:beta-catenin destruction complex;GO:0005813:centrosome;GO:0005737:cytoplasm;GO:0005829:cytosol;GO:0005634:nucleus;GO:0005886:plasma membrane;	GO:0008013:beta-catenin binding;GO:0019899:enzyme binding;GO:0070411:I-SMAD binding;GO:0060090:molecular adaptor activity;GO:0019901:protein kinase binding;GO:0031625:ubiquitin protein ligase binding;	K04385	ko04310 Wnt signaling pathway;ko04390 Hippo signaling pathway;ko04550 Signaling pathways regulating pluripotency of stem cells;ko04934 Cushing syndrome;ko05010 Alzheimer disease;ko05022 Pathways of neurodegeneration - multiple diseases;ko05165 Human papillomavirus infection;ko05200 Pathways in cancer;ko05210 Colorectal cancer;ko05213 Endometrial cancer;ko05217 Basal cell carcinoma;ko05224 Breast …
gene-AXL	-1	0	-1	NC_010448.4	49245802	49277917	+	AXL	AXL receptor tyrosine kinase	GO:0031100:animal organ regeneration;GO:0001974:blood vessel remodeling;GO:0048469:cell maturation;GO:0016477:cell migration;GO:0031668:cellular response to extracellular stimulus;GO:0070301:cellular response to hydrogen peroxide;GO:0035457:cellular response to interferon-alpha;GO:0071222:cellular response to lipopolysaccharide;GO:0097028:dendritic cell differentiation;GO:0034101:erythrocyte home…	GO:0015629:actin cytoskeleton;GO:0009986:cell surface;GO:0070062:extracellular exosome;GO:0005615:extracellular space;GO:0043231:intracellular membrane-bounded organelle;GO:0005886:plasma membrane;GO:0043235:receptor complex;	GO:0005524:ATP binding;GO:0032036:myosin heavy chain binding;GO:0043548:phosphatidylinositol 3-kinase binding;GO:0001786:phosphatidylserine binding;GO:0004713:protein tyrosine kinase activity;GO:0004714:transmembrane receptor protein tyrosine kinase activity;GO:0001618:virus receptor activity;	K05115	ko01521 EGFR tyrosine kinase inhibitor resistance;;
gene-AZIN1	1	1	1	NC_010446.5	34221368	34257261	+	AZIN1	antizyme inhibitor 1%2C transcript variant X3	GO:0042177:negative regulation of protein catabolic process;GO:1902269:positive regulation of polyamine transmembrane transport;GO:0033387:putrescine biosynthetic process from ornithine;GO:0006596:polyamine biosynthetic process;	GO:0005737:cytoplasm;GO:0005829:cytosol;GO:0005634:nucleus;	GO:0042978:ornithine decarboxylase activator activity;GO:0004586:ornithine decarboxylase activity;GO:0003824:catalytic activity;	-	-
gene-B3GALNT1	0	-1	-1	NC_010455.5	100772892	100811349	-	B3GALNT1	beta-1%2C3-N-acetylgalactosaminyltransferase 1 (globoside blood group)	GO:0006629:lipid metabolic process;GO:0009312:oligosaccharide biosynthetic process;GO:0006486:protein glycosylation;	GO:0000139:Golgi membrane;	GO:0047273:galactosylgalactosylglucosylceramide beta-D-acetylgalactosaminyltransferase activity;GO:0016757:glycosyltransferase activity;GO:0008499:UDP-galactose:beta-N-acetylglucosamine beta-1,3-galactosyltransferase activity;GO:0008194:UDP-glycosyltransferase activity;	K00719	ko00601 Glycosphingolipid biosynthesis - lacto and neolacto series;ko00603 Glycosphingolipid biosynthesis - globo and isoglobo series;ko01100 Metabolic pathways;;
gene-B3GALT2	1	0	1	NC_010452.4	613464	623587	+	B3GALT2	beta-1%2C3-galactosyltransferase 2%2C transcript variant X1	GO:0006682:galactosylceramide biosynthetic process;GO:0009312:oligosaccharide biosynthetic process;GO:0006486:protein glycosylation;	GO:0000139:Golgi membrane;	GO:0047275:glucosaminylgalactosylglucosylceramide beta-galactosyltransferase activity;GO:0016757:glycosyltransferase activity;GO:0008499:UDP-galactose:beta-N-acetylglucosamine beta-1,3-galactosyltransferase activity;GO:0008194:UDP-glycosyltransferase activity;	K07820	ko00601 Glycosphingolipid biosynthesis - lacto and neolacto series;ko01100 Metabolic pathways;;
gene-B3GALT4	1	0	0	NC_010449.5	29643049	29644847	+	B3GALT4	beta-1%2C3-galactosyltransferase 4	GO:0001574:ganglioside biosynthetic process;GO:0006486:protein glycosylation;	GO:0000139:Golgi membrane;	GO:0047915:ganglioside galactosyltransferase activity;GO:0016757:glycosyltransferase activity;GO:0008499:UDP-galactose:beta-N-acetylglucosamine beta-1,3-galactosyltransferase activity;	K00715	ko00604 Glycosphingolipid biosynthesis - ganglio series;ko01100 Metabolic pathways;;
gene-B3GNT2	-1	0	0	NC_010445.4	79671393	79704049	-	B3GNT2	UDP-GlcNAc:betaGal beta-1%2C3-N-acetylglucosaminyltransferase 2%2C transcript variant X2	GO:0007411:axon guidance;GO:1990830:cellular response to leukemia inhibitory factor;GO:0018146:keratan sulfate biosynthetic process;GO:0016266:O-glycan processing;GO:0030311:poly-N-acetyllactosamine biosynthetic process;GO:0007608:sensory perception of smell;	GO:0000139:Golgi membrane;	GO:0008457:beta-galactosyl-N-acetylglucosaminylgalactosylglucosyl-ceramide beta-1,3-acetylglucosaminyltransferase activity;GO:0016757:glycosyltransferase activity;GO:0008532:N-acetyllactosaminide beta-1,3-N-acetylglucosaminyltransferase activity;GO:0008499:UDP-galactose:beta-N-acetylglucosamine beta-1,3-galactosyltransferase activity;GO:0008194:UDP-glycosyltransferase activity;	K00741	ko00533 Glycosaminoglycan biosynthesis - keratan sulfate;ko00601 Glycosphingolipid biosynthesis - lacto and neolacto series;ko01100 Metabolic pathways;;
gene-B3GNT7	-1	0	0	NC_010457.5	132127386	132131912	+	B3GNT7	UDP-GlcNAc:betaGal beta-1%2C3-N-acetylglucosaminyltransferase 7	GO:0018146:keratan sulfate biosynthetic process;GO:0016266:O-glycan processing;GO:0030311:poly-N-acetyllactosamine biosynthetic process;	GO:0000139:Golgi membrane;	GO:0008375:acetylglucosaminyltransferase activity;GO:0016757:glycosyltransferase activity;GO:0008532:N-acetyllactosaminide beta-1,3-N-acetylglucosaminyltransferase activity;GO:0008499:UDP-galactose:beta-N-acetylglucosamine beta-1,3-galactosyltransferase activity;GO:0008194:UDP-glycosyltransferase activity;	K09664	ko00533 Glycosaminoglycan biosynthesis - keratan sulfate;;
gene-B4GALNT4	0	0	-1	NC_010444.4	192903	206862	+	B4GALNT4	beta-1%2C4-N-acetyl-galactosaminyltransferase 4%2C transcript variant X2	GO:0030206:chondroitin sulfate biosynthetic process;	GO:0032580:Golgi cisterna membrane;	GO:0008376:acetylgalactosaminyltransferase activity;GO:0047238:glucuronosyl-N-acetylgalactosaminyl-proteoglycan 4-beta-N-acetylgalactosaminyltransferase activity;GO:0033842:N-acetyl-beta-glucosaminyl-glycoprotein 4-beta-N-acetylgalactosaminyltransferase activity;	K09657	ko00513 Various types of N-glycan biosynthesis;ko01100 Metabolic pathways;;
gene-B4GALT6	-1	-1	-1	NC_010448.4	115525515	115593265	-	B4GALT6	beta-1%2C4-galactosyltransferase 6	GO:0005975:carbohydrate metabolic process;GO:0022010:central nervous system myelination;GO:0021955:central nervous system neuron axonogenesis;GO:0010706:ganglioside biosynthetic process via lactosylceramide;GO:0006688:glycosphingolipid biosynthetic process;GO:0070085:glycosylation;GO:0001572:lactosylceramide biosynthetic process;GO:0042551:neuron maturation;GO:0006486:protein glycosylation;	GO:0005794:Golgi apparatus;GO:0032580:Golgi cisterna membrane;GO:0000139:Golgi membrane;	GO:0008378:galactosyltransferase activity;GO:0046872:metal ion binding;GO:0008489:UDP-galactose:glucosylceramide beta-1,4-galactosyltransferase activity;	K07553	ko00600 Sphingolipid metabolism;ko01100 Metabolic pathways;;
gene-BACE2	0	0	-1	NC_010455.5	204600740	204720215	+	BACE2	beta-site APP-cleaving enzyme 2%2C transcript variant X5	GO:0050435:amyloid-beta metabolic process;GO:0042593:glucose homeostasis;GO:0032438:melanosome organization;GO:0006509:membrane protein ectodomain proteolysis;GO:0042985:negative regulation of amyloid precursor protein biosynthetic process;GO:0016486:peptide hormone processing;GO:0016485:protein processing;GO:0006508:proteolysis;	GO:0005783:endoplasmic reticulum;GO:0005768:endosome;GO:0005794:Golgi apparatus;GO:0033162:melanosome membrane;GO:0016020:membrane;GO:0005886:plasma membrane;GO:0005802:trans-Golgi network;	GO:0004190:aspartic-type endopeptidase activity;	K07747	ko05010 Alzheimer disease;;
gene-BACH2	-1	0	-1	NC_010443.5	57881203	58281740	-	BACH2	BTB domain and CNC homolog 2%2C transcript variant X9	GO:0051170:import into nucleus;GO:0000122:negative regulation of transcription by RNA polymerase II;GO:0090721:primary adaptive immune response involving T cells and B cells;GO:0006357:regulation of transcription by RNA polymerase II;	GO:0000785:chromatin;GO:0005829:cytosol;GO:0005654:nucleoplasm;GO:0005634:nucleus;GO:0090575:RNA polymerase II transcription regulator complex;	GO:0000981:DNA-binding transcription factor activity, RNA polymerase II-specific;GO:0001227:DNA-binding transcription repressor activity, RNA polymerase II-specific;GO:0000978:RNA polymerase II cis-regulatory region sequence-specific DNA binding;GO:1990837:sequence-specific double-stranded DNA binding;	K09042	-
gene-BAG1	0	0	1	NC_010452.4	33227530	33240731	+	BAG1	BCL2 associated athanogene 1	GO:0006915:apoptotic process;GO:0007166:cell surface receptor signaling pathway;GO:0051085:chaperone cofactor-dependent protein refolding;GO:0043066:negative regulation of apoptotic process;GO:0050821:protein stabilization;	GO:0005737:cytoplasm;GO:0005829:cytosol;GO:0016020:membrane;GO:0005654:nucleoplasm;GO:0005634:nucleus;	GO:0000774:adenyl-nucleotide exchange factor activity;GO:0051087:protein-folding chaperone binding;GO:0031625:ubiquitin protein ligase binding;	K09555	ko04141 Protein processing in endoplasmic reticulum;;
gene-BAG2	0	1	1	NC_010449.5	28668587	28680497	-	BAG2	BCL2 associated athanogene 2%2C transcript variant X2	GO:0032091:negative regulation of protein binding;GO:1904667:negative regulation of ubiquitin protein ligase activity;GO:1901800:positive regulation of proteasomal protein catabolic process;GO:0010954:positive regulation of protein processing;GO:0019538:protein metabolic process;GO:0050821:protein stabilization;GO:0031397:negative regulation of protein ubiquitination;GO:0006457:protein folding;	GO:0030424:axon;GO:0101031:protein folding chaperone complex;GO:1901588:dendritic microtubule;GO:0005829:cytosol;GO:0030425:dendrite;	GO:0000774:adenyl-nucleotide exchange factor activity;GO:0051087:protein-folding chaperone binding;GO:0031072:heat shock protein binding;GO:0042802:identical protein binding;GO:0048156:tau protein binding;GO:0044325:transmembrane transporter binding;GO:0031625:ubiquitin protein ligase binding;	K09556	ko04141 Protein processing in endoplasmic reticulum;;
gene-BANK1	0	-1	0	NC_010450.4	118814352	119114973	-	BANK1	B-cell scaffold protein with ankyrin repeats 1	GO:0042113:B cell activation;GO:0050853:B cell receptor signaling pathway;GO:0000165:MAPK cascade;GO:0050869:negative regulation of B cell activation;GO:0032715:negative regulation of interleukin-6 production;GO:0051898:negative regulation of phosphatidylinositol 3-kinase/protein kinase B signal transduction;GO:0045947:negative regulation of translational initiation;GO:0043410:positive regulation…	GO:0048471:perinuclear region of cytoplasm;	GO:0043274:phospholipase binding;GO:0002020:protease binding;GO:1990782:protein tyrosine kinase binding;GO:0035591:signaling adaptor activity;GO:0005102:signaling receptor binding;	-	-
gene-BARD1	-1	0	0	NC_010457.5	117049483	117135889	-	BARD1	BRCA1 associated RING domain 1	GO:0006974:DNA damage response;GO:0071479:cellular response to ionizing radiation;GO:0006281:DNA repair;GO:0110025:DNA strand resection involved in replication fork processing;GO:0070537:histone H2A K63-linked deubiquitination;GO:0035518:histone H2A monoubiquitination;GO:0035825:homologous recombination;GO:0044818:mitotic G2/M transition checkpoint;GO:0043066:negative regulation of apoptotic proc…	GO:0070531:BRCA1-A complex;GO:0070532:BRCA1-B complex;GO:0031436:BRCA1-BARD1 complex;GO:0070533:BRCA1-C complex;GO:0005737:cytoplasm;GO:0036464:cytoplasmic ribonucleoprotein granule;GO:0016607:nuclear speck;GO:0000152:nuclear ubiquitin ligase complex;GO:0005654:nucleoplasm;GO:0005634:nucleus;GO:0000151:ubiquitin ligase complex;	GO:0019900:kinase binding;GO:0046872:metal ion binding;GO:0046982:protein heterodimerization activity;GO:0042803:protein homodimerization activity;GO:0003723:RNA binding;GO:0004842:ubiquitin-protein transferase activity;	K10683	ko03440 Homologous recombination;;
gene-BASP1	0	0	-1	NC_010458.4	6384322	6440507	+	BASP1	brain abundant membrane attached signal protein 1%2C transcript variant X2	GO:0045892:negative regulation of DNA-templated transcription;GO:0072112:podocyte differentiation;	GO:0030054:cell junction;GO:0000785:chromatin;GO:0008180:COP9 signalosome;GO:0005737:cytoplasm;GO:0030426:growth cone;GO:0016363:nuclear matrix;GO:0016607:nuclear speck;GO:0005634:nucleus;GO:0005886:plasma membrane;GO:0016605:PML body;	GO:0019904:protein domain specific binding;GO:0000976:transcription cis-regulatory region binding;GO:0003714:transcription corepressor activity;	K17272	-
gene-BATF2	0	0	1	NC_010444.4	7180019	7188996	+	BATF2	basic leucine zipper ATF-like transcription factor 2%2C transcript variant X4	GO:0042832:defense response to protozoan;GO:0140467:integrated stress response signaling;GO:0043011:myeloid dendritic cell differentiation;GO:0006357:regulation of transcription by RNA polymerase II;	GO:0000785:chromatin;GO:0005634:nucleus;GO:0090575:RNA polymerase II transcription regulator complex;	GO:0000981:DNA-binding transcription factor activity, RNA polymerase II-specific;GO:0000978:RNA polymerase II cis-regulatory region sequence-specific DNA binding;	K09034	ko05235 PD-L1 expression and PD-1 checkpoint pathway in cancer;;
gene-BATF3	0	0	-1	NC_010451.4	130699092	130711719	+	BATF3	basic leucine zipper ATF-like transcription factor 3	GO:0097028:dendritic cell differentiation;GO:0140467:integrated stress response signaling;GO:0043011:myeloid dendritic cell differentiation;GO:0000122:negative regulation of transcription by RNA polymerase II;GO:0006357:regulation of transcription by RNA polymerase II;GO:0009615:response to virus;	GO:0000785:chromatin;GO:0005829:cytosol;GO:0005730:nucleolus;GO:0005654:nucleoplasm;GO:0005634:nucleus;GO:0090575:RNA polymerase II transcription regulator complex;	GO:0003700:DNA-binding transcription factor activity;GO:0000981:DNA-binding transcription factor activity, RNA polymerase II-specific;GO:0001227:DNA-binding transcription repressor activity, RNA polymerase II-specific;GO:0000978:RNA polymerase II cis-regulatory region sequence-specific DNA binding;GO:1990837:sequence-specific double-stranded DNA binding;	K09034	ko05235 PD-L1 expression and PD-1 checkpoint pathway in cancer;;
gene-BCAS1	1	0	1	NC_010459.5	54920714	55039470	-	BCAS1	breast carcinoma amplified sequence 1	GO:0042552:myelination;	GO:0005737:cytoplasm;GO:0070062:extracellular exosome;GO:0005829:cytosol;GO:0014069:postsynaptic density;GO:0045202:synapse;	GO:0042803:protein homodimerization activity;	-	-
gene-BCAS4	-1	0	-1	NC_010459.5	52239359	52304259	+	BCAS4	breast carcinoma amplified sequence 4	-	GO:0031083:BLOC-1 complex;GO:0005737:cytoplasm;	-	-	-
gene-BCL11A	0	1	0	NC_010445.4	81195217	81296165	+	BCL11A	B-cell CLL/lymphoma 11A%2C transcript variant X8	GO:0030183:B cell differentiation;GO:0010467:gene expression;GO:2000173:negative regulation of branching morphogenesis of a nerve;GO:0048671:negative regulation of collateral sprouting;GO:2000171:negative regulation of dendrite development;GO:1903860:negative regulation of dendrite extension;GO:0010629:negative regulation of gene expression;GO:0010977:negative regulation of neuron projection deve…	GO:0005737:cytoplasm;GO:0016604:nuclear body;GO:0005654:nucleoplasm;GO:0005634:nucleus;GO:0042382:paraspeckles;GO:0098794:postsynapse;GO:0014069:postsynaptic density;GO:0016514:SWI/SNF complex;GO:0005829:cytosol;GO:0016363:nuclear matrix;	GO:0003700:DNA-binding transcription factor activity;GO:0140297:DNA-binding transcription factor binding;GO:0001227:DNA-binding transcription repressor activity, RNA polymerase II-specific;GO:0046872:metal ion binding;GO:0046982:protein heterodimerization activity;GO:0042803:protein homodimerization activity;GO:0019901:protein kinase binding;GO:0000978:RNA polymerase II cis-regulatory region sequ…	-	-
gene-BCL2	-1	1	0	NC_010443.5	158337403	158518214	+	BCL2	BCL2%2C apoptosis regulator%2C transcript variant X3	GO:0007015:actin filament organization;GO:0009887:animal organ morphogenesis;GO:0008637:apoptotic mitochondrial changes;GO:0006915:apoptotic process;GO:0031103:axon regeneration;GO:0007409:axonogenesis;GO:0001783:B cell apoptotic process;GO:0030183:B cell differentiation;GO:0001782:B cell homeostasis;GO:0002326:B cell lineage commitment;GO:0042100:B cell proliferation;GO:0050853:B cell receptor s…	GO:0097138:BAD-BCL-2 complex;GO:0005737:cytoplasm;GO:0005829:cytosol;GO:0005783:endoplasmic reticulum;GO:0005789:endoplasmic reticulum membrane;GO:0016020:membrane;GO:0030061:mitochondrial crista;GO:0031966:mitochondrial membrane;GO:0005741:mitochondrial outer membrane;GO:0005739:mitochondrion;GO:0043209:myelin sheath;GO:0031965:nuclear membrane;GO:0005654:nucleoplasm;GO:0005634:nucleus;GO:004847…	GO:0051400:BH domain binding;GO:0051434:BH3 domain binding;GO:0015267:channel activity;GO:0016248:channel inhibitor activity;GO:0140297:DNA-binding transcription factor binding;GO:0042802:identical protein binding;GO:0060090:molecular adaptor activity;GO:0002020:protease binding;GO:0046982:protein heterodimerization activity;GO:0042803:protein homodimerization activity;GO:0051721:protein phosphat…	K02161	ko01521 EGFR tyrosine kinase inhibitor resistance;ko01522 Endocrine resistance;ko01524 Platinum drug resistance;ko04064 NF-kappa B signaling pathway;ko04066 HIF-1 signaling pathway;ko04071 Sphingolipid signaling pathway;ko04115 p53 signaling pathway;ko04140 Autophagy - animal;ko04141 Protein processing in endoplasmic reticulum;ko04151 PI3K-Akt signaling pathway;ko04210 Apoptosis;ko04215 Apoptosis…
gene-BCL2L1	0	0	-1	NC_010459.5	35366139	35415798	-	BCL2L1	BCL2 like 1	GO:0006897:endocytosis;GO:0097192:extrinsic apoptotic signaling pathway in absence of ligand;GO:0008630:intrinsic apoptotic signaling pathway in response to DNA damage;GO:1902236:negative regulation of endoplasmic reticulum stress-induced intrinsic apoptotic signaling pathway;GO:1900118:negative regulation of execution phase of apoptosis;GO:2001243:negative regulation of intrinsic apoptotic signa…	GO:0005813:centrosome;GO:0005737:cytoplasm;GO:0005829:cytosol;GO:0005759:mitochondrial matrix;GO:0005741:mitochondrial outer membrane;GO:0031965:nuclear membrane;GO:0030672:synaptic vesicle membrane;	GO:0046982:protein heterodimerization activity;GO:0042803:protein homodimerization activity;	K04570	ko01521 EGFR tyrosine kinase inhibitor resistance;ko01524 Platinum drug resistance;ko04014 Ras signaling pathway;ko04064 NF-kappa B signaling pathway;ko04115 p53 signaling pathway;ko04137 Mitophagy - animal;ko04140 Autophagy - animal;ko04151 PI3K-Akt signaling pathway;ko04210 Apoptosis;ko04215 Apoptosis - multiple species;ko04621 NOD-like receptor signaling pathway;ko04630 JAK-STAT signaling path…
gene-BCL2L11	0	0	1	NC_010445.4	45156791	45202996	-	BCL2L11	BCL2 like 11%2C transcript variant X5	GO:0006919:activation of cysteine-type endopeptidase activity involved in apoptotic process;GO:1902263:apoptotic process involved in embryonic digit morphogenesis;GO:0001782:B cell homeostasis;GO:0007160:cell-matrix adhesion;GO:0048066:developmental pigmentation;GO:0043583:ear development;GO:0097192:extrinsic apoptotic signaling pathway in absence of ligand;GO:0001701:in utero embryonic developme…	GO:0097136:Bcl-2 family protein complex;GO:0097141:BIM-BCL-2 complex;GO:0097140:BIM-BCL-xl complex;GO:0005737:cytoplasm;GO:0005829:cytosol;GO:0043231:intracellular membrane-bounded organelle;GO:0016020:membrane;GO:0005874:microtubule;GO:0005739:mitochondrion;GO:0012505:endomembrane system;GO:0005741:mitochondrial outer membrane;	GO:0008017:microtubule binding;GO:0060090:molecular adaptor activity;GO:0019901:protein kinase binding;	K16341	ko01521 EGFR tyrosine kinase inhibitor resistance;ko04068 FoxO signaling pathway;ko04151 PI3K-Akt signaling pathway;ko04210 Apoptosis;ko04215 Apoptosis - multiple species;ko04932 Non-alcoholic fatty liver disease;ko05169 Epstein-Barr virus infection;ko05200 Pathways in cancer;ko05206 MicroRNAs in cancer;ko05210 Colorectal cancer;;
gene-BCL7A	1	0	1	NC_010456.5	30664592	30699421	-	BCL7A	BCL tumor suppressor 7A%2C transcript variant X1	GO:0006338:chromatin remodeling;GO:0045596:negative regulation of cell differentiation;GO:0045892:negative regulation of DNA-templated transcription;GO:0008284:positive regulation of cell population proliferation;GO:2000781:positive regulation of double-strand break repair;GO:1902459:positive regulation of stem cell population maintenance;GO:0070316:regulation of G0 to G1 transition;GO:2000045:re…	GO:0000785:chromatin;GO:0140288:GBAF complex;GO:0016514:SWI/SNF complex;	-	-	-
gene-BCO2	1	0	1	NC_010451.4	39864136	39916491	+	BCO2	beta-carotene oxygenase 2%2C transcript variant X2	GO:0016121:carotene catabolic process;GO:0062172:lutein catabolic process;GO:1901176:lycopene catabolic process;GO:0016124:xanthophyll catabolic process;GO:1901826:zeaxanthin catabolic process;GO:0016119:carotene metabolic process;GO:0016116:carotenoid metabolic process;GO:0051881:regulation of mitochondrial membrane potential;GO:2000377:regulation of reactive oxygen species metabolic process;GO:…	GO:0005739:mitochondrion;GO:0005759:mitochondrial matrix;	GO:0010437:9,10 (9', 10')-carotenoid-cleaving dioxygenase activity;GO:0102076:beta,beta-carotene-9',10'-cleaving oxygenase activity;GO:0046872:metal ion binding;GO:0004497:monooxygenase activity;GO:0003834:beta-carotene 15,15'-dioxygenase activity;GO:0010436:carotenoid dioxygenase activity;GO:0016702:oxidoreductase activity, acting on single donors with incorporation of molecular oxygen, incorpor…	K10252	-
gene-BDKRB2	0	0	1	NC_010449.5	117438622	117472005	+	BDKRB2	bradykinin receptor B2%2C transcript variant X2	GO:0007186:G protein-coupled receptor signaling pathway;GO:1900073:regulation of neuromuscular synaptic transmission;GO:0014832:urinary bladder smooth muscle contraction;GO:0042310:vasoconstriction;	GO:0005886:plasma membrane;	GO:0004947:bradykinin receptor activity;GO:0004930:G protein-coupled receptor activity;	K03916	ko04020 Calcium signaling pathway;ko04022 cGMP-PKG signaling pathway;ko04071 Sphingolipid signaling pathway;ko04080 Neuroactive ligand-receptor interaction;ko04610 Complement and coagulation cascades;ko04750 Inflammatory mediator regulation of TRP channels;ko04810 Regulation of actin cytoskeleton;ko04961 Endocrine and other factor-regulated calcium reabsorption;ko05142 Chagas disease;ko05200 Path…
gene-BEAN1	-1	0	-1	NC_010448.4	27176023	27217749	+	BEAN1	brain expressed associated with NEDD4 1	-	GO:0016020:membrane;	-	K19324	ko05017 Spinocerebellar ataxia;;
gene-BEND3	1	0	1	NC_010443.5	73184745	73224663	-	BEND3	BEN domain containing 3%2C transcript variant X1	GO:0006306:DNA methylation;GO:0098532:histone H3-K27 trimethylation;GO:0080182:histone H3-K4 trimethylation;GO:0036124:histone H3-K9 trimethylation;GO:0043967:histone H4 acetylation;GO:0034773:histone H4-K20 trimethylation;GO:0000122:negative regulation of transcription by RNA polymerase II;GO:1903580:positive regulation of ATP metabolic process;GO:0051260:protein homooligomerization;GO:0000183:r…	GO:0000792:heterochromatin;GO:0005730:nucleolus;GO:0005654:nucleoplasm;	GO:0000182:rDNA binding;	-	-
gene-BEND5	-1	0	-1	NC_010448.4	162964176	163011225	+	BEND5	BEN domain containing 5	GO:0045892:negative regulation of DNA-templated transcription;	GO:0005794:Golgi apparatus;	GO:0003677:DNA binding;	-	-
gene-BEND6	-1	0	-1	NC_010449.5	28769888	28811923	-	BEND6	BEN domain containing 6%2C transcript variant X1	GO:0045746:negative regulation of Notch signaling pathway;GO:0007399:nervous system development;GO:0045666:positive regulation of neuron differentiation;	GO:0005634:nucleus;	GO:0003682:chromatin binding;GO:0003677:DNA binding;GO:0003714:transcription corepressor activity;	-	-
gene-BEST2	-1	0	-1	NC_010444.4	66242820	66248908	-	BEST2	bestrophin 2	GO:0051899:membrane depolarization;GO:0007608:sensory perception of smell;	GO:0034707:chloride channel complex;GO:0005929:cilium;GO:0005886:plasma membrane;	GO:0005254:chloride channel activity;	K13879	ko04970 Salivary secretion;;
gene-BEST3	0	1	0	NC_010447.5	33909973	33957171	-	BEST3	bestrophin 3%2C transcript variant X4	GO:0043271:negative regulation of monoatomic ion transport;	GO:0034707:chloride channel complex;GO:0005886:plasma membrane;	GO:0005254:chloride channel activity;	K13880	-
gene-BEX1	1	1	1	NC_010461.5	84223041	84224583	-	BEX1	brain expressed%2C X-linked 1	GO:0030154:cell differentiation;GO:0007399:nervous system development;GO:0051091:positive regulation of DNA-binding transcription factor activity;GO:0045944:positive regulation of transcription by RNA polymerase II;	GO:0005737:cytoplasm;GO:0005634:nucleus;GO:0005667:transcription regulator complex;	GO:0061629:RNA polymerase II-specific DNA-binding transcription factor binding;	-	-
gene-BEX4	0	1	0	NC_010461.5	84147133	84148680	+	BEX4	brain expressed X-linked 4	GO:0007059:chromosome segregation;GO:1904428:negative regulation of tubulin deacetylation;GO:0030334:regulation of cell migration;GO:0042127:regulation of cell population proliferation;	GO:0005737:cytoplasm;GO:0005829:cytosol;GO:0005874:microtubule;GO:0005654:nucleoplasm;GO:0005634:nucleus;GO:0000922:spindle pole;	GO:0043014:alpha-tubulin binding;GO:0042826:histone deacetylase binding;	-	-
gene-BFSP1	-1	0	-1	NC_010459.5	25933743	25966940	-	BFSP1	beaded filament structural protein 1%2C transcript variant X1	GO:0048469:cell maturation;GO:0045109:intermediate filament organization;GO:0070307:lens fiber cell development;	GO:0005938:cell cortex;GO:0005737:cytoplasm;GO:0005882:intermediate filament;GO:0005886:plasma membrane;	GO:0005212:structural constituent of eye lens;	K10378	-
gene-BGLAP	-1	0	0	NC_010446.5	93807703	93808806	-	BGLAP	bone gamma-carboxyglutamate protein	GO:0031214:biomineral tissue development;GO:0060348:bone development;GO:0001649:osteoblast differentiation;GO:0030500:regulation of bone mineralization;GO:1900076:regulation of cellular response to insulin stimulus;GO:0032571:response to vitamin K;	GO:0005737:cytoplasm;GO:0005576:extracellular region;	GO:0005509:calcium ion binding;GO:0046848:hydroxyapatite binding;GO:0008147:structural constituent of bone;	-	-
gene-BHLHE22	1	1	1	NC_010446.5	69801619	69803375	-	BHLHE22	basic helix-loop-helix family member e22	GO:0035881:amacrine cell differentiation;GO:0021960:anterior commissure morphogenesis;GO:0021952:central nervous system projection neuron axonogenesis;GO:0021796:cerebral cortex regionalization;GO:0021540:corpus callosum morphogenesis;GO:0021957:corticospinal tract morphogenesis;GO:0097154:GABAergic neuron differentiation;GO:0045892:negative regulation of DNA-templated transcription;GO:0030182:ne…	GO:0005634:nucleus;	GO:0003682:chromatin binding;GO:0000981:DNA-binding transcription factor activity, RNA polymerase II-specific;GO:0042802:identical protein binding;GO:0046983:protein dimerization activity;GO:0000978:RNA polymerase II cis-regulatory region sequence-specific DNA binding;GO:1990837:sequence-specific double-stranded DNA binding;	K09086	-
gene-BHLHE40	-1	0	0	NC_010455.5	61526121	61533686	+	BHLHE40	basic helix-loop-helix family member e40	GO:0032922:circadian regulation of gene expression;GO:0007623:circadian rhythm;GO:0043153:entrainment of circadian clock by photoperiod;GO:0043433:negative regulation of DNA-binding transcription factor activity;GO:0045892:negative regulation of DNA-templated transcription;GO:0042752:regulation of circadian rhythm;	GO:0005737:cytoplasm;GO:0016604:nuclear body;GO:0005634:nucleus;	GO:0001227:DNA-binding transcription repressor activity, RNA polymerase II-specific;GO:0070888:E-box binding;GO:0043426:MRF binding;GO:0019904:protein domain specific binding;GO:0046982:protein heterodimerization activity;GO:0042803:protein homodimerization activity;GO:0061629:RNA polymerase II-specific DNA-binding transcription factor binding;	K03729	ko04710 Circadian rhythm;;
gene-BHLHE41	-1	-1	0	NC_010447.5	47687662	47692761	+	BHLHE41	basic helix-loop-helix family member e41%2C transcript variant X2	GO:0009952:anterior/posterior pattern specification;GO:0032922:circadian regulation of gene expression;GO:0045892:negative regulation of DNA-templated transcription;GO:0010832:negative regulation of myotube differentiation;GO:0010944:negative regulation of transcription by competitive promoter binding;GO:0000122:negative regulation of transcription by RNA polymerase II;GO:0050767:regulation of ne…	GO:0000785:chromatin;GO:0005634:nucleus;	GO:0043425:bHLH transcription factor binding;GO:0000981:DNA-binding transcription factor activity, RNA polymerase II-specific;GO:0001227:DNA-binding transcription repressor activity, RNA polymerase II-specific;GO:0070888:E-box binding;GO:0042826:histone deacetylase binding;GO:0043426:MRF binding;GO:0046982:protein heterodimerization activity;GO:0042803:protein homodimerization activity;GO:0000978…	K03730	ko04710 Circadian rhythm;;
gene-BIN1	0	1	1	NC_010457.5	25328679	25379675	+	BIN1	bridging integrator 1%2C transcript variant X26	GO:0007010:cytoskeleton organization;GO:0006897:endocytosis;GO:0008333:endosome to lysosome transport;GO:0060988:lipid tube assembly;GO:1902430:negative regulation of amyloid-beta formation;GO:1902960:negative regulation of aspartic-type endopeptidase activity involved in amyloid precursor protein catabolic process;GO:1904878:negative regulation of calcium ion transmembrane transport via high vol…	GO:0015629:actin cytoskeleton;GO:0030424:axon;GO:0043194:axon initial segment;GO:0043679:axon terminus;GO:0044300:cerebellar mossy fiber;GO:0005737:cytoplasm;GO:0005829:cytosol;GO:0030425:dendrite;GO:0005768:endosome;GO:0098850:extrinsic component of synaptic vesicle membrane;GO:0098978:glutamatergic synapse;GO:0031674:I band;GO:0060987:lipid tube;GO:0016020:membrane;GO:0033268:node of Ranvier;GO…	GO:0051015:actin filament binding;GO:0019828:aspartic-type endopeptidase inhibitor activity;GO:0051087:protein-folding chaperone binding;GO:0030276:clathrin binding;GO:0051020:GTPase binding;GO:0042802:identical protein binding;GO:0005543:phospholipid binding;GO:0002020:protease binding;GO:0070063:RNA polymerase binding;GO:0048156:tau protein binding;GO:0044877:protein-containing complex binding;…	K12562	ko04144 Endocytosis;ko04666 Fc gamma R-mediated phagocytosis;;
gene-BIRC5	-1	0	-1	NC_010454.4	3747276	3755214	-	BIRC5	baculoviral IAP repeat containing 5	GO:0051301:cell division;GO:0007059:chromosome segregation;GO:0051303:establishment of chromosome localization;GO:0000086:G2/M transition of mitotic cell cycle;GO:0007127:meiosis I;GO:0000226:microtubule cytoskeleton organization;GO:0000281:mitotic cytokinesis;GO:0007094:mitotic spindle assembly checkpoint signaling;GO:0043066:negative regulation of apoptotic process;GO:0043154:negative regulatio…	GO:0005814:centriole;GO:0032133:chromosome passenger complex;GO:0000775:chromosome, centromeric region;GO:0005737:cytoplasm;GO:0005881:cytoplasmic microtubule;GO:0005829:cytosol;GO:0031021:interphase microtubule organizing center;GO:0000776:kinetochore;GO:0030496:midbody;GO:0005634:nucleus;GO:0005876:spindle microtubule;	GO:0043027:cysteine-type endopeptidase inhibitor activity involved in apoptotic process;GO:0008017:microtubule binding;GO:0042803:protein homodimerization activity;GO:0015631:tubulin binding;GO:0008270:zinc ion binding;	K08731	ko01524 Platinum drug resistance;ko04210 Apoptosis;ko04215 Apoptosis - multiple species;ko04390 Hippo signaling pathway;ko05161 Hepatitis B;ko05200 Pathways in cancer;ko05207 Chemical carcinogenesis - receptor activation;ko05210 Colorectal cancer;;
gene-BLCAP	0	0	1	NC_010459.5	40603977	40633613	-	BLCAP	bladder cancer associated protein%2C transcript variant X1	GO:0030262:apoptotic nuclear changes;GO:0007049:cell cycle;	GO:0016020:membrane;	-	-	-
gene-BLK	-1	0	-1	NC_010456.5	14688489	14745946	+	BLK	BLK proto-oncogene%2C Src family tyrosine kinase%2C transcript variant X2	GO:0050853:B cell receptor signaling pathway;GO:0030154:cell differentiation;GO:0006974:DNA damage response;GO:0097028:dendritic cell differentiation;GO:0002431:Fc receptor mediated stimulatory signaling pathway;GO:0045087:innate immune response;GO:0035556:intracellular signal transduction;GO:0030889:negative regulation of B cell proliferation;GO:0070667:negative regulation of mast cell prolifera…	GO:0005829:cytosol;GO:0031234:extrinsic component of cytoplasmic side of plasma membrane;	GO:0005524:ATP binding;GO:0004715:non-membrane spanning protein tyrosine kinase activity;GO:0004713:protein tyrosine kinase activity;GO:0005102:signaling receptor binding;	K08890	-
gene-BLM	-1	0	0	NC_010449.5	53317515	53412649	+	BLM	Bloom syndrome RecQ like helicase%2C transcript variant X3	GO:0072757:cellular response to camptothecin;GO:0006974:DNA damage response;GO:0072711:cellular response to hydroxyurea;GO:0071479:cellular response to ionizing radiation;GO:0000729:DNA double-strand break processing;GO:0032508:DNA duplex unwinding;GO:0006310:DNA recombination;GO:0006281:DNA repair;GO:0006260:DNA replication;GO:0006268:DNA unwinding involved in DNA replication;GO:0000724:double-s…	GO:0005694:chromosome;GO:0005737:cytoplasm;GO:0005829:cytosol;GO:0000800:lateral element;GO:0000228:nuclear chromosome;GO:0016363:nuclear matrix;GO:0005730:nucleolus;GO:0005654:nucleoplasm;GO:0005634:nucleus;GO:0016605:PML body;GO:0032991:protein-containing complex;GO:0031422:RecQ family helicase-topoisomerase III complex;GO:0005657:replication fork;	GO:0043138:3'-5' DNA helicase activity;GO:1905773:8-hydroxy-2'-deoxyguanosine DNA binding;GO:0005524:ATP binding;GO:0016887:ATP hydrolysis activity;GO:0008094:ATP-dependent activity, acting on DNA;GO:0000405:bubble DNA binding;GO:0003677:DNA binding;GO:0003678:DNA helicase activity;GO:1990814:DNA/DNA annealing activity;GO:0061749:forked DNA-dependent helicase activity;GO:0000400:four-way junction…	K10901	ko03440 Homologous recombination;ko03460 Fanconi anemia pathway;;
gene-BLNK	1	0	1	NC_010456.5	107630477	107715421	-	BLNK	B-cell linker	GO:0030183:B cell differentiation;GO:0050853:B cell receptor signaling pathway;GO:0006959:humoral immune response;GO:0006954:inflammatory response;GO:0035556:intracellular signal transduction;GO:0010628:positive regulation of gene expression;GO:0007169:transmembrane receptor protein tyrosine kinase signaling pathway;	GO:0005737:cytoplasm;GO:0005829:cytosol;GO:0043231:intracellular membrane-bounded organelle;GO:0016020:membrane;GO:0005886:plasma membrane;	GO:0019899:enzyme binding;GO:0008289:lipid binding;GO:0043274:phospholipase binding;GO:0019901:protein kinase binding;GO:1990782:protein tyrosine kinase binding;GO:0042169:SH2 domain binding;GO:0035591:signaling adaptor activity;GO:0005068:transmembrane receptor protein tyrosine kinase adaptor activity;	K07371	ko04064 NF-kappa B signaling pathway;ko04380 Osteoclast differentiation;ko04662 B cell receptor signaling pathway;ko05169 Epstein-Barr virus infection;ko05340 Primary immunodeficiency;;
gene-BMP2	1	-1	1	NC_010459.5	15750487	15762982	+	BMP2	bone morphogenetic protein 2%2C transcript variant X1	GO:0036305:ameloblast differentiation;GO:0009887:animal organ morphogenesis;GO:0003176:aortic valve development;GO:0048708:astrocyte differentiation;GO:1905222:atrioventricular canal morphogenesis;GO:0003181:atrioventricular valve morphogenesis;GO:0030509:BMP signaling pathway;GO:0061312:obsolete BMP signaling pathway involved in heart development;GO:0003130:obsolete BMP signaling pathway involve…	GO:0070724:BMP receptor complex;GO:0009986:cell surface;GO:0005576:extracellular region;GO:0005615:extracellular space;GO:0043231:intracellular membrane-bounded organelle;	GO:0070700:BMP receptor binding;GO:0039706:co-receptor binding;GO:0005125:cytokine activity;GO:0008083:growth factor activity;GO:0019211:phosphatase activator activity;GO:0043539:protein serine/threonine kinase activator activity;GO:0005102:signaling receptor binding;GO:0046332:SMAD binding;GO:0140537:transcription regulator activator activity;	K04662	ko04013 koK signaling pathway - fly;ko04060 Cytokine-cytokine receptor interaction;ko04341 Hedgehog signaling pathway - fly;ko04350 TGF-beta signaling pathway;ko04390 Hippo signaling pathway;ko04550 Signaling pathways regulating pluripotency of stem cells;ko04919 Thyroid hormone signaling pathway;ko05200 Pathways in cancer;ko05217 Basal cell carcinoma;ko05418 Fluid shear stress and atherosclerosi…
gene-BMP8A	1	0	1	NC_010448.4	95322454	95366546	+	BMP8A	bone morphogenetic protein 8a	GO:0030509:BMP signaling pathway;GO:0051216:cartilage development;GO:0030154:cell differentiation;GO:0001503:ossification;GO:0010862:obsolete positive regulation of pathway-restricted SMAD protein phosphorylation;GO:0001501:skeletal system development;GO:0060395:SMAD protein signal transduction;	GO:0005615:extracellular space;	GO:0070700:BMP receptor binding;GO:0005125:cytokine activity;GO:0008083:growth factor activity;	K16622	ko04060 Cytokine-cytokine receptor interaction;ko04350 TGF-beta signaling pathway;ko04390 Hippo signaling pathway;ko04714 Thermogenesis;;
gene-BNIP3	-1	0	-1	NC_010456.5	140362123	140371951	-	BNIP3	BCL2 interacting protein 3	GO:0097345:mitochondrial outer membrane permeabilization;GO:0035694:mitochondrial protein catabolic process;GO:0043065:positive regulation of apoptotic process;GO:0043068:positive regulation of programmed cell death;GO:0019222:regulation of metabolic process;GO:0043067:regulation of programmed cell death;	GO:0005783:endoplasmic reticulum;GO:0005741:mitochondrial outer membrane;GO:0005739:mitochondrion;GO:0005635:nuclear envelope;GO:0005634:nucleus;	GO:0042802:identical protein binding;	K15464	ko04068 FoxO signaling pathway;ko04137 Mitophagy - animal;ko04140 Autophagy - animal;ko05131 Shigellosis;ko05134 Legionellosis;;
gene-BOC	1	0	0	NC_010455.5	146625218	146703165	-	BOC	BOC cell adhesion associated%2C oncogene regulated%2C transcript variant X14	GO:0007411:axon guidance;GO:0098609:cell-cell adhesion;GO:0007399:nervous system development;GO:0045663:positive regulation of myoblast differentiation;	GO:0030424:axon;GO:0044295:axonal growth cone;GO:0005886:plasma membrane;	-	-	-
gene-BOLL	1	0	1	NC_010457.5	101535392	101602232	-	BOLL	boule homolog%2C RNA binding protein%2C transcript variant X2	GO:0070935:3'-UTR-mediated mRNA stabilization;GO:0030154:cell differentiation;GO:0051321:meiotic cell cycle;GO:0045948:positive regulation of translational initiation;GO:0007283:spermatogenesis;	GO:0005737:cytoplasm;	GO:0042802:identical protein binding;GO:0003730:mRNA 3'-UTR binding;GO:0008494:translation activator activity;	-	-
gene-BORA	-1	0	0	NC_010453.5	45017651	45045127	+	BORA	bora%2C aurora kinase A activator%2C transcript variant X4	GO:0032147:activation of protein kinase activity;GO:0007049:cell cycle;GO:0051301:cell division;GO:0007088:regulation of mitotic nuclear division;GO:0060236:regulation of mitotic spindle organization;GO:0032880:regulation of protein localization;	GO:0005737:cytoplasm;GO:0005829:cytosol;GO:0072687:meiotic spindle;GO:0005634:nucleus;	GO:0019901:protein kinase binding;	K16831	-
gene-BPGM	0	1	1	NC_010460.4	14555919	14593321	-	BPGM	bisphosphoglycerate mutase	GO:0006096:glycolytic process;	-	GO:0004082:bisphosphoglycerate mutase activity;GO:0016787:hydrolase activity;GO:0004619:phosphoglycerate mutase activity;	K01837	ko00010 Glycolysis / Gluconeogenesis;ko00260 Glycine, serine and threonine metabolism;ko01100 Metabolic pathways;;
gene-BRAT1	1	0	0	NC_010445.4	1905648	1918229	+	BRAT1	BRCA1 associated ATM activator 1%2C transcript variant X3	GO:0006915:apoptotic process;GO:0016477:cell migration;GO:0008283:cell population proliferation;GO:0006974:DNA damage response;GO:0006006:glucose metabolic process;GO:0051646:mitochondrion localization;GO:0030307:positive regulation of cell growth;GO:0001934:positive regulation of protein phosphorylation;GO:0010212:response to ionizing radiation;	GO:0005737:cytoplasm;GO:0005634:nucleus;	-	-	-
gene-BRCA1	-1	0	0	NC_010454.4	19788087	19854515	+	BRCA1	BRCA1%2C DNA repair associated%2C transcript variant X8	GO:0007049:cell cycle;GO:0043009:chordate embryonic development;GO:0009048:dosage compensation by inactivation of X chromosome;GO:0000724:double-strand break repair via homologous recombination;GO:0006633:fatty acid biosynthetic process;GO:0045717:negative regulation of fatty acid biosynthetic process;GO:0035067:negative regulation of histone acetylation;GO:0045893:positive regulation of DNA-temp…	GO:0070531:BRCA1-A complex;GO:0031436:BRCA1-BARD1 complex;GO:0005694:chromosome;GO:0005737:cytoplasm;GO:0005634:nucleus;GO:0005886:plasma membrane;	GO:0003677:DNA binding;GO:0070063:RNA polymerase binding;GO:0003713:transcription coactivator activity;GO:0004842:ubiquitin-protein transferase activity;GO:0008270:zinc ion binding;	K10605	ko01524 Platinum drug resistance;ko03440 Homologous recombination;ko03460 Fanconi anemia pathway;ko04120 Ubiquitin mediated proteolysis;ko04151 PI3K-Akt signaling pathway;ko05206 MicroRNAs in cancer;ko05224 Breast cancer;;
gene-BRDT	1	1	1	NC_010446.5	125004897	125062208	-	BRDT	bromodomain testis associated%2C transcript variant X1	GO:0006338:chromatin remodeling;GO:0007141:male meiosis I;GO:0007140:male meiotic nuclear division;GO:0006397:mRNA processing;GO:0051039:positive regulation of transcription involved in meiotic cell cycle;GO:0006355:regulation of DNA-templated transcription;GO:0043484:regulation of RNA splicing;GO:0008380:RNA splicing;GO:0035092:sperm DNA condensation;	GO:0000785:chromatin;GO:0005634:nucleus;	GO:0042393:histone binding;GO:0140566:histone reader activity;GO:0070577:lysine-acetylated histone binding;GO:0003713:transcription coactivator activity;	K11724	-
gene-BRINP2	1	-1	0	NC_010451.4	118967670	119095345	+	BRINP2	BMP/retinoic acid inducible neural specific 2%2C transcript variant X1	GO:0007049:cell cycle;GO:0071300:cellular response to retinoic acid;GO:0045930:negative regulation of mitotic cell cycle;GO:0007399:nervous system development;GO:0045666:positive regulation of neuron differentiation;	GO:0030425:dendrite;GO:0005783:endoplasmic reticulum;GO:0005576:extracellular region;GO:0043025:neuronal cell body;	-	-	-
gene-BRIP1	-1	0	0	NC_010454.4	36498138	36639847	+	BRIP1	BRCA1 interacting protein C-terminal helicase 1	GO:1904385:cellular response to angiotensin;GO:0071456:cellular response to hypoxia;GO:0071295:cellular response to vitamin;GO:0051026:chiasma assembly;GO:0000077:DNA damage checkpoint signaling;GO:0006281:DNA repair;GO:0006302:double-strand break repair;GO:1990918:double-strand break repair involved in meiotic recombination;GO:0035825:homologous recombination;GO:0010705:meiotic DNA double-strand…	GO:0070532:BRCA1-B complex;GO:0005737:cytoplasm;GO:0031965:nuclear membrane;GO:0005654:nucleoplasm;GO:0005634:nucleus;	GO:0051539:4 iron, 4 sulfur cluster binding;GO:0043139:5'-3' DNA helicase activity;GO:0005524:ATP binding;GO:0016887:ATP hydrolysis activity;GO:0003682:chromatin binding;GO:0003677:DNA binding;GO:0003678:DNA helicase activity;GO:0046872:metal ion binding;GO:0003724:RNA helicase activity;	K15362	ko03440 Homologous recombination;ko03460 Fanconi anemia pathway;;
gene-BST2	0	0	1	NC_010444.4	60305306	60308295	+	BST2	bone marrow stromal cell antigen 2	GO:0042113:B cell activation;GO:0051607:defense response to virus;GO:0045087:innate immune response;GO:0030308:negative regulation of cell growth;GO:0030336:negative regulation of cell migration;GO:1901253:negative regulation of intracellular transport of viral material;GO:0002737:negative regulation of plasmacytoid dendritic cell cytokine production;GO:0045071:negative regulation of viral genome…	GO:0016324:apical plasma membrane;GO:0035577:azurophil granule membrane;GO:0009986:cell surface;GO:0070062:extracellular exosome;GO:0005794:Golgi apparatus;GO:0043231:intracellular membrane-bounded organelle;GO:0016020:membrane;GO:0045121:membrane raft;GO:0005771:multivesicular body;GO:0005886:plasma membrane;	GO:0042802:identical protein binding;GO:0008191:metalloendopeptidase inhibitor activity;GO:0042803:protein homodimerization activity;GO:0003723:RNA binding;	K06731	ko03250 Viral life cycle - HIV-1;ko05168 Herpes simplex virus 1 infection;ko05170 Human immunodeficiency virus 1 infection;;
gene-BTBD11	1	0	1	NC_010447.5	12754535	13071050	-	BTBD11	BTB domain containing 11%2C transcript variant X5	GO:0060395:SMAD protein signal transduction;	GO:0016020:membrane;	GO:0046982:protein heterodimerization activity;	K10483	-
gene-BTBD18	0	0	1	NC_010444.4	13217392	13227787	+	BTBD18	BTB domain containing 18%2C transcript variant X2	GO:0030154:cell differentiation;GO:0007141:male meiosis I;GO:0010529:obsolete negative regulation of transposition;GO:0034587:piRNA processing;GO:0140541:piRNA transcription;GO:0032968:positive regulation of transcription elongation by RNA polymerase II;GO:0007283:spermatogenesis;	GO:0005634:nucleus;	-	-	-
gene-BTC	-1	0	0	NC_010450.4	70645721	70697538	-	BTC	betacellulin%2C transcript variant X3	GO:0051781:positive regulation of cell division;	GO:0005615:extracellular space;GO:0005886:plasma membrane;	GO:0008083:growth factor activity;	K09783	ko04012 ErbB signaling pathway;;
gene-BUB1	-1	0	-1	NC_010445.4	45585188	45623240	+	BUB1	BUB1 mitotic checkpoint serine/threonine kinase%2C transcript variant X1	GO:0006915:apoptotic process;GO:0051301:cell division;GO:0008283:cell population proliferation;GO:0051754:meiotic sister chromatid cohesion, centromeric;GO:0007094:mitotic spindle assembly checkpoint signaling;GO:0006468:protein phosphorylation;GO:0051983:regulation of chromosome segregation;GO:0007063:regulation of sister chromatid cohesion;	GO:0005829:cytosol;GO:0043231:intracellular membrane-bounded organelle;GO:0000776:kinetochore;GO:0016020:membrane;GO:0005654:nucleoplasm;	GO:0005524:ATP binding;GO:0004672:protein kinase activity;GO:0106310:protein serine kinase activity;GO:0004674:protein serine/threonine kinase activity;	K02178	ko04110 Cell cycle;ko04114 Oocyte meiosis;ko04914 Progesterone-mediated oocyte maturation;;
gene-BUB1B	-1	0	-1	NC_010443.5	131093026	131143840	-	BUB1B	BUB1 mitotic checkpoint serine/threonine kinase B%2C transcript variant X2	GO:0006915:apoptotic process;GO:0051301:cell division;GO:0051754:meiotic sister chromatid cohesion, centromeric;GO:0007091:metaphase/anaphase transition of mitotic cell cycle;GO:0007094:mitotic spindle assembly checkpoint signaling;GO:0051444:negative regulation of ubiquitin-protein transferase activity;GO:0016310:phosphorylation;GO:0071459:protein localization to chromosome, centromeric region;	GO:0005680:anaphase-promoting complex;GO:0005737:cytoplasm;GO:0005829:cytosol;GO:0000776:kinetochore;GO:0005815:microtubule organizing center;GO:0033597:mitotic checkpoint complex;GO:0000940:outer kinetochore;GO:0048471:perinuclear region of cytoplasm;GO:0005819:spindle;	GO:0005524:ATP binding;GO:0004672:protein kinase activity;GO:0106310:protein serine kinase activity;GO:0004674:protein serine/threonine kinase activity;	K06637	ko04110 Cell cycle;ko05166 Human T-cell leukemia virus 1 infection;;
gene-C10H10orf67	0	0	-1	NC_010452.4	51683170	51812140	+	C10H10orf67	chromosome 10 C10orf67 homolog%2C transcript variant X2	-	GO:0005739:mitochondrion;	-	-	-
gene-C12H17orf53	-1	1	0	NC_010454.4	19044569	19077877	-	C12H17orf53	chromosome 12 C17orf53 homolog%2C transcript variant X1	GO:0006974:DNA damage response;GO:0000731:DNA synthesis involved in DNA repair;GO:0007292:female gamete generation;GO:0036297:interstrand cross-link repair;GO:0048232:male gamete generation;GO:0000725:recombinational repair;	GO:0005634:nucleus;GO:0090734:site of DNA damage;	GO:0003697:single-stranded DNA binding;	-	-
gene-C12H17orf67	0	0	-1	NC_010454.4	33104570	33125799	-	C12H17orf67	chromosome 12 C17orf67 homolog	-	GO:0005576:extracellular region;	-	-	-
gene-C13H3orf80	1	1	1	NC_010455.5	99924886	99928687	+	C13H3orf80	chromosome 13 C3orf80 homolog	-	GO:0016020:membrane;	-	-	-
gene-C14H10orf10	1	0	1	NC_010456.5	91118332	91120242	+	C14H10orf10	chromosome 14 C10orf10 homolog	GO:0006914:autophagy;GO:0010506:regulation of autophagy;	GO:0005737:cytoplasm;GO:0043231:intracellular membrane-bounded organelle;GO:0005739:mitochondrion;GO:0005777:peroxisome;	-	-	-
gene-C14H10orf105	1	0	1	NC_010456.5	74630827	74639180	-	C14H10orf105	chromosome 14 C10orf105 homolog	-	-	-	-	-
gene-C14H10orf128	-1	0	-1	NC_010456.5	89770102	89804100	-	C14H10orf128	chromosome 14 C10orf128 homolog	-	GO:0016020:membrane;	-	-	-
gene-C14H10orf35	-1	0	-1	NC_010456.5	72558826	72646748	+	C14H10orf35	chromosome 14 C10orf35 homolog%2C transcript variant X1	-	GO:0043231:intracellular membrane-bounded organelle;GO:0016020:membrane;	-	-	-
gene-C14H10orf71	1	1	1	NC_010456.5	89892435	89918364	+	C14H10orf71	chromosome 14 C10orf71 homolog	GO:0070886:positive regulation of calcineurin-NFAT signaling cascade;	GO:0030018:Z disc;	-	-	-
gene-C14H10orf76	0	1	1	NC_010456.5	112877289	113072999	-	C14H10orf76	chromosome 14 C10orf76 homolog%2C transcript variant X2	GO:1903358:regulation of Golgi organization;	GO:0005829:cytosol;GO:0000139:Golgi membrane;	-	-	-
gene-C15H2orf72	-1	0	-1	NC_010457.5	131787171	131795373	+	C15H2orf72	chromosome 15 C2orf72 homolog	-	-	-	-	-
gene-C15H2orf88	1	0	1	NC_010457.5	94628283	94794114	+	C15H2orf88	chromosome 15 C2orf88 homolog%2C transcript variant X3	-	GO:0005886:plasma membrane;	GO:0034237:protein kinase A regulatory subunit binding;	K05497	ko04060 Cytokine-cytokine receptor interaction;;
gene-C15H4orf47	0	1	0	NC_010457.5	46470680	46612173	+	C15H4orf47	chromosome 15 C4orf47 homolog%2C transcript variant X6	-	GO:0005813:centrosome;GO:0005737:cytoplasm;	-	-	-
gene-C16H5orf22	0	0	1	NC_010458.4	17848272	17868151	+	C16H5orf22	chromosome 16 C5orf22 homolog	-	-	-	-	-
gene-C16H5orf42	0	0	-1	NC_010458.4	22381001	22501052	-	C16H5orf42	chromosome 16 C5orf42 homolog	GO:0060271:cilium assembly;	GO:0035869:ciliary transition zone;GO:0016020:membrane;	-	-	-
gene-C17H20orf173	0	0	1	NC_010459.5	38873344	38877219	-	C17H20orf173	chromosome 17 C20orf173 homolog	-	-	-	-	-
gene-C1H14orf105	-1	0	-1	NC_010443.5	186597777	186633140	-	C1H14orf105	chromosome 1 C14orf105 homolog%2C transcript variant X1	-	-	-	-	-
gene-C1H14orf28	0	0	1	NC_010443.5	175145918	175156597	+	C1H14orf28	chromosome 1 C14orf28 homolog	-	-	-	-	-
gene-C1H14orf39	1	0	1	NC_010443.5	189330137	189471874	-	C1H14orf39	chromosome 1 C14orf39 homolog%2C transcript variant X2	GO:0007129:homologous chromosome pairing at meiosis;GO:0010705:meiotic DNA double-strand break processing involved in reciprocal meiotic recombination;GO:0048477:oogenesis;GO:0051090:regulation of DNA-binding transcription factor activity;GO:0007283:spermatogenesis;	GO:0000801:central element;GO:0005694:chromosome;	-	-	-
gene-C1H15orf48	-1	-1	0	NC_010443.5	126304461	126307951	-	C1H15orf48	chromosome 1 C15orf48 homolog%2C transcript variant X1	GO:0009617:response to bacterium;	GO:0005751:mitochondrial respiratory chain complex IV;GO:0005634:nucleus;	-	-	-
gene-C1H18orf54	-1	0	-1	NC_010443.5	103861579	103885057	+	C1H18orf54	chromosome 1 C18orf54 homolog%2C transcript variant X4	GO:0008285:negative regulation of cell population proliferation;	GO:0005576:extracellular region;	-	-	-
gene-C1H6orf183	0	1	1	NC_010443.5	75228135	75431571	+	C1H6orf183	chromosome 1 C6orf183 homolog%2C transcript variant X14	-	-	-	-	-
gene-C1H9orf131	0	1	0	NC_010443.5	235844826	235849556	+	C1H9orf131	chromosome 1 C9orf131 homolog	-	-	-	-	-
gene-C1QL3	1	0	1	NC_010452.4	45357247	45368901	+	C1QL3	complement C1q like 3	GO:0099645:neurotransmitter receptor localization to postsynaptic specialization membrane;GO:0097107:postsynaptic density assembly;GO:0050807:regulation of synapse organization;	GO:0005581:collagen trimer;GO:0005615:extracellular space;GO:0098978:glutamatergic synapse;GO:0098686:hippocampal mossy fiber to CA3 synapse;GO:0043083:synaptic cleft;	GO:0042802:identical protein binding;	-	-
gene-C1QTNF1	0	0	-1	NC_010454.4	3161355	3181470	-	C1QTNF1	C1q and TNF related 1%2C transcript variant X3	GO:0010544:negative regulation of platelet activation;GO:0090331:negative regulation of platelet aggregation;GO:2000860:positive regulation of aldosterone secretion;GO:0007204:positive regulation of cytosolic calcium ion concentration;GO:0010628:positive regulation of gene expression;GO:0043410:positive regulation of MAPK cascade;GO:0051897:positive regulation of phosphatidylinositol 3-kinase/pro…	GO:0005581:collagen trimer;GO:0005615:extracellular space;GO:0005886:plasma membrane;	GO:0005518:collagen binding;GO:0042802:identical protein binding;	K19470	-
gene-C1QTNF3	1	1	1	NC_010458.4	20032973	20059905	-	C1QTNF3	C1q and TNF related 3	GO:0035356:intracellular triglyceride homeostasis;GO:0045444:fat cell differentiation;GO:0010629:negative regulation of gene expression;GO:0045721:negative regulation of gluconeogenesis;GO:0050728:negative regulation of inflammatory response;GO:0032715:negative regulation of interleukin-6 production;GO:0071638:negative regulation of monocyte chemotactic protein-1 production;GO:1901223:negative re…	GO:0005581:collagen trimer;GO:0070062:extracellular exosome;GO:0005615:extracellular space;GO:0016020:membrane;GO:0005576:extracellular region;GO:0032991:protein-containing complex;	GO:0042802:identical protein binding;	-	-
gene-C1QTNF4	1	0	0	NC_010444.4	15019751	15026905	+	C1QTNF4	C1q and TNF related 4%2C transcript variant X1	GO:0032755:positive regulation of interleukin-6 production;GO:0070105:positive regulation of interleukin-6-mediated signaling pathway;GO:1901224:positive regulation of non-canonical NF-kappaB signal transduction;GO:0032760:positive regulation of tumor necrosis factor production;	GO:0005615:extracellular space;	GO:0005125:cytokine activity;	-	-
gene-C1QTNF7	0	1	0	NC_010450.4	10658430	10756561	+	C1QTNF7	C1q and TNF related 7%2C transcript variant X1	-	GO:0005581:collagen trimer;GO:0005576:extracellular region;	-	-	-
gene-C1R	0	0	1	NC_010447.5	63644097	63655149	+	C1R	complement C1r	GO:0006958:complement activation, classical pathway;GO:0006955:immune response;GO:0045087:innate immune response;GO:0031638:zymogen activation;	GO:0072562:blood microparticle;GO:0005602:complement component C1 complex;GO:0070062:extracellular exosome;GO:0005576:extracellular region;GO:0005615:extracellular space;	GO:0005509:calcium ion binding;GO:0042802:identical protein binding;GO:0140313:molecular sequestering activity;GO:0004252:serine-type endopeptidase activity;GO:0008236:serine-type peptidase activity;	K01330	ko04145 Phagosome;ko04610 Complement and coagulation cascades;ko05133 Pertussis;ko05150 Staphylococcus aureus infection;ko05171 Coronavirus disease - COVID-19;ko05322 Systemic lupus erythematosus;;
gene-C1RL	-1	0	0	NC_010447.5	63623398	63640065	+	C1RL	complement C1r subcomponent like%2C transcript variant X2	GO:0006958:complement activation, classical pathway;GO:0045087:innate immune response;GO:0031638:zymogen activation;	GO:0072562:blood microparticle;GO:0070062:extracellular exosome;GO:0005615:extracellular space;	GO:0004252:serine-type endopeptidase activity;	K01330	ko04145 Phagosome;ko04610 Complement and coagulation cascades;ko05133 Pertussis;ko05150 Staphylococcus aureus infection;ko05171 Coronavirus disease - COVID-19;ko05322 Systemic lupus erythematosus;;
gene-C1S	1	0	1	NC_010447.5	63670309	63681466	-	C1S	complement C1s	GO:0006958:complement activation, classical pathway;GO:0045087:innate immune response;GO:0006508:proteolysis;	GO:0005615:extracellular space;	GO:0005509:calcium ion binding;GO:0004252:serine-type endopeptidase activity;	K01331	ko04610 Complement and coagulation cascades;ko05133 Pertussis;ko05150 Staphylococcus aureus infection;ko05171 Coronavirus disease - COVID-19;ko05322 Systemic lupus erythematosus;;
gene-C2	0	0	1	NC_010449.5	24020590	24034042	+	C2	complement C2	GO:0006956:complement activation;GO:0006958:complement activation, classical pathway;GO:0045087:innate immune response;GO:0006508:proteolysis;GO:0009617:response to bacterium;	GO:0005601:classical-complement-pathway C3/C5 convertase complex;	GO:0046872:metal ion binding;GO:0004252:serine-type endopeptidase activity;	K01332	ko04610 Complement and coagulation cascades;ko04936 Alcoholic liver disease;ko05133 Pertussis;ko05150 Staphylococcus aureus infection;ko05171 Coronavirus disease - COVID-19;ko05322 Systemic lupus erythematosus;;
gene-C2CD2	0	0	-1	NC_010455.5	205248991	205313868	-	C2CD2	C2 calcium dependent domain containing 2	-	GO:0005829:cytosol;GO:0016020:membrane;GO:0005634:nucleus;	-	-	-
gene-C2H11orf96	0	0	1	NC_010444.4	18392294	18393911	-	C2H11orf96	chromosome 2 C11orf96 homolog	-	-	-	-	-
gene-C2H19orf35	-1	1	-1	NC_010444.4	76285163	76291295	+	C2H19orf35	chromosome 2 C19orf35 homolog%2C transcript variant X2	GO:0006468:protein phosphorylation;GO:0032956:regulation of actin cytoskeleton organization;GO:0008360:regulation of cell shape;	GO:0015629:actin cytoskeleton;GO:0005925:focal adhesion;	GO:0004672:protein kinase activity;GO:0043621:protein self-association;	-	-
gene-C2H19orf38	-1	0	-1	NC_010444.4	69584550	69600760	+	C2H19orf38	chromosome 2 C19orf38 homolog	-	GO:0016020:membrane;	-	-	-
gene-C2H19orf67	-1	0	-1	NC_010444.4	65100933	65103997	+	C2H19orf67	chromosome 2 C19orf67 homolog	-	-	-	-	-
gene-C3	1	0	1	NC_010444.4	72431470	72471622	+	C3	complement C3	GO:0097242:amyloid-beta clearance;GO:1905114:obsolete cell surface receptor signaling pathway involved in cell-cell signaling;GO:0006956:complement activation;GO:0006957:complement activation, alternative pathway;GO:0006958:complement activation, classical pathway;GO:0097278:complement-dependent cytotoxicity;GO:0150062:complement-mediated synapse pruning;GO:0006631:fatty acid metabolic process;GO…	GO:0009986:cell surface;GO:0005615:extracellular space;GO:0032991:protein-containing complex;GO:0005576:extracellular region;GO:0005886:plasma membrane;GO:1905370:serine-type endopeptidase complex;	GO:0031715:C5L2 anaphylatoxin chemotactic receptor binding;GO:0004866:endopeptidase inhibitor activity;GO:0008289:lipid binding;	K03990	ko04080 Neuroactive ligand-receptor interaction;ko04145 Phagosome;ko04610 Complement and coagulation cascades;ko04613 Neutrophil extracellular trap formation;ko04936 Alcoholic liver disease;ko05131 Shigellosis;ko05133 Pertussis;ko05134 Legionellosis;ko05140 Leishmaniasis;ko05142 Chagas disease;ko05150 Staphylococcus aureus infection;ko05152 Tuberculosis;ko05167 Kaposi sarcoma-associated herpesvir…
gene-C3H16orf54	0	-1	0	NC_010445.4	18011402	18014281	-	C3H16orf54	chromosome 3 C16orf54 homolog%2C transcript variant X1	-	GO:0016020:membrane;	-	-	-
gene-C3H2orf81	-1	0	-1	NC_010445.4	68618472	68623425	+	C3H2orf81	chromosome 3 C2orf81 homolog	-	-	-	-	-
gene-C4A	1	0	1	NC_010449.5	24068019	24083060	+	C4A	complement C4A (Rodgers blood group)	GO:0006956:complement activation;GO:0006958:complement activation, classical pathway;GO:0006954:inflammatory response;GO:0045087:innate immune response;GO:2000427:positive regulation of apoptotic cell clearance;GO:0050778:positive regulation of immune response;GO:1903028:positive regulation of opsonization;	GO:0030424:axon;GO:0072562:blood microparticle;GO:0005601:classical-complement-pathway C3/C5 convertase complex;GO:0030425:dendrite;GO:0005788:endoplasmic reticulum lumen;GO:0070062:extracellular exosome;GO:0005576:extracellular region;GO:0005615:extracellular space;GO:0043025:neuronal cell body;GO:0005886:plasma membrane;GO:0045202:synapse;	GO:0001849:complement component C1q complex binding;GO:0004866:endopeptidase inhibitor activity;	K03989	ko04610 Complement and coagulation cascades;ko04936 Alcoholic liver disease;ko05133 Pertussis;ko05150 Staphylococcus aureus infection;ko05171 Coronavirus disease - COVID-19;ko05322 Systemic lupus erythematosus;;
gene-C4BPA	0	-1	0	NC_010451.4	67726159	67774369	+	C4BPA	complement component 4 binding protein alpha%2C transcript variant X3	GO:0006958:complement activation, classical pathway;GO:0045087:innate immune response;GO:0045959:negative regulation of complement activation, classical pathway;	GO:0005615:extracellular space;	-	K04002	ko04610 Complement and coagulation cascades;ko05133 Pertussis;;
gene-C4H8orf46	-1	0	-1	NC_010446.5	68202216	68225131	-	C4H8orf46	chromosome 4 C8orf46 homolog	GO:0022008:neurogenesis;GO:0030182:neuron differentiation;	GO:0005634:nucleus;GO:0005886:plasma membrane;	-	-	-
gene-C5	0	0	-1	NC_010443.5	260995662	261088868	-	C5	complement C5	GO:0007166:cell surface receptor signaling pathway;GO:0006935:chemotaxis;GO:0006956:complement activation;GO:0006957:complement activation, alternative pathway;GO:0006958:complement activation, classical pathway;GO:0019835:cytolysis;GO:0007186:G protein-coupled receptor signaling pathway;GO:0001701:in utero embryonic development;GO:0006954:inflammatory response;GO:0010760:negative regulation of m…	GO:0070062:extracellular exosome;GO:0005576:extracellular region;GO:0005615:extracellular space;GO:0005579:membrane attack complex;	GO:0008009:chemokine activity;GO:0004866:endopeptidase inhibitor activity;GO:0005102:signaling receptor binding;	K03994	ko04080 Neuroactive ligand-receptor interaction;ko04610 Complement and coagulation cascades;ko04613 Neutrophil extracellular trap formation;ko04936 Alcoholic liver disease;ko05020 Prion disease;ko05133 Pertussis;ko05150 Staphylococcus aureus infection;ko05168 Herpes simplex virus 1 infection;ko05171 Coronavirus disease - COVID-19;ko05322 Systemic lupus erythematosus;;
gene-C5H12orf50	1	0	0	NC_010447.5	94489714	94520179	+	C5H12orf50	chromosome 5 C12orf50 homolog%2C transcript variant X3	GO:0016973:poly(A)+ mRNA export from nucleus;	-	GO:0003729:mRNA binding;	-	-
gene-C5H12orf56	-1	0	-1	NC_010447.5	28716366	28819136	-	C5H12orf56	chromosome 5 C12orf56 homolog	-	-	-	-	-
gene-C6H19orf47	1	0	1	NC_010448.4	48622830	48645362	-	C6H19orf47	chromosome 6 C19orf47 homolog%2C transcript variant X7	-	GO:0005654:nucleoplasm;GO:0005634:nucleus;	-	-	-
gene-C6H1orf168	-1	1	0	NC_010448.4	155566996	155684814	+	C6H1orf168	chromosome 6 C1orf168 homolog%2C transcript variant X5	GO:0033627:cell adhesion mediated by integrin;GO:0007229:integrin-mediated signaling pathway;GO:0072659:protein localization to plasma membrane;GO:0050852:T cell receptor signaling pathway;	GO:0001772:immunological synapse;GO:0045121:membrane raft;GO:0005886:plasma membrane;	-	-	-
gene-C7H15orf59	0	0	1	NC_010449.5	59663878	59680847	+	C7H15orf59	chromosome 7 C15orf59 homolog	GO:0060080:inhibitory postsynaptic potential;	GO:0014069:postsynaptic density;	-	-	-
gene-C8H4orf26	1	1	1	NC_010450.4	71215091	71225787	+	C8H4orf26	chromosome 8 C4orf26 homolog	GO:0070169:positive regulation of biomineral tissue development;GO:0070175:positive regulation of enamel mineralization;	GO:0005576:extracellular region;	-	-	-
gene-C8H4orf32	-1	0	0	NC_010450.4	110468450	110504828	-	C8H4orf32	chromosome 8 C4orf32 homolog	-	GO:0043231:intracellular membrane-bounded organelle;GO:0016020:membrane;	-	-	-
gene-C8H4orf33	0	1	0	NC_010450.4	95865140	95949398	-	C8H4orf33	chromosome 8 C4orf33 homolog%2C transcript variant X8	-	-	-	-	-
gene-C8H4orf46	0	1	0	NC_010450.4	47604756	47608549	-	C8H4orf46	chromosome 8 C4orf46 homolog	-	GO:0005737:cytoplasm;	-	-	-
gene-C9	0	0	1	NC_010458.4	24521318	24575939	-	C9	complement C9	GO:0001906:cell killing;GO:0006957:complement activation, alternative pathway;GO:0006958:complement activation, classical pathway;GO:0019835:cytolysis;GO:0051260:protein homooligomerization;	GO:0005615:extracellular space;GO:0005579:membrane attack complex;GO:0044218:other organism cell membrane;GO:0005886:plasma membrane;	-	K04000	ko04610 Complement and coagulation cascades;ko05020 Prion disease;ko05146 Amoebiasis;ko05171 Coronavirus disease - COVID-19;ko05322 Systemic lupus erythematosus;;
gene-C9H11orf52	0	1	1	NC_010451.4	39646890	39655229	+	C9H11orf52	chromosome 9 C11orf52 homolog	-	GO:0070062:extracellular exosome;	-	-	-
gene-C9H11orf70	-1	0	0	NC_010451.4	32753274	32795303	+	C9H11orf70	chromosome 9 C11orf70 homolog%2C transcript variant X2	-	GO:0005737:cytoplasm;GO:0005856:cytoskeleton;GO:0031514:motile cilium;	-	-	-
gene-C9H11orf88	0	0	-1	NC_010451.4	39278888	39304816	+	C9H11orf88	chromosome 9 C11orf88 homolog	GO:0035082:axoneme assembly;GO:0060271:cilium assembly;GO:0030317:flagellated sperm motility;GO:0007283:spermatogenesis;	GO:0005929:cilium;GO:0005737:cytoplasm;	-	-	-
gene-C9H11orf97	0	0	-1	NC_010451.4	26648044	26670421	+	C9H11orf97	chromosome 9 C11orf97 homolog%2C transcript variant X1	-	GO:0036064:ciliary basal body;GO:0097546:ciliary base;GO:0005737:cytoplasm;	-	K07632	ko00515 Mannose type O-glycan biosynthesis;ko00601 Glycosphingolipid biosynthesis - lacto and neolacto series;ko01100 Metabolic pathways;;
gene-C9H1orf116	-1	0	-1	NC_010451.4	67648333	67661384	-	C9H1orf116	chromosome 9 C1orf116 homolog	-	GO:0005737:cytoplasm;GO:0005829:cytosol;GO:0005886:plasma membrane;	-	-	-
gene-CA10	-1	0	-1	NC_010454.4	27979321	28619022	-	CA10	carbonic anhydrase 10%2C transcript variant X3	GO:0007420:brain development;GO:0006730:one-carbon metabolic process;	-	GO:0004089:carbonate dehydratase activity;GO:0016836:hydro-lyase activity;GO:0008270:zinc ion binding;	-	-
gene-CA14	0	1	0	NC_010446.5	98821577	98828934	-	CA14	carbonic anhydrase 14%2C transcript variant X5	GO:0006730:one-carbon metabolic process;	GO:0016020:membrane;GO:0005886:plasma membrane;	GO:0004089:carbonate dehydratase activity;GO:0016836:hydro-lyase activity;GO:0008270:zinc ion binding;	K01672	ko00910 Nitrogen metabolism;ko01100 Metabolic pathways;;
gene-CA3	0	1	0	NC_010446.5	51227485	51237861	-	CA3	carbonic anhydrase 3	GO:0006730:one-carbon metabolic process;GO:0009617:response to bacterium;	GO:0005829:cytosol;	GO:0004089:carbonate dehydratase activity;GO:0016836:hydro-lyase activity;GO:0016151:nickel cation binding;GO:0008270:zinc ion binding;	K01672	ko00910 Nitrogen metabolism;ko01100 Metabolic pathways;;
gene-CA5B	0	-1	0	NC_010461.5	12295393	12332283	+	CA5B	carbonic anhydrase 5B%2C transcript variant X2	GO:0006730:one-carbon metabolic process;GO:0009617:response to bacterium;	GO:0005737:cytoplasm;GO:0005759:mitochondrial matrix;GO:0005739:mitochondrion;	GO:0004089:carbonate dehydratase activity;GO:0016836:hydro-lyase activity;GO:0008270:zinc ion binding;	K01672	ko00910 Nitrogen metabolism;ko01100 Metabolic pathways;;
gene-CABLES1	1	0	1	NC_010448.4	108116344	108228832	+	CABLES1	Cdk5 and Abl enzyme substrate 1	GO:0007049:cell cycle;GO:0051301:cell division;GO:0007399:nervous system development;GO:0051726:regulation of cell cycle;	GO:0005829:cytosol;GO:0005634:nucleus;	-	-	-
gene-CABP1	-1	0	-1	NC_010456.5	40563302	40587975	+	CABP1	calcium binding protein 1%2C transcript variant X2	GO:0042308:negative regulation of protein import into nucleus;GO:1901385:regulation of voltage-gated calcium channel activity;GO:0050896:response to stimulus;GO:0007601:visual perception;	GO:0005737:cytoplasm;GO:0005856:cytoskeleton;GO:0005794:Golgi apparatus;GO:0048471:perinuclear region of cytoplasm;GO:0005886:plasma membrane;GO:0014069:postsynaptic density;GO:0005938:cell cortex;GO:0005615:extracellular space;GO:0000139:Golgi membrane;	GO:0005246:calcium channel regulator activity;GO:0005509:calcium ion binding;GO:0048306:calcium-dependent protein binding;GO:0008139:nuclear localization sequence binding;GO:0004857:enzyme inhibitor activity;	-	-
gene-CACFD1	1	0	0	NC_010443.5	273045620	273066916	+	CACFD1	calcium channel flower domain containing 1%2C transcript variant X1	GO:0007160:cell-matrix adhesion;GO:0071353:cellular response to interleukin-4;GO:0071222:cellular response to lipopolysaccharide;GO:0071356:cellular response to tumor necrosis factor;GO:0071346:cellular response to type II interferon;GO:0030198:extracellular matrix organization;GO:0009100:glycoprotein metabolic process;GO:0007229:integrin-mediated signaling pathway;GO:0043171:peptide catabolic pr…	GO:0009986:cell surface;GO:0005788:endoplasmic reticulum lumen;GO:0031012:extracellular matrix;GO:0005615:extracellular space;	GO:0005509:calcium ion binding;GO:0005178:integrin binding;GO:0004222:metalloendopeptidase activity;GO:0008237:metallopeptidase activity;GO:0008270:zinc ion binding;	K08627	-
gene-CACNA1C	-1	0	-1	NC_010447.5	69016954	69448428	+	CACNA1C	calcium voltage-gated channel subunit alpha1 C	GO:0098703:calcium ion import across plasma membrane;GO:0070588:calcium ion transmembrane transport;GO:0061577:calcium ion transmembrane transport via high voltage-gated calcium channel;GO:0060402:calcium ion transport into cytosol;GO:0035585:calcium-mediated signaling using extracellular calcium source;GO:0043010:camera-type eye development;GO:0061337:cardiac conduction;GO:0086002:cardiac muscle…	GO:0005737:cytoplasm;GO:0030425:dendrite;GO:1990454:L-type voltage-gated calcium channel complex;GO:0016020:membrane;GO:0043204:perikaryon;GO:0005886:plasma membrane;GO:0014069:postsynaptic density;GO:0098839:postsynaptic density membrane;GO:0005891:voltage-gated calcium channel complex;GO:0030018:Z disc;	GO:0051393:alpha-actinin binding;GO:0005516:calmodulin binding;GO:0008331:high voltage-gated calcium channel activity;GO:0046872:metal ion binding;GO:0005245:voltage-gated calcium channel activity;GO:0086056:voltage-gated calcium channel activity involved in AV node cell action potential;GO:0086007:voltage-gated calcium channel activity involved in cardiac muscle cell action potential;	K04850	ko04010 koK signaling pathway;ko04020 Calcium signaling pathway;ko04022 cGMP-PKG signaling pathway;ko04024 cAMP signaling pathway;ko04260 Cardiac muscle contraction;ko04261 Adrenergic signaling in cardiomyocytes;ko04270 Vascular smooth muscle contraction;ko04713 Circadian entrainment;ko04720 Long-term potentiation;ko04723 Retrograde endocannabinoid signaling;ko04724 Glutamatergic synapse;ko04725 …
gene-CACNA1F	0	0	-1	NC_010461.5	43250449	43284458	-	CACNA1F	calcium voltage-gated channel subunit alpha1 F	GO:0098703:calcium ion import across plasma membrane;GO:0050908:detection of light stimulus involved in visual perception;GO:1901386:negative regulation of voltage-gated calcium channel activity;GO:0034765:regulation of monoatomic ion transmembrane transport;GO:0007601:visual perception;	GO:0016020:membrane;GO:0043204:perikaryon;GO:0001750:photoreceptor outer segment;GO:0005891:voltage-gated calcium channel complex;	GO:0008331:high voltage-gated calcium channel activity;GO:0046872:metal ion binding;GO:0005245:voltage-gated calcium channel activity;	K04853	ko04010 koK signaling pathway;ko04020 Calcium signaling pathway;ko04022 cGMP-PKG signaling pathway;ko04024 cAMP signaling pathway;ko04260 Cardiac muscle contraction;ko04261 Adrenergic signaling in cardiomyocytes;ko04270 Vascular smooth muscle contraction;ko04723 Retrograde endocannabinoid signaling;ko04725 Cholinergic synapse;ko04726 Serotonergic synapse;ko04727 GABAergic synapse;ko04911 Insulin …
gene-CACNA1G	1	0	1	NC_010454.4	26838633	26912344	+	CACNA1G	calcium voltage-gated channel subunit alpha1 G%2C transcript variant X18	GO:0086016:AV node cell action potential;GO:0086027:AV node cell to bundle of His cell signaling;GO:0070509:calcium ion import;GO:0070588:calcium ion transmembrane transport;GO:0086002:cardiac muscle cell action potential involved in contraction;GO:0007268:chemical synaptic transmission;GO:0086010:membrane depolarization during action potential;GO:0086045:membrane depolarization during AV node ce…	GO:0005737:cytoplasm;GO:0043005:neuron projection;GO:0005886:plasma membrane;GO:0045202:synapse;GO:0005891:voltage-gated calcium channel complex;GO:0001518:voltage-gated sodium channel complex;	GO:0008332:low voltage-gated calcium channel activity;GO:0097110:scaffold protein binding;GO:0086056:voltage-gated calcium channel activity involved in AV node cell action potential;GO:0086059:voltage-gated calcium channel activity involved SA node cell action potential;GO:0005248:voltage-gated sodium channel activity;	K04854	ko04010 koK signaling pathway;ko04020 Calcium signaling pathway;ko04713 Circadian entrainment;ko04925 Aldosterone synthesis and secretion;ko04927 Cortisol synthesis and secretion;ko04929 GnRH secretion;ko04930 Type II diabetes mellitus;ko04934 Cushing syndrome;;
gene-CACNA1H	1	1	1	NC_010445.4	40637420	40694616	-	CACNA1H	calcium voltage-gated channel subunit alpha1 H%2C transcript variant X7	GO:0032342:aldosterone biosynthetic process;GO:0070509:calcium ion import;GO:0006816:calcium ion transport;GO:0034651:cortisol biosynthetic process;GO:0098662:inorganic cation transmembrane transport;GO:0086010:membrane depolarization during action potential;GO:0019228:neuronal action potential;GO:2000344:positive regulation of acrosome reaction;GO:0045956:positive regulation of calcium ion-depen…	GO:0005901:caveola;GO:0005737:cytoplasm;GO:0030425:dendrite;GO:0098978:glutamatergic synapse;GO:0016020:membrane;GO:0043005:neuron projection;GO:0005634:nucleus;GO:0043204:perikaryon;GO:0005886:plasma membrane;GO:0045211:postsynaptic membrane;GO:0048787:presynaptic active zone membrane;GO:0042383:sarcolemma;GO:0005891:voltage-gated calcium channel complex;GO:0001518:voltage-gated sodium channel c…	GO:0008332:low voltage-gated calcium channel activity;GO:0046872:metal ion binding;GO:0097110:scaffold protein binding;GO:0005244:voltage-gated monoatomic ion channel activity;GO:0005248:voltage-gated sodium channel activity;	K04855	ko04010 koK signaling pathway;ko04020 Calcium signaling pathway;ko04713 Circadian entrainment;ko04925 Aldosterone synthesis and secretion;ko04927 Cortisol synthesis and secretion;ko04929 GnRH secretion;ko04934 Cushing syndrome;;
gene-CACNA1I	-1	0	-1	NC_010447.5	8593014	8702734	-	CACNA1I	calcium voltage-gated channel subunit alpha1 I	GO:0070509:calcium ion import;GO:0086010:membrane depolarization during action potential;GO:0019228:neuronal action potential;GO:0045956:positive regulation of calcium ion-dependent exocytosis;GO:0034765:regulation of monoatomic ion transmembrane transport;GO:0007165:signal transduction;GO:0030431:sleep;	GO:0043005:neuron projection;GO:0005886:plasma membrane;GO:0005891:voltage-gated calcium channel complex;GO:0001518:voltage-gated sodium channel complex;	GO:0008332:low voltage-gated calcium channel activity;GO:0005245:voltage-gated calcium channel activity;GO:0005248:voltage-gated sodium channel activity;	K04856	ko04010 koK signaling pathway;ko04020 Calcium signaling pathway;ko04713 Circadian entrainment;ko04925 Aldosterone synthesis and secretion;ko04927 Cortisol synthesis and secretion;ko04929 GnRH secretion;ko04934 Cushing syndrome;;
gene-CACNA1S	1	1	1	NC_010452.4	23503701	23567797	-	CACNA1S	calcium voltage-gated channel subunit alpha1 S	GO:0070588:calcium ion transmembrane transport;GO:0071313:cellular response to caffeine;GO:0045933:positive regulation of muscle contraction;GO:0060314:regulation of ryanodine-sensitive calcium-release channel activity;	GO:1990454:L-type voltage-gated calcium channel complex;GO:0005886:plasma membrane;GO:0030315:T-tubule;	GO:0005516:calmodulin binding;GO:0046872:metal ion binding;GO:0044325:transmembrane transporter binding;GO:0005245:voltage-gated calcium channel activity;	K04857	ko04010 koK signaling pathway;ko04020 Calcium signaling pathway;ko04022 cGMP-PKG signaling pathway;ko04024 cAMP signaling pathway;ko04260 Cardiac muscle contraction;ko04261 Adrenergic signaling in cardiomyocytes;ko04270 Vascular smooth muscle contraction;ko04723 Retrograde endocannabinoid signaling;ko04725 Cholinergic synapse;ko04726 Serotonergic synapse;ko04727 GABAergic synapse;ko04911 Insulin …
gene-CACNA2D1	0	1	1	NC_010451.4	97781057	98265925	+	CACNA2D1	calcium voltage-gated channel auxiliary subunit alpha2delta 1%2C transcript variant X18	GO:0098703:calcium ion import across plasma membrane;GO:0070588:calcium ion transmembrane transport;GO:0061577:calcium ion transmembrane transport via high voltage-gated calcium channel;GO:0006816:calcium ion transport;GO:0060402:calcium ion transport into cytosol;GO:0086002:cardiac muscle cell action potential involved in contraction;GO:1904646:cellular response to amyloid-beta;GO:0086048:membra…	GO:0070062:extracellular exosome;GO:1990454:L-type voltage-gated calcium channel complex;GO:0098992:neuronal dense core vesicle;GO:0016529:sarcoplasmic reticulum;GO:0005891:voltage-gated calcium channel complex;	GO:0046872:metal ion binding;GO:0005245:voltage-gated calcium channel activity;	K04858	ko04010 koK signaling pathway;ko04260 Cardiac muscle contraction;ko04261 Adrenergic signaling in cardiomyocytes;ko04921 Oxytocin signaling pathway;ko05410 Hypertrophic cardiomyopathy;ko05412 Arrhythmogenic right ventricular cardiomyopathy;ko05414 Dilated cardiomyopathy;;
gene-CACNA2D2	-1	0	-1	NC_010455.5	32845110	32988851	-	CACNA2D2	calcium voltage-gated channel auxiliary subunit alpha2delta 2%2C transcript variant X1	GO:0034765:regulation of monoatomic ion transmembrane transport;	GO:0005886:plasma membrane;GO:0005891:voltage-gated calcium channel complex;	GO:0046872:metal ion binding;GO:0005245:voltage-gated calcium channel activity;	K04859	ko04010 koK signaling pathway;ko04260 Cardiac muscle contraction;ko04261 Adrenergic signaling in cardiomyocytes;ko04921 Oxytocin signaling pathway;ko05410 Hypertrophic cardiomyopathy;ko05412 Arrhythmogenic right ventricular cardiomyopathy;ko05414 Dilated cardiomyopathy;;
gene-CACNB1	1	1	1	NC_010454.4	23038185	23060504	+	CACNB1	calcium voltage-gated channel auxiliary subunit beta 1%2C transcript variant X3	GO:0007268:chemical synaptic transmission;GO:0007528:neuromuscular junction development;GO:1901385:regulation of voltage-gated calcium channel activity;GO:0070588:calcium ion transmembrane transport;GO:0045933:positive regulation of muscle contraction;GO:0034765:regulation of monoatomic ion transmembrane transport;	GO:0042383:sarcolemma;GO:0045202:synapse;GO:0005891:voltage-gated calcium channel complex;GO:1990454:L-type voltage-gated calcium channel complex;GO:0030315:T-tubule;	GO:0005262:calcium channel activity;GO:0008331:high voltage-gated calcium channel activity;GO:0005245:voltage-gated calcium channel activity;	K04862	ko04010 koK signaling pathway;ko04260 Cardiac muscle contraction;ko04261 Adrenergic signaling in cardiomyocytes;ko04921 Oxytocin signaling pathway;ko05410 Hypertrophic cardiomyopathy;ko05412 Arrhythmogenic right ventricular cardiomyopathy;ko05414 Dilated cardiomyopathy;;
gene-CACNG1	1	1	1	NC_010454.4	13462589	13481651	+	CACNG1	calcium voltage-gated channel auxiliary subunit gamma 1	GO:0051649:establishment of localization in cell;GO:1902514:regulation of calcium ion transmembrane transport via high voltage-gated calcium channel;GO:0070296:sarcoplasmic reticulum calcium ion transport;	GO:1990454:L-type voltage-gated calcium channel complex;GO:0005886:plasma membrane;GO:0042383:sarcolemma;GO:0030315:T-tubule;	GO:0005246:calcium channel regulator activity;GO:0005245:voltage-gated calcium channel activity;	K04866	ko04010 koK signaling pathway;ko04260 Cardiac muscle contraction;ko04261 Adrenergic signaling in cardiomyocytes;ko04921 Oxytocin signaling pathway;ko05410 Hypertrophic cardiomyopathy;ko05412 Arrhythmogenic right ventricular cardiomyopathy;ko05414 Dilated cardiomyopathy;;
gene-CACNG6	1	1	1	NC_010448.4	56123598	56151145	-	CACNG6	calcium voltage-gated channel auxiliary subunit gamma 6%2C transcript variant X2	GO:0006816:calcium ion transport;GO:1902514:regulation of calcium ion transmembrane transport via high voltage-gated calcium channel;	GO:1990454:L-type voltage-gated calcium channel complex;GO:0005886:plasma membrane;GO:0005891:voltage-gated calcium channel complex;	GO:0005246:calcium channel regulator activity;GO:0005245:voltage-gated calcium channel activity;GO:0005262:calcium channel activity;GO:0005244:voltage-gated monoatomic ion channel activity;	K04871	ko04010 koK signaling pathway;ko04260 Cardiac muscle contraction;ko04261 Adrenergic signaling in cardiomyocytes;ko04921 Oxytocin signaling pathway;ko05410 Hypertrophic cardiomyopathy;ko05412 Arrhythmogenic right ventricular cardiomyopathy;ko05414 Dilated cardiomyopathy;;
gene-CADM2	0	0	1	NC_010455.5	169681947	170753114	-	CADM2	cell adhesion molecule 2%2C transcript variant X5	GO:0007420:brain development;GO:0007156:homophilic cell adhesion via plasma membrane adhesion molecules;	GO:0030424:axon;GO:0032809:neuronal cell body membrane;GO:0005886:plasma membrane;GO:0045202:synapse;	-	K06782	-
gene-CALCOCO2	-1	0	-1	NC_010454.4	25050008	25080230	+	CALCOCO2	calcium binding and coiled-coil domain 2	GO:1901098:positive regulation of autophagosome maturation;GO:0098792:xenophagy;	GO:0005776:autophagosome;GO:0000421:autophagosome membrane;GO:0031410:cytoplasmic vesicle;GO:0005856:cytoskeleton;GO:0048471:perinuclear region of cytoplasm;GO:0016605:PML body;	GO:0046872:metal ion binding;	-	-
gene-CALCR	1	1	1	NC_010451.4	73279874	73403516	-	CALCR	calcitonin receptor	GO:0007202:activation of phospholipase C activity;GO:0007189:adenylate cyclase-activating G protein-coupled receptor signaling pathway;GO:0007188:adenylate cyclase-modulating G protein-coupled receptor signaling pathway;GO:0007166:cell surface receptor signaling pathway;GO:0030279:negative regulation of ossification;GO:0001503:ossification;GO:0030316:osteoclast differentiation;GO:0007204:positive…	GO:0001669:acrosomal vesicle;GO:0030424:axon;GO:0005929:cilium;GO:0005886:plasma membrane;	GO:0032841:calcitonin binding;GO:0004948:calcitonin receptor activity;GO:0008528:G protein-coupled peptide receptor activity;	K04576	ko04080 Neuroactive ligand-receptor interaction;ko04380 Osteoclast differentiation;;
gene-CALCRL	0	0	1	NC_010457.5	92233264	92332459	-	CALCRL	calcitonin receptor like receptor	GO:0007189:adenylate cyclase-activating G protein-coupled receptor signaling pathway;GO:0007188:adenylate cyclase-modulating G protein-coupled receptor signaling pathway;GO:1990410:adrenomedullin receptor signaling pathway;GO:0001525:angiogenesis;GO:1990408:calcitonin gene-related peptide receptor signaling pathway;GO:0007166:cell surface receptor signaling pathway;	GO:0005886:plasma membrane;	GO:0001605:adrenomedullin receptor activity;GO:0001635:calcitonin gene-related peptide receptor activity;GO:0004948:calcitonin receptor activity;GO:0008528:G protein-coupled peptide receptor activity;	K04577	ko04080 Neuroactive ligand-receptor interaction;ko04270 Vascular smooth muscle contraction;;
gene-CALM2	0	0	-1	NC_010445.4	93371765	93386378	+	CALM2	calmodulin 2	GO:0016240:autophagosome membrane docking;GO:0005513:detection of calcium ion;GO:0007186:G protein-coupled receptor signaling pathway;GO:0000086:G2/M transition of mitotic cell cycle;GO:1990456:mitochondrion-endoplasmic reticulum membrane tethering;GO:1905913:negative regulation of calcium ion export across plasma membrane;GO:1901842:negative regulation of high voltage-gated calcium channel activ…	GO:0034704:calcium channel complex;GO:1902494:catalytic complex;GO:0005813:centrosome;GO:0005737:cytoplasm;GO:0005829:cytosol;GO:0005576:extracellular region;GO:0043209:myelin sheath;GO:0005654:nucleoplasm;GO:0005634:nucleus;GO:0005886:plasma membrane;GO:0032991:protein-containing complex;GO:0030017:sarcomere;GO:0097225:sperm midpiece;GO:0005876:spindle microtubule;GO:0000922:spindle pole;GO:0031…	GO:0010856:adenylate cyclase activator activity;GO:0008179:adenylate cyclase binding;GO:0019855:calcium channel inhibitor activity;GO:0005509:calcium ion binding;GO:0048306:calcium-dependent protein binding;GO:0097718:disordered domain specific binding;GO:0030234:enzyme regulator activity;GO:0031997:obsolete N-terminal myristoylation domain binding;GO:0019904:protein domain specific binding;GO:00…	K02183	ko04014 Ras signaling pathway;ko04015 Rap1 signaling pathway;ko04020 Calcium signaling pathway;ko04022 cGMP-PKG signaling pathway;ko04024 cAMP signaling pathway;ko04070 Phosphatidylinositol signaling system;ko04114 Oocyte meiosis;ko04218 Cellular senescence;ko04261 Adrenergic signaling in cardiomyocytes;ko04270 Vascular smooth muscle contraction;ko04371 Apelin signaling pathway;ko04625 C-type lec…
gene-CALML5	1	1	1	NC_010452.4	65405928	65407306	+	CALML5	calmodulin like 5	-	-	GO:0005509:calcium ion binding;	K02183	ko04014 Ras signaling pathway;ko04015 Rap1 signaling pathway;ko04020 Calcium signaling pathway;ko04022 cGMP-PKG signaling pathway;ko04024 cAMP signaling pathway;ko04070 Phosphatidylinositol signaling system;ko04114 Oocyte meiosis;ko04218 Cellular senescence;ko04261 Adrenergic signaling in cardiomyocytes;ko04270 Vascular smooth muscle contraction;ko04371 Apelin signaling pathway;ko04625 C-type lec…
gene-CALY	-1	0	-1	NC_010456.5	141307092	141316460	-	CALY	calcyon neuron specific vesicular protein%2C transcript variant X2	GO:0008089:anterograde axonal transport;GO:0048268:clathrin coat assembly;GO:0007212:dopamine receptor signaling pathway;GO:0016197:endosomal transport;GO:1905445:positive regulation of clathrin coat assembly;GO:0045807:positive regulation of endocytosis;GO:2001019:positive regulation of retrograde axon cargo transport;GO:0098884:postsynaptic neurotransmitter receptor internalization;	GO:0030424:axon;GO:1904115:axon cytoplasm;GO:0031410:cytoplasmic vesicle;GO:0030659:cytoplasmic vesicle membrane;GO:0005768:endosome;GO:0098978:glutamatergic synapse;GO:0016020:membrane;GO:0005886:plasma membrane;GO:0098843:postsynaptic endocytic zone;	GO:0032051:clathrin light chain binding;GO:0044877:protein-containing complex binding;	K15493	ko04728 Dopaminergic synapse;;
gene-CAMK1D	0	0	-1	NC_010452.4	59199541	59630191	-	CAMK1D	calcium/calmodulin dependent protein kinase ID	GO:0006954:inflammatory response;GO:0043066:negative regulation of apoptotic process;GO:0007399:nervous system development;GO:0018105:peptidyl-serine phosphorylation;GO:0043065:positive regulation of apoptotic process;GO:0032793:positive regulation of CREB transcription factor activity;GO:0010976:positive regulation of neuron projection development;GO:0090023:positive regulation of neutrophil che…	GO:0005737:cytoplasm;GO:0005634:nucleus;	GO:0005524:ATP binding;GO:0005516:calmodulin binding;GO:0004683:calmodulin-dependent protein kinase activity;GO:0106310:protein serine kinase activity;	K08794	ko04020 Calcium signaling pathway;ko04921 Oxytocin signaling pathway;ko04925 Aldosterone synthesis and secretion;ko05214 Glioma;;
gene-CAMK2A	0	1	1	NC_010444.4	151248356	151353907	-	CAMK2A	calcium/calmodulin dependent protein kinase II alpha%2C transcript variant X7	GO:0038166:angiotensin-activated signaling pathway;GO:0006816:calcium ion transport;GO:0035458:cellular response to interferon-beta;GO:0060996:dendritic spine development;GO:0000082:G1/S transition of mitotic cell cycle;GO:0051346:negative regulation of hydrolase activity;GO:0018105:peptidyl-serine phosphorylation;GO:1990443:peptidyl-threonine autophosphorylation;GO:0051928:positive regulation of…	GO:0005783:endoplasmic reticulum;GO:0005576:extracellular region;GO:0005954:calcium- and calmodulin-dependent protein kinase complex;GO:0005737:cytoplasm;GO:0005829:cytosol;GO:0043197:dendritic spine;GO:0030666:endocytic vesicle membrane;GO:0005739:mitochondrion;GO:0043005:neuron projection;GO:0005654:nucleoplasm;GO:0005634:nucleus;GO:0014069:postsynaptic density;	GO:0046872:metal ion binding;GO:0008484:sulfuric ester hydrolase activity;GO:0005524:ATP binding;GO:0005516:calmodulin binding;GO:0004683:calmodulin-dependent protein kinase activity;GO:0035254:glutamate receptor binding;GO:0042802:identical protein binding;GO:0016301:kinase activity;GO:0042803:protein homodimerization activity;GO:0106310:protein serine kinase activity;GO:0004674:protein serine/t…	K12375;K04515	-ko04012 ErbB signaling pathway;ko04020 Calcium signaling pathway;ko04024 cAMP signaling pathway;ko04066 HIF-1 signaling pathway;ko04114 Oocyte meiosis;ko04217 Necroptosis;ko04261 Adrenergic signaling in cardiomyocytes;ko04310 Wnt signaling pathway;ko04360 Axon guidance;ko04713 Circadian entrainment;ko04720 Long-term potentiation;ko04722 Neurotrophin signaling pathway;ko04725 Cholinergic synapse;…
gene-CAMK2D	0	0	1	NC_010450.4	108916019	109221317	+	CAMK2D	calcium/calmodulin dependent protein kinase II delta	GO:0010613:positive regulation of cardiac muscle hypertrophy;GO:0006468:protein phosphorylation;GO:0060341:regulation of cellular localization;	GO:0005737:cytoplasm;GO:0043005:neuron projection;GO:0042383:sarcolemma;GO:0033017:sarcoplasmic reticulum membrane;	GO:0005524:ATP binding;GO:0005516:calmodulin binding;GO:0004683:calmodulin-dependent protein kinase activity;GO:0106310:protein serine kinase activity;	K04515	ko04012 ErbB signaling pathway;ko04020 Calcium signaling pathway;ko04024 cAMP signaling pathway;ko04066 HIF-1 signaling pathway;ko04114 Oocyte meiosis;ko04217 Necroptosis;ko04261 Adrenergic signaling in cardiomyocytes;ko04310 Wnt signaling pathway;ko04360 Axon guidance;ko04713 Circadian entrainment;ko04720 Long-term potentiation;ko04722 Neurotrophin signaling pathway;ko04725 Cholinergic synapse;k…
gene-CAMKK1	0	0	-1	NC_010454.4	49922837	49950668	-	CAMKK1	calcium/calmodulin dependent protein kinase kinase 1%2C transcript variant X2	GO:0035556:intracellular signal transduction;GO:0045860:positive regulation of protein kinase activity;GO:0006468:protein phosphorylation;	GO:0005737:cytoplasm;GO:0005829:cytosol;GO:0005654:nucleoplasm;	GO:0005524:ATP binding;GO:0005516:calmodulin binding;GO:0004683:calmodulin-dependent protein kinase activity;GO:0106310:protein serine kinase activity;GO:0004674:protein serine/threonine kinase activity;	K07359	ko04140 Autophagy - animal;ko04152 AMPK signaling pathway;ko04211 Longevity regulating pathway;ko04920 Adipocytokine signaling pathway;ko04921 Oxytocin signaling pathway;ko04936 Alcoholic liver disease;ko05034 Alcoholism;;
gene-CAMKV	-1	0	0	NC_010455.5	32381122	32401480	-	CAMKV	CaM kinase like vesicle associated%2C transcript variant X2	GO:0050804:modulation of chemical synaptic transmission;GO:0018105:peptidyl-serine phosphorylation;GO:0099159:regulation of modification of postsynaptic structure;	GO:0030659:cytoplasmic vesicle membrane;GO:0098978:glutamatergic synapse;GO:0005886:plasma membrane;	GO:0005524:ATP binding;GO:0005516:calmodulin binding;GO:0004683:calmodulin-dependent protein kinase activity;	K08812	-
gene-CAND2	0	1	1	NC_010455.5	68758739	68787200	+	CAND2	cullin associated and neddylation dissociated 2 (putative)%2C transcript variant X5	GO:0045893:positive regulation of DNA-templated transcription;GO:0016567:protein ubiquitination;GO:0010265:SCF complex assembly;	GO:0005829:cytosol;GO:0005634:nucleus;	GO:0017025:TBP-class protein binding;	K17263	-
gene-CAP2	1	1	1	NC_010449.5	13211110	13350966	+	CAP2	CAP%2C adenylate cyclase-associated protein%2C 2 (yeast)	GO:0007190:activation of adenylate cyclase activity;GO:0019933:cAMP-mediated signaling;GO:0000902:cell morphogenesis;GO:0007163:establishment or maintenance of cell polarity;GO:0099140:presynaptic actin cytoskeleton organization;GO:0045761:regulation of adenylate cyclase activity;GO:0007165:signal transduction;	GO:0005737:cytoplasm;GO:0005886:plasma membrane;GO:0014069:postsynaptic density;	GO:0003779:actin binding;GO:0008179:adenylate cyclase binding;GO:0042802:identical protein binding;	K17261	-
gene-CAPG	0	-1	-1	NC_010445.4	59335483	59366855	+	CAPG	capping actin protein%2C gelsolin like%2C transcript variant X7	GO:0051014:actin filament severing;GO:0008154:actin polymerization or depolymerization;GO:0051016:barbed-end actin filament capping;GO:0030031:cell projection assembly;GO:0071346:cellular response to type II interferon;GO:0007417:central nervous system development;	GO:0015629:actin cytoskeleton;GO:0005814:centriole;GO:0005737:cytoplasm;GO:0005615:extracellular space;GO:0090543:Flemming body;GO:0030027:lamellipodium;GO:0042470:melanosome;GO:0072686:mitotic spindle;GO:0005730:nucleolus;GO:0005654:nucleoplasm;GO:0005634:nucleus;GO:0045335:phagocytic vesicle;GO:0001726:ruffle;	GO:0051015:actin filament binding;GO:0005546:phosphatidylinositol-4,5-bisphosphate binding;GO:0019904:protein domain specific binding;GO:0044877:protein-containing complex binding;	K10368	-
gene-CAPN14	-1	0	-1	NC_010445.4	108152053	108191391	+	CAPN14	calpain 14	GO:0006508:proteolysis;	GO:0005737:cytoplasm;	GO:0005509:calcium ion binding;GO:0004198:calcium-dependent cysteine-type endopeptidase activity;	K13442	-
gene-CAPN3	1	1	1	NC_010443.5	128960117	129013508	-	CAPN3	calpain 3	GO:1990092:calcium-dependent self proteolysis;GO:0071277:cellular response to calcium ion;GO:0071472:cellular response to salt stress;GO:0061061:muscle structure development;GO:0030239:myofibril assembly;GO:0043066:negative regulation of apoptotic process;GO:0045892:negative regulation of DNA-templated transcription;GO:0033234:negative regulation of protein sumoylation;GO:0045893:positive regulat…	GO:0005737:cytoplasm;GO:0005829:cytosol;GO:0030016:myofibril;GO:0005730:nucleolus;GO:0005634:nucleus;GO:0005886:plasma membrane;GO:0032991:protein-containing complex;GO:0030315:T-tubule;GO:0030018:Z disc;	GO:0005509:calcium ion binding;GO:0004198:calcium-dependent cysteine-type endopeptidase activity;GO:0003824:catalytic activity;GO:0055103:ligase regulator activity;GO:0060090:molecular adaptor activity;GO:0008233:peptidase activity;GO:0031402:sodium ion binding;GO:0008307:structural constituent of muscle;GO:0031432:titin binding;	K08573	-
gene-CAPN6	1	1	1	NC_010461.5	91258696	91288128	-	CAPN6	calpain 6%2C transcript variant X2	GO:0001578:microtubule bundle formation;GO:0051493:regulation of cytoskeleton organization;	GO:0005737:cytoplasm;GO:0048471:perinuclear region of cytoplasm;GO:0005876:spindle microtubule;	GO:0004198:calcium-dependent cysteine-type endopeptidase activity;GO:0008017:microtubule binding;	K08575	-
gene-CAPNS2	-1	0	-1	NC_010448.4	30011509	30016884	-	CAPNS2	calpain small subunit 2	-	GO:0110158:calpain complex;GO:0005829:cytosol;GO:0005886:plasma membrane;	GO:0005509:calcium ion binding;GO:0004198:calcium-dependent cysteine-type endopeptidase activity;	K08584	-
gene-CAPS	1	-1	0	NC_010444.4	73122784	73124979	-	CAPS	calcyphosine%2C transcript variant 2	GO:0035556:intracellular signal transduction;	GO:0005737:cytoplasm;GO:0031982:vesicle;	GO:0005509:calcium ion binding;	-	-
gene-CARD10	0	-1	0	NC_010447.5	10290697	10317224	+	CARD10	caspase recruitment domain family member 10%2C transcript variant X8	GO:0007250:activation of NF-kappaB-inducing kinase activity;GO:0090051:negative regulation of cell migration involved in sprouting angiogenesis;GO:1900182:positive regulation of protein localization to nucleus;GO:0065003:protein-containing complex assembly;GO:0042981:regulation of apoptotic process;	GO:0032449:CBM complex;GO:0005737:cytoplasm;	GO:0050700:CARD domain binding;GO:0030159:signaling receptor complex adaptor activity;	-	-
gene-CARD9	0	-1	0	NW_018084833.1	1343219	1351352	+	CARD9	caspase recruitment domain family member 9%2C transcript variant X3	GO:0061760:antifungal innate immune response;GO:0050830:defense response to Gram-positive bacterium;GO:0051607:defense response to virus;GO:0048874:host-mediated regulation of intestinal microbiota composition;GO:0007249:canonical NF-kappaB signal transduction;GO:0016064:immunoglobulin mediated immune response;GO:0007254:JNK cascade;GO:0002446:neutrophil mediated immunity;GO:0032722:positive regu…	GO:0032449:CBM complex;GO:0005737:cytoplasm;GO:0005829:cytosol;GO:0005886:plasma membrane;GO:0032991:protein-containing complex;	GO:0050700:CARD domain binding;GO:0042802:identical protein binding;GO:0046872:metal ion binding;GO:0042803:protein homodimerization activity;GO:0043621:protein self-association;	K12794	ko04621 NOD-like receptor signaling pathway;ko04625 C-type lectin receptor signaling pathway;ko05152 Tuberculosis;ko05168 Herpes simplex virus 1 infection;;
gene-CARMIL3	-1	0	-1	NC_010449.5	75222528	75241243	-	CARMIL3	capping protein regulator and myosin 1 linker 3	GO:0016477:cell migration;GO:2000249:obsolete regulation of actin cytoskeleton reorganization;GO:0034315:regulation of Arp2/3 complex-mediated actin nucleation;	GO:0005737:cytoplasm;GO:0030027:lamellipodium;GO:0005886:plasma membrane;	-	-	-
gene-CARNS1	1	0	1	NC_010444.4	5097238	5105697	-	CARNS1	carnosine synthase 1%2C transcript variant X1	GO:0035499:carnosine biosynthetic process;GO:0006548:histidine catabolic process;	GO:0005829:cytosol;	GO:0005524:ATP binding;GO:0016887:ATP hydrolysis activity;GO:0047730:carnosine synthase activity;GO:0102102:homocarnosine synthase activity;GO:0046872:metal ion binding;	K14755	ko00330 Arginine and proline metabolism;ko00340 Histidine metabolism;ko00410 beta-Alanine metabolism;ko01100 Metabolic pathways;;
gene-CASKIN2	0	0	1	NC_010454.4	5855874	5870327	+	CASKIN2	CASK interacting protein 2%2C transcript variant X2	-	GO:0005737:cytoplasm;GO:0016020:membrane;	-	K15326	-
gene-CASP1	0	0	1	NC_010451.4	35188066	35199364	-	CASP1	caspase 1%2C apoptosis-related cysteine peptidase	GO:0001819:positive regulation of cytokine production;GO:0032731:positive regulation of interleukin-1 beta production;GO:0016540:protein autoprocessing;GO:0070269:pyroptosis;GO:0042981:regulation of apoptotic process;GO:0050727:regulation of inflammatory response;	GO:0097169:AIM2 inflammasome complex;GO:0005737:cytoplasm;GO:0072557:IPAF inflammasome complex;GO:0072558:NLRP1 inflammasome complex;GO:0072559:NLRP3 inflammasome complex;GO:0005886:plasma membrane;	GO:0004197:cysteine-type endopeptidase activity;GO:0097199:cysteine-type endopeptidase activity involved in apoptotic signaling pathway;	K01370	ko04217 Necroptosis;ko04613 Neutrophil extracellular trap formation;ko04621 NOD-like receptor signaling pathway;ko04623 Cytosolic DNA-sensing pathway;ko04625 C-type lectin receptor signaling pathway;ko05014 Amyotrophic lateral sclerosis;ko05130 Pathogenic Escherichia coli infection;ko05131 Shigellosis;ko05132 Salmonella infection;ko05133 Pertussis;ko05134 Legionellosis;ko05135 Yersinia infection;…
gene-CASP10	-1	0	0	NC_010457.5	104858082	104895941	+	CASP10	caspase 10	GO:0006919:activation of cysteine-type endopeptidase activity involved in apoptotic process;GO:0006915:apoptotic process;GO:0043123:positive regulation of canonical NF-kappaB signal transduction;GO:0006508:proteolysis;GO:0042981:regulation of apoptotic process;	GO:0031265:CD95 death-inducing signaling complex;GO:0005737:cytoplasm;GO:0005829:cytosol;GO:0097342:ripoptosome;	GO:0004197:cysteine-type endopeptidase activity;GO:0097153:cysteine-type endopeptidase activity involved in apoptotic process;GO:0097199:cysteine-type endopeptidase activity involved in apoptotic signaling pathway;GO:0097200:cysteine-type endopeptidase activity involved in execution phase of apoptosis;GO:0035877:death effector domain binding;GO:0031625:ubiquitin protein ligase binding;	K04400	ko04210 Apoptosis;ko04622 RIG-I-like receptor signaling pathway;ko04668 TNF signaling pathway;ko05152 Tuberculosis;ko05161 Hepatitis B;;
gene-CASP14	-1	0	-1	NC_010444.4	62522294	62531594	-	CASP14	caspase 14	GO:0070268:cornification;GO:0008544:epidermis development;GO:0031424:keratinization;GO:0006508:proteolysis;	GO:0001533:cornified envelope;GO:0005737:cytoplasm;GO:0005829:cytosol;GO:0045095:keratin filament;GO:0005739:mitochondrion;GO:0005654:nucleoplasm;GO:0005634:nucleus;	GO:0004197:cysteine-type endopeptidase activity;GO:0097200:cysteine-type endopeptidase activity involved in execution phase of apoptosis;	K04401	-
gene-CASQ1	-1	1	0	NC_010446.5	90276752	90288990	-	CASQ1	calsequestrin 1	GO:0007029:endoplasmic reticulum organization;GO:0051281:positive regulation of release of sequestered calcium ion into cytosol;GO:1901341:positive regulation of store-operated calcium channel activity;GO:0051258:protein polymerization;GO:0051279:regulation of release of sequestered calcium ion into cytosol;GO:0014809:regulation of skeletal muscle contraction by regulation of release of sequester…	GO:0005783:endoplasmic reticulum;GO:0005794:Golgi apparatus;GO:0005759:mitochondrial matrix;GO:0005739:mitochondrion;GO:0016529:sarcoplasmic reticulum;GO:0033018:sarcoplasmic reticulum lumen;GO:0033017:sarcoplasmic reticulum membrane;GO:0005790:smooth endoplasmic reticulum;GO:0030315:T-tubule;GO:0014804:terminal cisterna lumen;GO:0030018:Z disc;	GO:0005509:calcium ion binding;GO:0042802:identical protein binding;	-	-
gene-CASQ2	1	1	1	NC_010446.5	104918204	104984019	+	CASQ2	calsequestrin 2	GO:0060315:negative regulation of ryanodine-sensitive calcium-release channel activity;GO:0010881:regulation of cardiac muscle contraction by regulation of the release of sequestered calcium ion;GO:0051279:regulation of release of sequestered calcium ion into cytosol;GO:0010880:regulation of release of sequestered calcium ion into cytosol by sarcoplasmic reticulum;	GO:0016529:sarcoplasmic reticulum;GO:0033018:sarcoplasmic reticulum lumen;GO:0030018:Z disc;	GO:0005509:calcium ion binding;	-	-
gene-CASS4	1	0	1	NC_010459.5	56990774	57032306	+	CASS4	Cas scaffolding protein family member 4	GO:0090527:obsolete actin filament reorganization;GO:0007155:cell adhesion;GO:0016477:cell migration;GO:0030335:positive regulation of cell migration;GO:0061098:positive regulation of protein tyrosine kinase activity;GO:1900026:positive regulation of substrate adhesion-dependent cell spreading;GO:0007169:transmembrane receptor protein tyrosine kinase signaling pathway;	GO:0005737:cytoplasm;GO:0005856:cytoskeleton;GO:0005925:focal adhesion;	-	-	-
gene-CASZ1	1	1	1	NC_010448.4	70876329	71029495	-	CASZ1	castor zinc finger 1%2C transcript variant X6	GO:0045893:positive regulation of DNA-templated transcription;GO:0045944:positive regulation of transcription by RNA polymerase II;GO:0045664:regulation of neuron differentiation;	GO:0000785:chromatin;GO:0005829:cytosol;GO:0043231:intracellular membrane-bounded organelle;GO:0005654:nucleoplasm;GO:0005634:nucleus;	GO:0001228:DNA-binding transcription activator activity, RNA polymerase II-specific;GO:0000981:DNA-binding transcription factor activity, RNA polymerase II-specific;GO:0046872:metal ion binding;GO:0000977:RNA polymerase II transcription regulatory region sequence-specific DNA binding;	-	-
gene-CATSPER1	0	0	-1	NC_010444.4	6312906	6321690	+	CATSPER1	cation channel sperm associated 1	GO:0006816:calcium ion transport;GO:0030154:cell differentiation;GO:0030317:flagellated sperm motility;GO:0060296:regulation of cilium beat frequency involved in ciliary motility;GO:0034765:regulation of monoatomic ion transmembrane transport;GO:0007283:spermatogenesis;	GO:0036128:CatSper complex;GO:0005886:plasma membrane;GO:0097228:sperm principal piece;	GO:0005227:calcium activated cation channel activity;GO:0005245:voltage-gated calcium channel activity;	K16889	-
gene-CAV2	-1	0	-1	NC_010460.4	29699012	29707277	-	CAV2	caveolin 2	GO:0071711:basement membrane organization;GO:0070836:caveola assembly;GO:0030154:cell differentiation;GO:0007029:endoplasmic reticulum organization;GO:0001935:endothelial cell proliferation;GO:0008286:insulin receptor signaling pathway;GO:0007005:mitochondrion organization;GO:0001937:negative regulation of endothelial cell proliferation;GO:0014859:negative regulation of skeletal muscle cell proli…	GO:0002080:acrosomal membrane;GO:0005901:caveola;GO:0002095:caveolar macromolecular signaling complex;GO:0031410:cytoplasmic vesicle;GO:0031234:extrinsic component of cytoplasmic side of plasma membrane;GO:0005925:focal adhesion;GO:0005794:Golgi apparatus;GO:0000139:Golgi membrane;GO:0005634:nucleus;GO:0048471:perinuclear region of cytoplasm;GO:0005886:plasma membrane;GO:0030133:transport vesicle;	GO:0031748:D1 dopamine receptor binding;GO:0060090:molecular adaptor activity;GO:0046982:protein heterodimerization activity;GO:0042803:protein homodimerization activity;GO:0019901:protein kinase binding;GO:0030674:protein-macromolecule adaptor activity;GO:0097110:scaffold protein binding;	K12958	ko04144 Endocytosis;ko04510 Focal adhesion;ko05020 Prion disease;ko05100 Bacterial invasion of epithelial cells;ko05205 Proteoglycans in cancer;ko05418 Fluid shear stress and atherosclerosis;;
gene-CAV3	1	1	1	NC_010455.5	65117868	65130886	+	CAV3	caveolin 3	GO:0007015:actin filament organization;GO:0006816:calcium ion transport;GO:0055013:cardiac muscle cell development;GO:0003300:cardiac muscle hypertrophy;GO:0070836:caveola assembly;GO:0030154:cell differentiation;GO:0042632:cholesterol homeostasis;GO:0031122:cytoplasmic microtubule organization;GO:0035995:detection of muscle stretch;GO:0051649:establishment of localization in cell;GO:0042593:gluc…	GO:0005901:caveola;GO:0016010:dystrophin-associated glycoprotein complex;GO:0005783:endoplasmic reticulum;GO:0000139:Golgi membrane;GO:0005886:plasma membrane;GO:0042383:sarcolemma;GO:0030315:T-tubule;	GO:0043014:alpha-tubulin binding;GO:0005246:calcium channel regulator activity;GO:0071253:connexin binding;GO:0060090:molecular adaptor activity;GO:0008022:obsolete protein C-terminus binding;GO:0044877:protein-containing complex binding;GO:0017080:sodium channel regulator activity;GO:0044325:transmembrane transporter binding;	K12959	ko04144 Endocytosis;ko04510 Focal adhesion;ko05020 Prion disease;ko05100 Bacterial invasion of epithelial cells;ko05205 Proteoglycans in cancer;ko05418 Fluid shear stress and atherosclerosis;;
gene-CAVIN2	-1	0	-1	NC_010457.5	96476675	96490231	-	CAVIN2	caveolae associated protein 2	GO:0097320:plasma membrane tubulation;	GO:0005901:caveola;GO:0005737:cytoplasm;GO:0005829:cytosol;GO:0045121:membrane raft;GO:0005654:nucleoplasm;GO:0005886:plasma membrane;	GO:0001786:phosphatidylserine binding;GO:0005543:phospholipid binding;GO:0005080:protein kinase C binding;	-	-
gene-CAVIN3	0	0	-1	NC_010451.4	3378144	3379851	+	CAVIN3	caveolae associated protein 3	GO:0032922:circadian regulation of gene expression;GO:0030866:cortical actin cytoskeleton organization;GO:1901003:negative regulation of fermentation;GO:0051898:negative regulation of phosphatidylinositol 3-kinase/protein kinase B signal transduction;GO:0070374:positive regulation of ERK1 and ERK2 cascade;	GO:0005901:caveola;GO:0005737:cytoplasm;GO:0005829:cytosol;GO:0032991:protein-containing complex;	GO:0005080:protein kinase C binding;	-	-
gene-CAVIN4	1	1	1	NC_010443.5	242310017	242319977	+	CAVIN4	caveolae associated protein 4	GO:0030154:cell differentiation;GO:0007517:muscle organ development;GO:0045944:positive regulation of transcription by RNA polymerase II;GO:0010468:regulation of gene expression;	GO:0005901:caveola;GO:0005737:cytoplasm;GO:0005829:cytosol;GO:0005886:plasma membrane;GO:0042383:sarcolemma;GO:0016528:sarcoplasm;GO:0030018:Z disc;	-	-	-
gene-CBFA2T3	1	1	1	NC_010448.4	779164	854449	+	CBFA2T3	CBFA2/RUNX1 translocation partner 3%2C transcript variant X7	GO:0030851:granulocyte differentiation;GO:0008285:negative regulation of cell population proliferation;GO:0045892:negative regulation of DNA-templated transcription;GO:0045820:negative regulation of glycolytic process;GO:0032436:positive regulation of proteasomal ubiquitin-dependent protein catabolic process;GO:1903715:regulation of aerobic respiration;GO:0001666:response to hypoxia;GO:0000122:ne…	GO:0000139:Golgi membrane;GO:0005730:nucleolus;GO:0005654:nucleoplasm;GO:0005634:nucleus;	GO:0046872:metal ion binding;GO:0003714:transcription corepressor activity;GO:0003682:chromatin binding;	K10053	ko05200 Pathways in cancer;ko05202 Transcriptional misregulation in cancer;ko05221 Acute myeloid leukemia;;
gene-CBLN4	0	-1	-1	NC_010459.5	56674872	56683261	-	CBLN4	cerebellin 4 precursor	GO:1904862:inhibitory synapse assembly;GO:0099558:maintenance of synapse structure;GO:0009306:protein secretion;	GO:0062023:collagen-containing extracellular matrix;GO:0005576:extracellular region;GO:0005615:extracellular space;GO:0098982:GABA-ergic synapse;GO:0045202:synapse;	-	-	-
gene-CBR3	1	0	1	NC_010455.5	199830690	199840444	+	CBR3	carbonyl reductase 3	GO:0050890:cognition;GO:0042376:phylloquinone catabolic process;	GO:0005829:cytosol;GO:0005654:nucleoplasm;	GO:0000253:3-keto sterol reductase activity;GO:0004090:carbonyl reductase (NADPH) activity;GO:0070402:NADPH binding;GO:0008753:NADPH dehydrogenase (quinone) activity;GO:0016491:oxidoreductase activity;	K00084	ko00590 Arachidonic acid metabolism;ko00980 Metabolism of xenobiotics by cytochrome P450;ko01100 Metabolic pathways;;
gene-CBX7	1	0	1	NC_010447.5	9070312	9090467	+	CBX7	chromobox 7%2C transcript variant X3	GO:0006325:chromatin organization;GO:0003006:developmental process involved in reproduction;GO:0000122:negative regulation of transcription by RNA polymerase II;GO:0032968:positive regulation of transcription elongation by RNA polymerase II;GO:0009410:response to xenobiotic stimulus;GO:0016925:protein sumoylation;GO:0048733:sebaceous gland development;	GO:0000785:chromatin;GO:0005829:cytosol;GO:0005654:nucleoplasm;GO:0005634:nucleus;GO:0031519:PcG protein complex;GO:0035102:PRC1 complex;GO:0000792:heterochromatin;	GO:0003682:chromatin binding;GO:0035064:methylated histone binding;GO:0003727:single-stranded RNA binding;GO:0032183:SUMO binding;GO:0061665:SUMO ligase activity;	K11454	-
gene-CC2D2B	0	-1	0	NC_010456.5	107411853	107506054	+	CC2D2B	coiled-coil and C2 domain containing 2B%2C transcript variant X1	GO:1905515:non-motile cilium assembly;GO:1904491:protein localization to ciliary transition zone;	GO:0035869:ciliary transition zone;	-	K19352	-
gene-CCDC102B	-1	-1	-1	NC_010443.5	153687961	153933096	-	CCDC102B	coiled-coil domain containing 102B	GO:0010457:centriole-centriole cohesion;	GO:0005814:centriole;GO:0005737:cytoplasm;	GO:0120283:protein serine/threonine kinase binding;	-	-
gene-CCDC110	1	0	1	NC_010457.5	46494535	46503676	-	CCDC110	coiled-coil domain containing 110%2C transcript variant X1	-	GO:0005634:nucleus;	-	-	-
gene-CCDC112	0	0	-1	NC_010444.4	119443404	119480805	-	CCDC112	coiled-coil domain containing 112	-	GO:0034451:centriolar satellite;GO:0005737:cytoplasm;	-	-	-
gene-CCDC114	1	-1	0	NC_010448.4	53729915	53754508	-	CCDC114	coiled-coil domain containing 114%2C transcript variant X13	GO:0003341:cilium movement;GO:0036158:outer dynein arm assembly;	GO:0005930:axoneme;GO:0120228:outer dynein arm docking complex;	-	-	-
gene-CCDC117	0	0	1	NC_010456.5	45995628	46008290	+	CCDC117	coiled-coil domain containing 117%2C transcript variant X2	GO:0008284:positive regulation of cell population proliferation;GO:0045739:positive regulation of DNA repair;	GO:0005737:cytoplasm;GO:0072686:mitotic spindle;GO:0005634:nucleus;	-	-	-
gene-CCDC13	1	0	1	NC_010455.5	26220622	26265699	-	CCDC13	coiled-coil domain containing 13	GO:0006974:DNA damage response;GO:0031122:cytoplasmic microtubule organization;GO:1905515:non-motile cilium assembly;	GO:0042995:cell projection;GO:0034451:centriolar satellite;GO:0005813:centrosome;GO:0005829:cytosol;GO:0005654:nucleoplasm;	-	-	-
gene-CCDC141	1	0	1	NC_010457.5	84534725	84745296	-	CCDC141	coiled-coil domain containing 141	GO:0051642:centrosome localization;GO:0021799:cerebral cortex radially oriented cell migration;	GO:0005813:centrosome;GO:0005737:cytoplasm;GO:0043005:neuron projection;	-	-	-
gene-CCDC150	-1	0	0	NC_010457.5	100539393	100634578	+	CCDC150	coiled-coil domain containing 150%2C transcript variant X7	-	-	-	-	-
gene-CCDC151	-1	0	-1	NC_010444.4	70088119	70097027	-	CCDC151	coiled-coil domain containing 151	GO:0007420:brain development;GO:0090660:cerebrospinal fluid circulation;GO:0003341:cilium movement;GO:0061371:determination of heart left/right asymmetry;GO:0060287:epithelial cilium movement involved in determination of left/right asymmetry;GO:0030317:flagellated sperm motility;GO:0035264:multicellular organism growth;GO:0036158:outer dynein arm assembly;GO:1902017:regulation of cilium assembly;…	GO:0005930:axoneme;GO:0005814:centriole;GO:0036064:ciliary basal body;GO:0035253:ciliary rootlet;GO:0097542:ciliary tip;GO:0005929:cilium;GO:0005576:extracellular region;GO:0120228:outer dynein arm docking complex;	-	K17639	-
gene-CCDC152	1	0	0	NC_010458.4	27474697	27538361	+	CCDC152	coiled-coil domain containing 152	-	-	-	-	-
gene-CCDC153	0	0	-1	NC_010451.4	46406085	46412449	-	CCDC153	coiled-coil domain containing 153%2C transcript variant X5	-	-	GO:0042802:identical protein binding;	-	-
gene-CCDC154	1	1	1	NC_010445.4	40420339	40429787	+	CCDC154	coiled-coil domain containing 154	GO:0035630:bone mineralization involved in bone maturation;GO:0045453:bone resorption;GO:0042475:odontogenesis of dentin-containing tooth;GO:0044691:tooth eruption;	GO:0005769:early endosome;	-	-	-
gene-CCDC160	-1	0	-1	NC_010461.5	110159833	110170354	+	CCDC160	coiled-coil domain containing 160%2C transcript variant X1	-	-	-	-	-
gene-CCDC167	-1	0	-1	NC_010449.5	33064967	33085733	-	CCDC167	coiled-coil domain containing 167	-	GO:0016020:membrane;	-	-	-
gene-CCDC181	-1	0	-1	NC_010446.5	81561007	81593922	+	CCDC181	coiled-coil domain containing 181%2C transcript variant X3	-	GO:0005737:cytoplasm;GO:0002177:manchette;GO:0005874:microtubule;GO:0036126:sperm flagellum;	GO:0008017:microtubule binding;	-	-
gene-CCDC184	0	0	-1	NC_010447.5	78561172	78563513	+	CCDC184	coiled-coil domain containing 184	-	GO:0005737:cytoplasm;	-	-	-
gene-CCDC187	-1	0	-1	NW_018084833.1	1392760	1441543	+	CCDC187	coiled-coil domain containing 187%2C transcript variant X2	-	-	-	-	-
gene-CCDC190	-1	0	-1	NC_010446.5	87560027	87568373	+	CCDC190	coiled-coil domain containing 190%2C transcript variant X3	-	-	-	-	-
gene-CCDC34	-1	0	-1	NC_010444.4	32984100	33021246	+	CCDC34	coiled-coil domain containing 34	-	-	-	K16753	-
gene-CCDC40	-1	0	-1	NC_010454.4	2341953	2384066	-	CCDC40	coiled-coil domain containing 40%2C transcript variant X4	GO:0070286:axonemal dynein complex assembly;GO:0035082:axoneme assembly;GO:0003341:cilium movement;GO:0071907:determination of digestive tract left/right asymmetry;GO:0071910:determination of liver left/right asymmetry;GO:0035469:determination of pancreatic left/right asymmetry;GO:0060287:epithelial cilium movement involved in determination of left/right asymmetry;GO:0003351:epithelial cilium mov…	GO:0005930:axoneme;GO:0005929:cilium;GO:0005737:cytoplasm;GO:0005576:extracellular region;	-	-	-
gene-CCDC63	0	1	1	NC_010456.5	32140323	32300930	+	CCDC63	coiled-coil domain containing 63%2C transcript variant X6	GO:0003341:cilium movement;GO:0036158:outer dynein arm assembly;GO:0007286:spermatid development;	GO:0005930:axoneme;	-	-	-
gene-CCDC77	-1	0	0	NC_010447.5	67725757	67756516	+	CCDC77	coiled-coil domain containing 77%2C transcript variant X6	-	GO:0005813:centrosome;GO:0016020:membrane;	-	K16757	-
gene-CCDC78	1	0	1	NC_010445.4	41053926	41057735	+	CCDC78	coiled-coil domain containing 78%2C transcript variant X2	GO:0030030:cell projection organization;GO:0098535:de novo centriole assembly involved in multi-ciliated epithelial cell differentiation;GO:0003009:skeletal muscle contraction;	GO:0005814:centriole;GO:0005737:cytoplasm;GO:0098536:deuterosome;GO:0048471:perinuclear region of cytoplasm;GO:0042383:sarcolemma;GO:0016529:sarcoplasmic reticulum;	-	-	-
gene-CCDC85B	0	-1	0	NC_010444.4	6436787	6437828	-	CCDC85B	coiled-coil domain containing 85B	GO:0030154:cell differentiation;GO:0030308:negative regulation of cell growth;GO:0045892:negative regulation of DNA-templated transcription;GO:0045599:negative regulation of fat cell differentiation;	GO:0005912:adherens junction;GO:0005813:centrosome;GO:0005737:cytoplasm;GO:0005634:nucleus;	GO:0070097:delta-catenin binding;	K16758	-
gene-CCDC88C	0	0	1	NC_010449.5	112917436	113030442	-	CCDC88C	coiled-coil domain containing 88C	GO:0003383:apical constriction;GO:0031122:cytoplasmic microtubule organization;GO:0030705:cytoskeleton-dependent intracellular transport;GO:0090090:negative regulation of canonical Wnt signaling pathway;GO:0035567:non-canonical Wnt signaling pathway;GO:0031648:protein destabilization;GO:0001932:regulation of protein phosphorylation;GO:0007264:small GTPase mediated signal transduction;GO:0031098:s…	GO:0070161:anchoring junction;GO:0030054:cell junction;GO:0005813:centrosome;GO:0005737:cytoplasm;	GO:0051959:dynein light intermediate chain binding;GO:0005109:frizzled binding;GO:0001965:G-protein alpha-subunit binding;GO:0005085:guanyl-nucleotide exchange factor activity;GO:0042802:identical protein binding;GO:0008017:microtubule binding;GO:0030165:PDZ domain binding;GO:0043621:protein self-association;	-	-
gene-CCL11	1	0	1	NC_010454.4	40779906	40782862	-	CCL11	chemokine (C-C motif) ligand 11	GO:0060444:branching involved in mammary gland duct morphogenesis;GO:0071347:cellular response to interleukin-1;GO:0071356:cellular response to tumor necrosis factor;GO:0071346:cellular response to type II interferon;GO:0070098:chemokine-mediated signaling pathway;GO:0007010:cytoskeleton organization;GO:0048245:eosinophil chemotaxis;GO:0007186:G protein-coupled receptor signaling pathway;GO:00069…	GO:0005615:extracellular space;	GO:0048020:CCR chemokine receptor binding;GO:0031728:CCR3 chemokine receptor binding;GO:0008009:chemokine activity;GO:0046983:protein dimerization activity;	K16597	ko04060 Cytokine-cytokine receptor interaction;ko04061 Viral protein interaction with cytokine and cytokine receptor;ko04062 Chemokine signaling pathway;ko04657 IL-17 signaling pathway;ko05310 Asthma;;
gene-CCL19	0	1	1	NC_010452.4	32110366	32112529	+	CCL19	C-C motif chemokine ligand 19	GO:0061844:antimicrobial humoral immune response mediated by antimicrobial peptide;GO:0048469:cell maturation;GO:0071347:cellular response to interleukin-1;GO:0071356:cellular response to tumor necrosis factor;GO:0071346:cellular response to type II interferon;GO:0098586:cellular response to virus;GO:0070098:chemokine-mediated signaling pathway;GO:0002407:dendritic cell chemotaxis;GO:0001768:esta…	GO:0009897:external side of plasma membrane;GO:0005615:extracellular space;	GO:0048020:CCR chemokine receptor binding;GO:0031735:CCR10 chemokine receptor binding;GO:0031732:CCR7 chemokine receptor binding;GO:0008009:chemokine activity;GO:0042379:chemokine receptor binding;	K05512	ko04060 Cytokine-cytokine receptor interaction;ko04061 Viral protein interaction with cytokine and cytokine receptor;ko04062 Chemokine signaling pathway;ko04064 NF-kappa B signaling pathway;;
gene-CCL2	0	-1	0	NC_010454.4	40798109	40800013	-	CCL2	chemokine (C-C motif) ligand 2	GO:0043615:astrocyte cell migration;GO:0044344:cellular response to fibroblast growth factor stimulus;GO:0071347:cellular response to interleukin-1;GO:0071407:cellular response to organic cyclic compound;GO:0071356:cellular response to tumor necrosis factor;GO:0071346:cellular response to type II interferon;GO:0070098:chemokine-mediated signaling pathway;GO:0007010:cytoskeleton organization;GO:00…	GO:0005615:extracellular space;	GO:0048020:CCR chemokine receptor binding;GO:0008009:chemokine activity;	K14624	ko04060 Cytokine-cytokine receptor interaction;ko04061 Viral protein interaction with cytokine and cytokine receptor;ko04062 Chemokine signaling pathway;ko04621 NOD-like receptor signaling pathway;ko04657 IL-17 signaling pathway;ko04668 TNF signaling pathway;ko04933 AGE-RAGE signaling pathway in diabetic complications;ko05135 Yersinia infection;ko05142 Chagas disease;ko05144 Malaria;ko05163 Human…
gene-CCL20	0	-1	1	NC_010457.5	129172743	129176069	+	CCL20	C-C motif chemokine ligand 20	GO:0035584:calcium-mediated signaling using intracellular calcium source;GO:0060326:cell chemotaxis;GO:0071347:cellular response to interleukin-1;GO:0071356:cellular response to tumor necrosis factor;GO:0071346:cellular response to type II interferon;GO:0070098:chemokine-mediated signaling pathway;GO:0006935:chemotaxis;GO:0007186:G protein-coupled receptor signaling pathway;GO:0006954:inflammator…	GO:0005615:extracellular space;	GO:0048020:CCR chemokine receptor binding;GO:0031731:CCR6 chemokine receptor binding;GO:0008009:chemokine activity;	K14625	ko04060 Cytokine-cytokine receptor interaction;ko04061 Viral protein interaction with cytokine and cytokine receptor;ko04062 Chemokine signaling pathway;ko04657 IL-17 signaling pathway;ko04668 TNF signaling pathway;ko05323 Rheumatoid arthritis;;
gene-CCL5	0	0	1	NC_010454.4	39652731	39659121	+	CCL5	C-C motif chemokine ligand 5	GO:0071347:cellular response to interleukin-1;GO:0071356:cellular response to tumor necrosis factor;GO:0071346:cellular response to type II interferon;GO:0070098:chemokine-mediated signaling pathway;GO:0050673:epithelial cell proliferation;GO:0007186:G protein-coupled receptor signaling pathway;GO:0006954:inflammatory response;GO:0048247:lymphocyte chemotaxis;GO:0002548:monocyte chemotaxis;GO:200…	GO:0005737:cytoplasm;GO:0005615:extracellular space;	GO:0048020:CCR chemokine receptor binding;GO:0031726:CCR1 chemokine receptor binding;GO:0008009:chemokine activity;	K12499	ko04060 Cytokine-cytokine receptor interaction;ko04061 Viral protein interaction with cytokine and cytokine receptor;ko04062 Chemokine signaling pathway;ko04620 Toll-like receptor signaling pathway;ko04621 NOD-like receptor signaling pathway;ko04623 Cytosolic DNA-sensing pathway;ko04668 TNF signaling pathway;ko05020 Prion disease;ko05120 Epithelial cell signaling in Helicobacter pylori infection;…
gene-CCL8	0	0	1	NC_010454.4	40740468	40741970	-	CCL8	chemokine (C-C motif) ligand 8	GO:0006955:immune response;GO:0006954:inflammatory response;	GO:0005615:extracellular space;	GO:0008009:chemokine activity;GO:0008201:heparin binding;	K16596	ko04060 Cytokine-cytokine receptor interaction;ko04061 Viral protein interaction with cytokine and cytokine receptor;ko04062 Chemokine signaling pathway;;
gene-CCNA2	-1	0	-1	NC_010450.4	102260346	102266274	+	CCNA2	cyclin A2	GO:0044843:cell cycle G1/S phase transition;GO:0051301:cell division;GO:0000086:G2/M transition of mitotic cell cycle;GO:0044772:mitotic cell cycle phase transition;GO:0000079:regulation of cyclin-dependent protein serine/threonine kinase activity;GO:0006275:regulation of DNA replication;	GO:0097124:cyclin A2-CDK2 complex;GO:0000307:cyclin-dependent protein kinase holoenzyme complex;GO:0005737:cytoplasm;GO:0005634:nucleus;	GO:0016538:cyclin-dependent protein serine/threonine kinase regulator activity;	K06627	ko04110 Cell cycle;ko04152 AMPK signaling pathway;ko04218 Cellular senescence;ko04914 Progesterone-mediated oocyte maturation;ko05161 Hepatitis B;ko05165 Human papillomavirus infection;ko05166 Human T-cell leukemia virus 1 infection;ko05169 Epstein-Barr virus infection;ko05200 Pathways in cancer;ko05202 Transcriptional misregulation in cancer;ko05203 Viral carcinogenesis;ko05221 Acute myeloid leu…
gene-CCNB1	-1	0	-1	NC_010458.4	47338239	47348385	+	CCNB1	cyclin B1	GO:0051301:cell division;GO:0044772:mitotic cell cycle phase transition;GO:0007080:mitotic metaphase chromosome alignment;GO:0000079:regulation of cyclin-dependent protein serine/threonine kinase activity;	GO:0005813:centrosome;GO:0097125:cyclin B1-CDK1 complex;GO:0000307:cyclin-dependent protein kinase holoenzyme complex;GO:0005737:cytoplasm;GO:0005634:nucleus;	GO:0016538:cyclin-dependent protein serine/threonine kinase regulator activity;	K05868	ko04068 FoxO signaling pathway;ko04110 Cell cycle;ko04114 Oocyte meiosis;ko04115 p53 signaling pathway;ko04218 Cellular senescence;ko04914 Progesterone-mediated oocyte maturation;ko05170 Human immunodeficiency virus 1 infection;;
gene-CCNB2	-1	0	-1	NC_010443.5	112907047	112942218	-	CCNB2	cyclin B2	GO:0051301:cell division;GO:0044772:mitotic cell cycle phase transition;	-	GO:0016538:cyclin-dependent protein serine/threonine kinase regulator activity;	K05868	ko04068 FoxO signaling pathway;ko04110 Cell cycle;ko04114 Oocyte meiosis;ko04115 p53 signaling pathway;ko04218 Cellular senescence;ko04914 Progesterone-mediated oocyte maturation;ko05170 Human immunodeficiency virus 1 infection;;
gene-CCNB3	-1	0	-1	NC_010461.5	43922729	43988939	+	CCNB3	cyclin B3%2C transcript variant X4	GO:0051301:cell division;GO:0051321:meiotic cell cycle;	GO:0005634:nucleus;	-	K05868	ko04068 FoxO signaling pathway;ko04110 Cell cycle;ko04114 Oocyte meiosis;ko04115 p53 signaling pathway;ko04218 Cellular senescence;ko04914 Progesterone-mediated oocyte maturation;ko05170 Human immunodeficiency virus 1 infection;;
gene-CCND2	1	0	1	NC_010447.5	66092483	66114575	-	CCND2	cyclin D2	GO:0008344:adult locomotory behavior;GO:0051301:cell division;GO:0071481:cellular response to X-ray;GO:0007616:long-term memory;GO:0044772:mitotic cell cycle phase transition;GO:0043066:negative regulation of apoptotic process;GO:0008284:positive regulation of cell population proliferation;GO:0045737:positive regulation of cyclin-dependent protein serine/threonine kinase activity;GO:1900087:posit…	GO:0000785:chromatin;GO:0097129:cyclin D2-CDK4 complex;GO:0000307:cyclin-dependent protein kinase holoenzyme complex;GO:0005737:cytoplasm;GO:0005829:cytosol;GO:0031965:nuclear membrane;GO:0005730:nucleolus;GO:0005654:nucleoplasm;GO:0005634:nucleus;	GO:0016538:cyclin-dependent protein serine/threonine kinase regulator activity;GO:0019901:protein kinase binding;	K10151	ko04068 FoxO signaling pathway;ko04110 Cell cycle;ko04115 p53 signaling pathway;ko04151 PI3K-Akt signaling pathway;ko04218 Cellular senescence;ko04310 Wnt signaling pathway;ko04340 Hedgehog signaling pathway;ko04390 Hippo signaling pathway;ko04510 Focal adhesion;ko04630 JAK-STAT signaling pathway;ko04917 Prolactin signaling pathway;ko05162 Measles;ko05165 Human papillomavirus infection;ko05166 Hu…
gene-CCND3	1	0	1	NC_010449.5	37087336	37182462	-	CCND3	cyclin D3	GO:0007049:cell cycle;GO:0051301:cell division;	GO:0005737:cytoplasm;GO:0005634:nucleus;	-	K10152	ko04110 Cell cycle;ko04115 p53 signaling pathway;ko04151 PI3K-Akt signaling pathway;ko04218 Cellular senescence;ko04310 Wnt signaling pathway;ko04390 Hippo signaling pathway;ko04510 Focal adhesion;ko04630 JAK-STAT signaling pathway;ko05162 Measles;ko05164 Influenza A;ko05165 Human papillomavirus infection;ko05166 Human T-cell leukemia virus 1 infection;ko05169 Epstein-Barr virus infection;ko05200…
gene-CCNE2	-1	0	0	NC_010446.5	41802090	41821870	+	CCNE2	cyclin E2	GO:0051301:cell division;GO:0070192:chromosome organization involved in meiotic cell cycle;GO:0006270:DNA replication initiation;GO:0000082:G1/S transition of mitotic cell cycle;GO:0007129:homologous chromosome pairing at meiosis;GO:0044772:mitotic cell cycle phase transition;GO:0051726:regulation of cell cycle;GO:0000079:regulation of cyclin-dependent protein serine/threonine kinase activity;GO:…	GO:0005813:centrosome;GO:0097134:cyclin E1-CDK2 complex;GO:0097135:cyclin E2-CDK2 complex;GO:0000307:cyclin-dependent protein kinase holoenzyme complex;GO:0005737:cytoplasm;GO:0005634:nucleus;	GO:0016538:cyclin-dependent protein serine/threonine kinase regulator activity;GO:0019901:protein kinase binding;	K06626	ko04110 Cell cycle;ko04114 Oocyte meiosis;ko04115 p53 signaling pathway;ko04151 PI3K-Akt signaling pathway;ko04218 Cellular senescence;ko04391 Hippo signaling pathway - fly;ko04934 Cushing syndrome;ko05161 Hepatitis B;ko05162 Measles;ko05165 Human papillomavirus infection;ko05166 Human T-cell leukemia virus 1 infection;ko05169 Epstein-Barr virus infection;ko05200 Pathways in cancer;ko05203 Viral …
gene-CCNF	-1	0	-1	NC_010445.4	39585597	39603088	-	CCNF	cyclin F%2C transcript variant X2	GO:0007049:cell cycle;GO:0051301:cell division;GO:0010826:negative regulation of centrosome duplication;GO:0016567:protein ubiquitination;GO:0051726:regulation of cell cycle;GO:0031146:SCF-dependent proteasomal ubiquitin-dependent protein catabolic process;	GO:0005814:centriole;GO:0005634:nucleus;GO:0048471:perinuclear region of cytoplasm;GO:0019005:SCF ubiquitin ligase complex;	-	K10289	-
gene-CCNJ	0	0	1	NC_010456.5	107518663	107542767	+	CCNJ	cyclin J%2C transcript variant X6	GO:0044772:mitotic cell cycle phase transition;GO:0000079:regulation of cyclin-dependent protein serine/threonine kinase activity;	GO:0005813:centrosome;GO:0000307:cyclin-dependent protein kinase holoenzyme complex;GO:0005737:cytoplasm;GO:0005634:nucleus;	GO:0016538:cyclin-dependent protein serine/threonine kinase regulator activity;	-	-
gene-CCNL1	1	0	1	NC_010455.5	96984542	97004401	-	CCNL1	cyclin L1%2C transcript variant X4	GO:0042981:regulation of apoptotic process;GO:0051726:regulation of cell cycle;GO:0046605:regulation of centrosome cycle;GO:0043484:regulation of RNA splicing;GO:0006357:regulation of transcription by RNA polymerase II;	GO:0000307:cyclin-dependent protein kinase holoenzyme complex;GO:0016607:nuclear speck;GO:0005634:nucleus;	GO:0016538:cyclin-dependent protein serine/threonine kinase regulator activity;	-	-
gene-CCR7	0	-1	0	NC_010454.4	21857286	21869211	+	CCR7	C-C motif chemokine receptor 7	GO:0019722:calcium-mediated signaling;GO:0060326:cell chemotaxis;GO:0006955:immune response;GO:0006954:inflammatory response;GO:0007204:positive regulation of cytosolic calcium ion concentration;	GO:0009897:external side of plasma membrane;	GO:0019957:C-C chemokine binding;GO:0016493:C-C chemokine receptor activity;GO:0038117:C-C motif chemokine 19 receptor activity;GO:0035757:chemokine (C-C motif) ligand 19 binding;GO:0035758:chemokine (C-C motif) ligand 21 binding;	K04182	ko04060 Cytokine-cytokine receptor interaction;ko04061 Viral protein interaction with cytokine and cytokine receptor;ko04062 Chemokine signaling pathway;;
gene-CCSER2	1	0	1	NC_010456.5	85544124	85677932	+	CCSER2	coiled-coil serine rich protein 2%2C transcript variant X14	GO:0001578:microtubule bundle formation;	GO:0005737:cytoplasm;GO:0015630:microtubule cytoskeleton;	GO:0008017:microtubule binding;	-	-
gene-CD1.1	-1	0	-1	NC_010446.5	91854055	91863875	-	CD1.1	CD1 antigen	GO:0002250:adaptive immune response;GO:0048006:antigen processing and presentation, endogenous lipid antigen via MHC class Ib;GO:0048007:antigen processing and presentation, exogenous lipid antigen via MHC class Ib;GO:0001916:positive regulation of T cell mediated cytotoxicity;	GO:0010008:endosome membrane;GO:0009897:external side of plasma membrane;GO:0005615:extracellular space;GO:0045121:membrane raft;	GO:0030883:endogenous lipid antigen binding;GO:0030884:exogenous lipid antigen binding;GO:0071723:lipopeptide binding;	K06448	ko04530 Tight junction;ko04640 Hematopoietic cell lineage;ko05146 Amoebiasis;;
gene-CD101	0	0	1	NC_010446.5	103693881	103736375	-	CD101	CD101 molecule%2C transcript variant X2	GO:0007166:cell surface receptor signaling pathway;GO:0002763:positive regulation of myeloid leukocyte differentiation;	GO:0070062:extracellular exosome;GO:0016020:membrane;GO:0005886:plasma membrane;	GO:0016812:hydrolase activity, acting on carbon-nitrogen (but not peptide) bonds, in cyclic amides;	K06522	-
gene-CD109	0	0	-1	NC_010443.5	92081675	92241079	-	CD109	CD109 molecule%2C transcript variant X2	GO:0001942:hair follicle development;GO:0043616:keratinocyte proliferation;GO:0010839:negative regulation of keratinocyte proliferation;GO:0010466:negative regulation of peptidase activity;GO:0001933:negative regulation of protein phosphorylation;GO:2000647:negative regulation of stem cell proliferation;GO:0030512:negative regulation of transforming growth factor beta receptor signaling pathway;G…	GO:0009986:cell surface;GO:0005829:cytosol;GO:0005576:extracellular region;GO:0005615:extracellular space;GO:0005886:plasma membrane;GO:0031092:platelet alpha granule membrane;	GO:0004867:serine-type endopeptidase inhibitor activity;GO:0050431:transforming growth factor beta binding;	K06530	-
gene-CD1D	-1	-1	-1	NC_010446.5	92096670	92101177	-	CD1D	CD1d molecule	GO:0045087:innate immune response;GO:0048006:antigen processing and presentation, endogenous lipid antigen via MHC class Ib;GO:0048007:antigen processing and presentation, exogenous lipid antigen via MHC class Ib;GO:0001916:positive regulation of T cell mediated cytotoxicity;	GO:0016323:basolateral plasma membrane;GO:0005789:endoplasmic reticulum membrane;GO:0010008:endosome membrane;GO:0005765:lysosomal membrane;GO:0005764:lysosome;GO:0009897:external side of plasma membrane;GO:0005615:extracellular space;	GO:0030882:lipid antigen binding;GO:0030883:endogenous lipid antigen binding;GO:0030884:exogenous lipid antigen binding;GO:0071723:lipopeptide binding;	K06448	ko04530 Tight junction;ko04640 Hematopoietic cell lineage;ko05146 Amoebiasis;;
gene-CD1E	1	0	1	NC_010446.5	92012787	92019363	-	CD1E	CD1e molecule	GO:0002250:adaptive immune response;GO:0048006:antigen processing and presentation, endogenous lipid antigen via MHC class Ib;GO:0048007:antigen processing and presentation, exogenous lipid antigen via MHC class Ib;GO:0006955:immune response;GO:0001916:positive regulation of T cell mediated cytotoxicity;	GO:0005769:early endosome;GO:0009897:external side of plasma membrane;GO:0005615:extracellular space;GO:0005794:Golgi apparatus;GO:0000139:Golgi membrane;GO:0005770:late endosome;GO:0043202:lysosomal lumen;GO:0005730:nucleolus;GO:0005886:plasma membrane;	GO:0030883:endogenous lipid antigen binding;GO:0030884:exogenous lipid antigen binding;GO:0071723:lipopeptide binding;	K06448	ko04530 Tight junction;ko04640 Hematopoietic cell lineage;ko05146 Amoebiasis;;
gene-CD2	0	0	1	NC_010446.5	103963802	103976971	-	CD2	CD2 molecule	GO:0006915:apoptotic process;GO:0007166:cell surface receptor signaling pathway;GO:0098609:cell-cell adhesion;GO:0034113:heterotypic cell-cell adhesion;GO:0001766:membrane raft polarization;GO:0030101:natural killer cell activation;GO:0042267:natural killer cell mediated cytotoxicity;GO:0032757:positive regulation of interleukin-8 production;GO:0030887:positive regulation of myeloid dendritic cel…	GO:0009986:cell surface;GO:0005911:cell-cell junction;GO:0009898:cytoplasmic side of plasma membrane;GO:0009897:external side of plasma membrane;GO:0005576:extracellular region;GO:0005794:Golgi apparatus;GO:0045121:membrane raft;GO:0005654:nucleoplasm;GO:0005886:plasma membrane;GO:0032991:protein-containing complex;	GO:0042802:identical protein binding;GO:0043621:protein self-association;GO:0030971:receptor tyrosine kinase binding;GO:0038023:signaling receptor activity;GO:0005102:signaling receptor binding;	K06449	ko04514 Cell adhesion molecules;ko04640 Hematopoietic cell lineage;;
gene-CD200	0	0	1	NC_010455.5	147465858	147485818	-	CD200	CD200 molecule%2C transcript variant X5	GO:0098609:cell-cell adhesion;GO:0034113:heterotypic cell-cell adhesion;GO:0008285:negative regulation of cell population proliferation;GO:0032715:negative regulation of interleukin-6 production;GO:0002695:negative regulation of leukocyte activation;GO:0043031:negative regulation of macrophage activation;GO:1905522:negative regulation of macrophage migration;GO:1904465:negative regulation of matr…	GO:0030424:axon;GO:0044297:cell body;GO:0009986:cell surface;GO:0016020:membrane;GO:0043005:neuron projection;GO:0043025:neuronal cell body;GO:0005886:plasma membrane;	GO:0098632:cell-cell adhesion mediator activity;GO:0140081:glycosylated region protein binding;GO:0086080:protein binding involved in heterotypic cell-cell adhesion;	K06556	-
gene-CD274	0	0	1	NC_010443.5	216646378	216792731	-	CD274	CD274 molecule	GO:0002250:adaptive immune response;GO:0007166:cell surface receptor signaling pathway;GO:0071222:cellular response to lipopolysaccharide;GO:0006955:immune response;GO:0046007:negative regulation of activated T cell proliferation;GO:2000562:negative regulation of CD4-positive, alpha-beta T cell proliferation;GO:2001186:negative regulation of CD8-positive, alpha-beta T cell activation;GO:0032693:n…	GO:0015629:actin cytoskeleton;GO:0031901:early endosome membrane;GO:0009897:external side of plasma membrane;GO:0070062:extracellular exosome;GO:0005654:nucleoplasm;GO:0005886:plasma membrane;GO:0055038:recycling endosome membrane;	-	K06745	ko04514 Cell adhesion molecules;ko05235 PD-L1 expression and PD-1 checkpoint pathway in cancer;;
gene-CD300A	1	0	1	NC_010454.4	6665578	6681329	-	CD300A	CD300a molecule%2C transcript variant X2	GO:0006968:cellular defense response;GO:0002376:immune system process;	GO:0005886:plasma membrane;	GO:0004888:transmembrane signaling receptor activity;	K06719	-
gene-CD300LF	1	0	1	NC_010454.4	6501151	6521135	+	CD300LF	CD300 molecule like family member f%2C transcript variant X7	GO:0031398:positive regulation of protein ubiquitination;GO:0034165:positive regulation of toll-like receptor 9 signaling pathway;GO:0034162:toll-like receptor 9 signaling pathway;GO:0002376:immune system process;GO:0035772:interleukin-13-mediated signaling pathway;GO:2000426:negative regulation of apoptotic cell clearance;GO:0033004:negative regulation of mast cell activation;GO:0034125:negative…	GO:0005769:early endosome;GO:0005768:endosome;GO:0005764:lysosome;GO:0005886:plasma membrane;	GO:0004888:transmembrane signaling receptor activity;GO:0042802:identical protein binding;GO:0097001:ceramide binding;GO:0005136:interleukin-4 receptor binding;GO:0001786:phosphatidylserine binding;	-	-
gene-CD55	-1	0	-1	NC_010451.4	67933069	67960380	+	CD55	CD55 molecule (Cromer blood group)	GO:0006958:complement activation, classical pathway;GO:0045087:innate immune response;GO:0045916:negative regulation of complement activation;GO:0045959:negative regulation of complement activation, classical pathway;GO:2000516:positive regulation of CD4-positive, alpha-beta T cell activation;GO:2000563:positive regulation of CD4-positive, alpha-beta T cell proliferation;GO:0007204:positive regul…	GO:0005576:extracellular region;GO:0005886:plasma membrane;GO:0009986:cell surface;GO:0033116:endoplasmic reticulum-Golgi intermediate compartment membrane;GO:0070062:extracellular exosome;GO:0101003:ficolin-1-rich granule membrane;GO:0000139:Golgi membrane;GO:0045121:membrane raft;GO:0030667:secretory granule membrane;GO:0030133:transport vesicle;	GO:0008289:lipid binding;GO:0001618:virus receptor activity;	K04006	ko04610 Complement and coagulation cascades;ko04640 Hematopoietic cell lineage;ko05416 Viral myocarditis;;
gene-CD68	-1	0	0	NC_010454.4	52874754	52877256	+	CD68	CD68 molecule	GO:0007568:obsolete aging;GO:0071222:cellular response to lipopolysaccharide;GO:0031669:cellular response to nutrient levels;GO:0140052:cellular response to oxidised low-density lipoprotein particle stimulus;GO:0072594:establishment of protein localization to organelle;GO:0002437:inflammatory response to antigenic stimulus;GO:0002605:negative regulation of dendritic cell antigen processing and pr…	GO:0035577:azurophil granule membrane;GO:0031902:late endosome membrane;GO:0005765:lysosomal membrane;GO:0005764:lysosome;GO:0016020:membrane;GO:0005886:plasma membrane;	-	K06501	ko04142 Lysosome;;
gene-CD72	0	0	1	NC_010443.5	236345894	236355755	-	CD72	CD72 molecule	GO:0007155:cell adhesion;	GO:0005886:plasma membrane;	GO:0030246:carbohydrate binding;GO:0005102:signaling receptor binding;GO:0004888:transmembrane signaling receptor activity;	K06504	ko04662 B cell receptor signaling pathway;;
gene-CD74	0	0	1	NC_010444.4	151402210	151409924	-	CD74	CD74 molecule	GO:0019882:antigen processing and presentation;GO:0019883:antigen processing and presentation of endogenous antigen;GO:0019886:antigen processing and presentation of exogenous peptide antigen via MHC class II;GO:0008283:cell population proliferation;GO:0051085:chaperone cofactor-dependent protein refolding;GO:0016064:immunoglobulin mediated immune response;GO:0006886:intracellular protein transpo…	GO:0009986:cell surface;GO:0030669:clathrin-coated endocytic vesicle membrane;GO:0005737:cytoplasm;GO:0030666:endocytic vesicle membrane;GO:0012507:ER to Golgi transport vesicle membrane;GO:0009897:external side of plasma membrane;GO:0070062:extracellular exosome;GO:0000139:Golgi membrane;GO:0005770:late endosome;GO:0098553:lumenal side of endoplasmic reticulum membrane;GO:0043202:lysosomal lumen…	GO:0001540:amyloid-beta binding;GO:0042609:CD4 receptor binding;GO:0019955:cytokine binding;GO:0004896:cytokine receptor activity;GO:0042802:identical protein binding;GO:0035718:macrophage migration inhibitory factor binding;GO:0042289:MHC class II protein binding;GO:0042658:MHC class II protein binding, via antigen binding groove;GO:0023026:MHC class II protein complex binding;GO:0050998:nitric-…	K06505	ko04612 Antigen processing and presentation;ko05152 Tuberculosis;ko05168 Herpes simplex virus 1 infection;;
gene-CD82	1	0	0	NC_010444.4	17751153	17803172	-	CD82	CD82 molecule%2C transcript variant X1	-	GO:0070062:extracellular exosome;GO:0005886:plasma membrane;	-	K06509	ko04115 p53 signaling pathway;;
gene-CD83	-1	0	-1	NC_010449.5	10346122	10385968	+	CD83	CD83 molecule%2C transcript variant X3	GO:0043367:CD4-positive, alpha-beta T cell differentiation;GO:0006952:defense response;GO:0006959:humoral immune response;GO:0032713:negative regulation of interleukin-4 production;GO:0043372:positive regulation of CD4-positive, alpha-beta T cell differentiation;GO:0032733:positive regulation of interleukin-10 production;GO:0032743:positive regulation of interleukin-2 production;GO:0014070:respon…	GO:0009897:external side of plasma membrane;GO:0005886:plasma membrane;	-	K06510	-
gene-CD96	-1	0	-1	NC_010455.5	148103424	148192272	-	CD96	CD96 molecule	GO:0007155:cell adhesion;	GO:0016020:membrane;	-	K06517	-
gene-CDA	-1	-1	-1	NC_010448.4	78824248	78849154	+	CDA	cytidine deaminase	GO:0071217:cellular response to external biotic stimulus;GO:0006248:CMP catabolic process;GO:0009972:cytidine deamination;GO:0006249:dCMP catabolic process;GO:0030308:negative regulation of cell growth;GO:0045980:negative regulation of nucleotide metabolic process;GO:0046898:response to cycloheximide;GO:0044206:UMP salvage;	GO:0005829:cytosol;	GO:0004126:cytidine deaminase activity;GO:0019239:deaminase activity;GO:0047844:deoxycytidine deaminase activity;GO:0042802:identical protein binding;GO:0001882:nucleoside binding;GO:0042803:protein homodimerization activity;GO:0008270:zinc ion binding;	K01489	ko00240 Pyrimidine metabolism;ko00983 Drug metabolism - other enzymes;ko01100 Metabolic pathways;ko01232 Nucleotide metabolism;;
gene-CDC20	-1	0	-1	NC_010448.4	167886266	167890587	-	CDC20	cell division cycle 20	GO:0031145:anaphase-promoting complex-dependent catabolic process;GO:0007049:cell cycle;GO:0051301:cell division;GO:1905786:positive regulation of anaphase-promoting complex-dependent catabolic process;GO:1904146:positive regulation of meiotic cell cycle process involved in oocyte maturation;GO:0090129:positive regulation of synapse maturation;GO:0031915:positive regulation of synaptic plasticity…	GO:0005680:anaphase-promoting complex;GO:0005737:cytoplasm;GO:0005815:microtubule organizing center;GO:0000922:spindle pole;	GO:0010997:anaphase-promoting complex binding;GO:1990757:ubiquitin ligase activator activity;	K03363	ko04110 Cell cycle;ko04114 Oocyte meiosis;ko04120 Ubiquitin mediated proteolysis;ko05166 Human T-cell leukemia virus 1 infection;ko05203 Viral carcinogenesis;;
gene-CDC25C	-1	0	-1	NC_010444.4	140289156	140323696	-	CDC25C	cell division cycle 25C	GO:0051301:cell division;GO:0000086:G2/M transition of mitotic cell cycle;GO:0010971:positive regulation of G2/M transition of mitotic cell cycle;GO:0110032:positive regulation of G2/MI transition of meiotic cell cycle;GO:0006470:protein dephosphorylation;	GO:0005737:cytoplasm;GO:0005634:nucleus;	GO:0004725:protein tyrosine phosphatase activity;	K05867	ko04110 Cell cycle;ko04114 Oocyte meiosis;ko04914 Progesterone-mediated oocyte maturation;ko05170 Human immunodeficiency virus 1 infection;ko05206 MicroRNAs in cancer;;
gene-CDC37L1	0	1	1	NC_010443.5	217260927	217287996	-	CDC37L1	cell division cycle 37 like 1	GO:0006457:protein folding;GO:0050821:protein stabilization;	GO:0005737:cytoplasm;	GO:0051087:protein-folding chaperone binding;GO:0031072:heat shock protein binding;GO:0051082:unfolded protein binding;	-	-
gene-CDC42EP2	1	1	1	NC_010444.4	6897497	6904040	-	CDC42EP2	CDC42 effector protein 2%2C transcript variant X2	GO:0030036:actin cytoskeleton organization;GO:0071346:cellular response to type II interferon;GO:0030838:positive regulation of actin filament polymerization;GO:0031274:positive regulation of pseudopodium assembly;GO:0008360:regulation of cell shape;GO:0007266:Rho protein signal transduction;	GO:0005737:cytoplasm;GO:0005856:cytoskeleton;GO:0005829:cytosol;GO:0012505:endomembrane system;GO:0015630:microtubule cytoskeleton;GO:0045335:phagocytic vesicle;GO:0005886:plasma membrane;	GO:0005096:GTPase activator activity;GO:0001515:opioid peptide activity;GO:0031267:small GTPase binding;	-	-
gene-CDC45	-1	0	-1	NC_010456.5	51133111	51158604	+	CDC45	cell division cycle 45%2C transcript variant X11	GO:0000076:DNA replication checkpoint signaling;GO:0006270:DNA replication initiation;GO:0006268:DNA unwinding involved in DNA replication;GO:0000727:double-strand break repair via break-induced replication;GO:1902977:mitotic DNA replication preinitiation complex assembly;	GO:0005813:centrosome;GO:0036064:ciliary basal body;GO:0071162:CMG complex;GO:0031261:DNA replication preinitiation complex;GO:0005654:nucleoplasm;GO:0005634:nucleus;	GO:0003682:chromatin binding;GO:0003688:DNA replication origin binding;GO:0003697:single-stranded DNA binding;	K06628	ko04110 Cell cycle;;
gene-CDCA2	-1	0	-1	NC_010456.5	9517763	9571303	+	CDCA2	cell division cycle associated 2	GO:0007049:cell cycle;GO:0051301:cell division;GO:0051983:regulation of chromosome segregation;GO:0007088:regulation of mitotic nuclear division;	GO:0005694:chromosome;GO:0005634:nucleus;	-	K17590	-
gene-CDCA3	-1	0	-1	NC_010447.5	63858905	63861902	+	CDCA3	cell division cycle associated 3%2C transcript variant X2	GO:0007049:cell cycle;GO:0051301:cell division;GO:0016567:protein ubiquitination;	GO:0005912:adherens junction;GO:0005829:cytosol;	-	-	-
gene-CDCA5	-1	0	-1	NC_010444.4	7103648	7112772	+	CDCA5	cell division cycle associated 5	GO:0051301:cell division;GO:0006302:double-strand break repair;GO:0000278:mitotic cell cycle;GO:0007076:mitotic chromosome condensation;GO:0007080:mitotic metaphase chromosome alignment;GO:0007064:mitotic sister chromatid cohesion;GO:0031536:positive regulation of exit from mitosis;GO:0071922:regulation of cohesin loading;	GO:0000785:chromatin;GO:0005694:chromosome;GO:0000775:chromosome, centromeric region;GO:0005737:cytoplasm;GO:0005829:cytosol;GO:0005654:nucleoplasm;GO:0005634:nucleus;	GO:0003682:chromatin binding;GO:0044877:protein-containing complex binding;	K17390	ko05206 MicroRNAs in cancer;;
gene-CDCA8	-1	0	-1	NC_010448.4	93750694	93764845	+	CDCA8	cell division cycle associated 8	GO:0051276:chromosome organization;GO:0000278:mitotic cell cycle;GO:0000281:mitotic cytokinesis;GO:0007080:mitotic metaphase chromosome alignment;GO:0000070:mitotic sister chromatid segregation;GO:0051256:mitotic spindle midzone assembly;GO:0007052:mitotic spindle organization;GO:1902425:positive regulation of attachment of mitotic spindle microtubules to kinetochore;GO:0090267:positive regulatio…	GO:0010369:chromocenter;GO:0032133:chromosome passenger complex;GO:0000775:chromosome, centromeric region;GO:0005829:cytosol;GO:0045171:intercellular bridge;GO:0015630:microtubule cytoskeleton;GO:0030496:midbody;GO:0005730:nucleolus;GO:0005654:nucleoplasm;GO:0032991:protein-containing complex;GO:0051233:spindle midzone;	-	K11514	-
gene-CDCP1	-1	0	0	NC_010455.5	28258593	28319365	-	CDCP1	CUB domain containing protein 1%2C transcript variant X2	-	GO:0005576:extracellular region;GO:0005886:plasma membrane;	-	K06732	-
gene-CDH1	1	1	1	NC_010448.4	18075487	18155986	-	CDH1	cadherin 1	GO:0007156:homophilic cell adhesion via plasma membrane adhesion molecules;GO:0010468:regulation of gene expression;	GO:0005912:adherens junction;GO:0030054:cell junction;GO:0005911:cell-cell junction;GO:0005768:endosome;GO:0005794:Golgi apparatus;GO:0005886:plasma membrane;	GO:0005509:calcium ion binding;	K05689	ko04015 Rap1 signaling pathway;ko04371 Apelin signaling pathway;ko04390 Hippo signaling pathway;ko04514 Cell adhesion molecules;ko04520 Adherens junction;ko05100 Bacterial invasion of epithelial cells;ko05200 Pathways in cancer;ko05213 Endometrial cancer;ko05216 Thyroid cancer;ko05218 Melanoma;ko05219 Bladder cancer;ko05226 Gastric cancer;;
gene-CDH11	1	0	0	NC_010448.4	25782746	25933753	-	CDH11	cadherin 11%2C transcript variant X2	GO:0098609:cell-cell adhesion;GO:0030199:collagen fibril organization;GO:0007156:homophilic cell adhesion via plasma membrane adhesion molecules;	GO:0005911:cell-cell junction;GO:0005886:plasma membrane;	GO:0008013:beta-catenin binding;GO:0005509:calcium ion binding;GO:0046983:protein dimerization activity;	K06803	-
gene-CDH13	1	0	1	NC_010448.4	4809752	5832188	-	CDH13	cadherin 13	GO:0098742:cell-cell adhesion via plasma-membrane adhesion molecules;GO:0007156:homophilic cell adhesion via plasma membrane adhesion molecules;GO:0002040:sprouting angiogenesis;	GO:0016342:catenin complex;	GO:0045296:cadherin binding;GO:0005509:calcium ion binding;	K06808	-
gene-CDH15	1	0	1	NC_010448.4	636350	652260	-	CDH15	cadherin 15%2C transcript variant X2	GO:0007155:cell adhesion;GO:0098742:cell-cell adhesion via plasma-membrane adhesion molecules;GO:0007156:homophilic cell adhesion via plasma membrane adhesion molecules;	GO:0016342:catenin complex;GO:0005901:caveola;GO:0070062:extracellular exosome;GO:0005794:Golgi apparatus;GO:0031594:neuromuscular junction;GO:0005886:plasma membrane;	GO:0045296:cadherin binding;GO:0005509:calcium ion binding;	K06809	ko04514 Cell adhesion molecules;;
gene-CDH2	-1	0	-1	NC_010448.4	112396713	112629073	-	CDH2	cadherin 2	GO:0048514:blood vessel morphogenesis;GO:0007420:brain development;GO:0098609:cell-cell adhesion;GO:0044331:cell-cell adhesion mediated by cadherin;GO:0098742:cell-cell adhesion via plasma-membrane adhesion molecules;GO:0007043:cell-cell junction assembly;GO:0010001:glial cell differentiation;GO:0007156:homophilic cell adhesion via plasma membrane adhesion molecules;GO:0014032:neural crest cell d…	GO:0005912:adherens junction;GO:0045177:apical part of cell;GO:0016342:catenin complex;GO:0030054:cell junction;GO:0009986:cell surface;GO:0005911:cell-cell junction;GO:0005737:cytoplasm;GO:0030057:desmosome;GO:0014704:intercalated disc;GO:0030027:lamellipodium;GO:0043005:neuron projection;GO:0005886:plasma membrane;GO:0014069:postsynaptic density;GO:0099634:postsynaptic specialization membrane;G…	GO:0045296:cadherin binding;GO:0005509:calcium ion binding;	K06736	ko04514 Cell adhesion molecules;ko05412 Arrhythmogenic right ventricular cardiomyopathy;;
gene-CDH20	-1	0	0	NC_010443.5	159817091	160024985	-	CDH20	cadherin 20%2C transcript variant X2	GO:0034332:adherens junction organization;GO:0016339:calcium-dependent cell-cell adhesion via plasma membrane cell adhesion molecules;GO:0000902:cell morphogenesis;GO:0098742:cell-cell adhesion via plasma-membrane adhesion molecules;GO:0007043:cell-cell junction assembly;GO:0007156:homophilic cell adhesion via plasma membrane adhesion molecules;	GO:0005912:adherens junction;GO:0016342:catenin complex;	GO:0045296:cadherin binding;GO:0005509:calcium ion binding;	K06807	-
gene-CDH3	-1	-1	-1	NC_010448.4	18190971	18236184	-	CDH3	cadherin 3	GO:0007155:cell adhesion;GO:0098742:cell-cell adhesion via plasma-membrane adhesion molecules;GO:0022405:hair cycle process;GO:0007156:homophilic cell adhesion via plasma membrane adhesion molecules;GO:0031424:keratinization;GO:0051796:negative regulation of timing of catagen;GO:0032912:negative regulation of transforming growth factor beta2 production;GO:0090263:positive regulation of canonical …	GO:0005912:adherens junction;GO:0016342:catenin complex;GO:0030054:cell junction;GO:0005737:cytoplasm;GO:0005886:plasma membrane;	GO:0045296:cadherin binding;GO:0005509:calcium ion binding;	K06796	ko04514 Cell adhesion molecules;;
gene-CDH6	-1	0	-1	NC_010458.4	17531862	17660081	+	CDH6	cadherin 6	GO:0034332:adherens junction organization;GO:0016339:calcium-dependent cell-cell adhesion via plasma membrane cell adhesion molecules;GO:0000902:cell morphogenesis;GO:0098742:cell-cell adhesion via plasma-membrane adhesion molecules;GO:0007043:cell-cell junction assembly;GO:0007156:homophilic cell adhesion via plasma membrane adhesion molecules;GO:0007219:Notch signaling pathway;GO:0099560:synapt…	GO:0005912:adherens junction;GO:0016342:catenin complex;GO:0098978:glutamatergic synapse;GO:0005654:nucleoplasm;	GO:0045296:cadherin binding;GO:0005509:calcium ion binding;	K06798	-
gene-CDH9	0	0	-1	NC_010458.4	13938711	14076498	-	CDH9	cadherin 9	GO:0034332:adherens junction organization;GO:0016339:calcium-dependent cell-cell adhesion via plasma membrane cell adhesion molecules;GO:0000902:cell morphogenesis;GO:0098609:cell-cell adhesion;GO:0098742:cell-cell adhesion via plasma-membrane adhesion molecules;GO:0007043:cell-cell junction assembly;GO:0007156:homophilic cell adhesion via plasma membrane adhesion molecules;GO:0007416:synapse ass…	GO:0005912:adherens junction;GO:0016342:catenin complex;GO:0005886:plasma membrane;GO:0045211:postsynaptic membrane;GO:0042734:presynaptic membrane;	GO:0045296:cadherin binding;GO:0005509:calcium ion binding;	K06801	-
gene-CDHR4	0	0	1	NC_010455.5	32322030	32329530	-	CDHR4	cadherin related family member 4%2C transcript variant X1	GO:0007155:cell adhesion;GO:0007156:homophilic cell adhesion via plasma membrane adhesion molecules;	GO:0005886:plasma membrane;	GO:0005509:calcium ion binding;	K16504	-
gene-CDHR5	0	0	1	NC_010444.4	376449	382713	-	CDHR5	cadherin related family member 5%2C transcript variant X2	GO:0007155:cell adhesion;GO:0030154:cell differentiation;GO:0007156:homophilic cell adhesion via plasma membrane adhesion molecules;GO:0090675:intermicrovillar adhesion;GO:0032532:regulation of microvillus length;	GO:0016324:apical plasma membrane;GO:0031526:brush border membrane;GO:0005905:clathrin-coated pit;GO:0070062:extracellular exosome;GO:0031528:microvillus membrane;GO:0005886:plasma membrane;	GO:0008013:beta-catenin binding;GO:0005509:calcium ion binding;GO:0050839:cell adhesion molecule binding;	K16505	-
gene-CDK1	-1	1	-1	NC_010456.5	64233945	64255290	+	CDK1	cyclin dependent kinase 1%2C transcript variant X1	GO:0031100:animal organ regeneration;GO:0006915:apoptotic process;GO:0051301:cell division;GO:0016477:cell migration;GO:0070301:cellular response to hydrogen peroxide;GO:0071407:cellular response to organic cyclic compound;GO:0007098:centrosome cycle;GO:0030261:chromosome condensation;GO:0006281:DNA repair;GO:0006260:DNA replication;GO:0030855:epithelial cell differentiation;GO:0070371:ERK1 and E…	GO:0005813:centrosome;GO:0000781:chromosome, telomeric region;GO:0097125:cyclin B1-CDK1 complex;GO:0000307:cyclin-dependent protein kinase holoenzyme complex;GO:0005737:cytoplasm;GO:0005829:cytosol;GO:0005789:endoplasmic reticulum membrane;GO:0070062:extracellular exosome;GO:0016020:membrane;GO:0030496:midbody;GO:0005759:mitochondrial matrix;GO:0005739:mitochondrion;GO:0072686:mitotic spindle;GO:…	GO:0005524:ATP binding;GO:0003682:chromatin binding;GO:0030332:cyclin binding;GO:0097472:cyclin-dependent protein kinase activity;GO:0004693:cyclin-dependent protein serine/threonine kinase activity;GO:0035173:histone kinase activity;GO:0030544:Hsp70 protein binding;GO:0004672:protein kinase activity;GO:0106310:protein serine kinase activity;GO:0004674:protein serine/threonine kinase activity;GO:…	K02087	ko04110 Cell cycle;ko04114 Oocyte meiosis;ko04115 p53 signaling pathway;ko04218 Cellular senescence;ko04540 Gap junction;ko04914 Progesterone-mediated oocyte maturation;ko05170 Human immunodeficiency virus 1 infection;ko05203 Viral carcinogenesis;;
gene-CDK18	-1	0	-1	NC_010451.4	66175539	66202799	+	CDK18	cyclin dependent kinase 18%2C transcript variant X2	GO:0006468:protein phosphorylation;	-	GO:0005524:ATP binding;GO:0004693:cyclin-dependent protein serine/threonine kinase activity;GO:0106310:protein serine kinase activity;	K15596	-
gene-CDK5R1	1	0	1	NC_010454.4	42456063	42494494	-	CDK5R1	cyclin dependent kinase 5 regulatory subunit 1	GO:0007411:axon guidance;GO:0007413:axonal fasciculation;GO:0007420:brain development;GO:0021549:cerebellum development;GO:0009792:embryo development ending in birth or egg hatching;GO:0048013:ephrin receptor signaling pathway;GO:0007213:G protein-coupled acetylcholine receptor signaling pathway;GO:0070315:G1 to G0 transition involved in cell differentiation;GO:0021766:hippocampus development;GO:…	GO:0030424:axon;GO:0043292:contractile fiber;GO:0000307:cyclin-dependent protein kinase holoenzyme complex;GO:0005737:cytoplasm;GO:0030425:dendrite;GO:0043197:dendritic spine;GO:0030426:growth cone;GO:0016020:membrane;GO:0031594:neuromuscular junction;GO:0043005:neuron projection;GO:0043025:neuronal cell body;GO:0005654:nucleoplasm;GO:0005634:nucleus;GO:0043204:perikaryon;GO:0048471:perinuclear r…	GO:0051015:actin filament binding;GO:0043014:alpha-tubulin binding;GO:0048487:beta-tubulin binding;GO:0045296:cadherin binding;GO:0005509:calcium ion binding;GO:0061575:cyclin-dependent protein serine/threonine kinase activator activity;GO:0035255:ionotropic glutamate receptor binding;GO:0016301:kinase activity;GO:0002020:protease binding;GO:0019901:protein kinase binding;GO:0043539:protein serin…	K11716	ko05010 Alzheimer disease;ko05022 Pathways of neurodegeneration - multiple diseases;ko05030 Cocaine addiction;;
gene-CDK5R2	1	0	0	NC_010457.5	120985069	120990864	+	CDK5R2	cyclin dependent kinase 5 regulatory subunit 2	GO:0007411:axon guidance;GO:0007420:brain development;GO:0021549:cerebellum development;GO:0021766:hippocampus development;GO:0021819:layer formation in cerebral cortex;GO:0001764:neuron migration;GO:0045956:positive regulation of calcium ion-dependent exocytosis;GO:0045860:positive regulation of protein kinase activity;GO:0000079:regulation of cyclin-dependent protein serine/threonine kinase act…	GO:0000307:cyclin-dependent protein kinase holoenzyme complex;GO:0005737:cytoplasm;GO:0030426:growth cone;GO:0016020:membrane;GO:0043005:neuron projection;GO:0005886:plasma membrane;GO:0016533:protein kinase 5 complex;	GO:0003779:actin binding;GO:0061575:cyclin-dependent protein serine/threonine kinase activator activity;GO:0008289:lipid binding;GO:0019901:protein kinase binding;	K11716	ko05010 Alzheimer disease;ko05022 Pathways of neurodegeneration - multiple diseases;ko05030 Cocaine addiction;;
gene-CDKN1A	1	0	1	NC_010449.5	32354776	32363771	+	CDKN1A	cyclin dependent kinase inhibitor 1A	GO:0034198:cellular response to amino acid starvation;GO:0006974:DNA damage response;GO:0071480:cellular response to gamma radiation;GO:0071493:cellular response to UV-B;GO:0090398:cellular senescence;GO:0006977:DNA damage response, signal transduction by p53 class mediator resulting in cell cycle arrest;GO:0006978:DNA damage response, signal transduction by p53 class mediator resulting in transc…	GO:0000307:cyclin-dependent protein kinase holoenzyme complex;GO:0005829:cytosol;GO:0016604:nuclear body;GO:0005730:nucleolus;GO:0005634:nucleus;GO:0070557:PCNA-p21 complex;	GO:0030332:cyclin binding;GO:0019912:cyclin-dependent protein kinase activating kinase activity;GO:0004861:cyclin-dependent protein serine/threonine kinase inhibitor activity;GO:0046872:metal ion binding;GO:0019901:protein kinase binding;GO:0004860:protein kinase inhibitor activity;GO:0140311:protein sequestering activity;GO:0044877:protein-containing complex binding;GO:0031625:ubiquitin protein …	K06625	ko01522 Endocrine resistance;ko01524 Platinum drug resistance;ko04012 ErbB signaling pathway;ko04066 HIF-1 signaling pathway;ko04068 FoxO signaling pathway;ko04110 Cell cycle;ko04115 p53 signaling pathway;ko04151 PI3K-Akt signaling pathway;ko04218 Cellular senescence;ko04630 JAK-STAT signaling pathway;ko04921 Oxytocin signaling pathway;ko04928 Parathyroid hormone synthesis, secretion and action;k…
gene-CDKN1C	1	0	1	NC_010444.4	2019391	2022092	-	CDKN1C	cyclin dependent kinase inhibitor 1C	GO:0030325:adrenal gland development;GO:0007568:obsolete aging;GO:0043010:camera-type eye development;GO:0007049:cell cycle;GO:0055123:digestive system development;GO:0060669:embryonic placenta morphogenesis;GO:0071514:genomic imprinting;GO:0001822:kidney development;GO:0035264:multicellular organism growth;GO:0030099:myeloid cell differentiation;GO:1904030:negative regulation of cyclin-dependent…	GO:0005737:cytoplasm;GO:0005634:nucleus;	GO:0004861:cyclin-dependent protein serine/threonine kinase inhibitor activity;GO:0140678:molecular function inhibitor activity;GO:0004860:protein kinase inhibitor activity;GO:0044877:protein-containing complex binding;	K09993	ko04110 Cell cycle;;
gene-CDKN2C	-1	0	0	NC_010448.4	161160290	161166681	-	CDKN2C	cyclin dependent kinase inhibitor 2C%2C transcript variant X2	GO:0007049:cell cycle;GO:0030308:negative regulation of cell growth;GO:0008285:negative regulation of cell population proliferation;GO:0042326:negative regulation of phosphorylation;GO:2000647:negative regulation of stem cell proliferation;GO:0048709:oligodendrocyte differentiation;GO:0000079:regulation of cyclin-dependent protein serine/threonine kinase activity;GO:2000045:regulation of G1/S tra…	GO:0005737:cytoplasm;GO:0005829:cytosol;GO:0005634:nucleus;	GO:0004861:cyclin-dependent protein serine/threonine kinase inhibitor activity;GO:0019901:protein kinase binding;	K06622	ko01522 Endocrine resistance;ko04110 Cell cycle;ko04934 Cushing syndrome;ko05166 Human T-cell leukemia virus 1 infection;ko05202 Transcriptional misregulation in cancer;;
gene-CDKN3	-1	0	0	NC_010443.5	183792606	183809178	+	CDKN3	cyclin dependent kinase inhibitor 3	GO:0007049:cell cycle;GO:0006470:protein dephosphorylation;	GO:0005737:cytoplasm;GO:0048471:perinuclear region of cytoplasm;	GO:0017018:myosin phosphatase activity;GO:0004725:protein tyrosine phosphatase activity;GO:0008138:protein tyrosine/serine/threonine phosphatase activity;	K14167	-
gene-CDNF	1	1	1	NC_010452.4	46935530	46963926	+	CDNF	cerebral dopamine neurotrophic factor	GO:0071542:dopaminergic neuron differentiation;GO:0031175:neuron projection development;	GO:0005783:endoplasmic reticulum;GO:0005615:extracellular space;	GO:0008083:growth factor activity;	-	-
gene-CDO1	-1	0	-1	NC_010444.4	119927768	119940690	-	CDO1	cysteine dioxygenase type 1	GO:0006534:cysteine metabolic process;GO:0006954:inflammatory response;GO:0019448:L-cysteine catabolic process;GO:0007595:lactation;GO:0043200:response to amino acid;GO:0051591:response to cAMP;GO:0045471:response to ethanol;GO:0033762:response to glucagon;GO:0051384:response to glucocorticoid;GO:0000097:sulfur amino acid biosynthetic process;GO:0042412:taurine biosynthetic process;	GO:0005829:cytosol;	GO:0017172:cysteine dioxygenase activity;GO:0008198:ferrous iron binding;GO:0016151:nickel cation binding;GO:0016702:oxidoreductase activity, acting on single donors with incorporation of molecular oxygen, incorporation of two atoms of oxygen;GO:0008270:zinc ion binding;	K00456	ko00270 Cysteine and methionine metabolism;ko00430 Taurine and hypotaurine metabolism;ko01100 Metabolic pathways;;
gene-CDRT4	0	1	0	NC_010454.4	58816336	58881611	-	CDRT4	CMT1A duplicated region transcript 4	-	-	-	-	-
gene-CDS1	1	0	1	NC_010450.4	133959250	134041258	-	CDS1	CDP-diacylglycerol synthase 1	GO:0016024:CDP-diacylglycerol biosynthetic process;GO:0140042:lipid droplet formation;GO:0006661:phosphatidylinositol biosynthetic process;GO:0045600:positive regulation of fat cell differentiation;	GO:0005783:endoplasmic reticulum;GO:0005789:endoplasmic reticulum membrane;GO:0016020:membrane;	GO:0004605:phosphatidate cytidylyltransferase activity;	K00981	ko00564 Glycerophospholipid metabolism;ko01100 Metabolic pathways;ko04070 Phosphatidylinositol signaling system;;
gene-CDT1	-1	0	0	NC_010448.4	893377	897706	-	CDT1	chromatin licensing and DNA replication factor 1	GO:0051315:attachment of mitotic spindle microtubules to kinetochore;GO:0051301:cell division;GO:0007059:chromosome segregation;GO:1902426:deactivation of mitotic spindle assembly checkpoint;GO:0000076:DNA replication checkpoint signaling;GO:0071163:DNA replication preinitiation complex assembly;GO:0051383:kinetochore organization;GO:0000278:mitotic cell cycle;GO:0045786:negative regulation of ce…	GO:0000776:kinetochore;GO:0016604:nuclear body;GO:0005654:nucleoplasm;GO:0005634:nucleus;	GO:0003682:chromatin binding;GO:0003677:DNA binding;GO:0070182:DNA polymerase binding;	K10727	-
gene-CEACAM1	1	0	0	NC_010448.4	49437308	49460614	+	CEACAM1	carcinoembryonic antigen related cell adhesion molecule 1%2C transcript variant X3	GO:0001525:angiogenesis;GO:0015721:bile acid and bile salt transport;GO:0001568:blood vessel development;GO:0007155:cell adhesion;GO:0016477:cell migration;GO:0098742:cell-cell adhesion via plasma-membrane adhesion molecules;GO:0032869:cellular response to insulin stimulus;GO:0035726:common myeloid progenitor cell proliferation;GO:0038158:granulocyte colony-stimulating factor signaling pathway;GO…	GO:0005912:adherens junction;GO:0016324:apical plasma membrane;GO:0009925:basal plasma membrane;GO:0030054:cell junction;GO:0009986:cell surface;GO:0005911:cell-cell junction;GO:0070062:extracellular exosome;GO:0016328:lateral plasma membrane;GO:0016020:membrane;GO:0031528:microvillus membrane;GO:0005886:plasma membrane;GO:0035579:specific granule membrane;GO:0070821:tertiary granule membrane;GO:…	GO:0003779:actin binding;GO:0015125:bile acid transmembrane transporter activity;GO:0005516:calmodulin binding;GO:0031005:filamin binding;GO:0042802:identical protein binding;GO:0019900:kinase binding;GO:0046983:protein dimerization activity;GO:0042803:protein homodimerization activity;GO:0019903:protein phosphatase binding;GO:1990782:protein tyrosine kinase binding;	K06499	-
gene-CEACAM16	0	1	0	NC_010448.4	51217085	51228458	+	CEACAM16	carcinoembryonic antigen related cell adhesion molecule 16	GO:0007605:sensory perception of sound;	GO:0005615:extracellular space;GO:0032426:stereocilium tip;	GO:0042802:identical protein binding;	K06499	-
gene-CEBPA	0	-1	0	NC_010448.4	43083200	43085884	-	CEBPA	CCAAT/enhancer binding protein alpha	GO:0006953:acute-phase response;GO:0031100:animal organ regeneration;GO:0050873:brown fat cell differentiation;GO:0030154:cell differentiation;GO:0048469:cell maturation;GO:0008283:cell population proliferation;GO:0071285:cellular response to lithium ion;GO:0071407:cellular response to organic cyclic compound;GO:0071356:cellular response to tumor necrosis factor;GO:0071466:cellular response to xe…	GO:1990647:C/EBP complex;GO:0036488:CHOP-C/EBP complex;GO:0016363:nuclear matrix;GO:0005730:nucleolus;GO:0005634:nucleus;GO:0032991:protein-containing complex;GO:0035189:Rb-E2F complex;GO:0090575:RNA polymerase II transcription regulator complex;GO:0005667:transcription regulator complex;	GO:0003682:chromatin binding;GO:0031490:chromatin DNA binding;GO:0003677:DNA binding;GO:0001228:DNA-binding transcription activator activity, RNA polymerase II-specific;GO:0003700:DNA-binding transcription factor activity;GO:0000981:DNA-binding transcription factor activity, RNA polymerase II-specific;GO:0140297:DNA-binding transcription factor binding;GO:0042826:histone deacetylase binding;GO:00…	K09055	ko04932 Non-alcoholic fatty liver disease;ko05200 Pathways in cancer;ko05202 Transcriptional misregulation in cancer;ko05221 Acute myeloid leukemia;;
gene-CEBPB	-1	0	0	NC_010459.5	51722633	51723673	+	CEBPB	CCAAT/enhancer binding protein beta	GO:0030154:cell differentiation;GO:0042742:defense response to bacterium;GO:0072574:hepatocyte proliferation;GO:0097421:liver regeneration;GO:0042130:negative regulation of T cell proliferation;GO:0000122:negative regulation of transcription by RNA polymerase II;GO:0001541:ovarian follicle development;GO:0045600:positive regulation of fat cell differentiation;GO:0032753:positive regulation of int…	GO:0005737:cytoplasm;GO:0005634:nucleus;	GO:0003677:DNA binding;GO:0000981:DNA-binding transcription factor activity, RNA polymerase II-specific;GO:0001227:DNA-binding transcription repressor activity, RNA polymerase II-specific;GO:0042803:protein homodimerization activity;GO:0000978:RNA polymerase II cis-regulatory region sequence-specific DNA binding;	K10048	ko04657 IL-17 signaling pathway;ko04668 TNF signaling pathway;ko05152 Tuberculosis;ko05202 Transcriptional misregulation in cancer;;
gene-CELA2A	0	1	0	NC_010448.4	74691653	74707598	+	CELA2A	chymotrypsin-like elastase family%2C member 2A	GO:1901143:insulin catabolic process;GO:0006508:proteolysis;GO:0050796:regulation of insulin secretion;GO:0090330:regulation of platelet aggregation;GO:0032868:response to insulin;	GO:0005576:extracellular region;GO:0005615:extracellular space;	GO:0004175:endopeptidase activity;GO:0004252:serine-type endopeptidase activity;	K01346	ko04972 Pancreatic secretion;ko04974 Protein digestion and absorption;;
gene-CELF2	1	0	1	NC_010452.4	60504925	60867631	-	CELF2	CUGBP Elav-like family member 2%2C transcript variant X27	GO:0006397:mRNA processing;GO:0006376:mRNA splice site recognition;GO:0000381:regulation of alternative mRNA splicing, via spliceosome;GO:0008016:regulation of heart contraction;GO:0006396:RNA processing;	GO:0005737:cytoplasm;GO:0005634:nucleus;GO:1990904:ribonucleoprotein complex;GO:0090543:Flemming body;GO:0043231:intracellular membrane-bounded organelle;GO:0005654:nucleoplasm;	GO:0003723:RNA binding;GO:0003730:mRNA 3'-UTR binding;GO:0003729:mRNA binding;GO:0036002:pre-mRNA binding;	K13207	-
gene-CELF4	1	0	1	NC_010448.4	121065604	121381052	-	CELF4	CUGBP Elav-like family member 4%2C transcript variant X15	GO:0000380:alternative mRNA splicing, via spliceosome;GO:0009792:embryo development ending in birth or egg hatching;GO:0060079:excitatory postsynaptic potential;GO:0007281:germ cell development;GO:0001701:in utero embryonic development;GO:0006376:mRNA splice site recognition;GO:0090394:negative regulation of excitatory postsynaptic potential;GO:0048025:negative regulation of mRNA splicing, via sp…	GO:0005737:cytoplasm;GO:0005654:nucleoplasm;GO:0005634:nucleus;GO:0098794:postsynapse;GO:1990904:ribonucleoprotein complex;	GO:0042835:BRE binding;GO:0003729:mRNA binding;GO:0000900:mRNA regulatory element binding translation repressor activity;GO:0036002:pre-mRNA binding;GO:0003723:RNA binding;	K13207	-
gene-CEMIP	-1	0	-1	NC_010449.5	49622534	49792547	+	CEMIP	cell migration inducing hyaluronan binding protein%2C transcript variant X2	GO:0030213:hyaluronan biosynthetic process;GO:0030214:hyaluronan catabolic process;GO:0030335:positive regulation of cell migration;GO:0010800:positive regulation of peptidyl-threonine phosphorylation;GO:1900020:positive regulation of protein kinase C activity;GO:0090314:positive regulation of protein targeting to membrane;GO:0051281:positive regulation of release of sequestered calcium ion into …	GO:0045334:clathrin-coated endocytic vesicle;GO:0005905:clathrin-coated pit;GO:0030665:clathrin-coated vesicle membrane;GO:0005737:cytoplasm;GO:0005783:endoplasmic reticulum;GO:0005576:extracellular region;GO:0005634:nucleus;GO:0005886:plasma membrane;	GO:0032050:clathrin heavy chain binding;GO:0046923:ER retention sequence binding;GO:0005540:hyaluronic acid binding;GO:0004415:hyalurononglucosaminidase activity;	K19031	-
gene-CEND1	0	-1	-1	NC_010444.4	487817	490704	-	CEND1	cell cycle exit and neuronal differentiation 1%2C transcript variant X3	GO:0007628:adult walking behavior;GO:0021686:cerebellar granular layer maturation;GO:0021702:cerebellar Purkinje cell differentiation;GO:0021941:negative regulation of cerebellar granule cell precursor proliferation;GO:0021933:radial glia guided migration of cerebellar granule cell;	GO:0012505:endomembrane system;GO:0005739:mitochondrion;GO:0005886:plasma membrane;GO:0031982:vesicle;	-	-	-
gene-CENPA	-1	0	-1	NC_010445.4	112263912	112272638	-	CENPA	centromere protein A%2C transcript variant X1	-	GO:0000775:chromosome, centromeric region;GO:0000786:nucleosome;GO:0005634:nucleus;	GO:0003677:DNA binding;GO:0046982:protein heterodimerization activity;GO:0030527:structural constituent of chromatin;	K11495	-
gene-CENPE	-1	0	-1	NC_010450.4	117888968	117965325	+	CENPE	centromere protein E%2C transcript variant X11	GO:0051315:attachment of mitotic spindle microtubules to kinetochore;GO:0051301:cell division;GO:0007059:chromosome segregation;GO:0051382:kinetochore assembly;GO:0099607:lateral attachment of mitotic spindle microtubules to kinetochore;GO:0051310:metaphase chromosome alignment;GO:0099606:microtubule plus-end directed mitotic chromosome migration;GO:0007018:microtubule-based movement;GO:0000278:m…	GO:0005694:chromosome;GO:0000775:chromosome, centromeric region;GO:0000779:condensed chromosome, centromeric region;GO:0005829:cytosol;GO:0045171:intercellular bridge;GO:0043231:intracellular membrane-bounded organelle;GO:0000776:kinetochore;GO:0005828:kinetochore microtubule;GO:0016020:membrane;GO:0005874:microtubule;GO:0015630:microtubule cytoskeleton;GO:0030496:midbody;GO:0072686:mitotic spind…	GO:0005524:ATP binding;GO:0043515:kinetochore binding;GO:0008017:microtubule binding;GO:0003777:microtubule motor activity;GO:0008574:plus-end-directed microtubule motor activity;	K11498	-
gene-CENPF	-1	0	-1	NC_010451.4	128948386	129012241	-	CENPF	centromere protein F	GO:0030154:cell differentiation;GO:0051301:cell division;GO:0007059:chromosome segregation;GO:0071897:DNA biosynthetic process;GO:0001822:kidney development;GO:0051382:kinetochore assembly;GO:0051310:metaphase chromosome alignment;GO:0000278:mitotic cell cycle;GO:0007094:mitotic spindle assembly checkpoint signaling;GO:0007517:muscle organ development;GO:0045892:negative regulation of DNA-templat…	GO:0005930:axoneme;GO:0005813:centrosome;GO:0000775:chromosome, centromeric region;GO:0036064:ciliary basal body;GO:0097539:ciliary transition fiber;GO:0005737:cytoplasm;GO:0005829:cytosol;GO:0000776:kinetochore;GO:0030496:midbody;GO:0005635:nuclear envelope;GO:0016363:nuclear matrix;GO:0005654:nucleoplasm;GO:0005634:nucleus;GO:0000940:outer kinetochore;GO:0048471:perinuclear region of cytoplasm;…	GO:0003682:chromatin binding;GO:0140297:DNA-binding transcription factor binding;GO:0070840:dynein complex binding;GO:0008017:microtubule binding;GO:0008022:obsolete protein C-terminus binding;GO:0042803:protein homodimerization activity;	K11499	-
gene-CENPH	-1	0	-1	NC_010458.4	47353319	47378746	+	CENPH	centromere protein H	GO:0007059:chromosome segregation;GO:0051382:kinetochore assembly;GO:0007052:mitotic spindle organization;	GO:0000776:kinetochore;GO:0005730:nucleolus;GO:0005654:nucleoplasm;GO:0005634:nucleus;	GO:0043515:kinetochore binding;	K11500	-
gene-CENPI	-1	0	-1	NC_010461.5	82776375	82826651	+	CENPI	centromere protein I	GO:0034508:centromere complex assembly;GO:0007548:sex differentiation;	GO:0005829:cytosol;GO:0000776:kinetochore;GO:0016604:nuclear body;GO:0005654:nucleoplasm;	-	K11501	-
gene-CENPK	-1	0	0	NC_010458.4	44008673	44080565	-	CENPK	centromere protein K%2C transcript variant X2	GO:0051382:kinetochore assembly;GO:0000070:mitotic sister chromatid segregation;	GO:0005829:cytosol;GO:0000776:kinetochore;GO:0005654:nucleoplasm;	-	K11503	-
gene-CENPL	-1	0	-1	NC_010451.4	116090868	116109822	-	CENPL	centromere protein L	-	GO:0000775:chromosome, centromeric region;GO:0005634:nucleus;	-	K11504	-
gene-CENPM	-1	0	-1	NC_010447.5	6677607	6690322	+	CENPM	centromere protein M%2C transcript variant X5	-	GO:0005829:cytosol;GO:0000776:kinetochore;GO:0005654:nucleoplasm;	-	K11505	-
gene-CENPN	-1	0	-1	NC_010448.4	7227981	7254927	-	CENPN	centromere protein N%2C transcript variant X1	GO:0007059:chromosome segregation;GO:0051382:kinetochore assembly;	GO:0000776:kinetochore;GO:0005654:nucleoplasm;	-	K11506	-
gene-CENPO	-1	0	-1	NC_010445.4	113968735	113979201	-	CENPO	centromere protein O%2C transcript variant X3	GO:0034508:centromere complex assembly;	GO:0031511:Mis6-Sim4 complex;GO:0016604:nuclear body;	-	K11507	-
gene-CENPP	-1	0	-1	NC_010445.4	42053074	42309745	+	CENPP	centromere protein P%2C transcript variant X2	GO:0034080:CENP-A containing chromatin assembly;	GO:0000775:chromosome, centromeric region;GO:0005829:cytosol;GO:0005730:nucleolus;GO:0005654:nucleoplasm;GO:0005634:nucleus;	-	K11508	-
gene-CENPT	-1	0	-1	NC_010448.4	28450568	28456620	-	CENPT	centromere protein T%2C transcript variant X1	GO:0051301:cell division;GO:0051276:chromosome organization;GO:0007059:chromosome segregation;GO:0051382:kinetochore assembly;GO:0000278:mitotic cell cycle;	GO:0000775:chromosome, centromeric region;GO:0000776:kinetochore;GO:0005654:nucleoplasm;GO:0005829:cytosol;GO:0016604:nuclear body;	GO:0003677:DNA binding;GO:0046982:protein heterodimerization activity;	K11512	-
gene-CENPU	-1	0	-1	NC_010457.5	45818562	45851461	-	CENPU	centromere protein U%2C transcript variant X2	-	GO:0005737:cytoplasm;GO:0000776:kinetochore;GO:0005634:nucleus;	-	K11513	-
gene-CENPW	-1	0	-1	NC_010443.5	36405693	36695989	-	CENPW	centromere protein W%2C transcript variant X5	GO:0051301:cell division;GO:0034080:CENP-A containing chromatin assembly;GO:0051276:chromosome organization;GO:0007059:chromosome segregation;GO:0051382:kinetochore assembly;GO:0000278:mitotic cell cycle;	GO:0000775:chromosome, centromeric region;GO:0000776:kinetochore;GO:0016363:nuclear matrix;GO:0005730:nucleolus;GO:0005654:nucleoplasm;	GO:0003677:DNA binding;GO:0046982:protein heterodimerization activity;	-	-
gene-CEP112	0	0	-1	NC_010454.4	12340283	12815830	-	CEP112	centrosomal protein 112%2C transcript variant X9	GO:0097120:receptor localization to synapse;	GO:0005813:centrosome;GO:0005737:cytoplasm;GO:0060077:inhibitory synapse;GO:0005886:plasma membrane;	-	K16767	-
gene-CEP128	-1	0	-1	NC_010449.5	103345978	103760323	-	CEP128	centrosomal protein 128%2C transcript variant X13	GO:0008104:protein localization;	GO:0120103:centriolar subdistal appendage;GO:0005814:centriole;GO:0005813:centrosome;GO:0005737:cytoplasm;GO:0000922:spindle pole;	-	K16460	-
gene-CEP152	-1	0	0	NC_010443.5	122876146	122979851	+	CEP152	centrosomal protein 152%2C transcript variant X2	GO:0030030:cell projection organization;GO:0007099:centriole replication;GO:0051298:centrosome duplication;GO:0098535:de novo centriole assembly involved in multi-ciliated epithelial cell differentiation;	GO:0005814:centriole;GO:0005813:centrosome;GO:0005829:cytosol;GO:0098536:deuterosome;GO:0005654:nucleoplasm;GO:0000242:pericentriolar material;GO:0120098:procentriole;GO:0120099:procentriole replication complex;	GO:0019901:protein kinase binding;	K16728	-
gene-CEP295NL	1	0	1	NC_010454.4	3272798	3274798	+	CEP295NL	CEP295 N-terminal like	-	-	-	-	-
gene-CEP55	-1	0	-1	NC_010456.5	104957256	104980690	+	CEP55	centrosomal protein 55%2C transcript variant X1	GO:1904888:cranial skeletal system development;GO:0045184:establishment of protein localization;GO:0061952:midbody abscission;GO:0000281:mitotic cytokinesis;GO:0014066:obsolete regulation of phosphatidylinositol 3-kinase signaling;	GO:0005814:centriole;GO:0005813:centrosome;GO:0032154:cleavage furrow;GO:0005737:cytoplasm;GO:0090543:Flemming body;GO:0045171:intercellular bridge;GO:0016020:membrane;GO:0030496:midbody;	GO:0042802:identical protein binding;	K16456	-
gene-CEP57L1	-1	0	-1	NC_010443.5	75170989	75228210	+	CEP57L1	centrosomal protein 57 like 1%2C transcript variant X13	-	GO:0005813:centrosome;GO:0005737:cytoplasm;GO:0005874:microtubule;	GO:0043015:gamma-tubulin binding;GO:0042802:identical protein binding;GO:0008017:microtubule binding;	K16762	-
gene-CEP70	-1	0	-1	NC_010455.5	79305678	79386946	-	CEP70	centrosomal protein 70%2C transcript variant X3	GO:0060271:cilium assembly;GO:0070507:regulation of microtubule cytoskeleton organization;	GO:0005813:centrosome;GO:0005737:cytoplasm;	GO:0043015:gamma-tubulin binding;	K16802	-
gene-CEP72	-1	1	-1	NC_010458.4	79559046	79591262	-	CEP72	centrosomal protein 72%2C transcript variant X1	GO:0007099:centriole replication;GO:0033566:gamma-tubulin complex localization;GO:1904779:regulation of protein localization to centrosome;GO:0007051:spindle organization;	GO:0034451:centriolar satellite;GO:0005813:centrosome;GO:0005829:cytosol;GO:0005739:mitochondrion;GO:0005654:nucleoplasm;	-	K16532	-
gene-CEP78	-1	0	0	NC_010443.5	231081157	231113065	+	CEP78	centrosomal protein 78%2C transcript variant X2	GO:0044782:cilium organization;	GO:0005814:centriole;GO:0005813:centrosome;GO:0036064:ciliary basal body;GO:0005829:cytosol;GO:0005737:cytoplasm;	-	K16765	-
gene-CER1	0	0	1	NC_010443.5	207817095	207821800	+	CER1	cerberus 1%2C DAN family BMP antagonist	GO:0009948:anterior/posterior axis specification;GO:0009952:anterior/posterior pattern specification;GO:0030282:bone mineralization;GO:0042074:cell migration involved in gastrulation;GO:0071276:cellular response to cadmium ion;GO:0048263:determination of dorsal identity;GO:0061371:determination of heart left/right asymmetry;GO:0007369:gastrulation;GO:0003419:growth plate cartilage chondrocyte pro…	GO:0005576:extracellular region;GO:0005615:extracellular space;	GO:0036122:BMP binding;GO:0005125:cytokine activity;GO:0016015:morphogen activity;GO:0042803:protein homodimerization activity;	K01645	ko04310 Wnt signaling pathway;;
gene-CERKL	0	1	1	NC_010457.5	87029237	87159555	-	CERKL	ceramide kinase like%2C transcript variant X1	GO:0043066:negative regulation of apoptotic process;GO:0016310:phosphorylation;GO:0030148:sphingolipid biosynthetic process;GO:0006665:sphingolipid metabolic process;	GO:0005737:cytoplasm;GO:0005829:cytosol;GO:0005783:endoplasmic reticulum;GO:0005794:Golgi apparatus;GO:0005730:nucleolus;GO:0005654:nucleoplasm;GO:0048471:perinuclear region of cytoplasm;GO:0001917:photoreceptor inner segment;GO:0001750:photoreceptor outer segment;	GO:0001727:lipid kinase activity;GO:0046625:sphingolipid binding;	K19602	-
gene-CERS1	1	1	1	NC_010444.4	58951463	58972692	+	CERS1	ceramide synthase 1%2C transcript variant X2	GO:0072721:cellular response to dithiothreitol;GO:0036146:cellular response to mycotoxin;GO:0071492:cellular response to UV-A;GO:0071466:cellular response to xenobiotic stimulus;GO:0046513:ceramide biosynthetic process;GO:0051974:negative regulation of telomerase activity;GO:1901526:positive regulation of mitophagy;GO:0030148:sphingolipid biosynthetic process;	GO:0005783:endoplasmic reticulum;GO:0005789:endoplasmic reticulum membrane;GO:0043231:intracellular membrane-bounded organelle;GO:0016020:membrane;	GO:0016410:N-acyltransferase activity;GO:0050291:sphingosine N-acyltransferase activity;	K04710	ko00600 Sphingolipid metabolism;ko01100 Metabolic pathways;ko04071 Sphingolipid signaling pathway;;
gene-CERS6	1	1	1	NC_010457.5	74927088	75261558	+	CERS6	ceramide synthase 6%2C transcript variant X3	GO:0046513:ceramide biosynthetic process;GO:0006954:inflammatory response;GO:0030148:sphingolipid biosynthetic process;	GO:0005783:endoplasmic reticulum;GO:0005789:endoplasmic reticulum membrane;GO:0016020:membrane;	GO:0003677:DNA binding;GO:0016410:N-acyltransferase activity;GO:0050291:sphingosine N-acyltransferase activity;	K04710	ko00600 Sphingolipid metabolism;ko01100 Metabolic pathways;ko04071 Sphingolipid signaling pathway;;
gene-CES5A	0	0	-1	NC_010448.4	29842142	29874073	+	CES5A	carboxylesterase 5A	-	GO:0005576:extracellular region;	GO:0106435:carboxylesterase activity;	K15743	-
gene-CFAP161	0	1	1	NC_010449.5	49912450	49940708	+	CFAP161	cilia and flagella associated protein 161	GO:0060271:cilium assembly;	GO:0005879:axonemal microtubule;GO:0031514:motile cilium;	-	-	-
gene-CFAP20	0	0	1	NC_010448.4	19954698	19969383	-	CFAP20	cilia and flagella associated protein 20	GO:0060271:cilium assembly;GO:2000147:positive regulation of cell motility;GO:2000253:positive regulation of feeding behavior;GO:0018095:protein polyglutamylation;GO:0060296:regulation of cilium beat frequency involved in ciliary motility;	GO:0005879:axonemal microtubule;GO:0005814:centriole;GO:0036064:ciliary basal body;GO:0005929:cilium;GO:0031514:motile cilium;GO:0005654:nucleoplasm;	-	-	-
gene-CFAP206	0	0	-1	NC_010443.5	55821511	55854203	+	CFAP206	cilia and flagella associated protein 206%2C transcript variant X2	GO:0035082:axoneme assembly;GO:0003341:cilium movement;GO:0003356:regulation of cilium beat frequency;GO:1901317:regulation of flagellated sperm motility;GO:0007288:sperm axoneme assembly;	GO:0005930:axoneme;GO:0036064:ciliary basal body;GO:0031514:motile cilium;GO:0001534:radial spoke;	-	-	-
gene-CFAP44	-1	0	-1	NC_010455.5	146471979	146628535	+	CFAP44	cilia and flagella associated protein 44%2C transcript variant X4	GO:0060271:cilium assembly;GO:0060285:cilium-dependent cell motility;GO:0000226:microtubule cytoskeleton organization;GO:0007288:sperm axoneme assembly;	GO:0005737:cytoplasm;GO:0005856:cytoskeleton;GO:0031514:motile cilium;	GO:0008233:peptidase activity;	K09230	-
gene-CFAP45	-1	0	-1	NC_010446.5	90593864	90626660	+	CFAP45	cilia and flagella associated protein 45%2C transcript variant X2	-	GO:0097729:9+2 motile cilium;GO:0005879:axonemal microtubule;GO:0005930:axoneme;	-	-	-
gene-CFL2	0	1	0	NC_010449.5	65090170	65094521	+	CFL2	cofilin 2	GO:0030042:actin filament depolymerization;GO:0030043:actin filament fragmentation;GO:0051014:actin filament severing;GO:0046716:muscle cell cellular homeostasis;GO:0030836:positive regulation of actin filament depolymerization;GO:0045214:sarcomere organization;GO:0007519:skeletal muscle tissue development;	GO:0015629:actin cytoskeleton;GO:0005737:cytoplasm;GO:0016363:nuclear matrix;GO:0030018:Z disc;	GO:0051015:actin filament binding;	K05765	ko04360 Axon guidance;ko04666 Fc gamma R-mediated phagocytosis;ko04810 Regulation of actin cytoskeleton;ko05133 Pertussis;ko05170 Human immunodeficiency virus 1 infection;;
gene-CGN	0	-1	0	NC_010446.5	97704805	97730498	-	CGN	cingulin%2C transcript variant X2	-	GO:0005923:bicellular tight junction;GO:0016459:myosin complex;	-	K06102	ko04530 Tight junction;;
gene-CGNL1	-1	0	-1	NC_010443.5	114424148	114628331	-	CGNL1	cingulin like 1%2C transcript variant X3	GO:0007015:actin filament organization;GO:0051058:negative regulation of small GTPase mediated signal transduction;GO:0051497:negative regulation of stress fiber assembly;GO:0150105:protein localization to cell-cell junction;	GO:0005923:bicellular tight junction;GO:0016459:myosin complex;GO:0032991:protein-containing complex;	-	-	-
gene-CHAC1	0	-1	0	NC_010443.5	130360510	130363332	-	CHAC1	ChaC glutathione specific gamma-glutamylcyclotransferase 1	GO:0006750:glutathione biosynthetic process;GO:0006751:glutathione catabolic process;GO:0070059:intrinsic apoptotic signaling pathway in response to endoplasmic reticulum stress;GO:0045746:negative regulation of Notch signaling pathway;GO:0010955:negative regulation of protein processing;GO:0022008:neurogenesis;GO:0007219:Notch signaling pathway;GO:0006986:response to unfolded protein;	GO:0005737:cytoplasm;GO:0005829:cytosol;GO:0005802:trans-Golgi network;	GO:0003839:gamma-glutamylcyclotransferase activity;GO:0061928:glutathione specific gamma-glutamylcyclotransferase activity;GO:0005112:Notch binding;	K07232	ko00480 Glutathione metabolism;ko01100 Metabolic pathways;;
gene-CHAC2	1	0	1	NC_010445.4	87405937	87417268	-	CHAC2	ChaC cation transport regulator homolog 2%2C transcript variant X1	GO:0006750:glutathione biosynthetic process;GO:0006751:glutathione catabolic process;	GO:0005737:cytoplasm;GO:0005829:cytosol;	GO:0003839:gamma-glutamylcyclotransferase activity;GO:0061928:glutathione specific gamma-glutamylcyclotransferase activity;	-	-
gene-CHAD	0	-1	-1	NC_010454.4	26741737	26746364	-	CHAD	chondroadherin	-	GO:0005576:extracellular region;	-	K06248	ko04151 PI3K-Akt signaling pathway;ko04510 Focal adhesion;ko04512 ECM-receptor interaction;ko05165 Human papillomavirus infection;;
gene-CHAF1A	-1	0	0	NC_010444.4	74380706	74411875	-	CHAF1A	chromatin assembly factor 1 subunit A	GO:0007049:cell cycle;GO:0006281:DNA repair;GO:0006260:DNA replication;GO:0006335:DNA replication-dependent chromatin assembly;GO:0006334:nucleosome assembly;	GO:0033186:CAF-1 complex;GO:0005634:nucleus;	-	K10750	-
gene-CHAF1B	-1	0	0	NC_010455.5	200048096	200074902	+	CHAF1B	chromatin assembly factor 1 subunit B	GO:0007049:cell cycle;GO:0006281:DNA repair;GO:0006260:DNA replication;GO:0006335:DNA replication-dependent chromatin assembly;GO:0006334:nucleosome assembly;	GO:0033186:CAF-1 complex;GO:0000785:chromatin;GO:0005737:cytoplasm;GO:0005654:nucleoplasm;GO:0005634:nucleus;GO:0032991:protein-containing complex;	GO:0003682:chromatin binding;GO:0042393:histone binding;GO:0051082:unfolded protein binding;	K10751	-
gene-CHCHD10	0	1	0	NC_010456.5	49921600	49923529	+	CHCHD10	coiled-coil-helix-coiled-coil-helix domain containing 10	GO:0051457:maintenance of protein location in nucleus;GO:0099558:maintenance of synapse structure;GO:0031930:mitochondria-nucleus signaling pathway;GO:0090144:mitochondrial nucleoid organization;GO:0007005:mitochondrion organization;GO:0006119:oxidative phosphorylation;GO:1903852:positive regulation of cristae formation;GO:1901030:positive regulation of mitochondrial outer membrane permeabilizati…	GO:0061617:MICOS complex;GO:0005758:mitochondrial intermembrane space;GO:0005739:mitochondrion;GO:0005634:nucleus;	-	-	-
gene-CHD7	0	0	1	NC_010446.5	72572455	72754443	-	CHD7	chromodomain helicase DNA binding protein 7%2C transcript variant X2	GO:0007512:adult heart development;GO:0007628:adult walking behavior;GO:0035909:aorta morphogenesis;GO:0036302:atrioventricular canal development;GO:0008015:blood circulation;GO:0001974:blood vessel remodeling;GO:0060411:cardiac septum morphogenesis;GO:0007417:central nervous system development;GO:0043009:chordate embryonic development;GO:0006338:chromatin remodeling;GO:0050890:cognition;GO:00215…	GO:0000785:chromatin;GO:0005730:nucleolus;GO:0005654:nucleoplasm;GO:0005634:nucleus;	GO:0005524:ATP binding;GO:0016887:ATP hydrolysis activity;GO:0140658:ATP-dependent chromatin remodeler activity;GO:0003682:chromatin binding;GO:0003677:DNA binding;GO:0004386:helicase activity;GO:0042393:histone binding;GO:1990841:promoter-specific chromatin binding;GO:0000978:RNA polymerase II cis-regulatory region sequence-specific DNA binding;	K14437	-
gene-CHDH	1	0	1	NC_010455.5	35910688	35950438	-	CHDH	choline dehydrogenase%2C transcript variant X2	GO:0042426:choline catabolic process;GO:0019285:glycine betaine biosynthetic process from choline;	GO:0005743:mitochondrial inner membrane;	GO:0008812:choline dehydrogenase activity;GO:0050660:flavin adenine dinucleotide binding;GO:0016491:oxidoreductase activity;	K00108	ko00260 Glycine, serine and threonine metabolism;ko01100 Metabolic pathways;;
gene-CHEK1	-1	0	-1	NC_010451.4	52759224	52790878	+	CHEK1	checkpoint kinase 1	GO:0006915:apoptotic process;GO:1902742:apoptotic process involved in development;GO:0071313:cellular response to caffeine;GO:0006974:DNA damage response;GO:0071260:cellular response to mechanical stimulus;GO:0000077:DNA damage checkpoint signaling;GO:0006281:DNA repair;GO:0006260:DNA replication;GO:0000086:G2/M transition of mitotic cell cycle;GO:0001833:inner cell mass cell proliferation;GO:003…	GO:0005813:centrosome;GO:0000785:chromatin;GO:0000794:condensed nuclear chromosome;GO:0005737:cytoplasm;GO:0005829:cytosol;GO:0005615:extracellular space;GO:0043231:intracellular membrane-bounded organelle;GO:0005654:nucleoplasm;GO:0005634:nucleus;GO:0032991:protein-containing complex;GO:0005657:replication fork;	GO:0005524:ATP binding;GO:0035402:histone H3T11 kinase activity;GO:0019904:protein domain specific binding;GO:0004672:protein kinase activity;GO:0106310:protein serine kinase activity;GO:0004674:protein serine/threonine kinase activity;	K02216	ko04110 Cell cycle;ko04115 p53 signaling pathway;ko04218 Cellular senescence;ko05166 Human T-cell leukemia virus 1 infection;ko05170 Human immunodeficiency virus 1 infection;ko05203 Viral carcinogenesis;;
gene-CHEK2	-1	0	-1	NC_010456.5	45699833	45967350	-	CHEK2	checkpoint kinase 2	GO:0051301:cell division;GO:1903926:cellular response to bisphenol A;GO:0006974:DNA damage response;GO:0071480:cellular response to gamma radiation;GO:0071466:cellular response to xenobiotic stimulus;GO:0000077:DNA damage checkpoint signaling;GO:0006977:DNA damage response, signal transduction by p53 class mediator resulting in cell cycle arrest;GO:0006978:DNA damage response, signal transduction…	GO:0005737:cytoplasm;GO:0005794:Golgi apparatus;GO:0005654:nucleoplasm;GO:0005634:nucleus;GO:0016605:PML body;	GO:0005524:ATP binding;GO:0042802:identical protein binding;GO:0046872:metal ion binding;GO:0042803:protein homodimerization activity;GO:0019901:protein kinase binding;GO:0106310:protein serine kinase activity;GO:0004674:protein serine/threonine kinase activity;GO:0031625:ubiquitin protein ligase binding;	K06641	ko04110 Cell cycle;ko04115 p53 signaling pathway;ko04218 Cellular senescence;ko05166 Human T-cell leukemia virus 1 infection;;
gene-CHI3L1	1	0	1	NC_010451.4	113885541	113895033	-	CHI3L1	chitinase 3 like 1	GO:0007250:activation of NF-kappaB-inducing kinase activity;GO:0006915:apoptotic process;GO:0005975:carbohydrate metabolic process;GO:0071356:cellular response to tumor necrosis factor;GO:0006032:chitin catabolic process;GO:0006954:inflammatory response;GO:0030324:lung development;GO:0045766:positive regulation of angiogenesis;GO:0070374:positive regulation of ERK1 and ERK2 cascade;GO:0032757:pos…	GO:0005737:cytoplasm;GO:0005783:endoplasmic reticulum;GO:0005576:extracellular region;GO:0005615:extracellular space;GO:0048471:perinuclear region of cytoplasm;	GO:0030246:carbohydrate binding;GO:0008061:chitin binding;	K17523	-
gene-CHKA	1	0	0	NC_010444.4	4788508	4846667	+	CHKA	choline kinase alpha%2C transcript variant X3	GO:0006657:CDP-choline pathway;GO:0042149:cellular response to glucose starvation;GO:1905691:lipid droplet disassembly;GO:0006629:lipid metabolic process;GO:0006869:lipid transport;GO:0006656:phosphatidylcholine biosynthetic process;GO:0006646:phosphatidylethanolamine biosynthetic process;	GO:0005737:cytoplasm;GO:0005829:cytosol;GO:0005811:lipid droplet;	GO:0005524:ATP binding;GO:0004103:choline kinase activity;GO:0004104:cholinesterase activity;GO:0004305:ethanolamine kinase activity;GO:0042803:protein homodimerization activity;GO:0004713:protein tyrosine kinase activity;	K14156	ko00564 Glycerophospholipid metabolism;ko01100 Metabolic pathways;ko05231 Choline metabolism in cancer;;
gene-CHL1	1	-1	0	NC_010455.5	56804309	57034191	+	CHL1	cell adhesion molecule L1 like%2C transcript variant X12	GO:0008344:adult locomotory behavior;GO:0007411:axon guidance;GO:0007155:cell adhesion;GO:0050890:cognition;GO:0035640:exploration behavior;GO:0043524:negative regulation of neuron apoptotic process;GO:0001764:neuron migration;GO:0007165:signal transduction;	GO:0045177:apical part of cell;GO:0030425:dendrite;GO:0070062:extracellular exosome;GO:0016020:membrane;GO:0005886:plasma membrane;	GO:0002020:protease binding;	K06758	-
gene-CHMP4C	-1	0	-1	NC_010446.5	54860481	54895229	-	CHMP4C	charged multivesicular body protein 4C	GO:0009838:abscission;GO:0097352:autophagosome maturation;GO:0006914:autophagy;GO:1902774:late endosome to lysosome transport;GO:0032511:late endosome to vacuole transport via multivesicular body sorting pathway;GO:0016236:macroautophagy;GO:0090148:membrane fission;GO:0061952:midbody abscission;GO:0044878:mitotic cytokinesis checkpoint signaling;GO:0007080:mitotic metaphase chromosome alignment;G…	GO:1904930:amphisome membrane;GO:0000421:autophagosome membrane;GO:0009898:cytoplasmic side of plasma membrane;GO:0005829:cytosol;GO:0000815:ESCRT III complex;GO:0090543:Flemming body;GO:0000776:kinetochore;GO:0005828:kinetochore microtubule;GO:0005765:lysosomal membrane;GO:0030496:midbody;GO:0005771:multivesicular body;GO:0032585:multivesicular body membrane;GO:0005643:nuclear pore;GO:0005886:pl…	GO:0042803:protein homodimerization activity;	K12194	ko03250 Viral life cycle - HIV-1;ko04144 Endocytosis;ko04217 Necroptosis;;
gene-CHODL	0	1	1	NC_010455.5	182409113	182829797	+	CHODL	chondrolectin%2C transcript variant X1	GO:0007517:muscle organ development;GO:0007399:nervous system development;GO:0050772:positive regulation of axonogenesis;	GO:0005813:centrosome;GO:0005737:cytoplasm;GO:0005829:cytosol;GO:0005789:endoplasmic reticulum membrane;GO:0048471:perinuclear region of cytoplasm;	GO:0030246:carbohydrate binding;	K10078	-
gene-CHRDL1	-1	0	0	NC_010461.5	90703422	90827216	-	CHRDL1	chordin like 1%2C transcript variant X8	GO:0097113:AMPA glutamate receptor clustering;GO:0030509:BMP signaling pathway;GO:0030154:cell differentiation;GO:0000578:embryonic axis specification;GO:0098976:excitatory chemical synaptic transmission;GO:0001654:eye development;GO:0030514:negative regulation of BMP signaling pathway;GO:0001503:ossification;GO:0048167:regulation of synaptic plasticity;GO:0060074:synapse maturation;	GO:0005788:endoplasmic reticulum lumen;GO:0005576:extracellular region;GO:0005886:plasma membrane;GO:0045202:synapse;	GO:0036122:BMP binding;GO:0050431:transforming growth factor beta binding;	-	-
gene-CHRM3	0	0	1	NC_010456.5	51818625	52363662	-	CHRM3	cholinergic receptor muscarinic 3	GO:0007197:adenylate cyclase-inhibiting G protein-coupled acetylcholine receptor signaling pathway;GO:0007268:chemical synaptic transmission;GO:0007213:G protein-coupled acetylcholine receptor signaling pathway;GO:0007187:G protein-coupled receptor signaling pathway, coupled to cyclic nucleotide second messenger;GO:0045987:positive regulation of smooth muscle contraction;GO:0003056:regulation of …	GO:0016323:basolateral plasma membrane;GO:0030425:dendrite;GO:0005789:endoplasmic reticulum membrane;GO:0005886:plasma membrane;GO:0045211:postsynaptic membrane;GO:0045202:synapse;	GO:0042166:acetylcholine binding;GO:0016907:G protein-coupled acetylcholine receptor activity;GO:0004993:G protein-coupled serotonin receptor activity;GO:0030594:neurotransmitter receptor activity;	K04131	ko04020 Calcium signaling pathway;ko04080 Neuroactive ligand-receptor interaction;ko04725 Cholinergic synapse;ko04742 Taste transduction;ko04810 Regulation of actin cytoskeleton;ko04911 Insulin secretion;ko04970 Salivary secretion;ko04971 Gastric acid secretion;ko04972 Pancreatic secretion;ko05010 Alzheimer disease;ko05022 Pathways of neurodegeneration - multiple diseases;;
gene-CHRNA1	1	1	1	NC_010457.5	80673072	80692256	-	CHRNA1	cholinergic receptor nicotinic alpha 1 subunit	GO:0007268:chemical synaptic transmission;GO:0034220:monoatomic ion transmembrane transport;GO:0046716:muscle cell cellular homeostasis;GO:0050877:nervous system process;GO:0007528:neuromuscular junction development;GO:0007274:neuromuscular synaptic transmission;GO:0070050:neuron cellular homeostasis;GO:0019228:neuronal action potential;GO:0042391:regulation of membrane potential;GO:0007165:signa…	GO:0005892:acetylcholine-gated channel complex;GO:0009986:cell surface;GO:0031594:neuromuscular junction;GO:0043005:neuron projection;GO:0005886:plasma membrane;GO:0099634:postsynaptic specialization membrane;GO:0045202:synapse;	GO:0042166:acetylcholine binding;GO:0015464:acetylcholine receptor activity;GO:0022848:acetylcholine-gated monoatomic cation-selective channel activity;GO:0005231:excitatory extracellular ligand-gated monoatomic ion channel activity;GO:0030594:neurotransmitter receptor activity;GO:1904315:transmitter-gated monoatomic ion channel activity involved in regulation of postsynaptic membrane potential;	K04803	ko04080 Neuroactive ligand-receptor interaction;;
gene-CHRNA5	1	0	1	NC_010449.5	47382860	47425871	-	CHRNA5	cholinergic receptor nicotinic alpha 5 subunit	GO:0035095:behavioral response to nicotine;GO:0007268:chemical synaptic transmission;GO:0034220:monoatomic ion transmembrane transport;GO:0050877:nervous system process;GO:0099171:presynaptic modulation of chemical synaptic transmission;GO:0042391:regulation of membrane potential;GO:0035094:response to nicotine;GO:0007165:signal transduction;GO:0007271:synaptic transmission, cholinergic;	GO:0005892:acetylcholine-gated channel complex;GO:0098691:dopaminergic synapse;GO:0043005:neuron projection;GO:0005886:plasma membrane;GO:0045211:postsynaptic membrane;GO:0098793:presynapse;GO:0045202:synapse;	GO:0015464:acetylcholine receptor activity;GO:0022848:acetylcholine-gated monoatomic cation-selective channel activity;GO:0005231:excitatory extracellular ligand-gated monoatomic ion channel activity;GO:0030594:neurotransmitter receptor activity;GO:1904315:transmitter-gated monoatomic ion channel activity involved in regulation of postsynaptic membrane potential;	K04807	ko04080 Neuroactive ligand-receptor interaction;;
gene-CHRNA7	1	1	1	NC_010443.5	142803697	142937124	-	CHRNA7	cholinergic receptor nicotinic alpha 7 subunit	GO:0095500:acetylcholine receptor signaling pathway;GO:0006816:calcium ion transport;GO:0006874:intracellular calcium ion homeostasis;GO:0007268:chemical synaptic transmission;GO:0050890:cognition;GO:0140059:dendrite arborization;GO:0097061:dendritic spine organization;GO:0034220:monoatomic ion transmembrane transport;GO:0006811:monoatomic ion transport;GO:0007611:learning or memory;GO:0051899:me…	GO:0005892:acetylcholine-gated channel complex;GO:0016020:membrane;GO:0043005:neuron projection;GO:0005886:plasma membrane;GO:0044853:plasma membrane raft;GO:0098794:postsynapse;GO:0045211:postsynaptic membrane;GO:0045202:synapse;	GO:0042166:acetylcholine binding;GO:0015464:acetylcholine receptor activity;GO:0022848:acetylcholine-gated monoatomic cation-selective channel activity;GO:0001540:amyloid-beta binding;GO:0005262:calcium channel activity;GO:0017081:chloride channel regulator activity;GO:0005231:excitatory extracellular ligand-gated monoatomic ion channel activity;GO:0005216:monoatomic ion channel activity;GO:00305…	K04809	ko04020 Calcium signaling pathway;ko04080 Neuroactive ligand-receptor interaction;ko04725 Cholinergic synapse;ko05010 Alzheimer disease;ko05022 Pathways of neurodegeneration - multiple diseases;ko05033 Nicotine addiction;ko05207 Chemical carcinogenesis - receptor activation;;
gene-CHRND	1	1	1	NC_010457.5	133040310	133047839	+	CHRND	cholinergic receptor nicotinic delta subunit%2C transcript variant X4	GO:0095500:acetylcholine receptor signaling pathway;GO:0007268:chemical synaptic transmission;GO:0034220:monoatomic ion transmembrane transport;GO:0006936:muscle contraction;GO:0050881:musculoskeletal movement;GO:0050877:nervous system process;GO:0050905:neuromuscular process;GO:0042391:regulation of membrane potential;GO:0007165:signal transduction;GO:0003009:skeletal muscle contraction;GO:00486…	GO:0005892:acetylcholine-gated channel complex;GO:0005829:cytosol;GO:0031594:neuromuscular junction;GO:0043005:neuron projection;GO:0005654:nucleoplasm;GO:0005886:plasma membrane;GO:0045211:postsynaptic membrane;GO:0099634:postsynaptic specialization membrane;GO:0045202:synapse;	GO:0042166:acetylcholine binding;GO:0022848:acetylcholine-gated monoatomic cation-selective channel activity;GO:0005231:excitatory extracellular ligand-gated monoatomic ion channel activity;GO:0030594:neurotransmitter receptor activity;GO:0004888:transmembrane signaling receptor activity;GO:1904315:transmitter-gated monoatomic ion channel activity involved in regulation of postsynaptic membrane p…	K04816	ko04080 Neuroactive ligand-receptor interaction;;
gene-CHRNG	1	0	1	NC_010457.5	133051668	133059935	+	CHRNG	cholinergic receptor nicotinic gamma subunit%2C transcript variant X2	GO:0007268:chemical synaptic transmission;GO:0034220:monoatomic ion transmembrane transport;GO:0050877:nervous system process;GO:0042391:regulation of membrane potential;GO:0007165:signal transduction;	GO:0031594:neuromuscular junction;GO:0043005:neuron projection;GO:0005886:plasma membrane;GO:0045211:postsynaptic membrane;GO:0045202:synapse;	GO:0022848:acetylcholine-gated monoatomic cation-selective channel activity;GO:0005231:excitatory extracellular ligand-gated monoatomic ion channel activity;GO:0030594:neurotransmitter receptor activity;GO:0004888:transmembrane signaling receptor activity;GO:1904315:transmitter-gated monoatomic ion channel activity involved in regulation of postsynaptic membrane potential;	K04818	ko04080 Neuroactive ligand-receptor interaction;;
gene-CHST2	1	0	0	NC_010455.5	83818652	83822135	+	CHST2	carbohydrate sulfotransferase 2	GO:0005975:carbohydrate metabolic process;GO:0006954:inflammatory response;GO:0006044:N-acetylglucosamine metabolic process;GO:1903238:positive regulation of leukocyte tethering or rolling;GO:0006790:sulfur compound metabolic process;	GO:0005829:cytosol;GO:0005794:Golgi apparatus;GO:0000139:Golgi membrane;GO:0005654:nucleoplasm;GO:0005802:trans-Golgi network;	GO:0001517:N-acetylglucosamine 6-O-sulfotransferase activity;GO:0008146:sulfotransferase activity;	K04745	ko00533 Glycosaminoglycan biosynthesis - keratan sulfate;;
gene-CHST9	0	-1	0	NC_010448.4	111460257	111849411	-	CHST9	carbohydrate sulfotransferase 9%2C transcript variant X4	GO:0016051:carbohydrate biosynthetic process;GO:0030206:chondroitin sulfate biosynthetic process;GO:0030203:glycosaminoglycan metabolic process;GO:0042446:hormone biosynthetic process;GO:0030166:proteoglycan biosynthetic process;GO:0006790:sulfur compound metabolic process;	GO:0005576:extracellular region;GO:0000139:Golgi membrane;GO:0016020:membrane;	GO:0047756:chondroitin 4-sulfotransferase activity;GO:0001537:N-acetylgalactosamine 4-O-sulfotransferase activity;GO:0008146:sulfotransferase activity;	K09673	ko00513 Various types of N-glycan biosynthesis;ko01100 Metabolic pathways;;
gene-CHTF18	0	0	-1	NC_010445.4	41000688	41009588	-	CHTF18	chromosome transmission fidelity factor 18%2C transcript variant X1	GO:0007049:cell cycle;GO:0032508:DNA duplex unwinding;GO:0006260:DNA replication;GO:1900264:positive regulation of DNA-directed DNA polymerase activity;	GO:0031390:Ctf18 RFC-like complex;GO:0005829:cytosol;GO:0016020:membrane;GO:0005654:nucleoplasm;GO:0005634:nucleus;	GO:0005524:ATP binding;GO:0016887:ATP hydrolysis activity;GO:0003677:DNA binding;	K11269	-
gene-CIDEA	1	1	1	NC_010448.4	97253074	97268355	-	CIDEA	cell death-inducing DFFA-like effector a%2C transcript variant X1	GO:0006915:apoptotic process;GO:0070417:cellular response to cold;GO:0006629:lipid metabolic process;GO:0019915:lipid storage;GO:0120163:negative regulation of cold-induced thermogenesis;GO:0001818:negative regulation of cytokine production;GO:1900118:negative regulation of execution phase of apoptosis;GO:0050995:negative regulation of lipid catabolic process;GO:0030512:negative regulation of tra…	GO:0005737:cytoplasm;GO:0005811:lipid droplet;GO:0005740:mitochondrial envelope;GO:0005739:mitochondrion;GO:0005634:nucleus;	GO:0042803:protein homodimerization activity;	-	-
gene-CIDEB	-1	0	-1	NC_010449.5	74982941	74985776	+	CIDEB	cell death-inducing DFFA-like effector b%2C transcript variant X1	GO:0097202:activation of cysteine-type endopeptidase activity;GO:0006915:apoptotic process;GO:0038183:bile acid signaling pathway;GO:0097194:execution phase of apoptosis;GO:0008630:intrinsic apoptotic signaling pathway in response to DNA damage;GO:0010942:obsolete positive regulation of cell death;GO:0090200:positive regulation of release of cytochrome c from mitochondria;GO:0042981:regulation of…	GO:0005829:cytosol;GO:0048471:perinuclear region of cytoplasm;	GO:0042802:identical protein binding;	-	-
gene-CIITA	0	0	1	NC_010445.4	32171706	32230775	-	CIITA	class II major histocompatibility complex transactivator	GO:0006955:immune response;GO:0006954:inflammatory response;GO:0032966:negative regulation of collagen biosynthetic process;GO:0045892:negative regulation of DNA-templated transcription;GO:0000122:negative regulation of transcription by RNA polymerase II;GO:0046597:negative regulation of viral entry into host cell;GO:0016310:phosphorylation;GO:0045893:positive regulation of DNA-templated transcri…	GO:0005829:cytosol;GO:0005654:nucleoplasm;GO:0016605:PML body;	GO:0016746:acyltransferase activity;GO:0005524:ATP binding;GO:0140297:DNA-binding transcription factor binding;GO:0005525:GTP binding;GO:0008022:obsolete protein C-terminus binding;GO:0106310:protein serine kinase activity;GO:0004674:protein serine/threonine kinase activity;GO:0044877:protein-containing complex binding;GO:0000976:transcription cis-regulatory region binding;GO:0003713:transcriptio…	K08060	ko04612 Antigen processing and presentation;ko05145 Toxoplasmosis;ko05152 Tuberculosis;ko05164 Influenza A;ko05340 Primary immunodeficiency;;
gene-CILP	1	0	1	NC_010443.5	163236864	163271222	-	CILP	cartilage intermediate layer protein	GO:0071560:cellular response to transforming growth factor beta stimulus;GO:0010629:negative regulation of gene expression;GO:0043569:negative regulation of insulin-like growth factor receptor signaling pathway;GO:0060392:negative regulation of SMAD protein signal transduction;GO:0030512:negative regulation of transforming growth factor beta receptor signaling pathway;	GO:0062023:collagen-containing extracellular matrix;GO:0005615:extracellular space;	-	-	-
gene-CILP2	0	0	1	NC_010444.4	58383568	58391973	-	CILP2	cartilage intermediate layer protein 2%2C transcript variant X1	-	GO:0070062:extracellular exosome;GO:0005615:extracellular space;	-	-	-
gene-CITED1	0	1	1	NC_010461.5	58179084	58184778	-	CITED1	Cbp/p300 interacting transactivator with Glu/Asp rich carboxy-terminal domain 1	GO:0006915:apoptotic process;GO:0007420:brain development;GO:0000578:embryonic axis specification;GO:0060711:labyrinthine layer development;GO:0042438:melanin biosynthetic process;GO:0030318:melanocyte differentiation;GO:0045892:negative regulation of DNA-templated transcription;GO:0003340:negative regulation of mesenchymal to epithelial transition involved in metanephros morphogenesis;GO:0043524…	GO:0005737:cytoplasm;GO:0005829:cytosol;GO:0005634:nucleus;	GO:0003682:chromatin binding;GO:0070410:co-SMAD binding;GO:0050693:LBD domain binding;GO:0008022:obsolete protein C-terminus binding;GO:0042803:protein homodimerization activity;GO:0003713:transcription coactivator activity;	-	-
gene-CITED4	1	0	1	NC_010448.4	170324787	170326140	+	CITED4	Cbp/p300 interacting transactivator with Glu/Asp rich carboxy-terminal domain 4	GO:0043627:response to estrogen;	GO:0005737:cytoplasm;GO:0005634:nucleus;	GO:0003713:transcription coactivator activity;	-	-
gene-CKAP2	-1	0	-1	NC_010453.5	15751717	15767068	+	CKAP2	cytoskeleton associated protein 2%2C transcript variant X3	GO:0006915:apoptotic process;GO:0000281:mitotic cytokinesis;GO:0007026:negative regulation of microtubule depolymerization;GO:0045944:positive regulation of transcription by RNA polymerase II;GO:0007049:cell cycle;	GO:0005813:centrosome;GO:0005737:cytoplasm;GO:0005874:microtubule;GO:0015630:microtubule cytoskeleton;GO:0072686:mitotic spindle;GO:0000922:spindle pole;	-	K16769	-
gene-CKAP2L	-1	0	-1	NC_010445.4	43736526	43772995	+	CKAP2L	cytoskeleton associated protein 2 like%2C transcript variant X1	-	GO:0005813:centrosome;GO:0005829:cytosol;GO:0072686:mitotic spindle;GO:0000922:spindle pole;	-	K16769	-
gene-CKB	-1	0	-1	NW_018084979.1	2070843	2074141	-	CKB	creatine kinase B%2C transcript variant X1	GO:0046314:phosphocreatine biosynthetic process;GO:0016310:phosphorylation;	GO:0005829:cytosol;GO:0005739:mitochondrion;	GO:0005524:ATP binding;GO:0004111:creatine kinase activity;	K00933	ko00330 Arginine and proline metabolism;ko01100 Metabolic pathways;;
gene-CKM	1	1	1	NC_010448.4	51704021	51716935	-	CKM	creatine kinase%2C M-type	GO:0046314:phosphocreatine biosynthetic process;GO:0016310:phosphorylation;GO:0009408:response to heat;	GO:0005615:extracellular space;	GO:0005524:ATP binding;GO:0004111:creatine kinase activity;GO:0016301:kinase activity;	K00933	ko00330 Arginine and proline metabolism;ko01100 Metabolic pathways;;
gene-CKMT2	0	0	1	NC_010444.4	89796470	89830293	+	CKMT2	creatine kinase%2C mitochondrial 2	GO:0046314:phosphocreatine biosynthetic process;GO:0016310:phosphorylation;	GO:0005743:mitochondrial inner membrane;	GO:0005524:ATP binding;GO:0004111:creatine kinase activity;	K00933	ko00330 Arginine and proline metabolism;ko01100 Metabolic pathways;;
gene-CKS1B	-1	0	-1	NC_010446.5	94815769	94819583	-	CKS1B	CDC28 protein kinase regulatory subunit 1B	GO:0051301:cell division;GO:0048144:fibroblast proliferation;GO:0044772:mitotic cell cycle phase transition;GO:0006355:regulation of DNA-templated transcription;GO:0007346:regulation of mitotic cell cycle;	GO:0000307:cyclin-dependent protein kinase holoenzyme complex;GO:0019005:SCF ubiquitin ligase complex;	GO:0061575:cyclin-dependent protein serine/threonine kinase activator activity;GO:0042393:histone binding;GO:0019901:protein kinase binding;GO:0043130:ubiquitin binding;	K02219	ko05200 Pathways in cancer;ko05222 Small cell lung cancer;;
gene-CKS2	-1	0	-1	NC_010456.5	904762	910292	+	CKS2	CDC28 protein kinase regulatory subunit 2	GO:0051301:cell division;GO:0048144:fibroblast proliferation;GO:0007127:meiosis I;GO:0044772:mitotic cell cycle phase transition;GO:0007346:regulation of mitotic cell cycle;GO:0006357:regulation of transcription by RNA polymerase II;	GO:0000307:cyclin-dependent protein kinase holoenzyme complex;GO:0019005:SCF ubiquitin ligase complex;	GO:0003682:chromatin binding;GO:0061575:cyclin-dependent protein serine/threonine kinase activator activity;GO:0042393:histone binding;GO:0019901:protein kinase binding;GO:0043130:ubiquitin binding;	K02219	ko05200 Pathways in cancer;ko05222 Small cell lung cancer;;
gene-CLCA1	0	0	1	NC_010446.5	129621259	129655385	-	CLCA1	chloride channel accessory 1	GO:0006816:calcium ion transport;GO:0006508:proteolysis;	GO:0005615:extracellular space;GO:0005886:plasma membrane;	GO:0005229:intracellular calcium activated chloride channel activity;GO:0046872:metal ion binding;GO:0008237:metallopeptidase activity;	K05027	ko04924 Renin secretion;ko04972 Pancreatic secretion;;
gene-CLCN5	1	0	0	NC_010461.5	43779016	43809472	+	CLCN5	chloride voltage-gated channel 5	GO:0006897:endocytosis;GO:0003014:renal system process;	GO:0045177:apical part of cell;GO:0005829:cytosol;GO:0005769:early endosome;GO:0010008:endosome membrane;GO:0005794:Golgi apparatus;GO:0000139:Golgi membrane;GO:0005886:plasma membrane;GO:0008021:synaptic vesicle;	GO:0005524:ATP binding;GO:0042802:identical protein binding;GO:0015299:obsolete solute:proton antiporter activity;GO:0005247:voltage-gated chloride channel activity;	K05012	ko04613 Neutrophil extracellular trap formation;;
gene-CLDN10	1	0	1	NC_010453.5	65027706	65145002	+	CLDN10	claudin 10	GO:0070830:bicellular tight junction assembly;GO:0007155:cell adhesion;GO:0006811:monoatomic ion transport;GO:0043269:regulation of monoatomic ion transport;	GO:0005923:bicellular tight junction;GO:0005737:cytoplasm;GO:0005886:plasma membrane;	GO:0005198:structural molecule activity;	K06087	ko04514 Cell adhesion molecules;ko04530 Tight junction;ko04670 Leukocyte transendothelial migration;ko05130 Pathogenic Escherichia coli infection;ko05160 Hepatitis C;;
gene-CLDN11	0	-1	0	NC_010455.5	109075672	109089097	+	CLDN11	claudin 11	GO:0070830:bicellular tight junction assembly;GO:0007155:cell adhesion;	GO:0005923:bicellular tight junction;GO:0005886:plasma membrane;	GO:0005198:structural molecule activity;	K06087	ko04514 Cell adhesion molecules;ko04530 Tight junction;ko04670 Leukocyte transendothelial migration;ko05130 Pathogenic Escherichia coli infection;ko05160 Hepatitis C;;
gene-CLDN4	-1	0	-1	NC_010445.4	11039711	11053930	+	CLDN4	claudin 4	GO:0070830:bicellular tight junction assembly;GO:0016338:calcium-independent cell-cell adhesion via plasma membrane cell-adhesion molecules;GO:0007155:cell adhesion;GO:0061436:establishment of skin barrier;GO:0030335:positive regulation of cell migration;GO:1905050:positive regulation of metallopeptidase activity;GO:0090303:positive regulation of wound healing;GO:0022604:regulation of cell morpho…	GO:0005923:bicellular tight junction;GO:0034707:chloride channel complex;GO:0005886:plasma membrane;	GO:0005254:chloride channel activity;GO:0042802:identical protein binding;GO:0005198:structural molecule activity;	K06087	ko04514 Cell adhesion molecules;ko04530 Tight junction;ko04670 Leukocyte transendothelial migration;ko05130 Pathogenic Escherichia coli infection;ko05160 Hepatitis C;;
gene-CLDN6	-1	0	-1	NC_010445.4	39168506	39172631	+	CLDN6	claudin 6	GO:0070830:bicellular tight junction assembly;GO:0016338:calcium-independent cell-cell adhesion via plasma membrane cell-adhesion molecules;GO:0007155:cell adhesion;	GO:0016327:apicolateral plasma membrane;GO:0005923:bicellular tight junction;GO:0005886:plasma membrane;	GO:0042802:identical protein binding;GO:0005198:structural molecule activity;GO:0001618:virus receptor activity;	K06087	ko04514 Cell adhesion molecules;ko04530 Tight junction;ko04670 Leukocyte transendothelial migration;ko05130 Pathogenic Escherichia coli infection;ko05160 Hepatitis C;;
gene-CLDN9	-1	0	-1	NC_010445.4	39172731	39181827	-	CLDN9	claudin 9	GO:0070830:bicellular tight junction assembly;GO:0016338:calcium-independent cell-cell adhesion via plasma membrane cell-adhesion molecules;GO:0007155:cell adhesion;	GO:0005923:bicellular tight junction;GO:0030054:cell junction;GO:0043231:intracellular membrane-bounded organelle;GO:0005886:plasma membrane;	GO:0042802:identical protein binding;GO:0005198:structural molecule activity;GO:0001618:virus receptor activity;	K06087	ko04514 Cell adhesion molecules;ko04530 Tight junction;ko04670 Leukocyte transendothelial migration;ko05130 Pathogenic Escherichia coli infection;ko05160 Hepatitis C;;
gene-CLEC11A	0	0	-1	NC_010448.4	55502892	55505690	+	CLEC11A	C-type lectin domain containing 11A%2C transcript variant X3	GO:0001503:ossification;GO:0008284:positive regulation of cell population proliferation;	GO:0005737:cytoplasm;GO:0005576:extracellular region;GO:0005615:extracellular space;	GO:0030246:carbohydrate binding;GO:0008083:growth factor activity;	K17521	-
gene-CLEC14A	1	0	1	NC_010449.5	61825688	61827960	+	CLEC14A	C-type lectin domain containing 14A	GO:0016477:cell migration;GO:0002042:cell migration involved in sprouting angiogenesis;GO:0001946:lymphangiogenesis;GO:0036324:vascular endothelial growth factor receptor-2 signaling pathway;GO:0036325:vascular endothelial growth factor receptor-3 signaling pathway;	GO:0062023:collagen-containing extracellular matrix;GO:0009897:external side of plasma membrane;	GO:0030246:carbohydrate binding;GO:0050840:extracellular matrix binding;GO:1990430:extracellular matrix protein binding;	K17528	-
gene-CLEC18C	0	0	1	NC_010448.4	13265775	13280353	+	CLEC18C	C-type lectin domain family 18 member C	-	GO:0005783:endoplasmic reticulum;GO:0005768:endosome;GO:0005615:extracellular space;GO:0005794:Golgi apparatus;	GO:0030247:polysaccharide binding;	-	-
gene-CLEC1A	1	0	1	NC_010447.5	61849042	61870288	+	CLEC1A	C-type lectin domain family 1 member A%2C transcript variant X1	GO:0007165:signal transduction;	GO:0005886:plasma membrane;	GO:0030246:carbohydrate binding;GO:0004888:transmembrane signaling receptor activity;	K10069	-
gene-CLEC2B	0	0	1	NC_010447.5	61996760	62025260	+	CLEC2B	C-type lectin domain family 2%2C member B	-	-	-	K10071	ko05167 Kaposi sarcoma-associated herpesvirus infection;;
gene-CLEC2D	0	0	1	NC_010447.5	62187295	62227333	-	CLEC2D	C-type lectin domain family 2 member D%2C transcript variant X2	GO:0006968:cellular defense response;	GO:0009897:external side of plasma membrane;GO:0009986:cell surface;GO:0005783:endoplasmic reticulum;GO:0005886:plasma membrane;	GO:0030246:carbohydrate binding;GO:0046703:natural killer cell lectin-like receptor binding;GO:0004888:transmembrane signaling receptor activity;	K10072	-
gene-CLIC1-2	-1	0	-1	NC_010449.5	23842829	23851162	-	CLIC1	chloride intracellular channel 1%2C transcript variant X1	GO:0006821:chloride transport;GO:0045669:positive regulation of osteoblast differentiation;GO:0034765:regulation of monoatomic ion transmembrane transport;GO:0051881:regulation of mitochondrial membrane potential;	GO:0034707:chloride channel complex;GO:0005737:cytoplasm;GO:0070062:extracellular exosome;GO:0016020:membrane;GO:0005739:mitochondrion;GO:0031965:nuclear membrane;GO:0048471:perinuclear region of cytoplasm;GO:0005886:plasma membrane;	GO:0005254:chloride channel activity;GO:0005244:voltage-gated monoatomic ion channel activity;	K05021	-
gene-CLIC5	0	-1	0	NC_010449.5	40683044	40808017	-	CLIC5	chloride intracellular channel 5	GO:0060088:auditory receptor cell stereocilium organization;GO:0006821:chloride transport;GO:0002024:diet induced thermogenesis;GO:0050885:neuromuscular process controlling balance;GO:0008104:protein localization;GO:0034765:regulation of monoatomic ion transmembrane transport;GO:0002021:response to dietary excess;GO:0007605:sensory perception of sound;GO:0007601:visual perception;	GO:0015629:actin cytoskeleton;GO:0016324:apical plasma membrane;GO:0005938:cell cortex;GO:0034707:chloride channel complex;GO:0005737:cytoplasm;GO:0005794:Golgi apparatus;GO:0016020:membrane;GO:0005815:microtubule organizing center;GO:0032420:stereocilium;GO:0032421:stereocilium bundle;	GO:0005254:chloride channel activity;GO:0005244:voltage-gated monoatomic ion channel activity;	K05025	-
gene-CLIP4	-1	0	-1	NC_010445.4	110111015	110181144	-	CLIP4	CAP-Gly domain containing linker protein family member 4%2C transcript variant X2	GO:0031122:cytoplasmic microtubule organization;	GO:0005737:cytoplasm;GO:0043231:intracellular membrane-bounded organelle;GO:0035371:microtubule plus-end;GO:0005634:nucleus;	GO:0051010:microtubule plus-end binding;	K10423	-
gene-CLRN3	0	1	1	NC_010456.5	137063671	137089827	-	CLRN3	clarin 3%2C transcript variant X1	GO:0007605:sensory perception of sound;	GO:0070062:extracellular exosome;GO:0016020:membrane;	-	-	-
gene-CLSPN	-1	0	-1	NC_010448.4	91906325	91968070	-	CLSPN	claspin%2C transcript variant X3	GO:0032147:activation of protein kinase activity;GO:0000077:DNA damage checkpoint signaling;GO:0006281:DNA repair;GO:0000076:DNA replication checkpoint signaling;GO:0033314:mitotic DNA replication checkpoint signaling;GO:0007095:mitotic G2 DNA damage checkpoint signaling;GO:0018105:peptidyl-serine phosphorylation;	GO:0005794:Golgi apparatus;GO:0005654:nucleoplasm;GO:0005634:nucleus;	GO:0010997:anaphase-promoting complex binding;GO:0000217:DNA secondary structure binding;	-	-
gene-CLU	1	0	1	NC_010456.5	11336585	11352569	-	CLU	clusterin%2C transcript variant X4	GO:0061077:chaperone-mediated protein folding;GO:0002434:immune complex clearance;GO:0097193:intrinsic apoptotic signaling pathway;GO:1905907:negative regulation of amyloid fibril formation;GO:1902230:negative regulation of intrinsic apoptotic signaling pathway in response to DNA damage;GO:0031333:negative regulation of protein-containing complex assembly;GO:0043065:positive regulation of apoptot…	GO:0042583:chromaffin granule;GO:0005737:cytoplasm;GO:0005829:cytosol;GO:0005615:extracellular space;GO:0043231:intracellular membrane-bounded organelle;GO:0005743:mitochondrial inner membrane;GO:0005739:mitochondrion;GO:0005634:nucleus;GO:0099020:perinuclear endoplasmic reticulum lumen;GO:0048471:perinuclear region of cytoplasm;GO:0034366:spherical high-density lipoprotein particle;	GO:0051787:misfolded protein binding;GO:0031625:ubiquitin protein ligase binding;GO:0051082:unfolded protein binding;	K17252	ko04610 Complement and coagulation cascades;;
[truncated: 2,854 more rows]
