# Supplementary material for: Transcriptomic Insights Reveal PRTFDC1 as a Novel Regulator of Myogenic Differentiation in Sujiang Pig Satellite Cells
Source: Vet Sci. 2025 Dec 14;12(12):1197. doi: 10.3390/vetsci12121197 (PMC12737788; doi:10.3390/vetsci12121197)
Supplement: Supplementary file 1 [file vetsci-12-01197-s001.zip › Table S8 Expression Trend Analysis.xlsx]

## Sheet: Profile 9
Gene Table for Profile 9 (0.0,-1.0,-2.0,-3.0)
Num. Genes Expected	Num. Genes Assigned	P-Value	Significant
620	122.7	3.6e-231	(significant)
-------
Selected	Weight	GeneID	SPOT	PSC-11d-D0-1	PSC-11d-D1-1	PSC-11d-D2-1	PSC-11d-D4-1
	1	GENE-AARS2	ID_22	0	-0.54	-0.76	-1.12
	1	GENE-ABHD17C	ID_84	0	-0.52	-1.06	-1.4
	1	GENE-ABHD6	ID_90	0	-1.04	-1.4	-2.22
	1	GENE-ACACB	ID_112	0	-0.54	-1.62	-1.96
	1	GENE-ACOT7	ID_156	0	-1.03	-2.16	-2.71
	1	GENE-ACTB	ID_191	0	-0.27	-0.97	-1.59
	1	GENE-ACTG1	ID_194	0	-0.87	-1.31	-2.11
	1	GENE-ACTG2	ID_195	0	-1.13	-1.84	-2.37
	1	GENE-ACTN1	ID_203	0	-0.62	-1.32	-1.37
	1	GENE-ADAM23	ID_241	0	-0.85	-1.79	-2.75
	1	GENE-ADAM8	ID_249	0	-2.28	-3.78	-3.9
	1	GENE-ADAM9	ID_250	0	-0.59	-1.52	-1.58
	1	GENE-ADCY7	ID_294	0	-0.89	-1.71	-1.9
	1	GENE-ADD2	ID_300	0	-0.44	-1.69	-2.52
	1	GENE-AGBL2	ID_395	0	-0.19	-0.58	-1.24
	1	GENE-AHCYL1	ID_428	0	-0.75	-1.37	-1.76
	1	GENE-AHNAK	ID_432	0	-0.49	-0.74	-1.33
	1	GENE-AIF1	ID_442	0	-0.56	-1.8	-2.05
	1	GENE-AIFM2	ID_445	0	-0.49	-1.02	-1.38
	1	GENE-AK4	ID_458	0	-0.85	-1.44	-1.63
	1	GENE-ALDH18A1	ID_505	0	-0.07	-0.64	-1.25
	1	GENE-ALDH3A2	ID_514	0	-0.38	-1	-1.44
	1	GENE-ALDOC	ID_524	0	-0.56	-1.44	-3.03
	1	GENE-ALOX12	ID_550	0	-0.37	-1.25	-1.43
	1	GENE-ALOX5	ID_553	0	-0.74	-2	-2.42
	1	GENE-ANGPT2	ID_615	0	-0.55	-1.22	-2.61
	1	GENE-ANGPTL4	ID_620	0	-1.45	-2.38	-2.8
	1	GENE-ANKH	ID_634	0	-0.03	-1	-2.25
	1	GENE-ANKRD53	ID_674	0	-0.49	-1.77	-3.36
	1	GENE-ANXA5	ID_720	0	-0.62	-1.5	-1.48
	1	GENE-ANXA8	ID_723	0	-2.4	-4.29	-4.24
	1	GENE-AP1S1	ID_737	0	-0.59	-1.13	-1.37
	1	GENE-AP2M1	ID_743	0	-0.38	-0.6	-1.08
	1	GENE-APBA1	ID_761	0	-0.37	-1.49	-1.96
	1	GENE-ARAP1	ID_831	0	-0.48	-0.77	-1.03
	1	GENE-ARAP3	ID_833	0	-0.42	-1.04	-1.6
	1	GENE-ARFGAP3	ID_846	0	-0.25	-0.66	-1.25
	1	GENE-ARHGAP12	ID_860	0	-0.36	-0.99	-1.31
	1	GENE-ARHGAP22	ID_866	0	-0.65	-1.89	-2.64
	1	GENE-ARHGAP27	ID_871	0	-0.81	-1.58	-2.21
	1	GENE-ARHGEF10	ID_893	0	-0.5	-1.08	-1.98
	1	GENE-ARHGEF4	ID_911	0	-0.45	-1.47	-1.85
	1	GENE-ARNT2	ID_974	0	-0.21	-1.17	-2.15
	1	GENE-ARRDC2	ID_991	0	-0.12	-0.86	-1.25
	1	GENE-ASPH	ID_1061	0	-0.35	-0.69	-1.1
	1	GENE-ATL1	ID_1114	0	-0.19	-1.22	-2
	1	GENE-ATP6V1B1	ID_1184	0	-1.42	-3.48	-3.48
	1	GENE-ATRN	ID_1211	0	-0.07	-0.44	-1.06
	1	GENE-AUH	ID_1225	0	-0.5	-0.63	-1.06
	1	GENE-B3GALNT1	ID_1255	0	-0.39	-1.56	-2.77
	1	GENE-B3GNT9	ID_1273	0	0	-0.64	-1.55
	1	GENE-BAD	ID_1295	0	-0.41	-0.72	-1.48
	1	GENE-BAIAP2L1	ID_1305	0	-0.46	-1.14	-1.32
	1	GENE-BASP1	ID_1320	0	-0.72	-1.3	-1.39
	1	GENE-BBS2	ID_1336	0	-0.46	-0.71	-1.29
	1	GENE-BBS9	ID_1339	0	-0.24	-0.81	-1.12
	1	GENE-BCL2L1	ID_1364	0	-0.47	-1.21	-1.22
	1	GENE-BEND5	ID_1399	0	-1.51	-2.61	-2.78
	1	GENE-BEND6	ID_1400	0	-0.92	-1.86	-2.18
	1	GENE-BFSP1	ID_1413	0	-1.19	-1.81	-3.39
	1	GENE-BTBD19	ID_1565	0	-0.23	-0.5	-1.04
	1	GENE-BTBD6	ID_1568	0	-0.26	-0.75	-1.29
	1	GENE-C10H1ORF106	ID_1600	0	0.07	-0.92	-1.77
	1	GENE-C12H17ORF67	ID_1617	0	-0.47	-1.34	-1.48
	1	GENE-C16H5ORF42	ID_1680	0	-0.47	-0.85	-1.68
	1	GENE-C17H20ORF194	ID_1687	0	-0.24	-0.77	-1.46
	1	GENE-C1H9ORF50	ID_1731	0	-0.37	-0.99	-1.1
	1	GENE-C1QTNF1	ID_1745	0	-0.19	-1.24	-2.05
	1	GENE-C1QTNF12	ID_1746	0	-0.88	-1.58	-2.17
	1	GENE-C2CD2	ID_1758	0	-0.61	-1.31	-1.77
	1	GENE-C3H16ORF54	ID_1802	0	-0.33	-1.32	-2.71
	1	GENE-C5AR1	ID_1855	0	-0.49	-1.22	-2
	1	GENE-C8H4ORF17	ID_1932	0	0	-0.58	-1.42
	1	GENE-CA5B	ID_1970	0	-0.26	-2.03	-3.67
	1	GENE-CACNA1C	ID_1992	0	-0.94	-1.82	-3.55
	1	GENE-CACNA1D	ID_1993	0	-0.22	-0.7	-1.47
	1	GENE-CACNA2D2	ID_2001	0	-0.86	-1.7	-2.2
	1	GENE-CACNB2	ID_2005	0	-0.32	-0.8	-1.32
	1	GENE-CACNB3	ID_2006	0	-0.08	-0.91	-1.98
	1	GENE-CALM2	ID_2037	0	-0.76	-1.1	-1.42
	1	GENE-CAMKK1	ID_2057	0	-0.75	-1.24	-1.78
	1	GENE-CAP1	ID_2071	0	-0.28	-0.94	-1.12
	1	GENE-CAPG	ID_2073	0	-0.57	-1.68	-2.11
	1	GENE-CAPN2	ID_2081	0	-0.29	-0.72	-1.08
	1	GENE-CAPNS1	ID_2088	0	-0.32	-0.8	-1.36
	1	GENE-CARD9	ID_2104	0	0.06	-1.12	-2.12
	1	GENE-CASKIN1	ID_2121	0	-0.18	-0.64	-1.25
	1	GENE-CAVIN2	ID_2156	0	-1.27	-2.12	-2.62
	1	GENE-CAVIN3	ID_2157	0	-0.35	-1.28	-1.67
	1	GENE-CBLN4	ID_2170	0	-0.39	-1.68	-2.95
	1	GENE-CCDC112	ID_2200	0	-0.41	-1.15	-2.25
	1	GENE-CCDC138	ID_2219	0	-0.39	-0.92	-1.38
	1	GENE-CCDC148	ID_2224	0	-0.14	-0.62	-1.43
	1	GENE-CCDC149	ID_2225	0	-0.09	-0.71	-1.56
	1	GENE-CCDC153	ID_2230	0	-0.84	-1.09	-1.92
	1	GENE-CCDC170	ID_2242	0	-0.18	-0.72	-1.47
	1	GENE-CCDC39	ID_2275	0	-0.3	-0.69	-1.27
	1	GENE-CCDC92	ID_2321	0	-0.22	-0.71	-1.43
	1	GENE-CD109	ID_2410	0	-0.51	-1.3	-2.56
	1	GENE-CD1.1	ID_2411	0	-1.46	-2.22	-3.81
	1	GENE-CD151	ID_2413	0	-0.29	-0.65	-1.04
	1	GENE-CD1D	ID_2422	0	-1.46	-3.15	-3.11
	1	GENE-CDCA4	ID_2529	0	-0.56	-0.83	-1.11
	1	GENE-CDH3	ID_2551	0	-2.09	-3.31	-4.13
	1	GENE-CDH6	ID_2554	0	-2.14	-2.8	-4.51
	1	GENE-CDKL5	ID_2596	0	-0.56	-1.05	-1.47
	1	GENE-CEND1	ID_2649	0	-0.88	-2.42	-2.99
	1	GENE-CEP170B	ID_2682	0	-0.02	-0.57	-1.23
	1	GENE-CERS2	ID_2713	0	-0.46	-0.93	-1.07
	1	GENE-CES1	ID_2718	0	-0.11	-0.77	-1.41
	1	GENE-CFAP206	ID_2729	0	-0.95	-1.62	-1.82
	1	GENE-CFAP45	ID_2734	0	-1.03	-1.79	-3.07
	1	GENE-CFL1	ID_2756	0	-0.21	-0.91	-1.27
	1	GENE-CHST10	ID_2856	0	-0.26	-0.75	-1.27
	1	GENE-CHST9	ID_2867	0	0.11	-1.7	-3.7
	1	GENE-CLSTN1	ID_3014	0	-0.29	-0.75	-1.16
	1	GENE-CLYBL	ID_3026	0	-0.25	-0.74	-1.02
	1	GENE-CMIP	ID_3033	0	-0.75	-1.14	-1.44
	1	GENE-CMTM3	ID_3039	0	-0.32	-0.95	-1.57
	1	GENE-CORO1C	ID_3222	0	-0.27	-0.82	-1.54
	1	GENE-CORO2A	ID_3223	0	-0.42	-1.75	-3.36
	1	GENE-COTL1	ID_3227	0	-0.68	-2.12	-3.21
	1	GENE-CPNE1	ID_3262	0	-0.51	-0.89	-1.25
	1	GENE-CPQ	ID_3274	0	-0.41	-0.77	-1.6
	1	GENE-CROT	ID_3346	0	-0.58	-0.91	-1.31
	1	GENE-CRTAP	ID_3353	0	-0.14	-0.69	-1.33
	1	GENE-CSF1	ID_3382	0	-1.24	-2.49	-2.33
	1	GENE-CSRP1	ID_3413	0	-0.18	-0.83	-1.44
	1	GENE-CTNND2	ID_3453	0	-0.18	-1.33	-2.18
	1	GENE-CTSV	ID_3471	0	-0.53	-1.19	-1.41
	1	GENE-CYB561	ID_3541	0	-0.58	-1.79	-2.68
	1	GENE-CYP2A19	ID_3568	0	-0.15	-0.96	-1.69
	1	GENE-CYP2R1	ID_3579	0	-0.36	-0.97	-1.51
	1	GENE-CYTH3	ID_3600	0	-0.58	-0.82	-1.6
	1	GENE-DARS2	ID_3631	0	-0.23	-0.77	-1.19
	1	GENE-DCAF7	ID_3661	0	-0.16	-0.62	-1.07
	1	GENE-DCBLD2	ID_3665	0	-0.38	-0.79	-1.01
	1	GENE-DCHS1	ID_3670	0	-0.51	-1.17	-2.25
	1	GENE-DEF6	ID_3764	0	-0.65	-1.28	-1.86
	1	GENE-DENND2A	ID_3791	0	-0.42	-1.51	-2.77
	1	GENE-DFNA5	ID_3820	0	-0.45	-1.16	-1.64
	1	GENE-DGKA	ID_3829	0	-0.89	-1.39	-2.36
	1	GENE-DHRS1	ID_3848	0	-0.22	-0.64	-1.09
	1	GENE-DHRS13	ID_3850	0	-2.22	-4.37	-5.83
	1	GENE-DIRAS3	ID_3891	0	-0.8	-1.78	-2.59
	1	GENE-DISC1	ID_3897	0	0.13	-0.83	-1.68
	1	GENE-DKKL1	ID_3907	0	-0.67	-1.5	-2.67
	1	GENE-DLG4	ID_3916	0	-0.25	-0.48	-1.02
	1	GENE-DNAH6	ID_3970	0	-0.24	-0.55	-1.17
	1	GENE-DNAJC10	ID_3994	0	-0.4	-0.77	-1.27
	1	GENE-DNAJC6	ID_4016	0	-0.97	-1.78	-2.02
	1	GENE-DOCK5	ID_4054	0	-0.96	-1.74	-1.94
	1	GENE-DOCK9	ID_4058	0	-0.26	-0.77	-1.1
	1	GENE-DOK4	ID_4063	0	-0.84	-1.47	-1.45
	1	GENE-DRGX	ID_4130	0	-1.87	-3.51	-5.04
	1	GENE-DSC3	ID_4135	0	-1.08	-1.97	-2.12
	1	GENE-DSE	ID_4140	0	-0.63	-0.99	-1.09
	1	GENE-DTD1	ID_4152	0	-0.46	-0.87	-1.64
	1	GENE-DYNLT3	ID_4220	0	-0.23	-0.65	-1.39
	1	GENE-EBPL	ID_4253	0	-0.61	-1.33	-1.55
	1	GENE-EDEM1	ID_4278	0	-0.81	-1.5	-1.55
	1	GENE-EDIL3	ID_4282	0	-0.12	-0.82	-1.46
	1	GENE-EFEMP1	ID_4317	0	-0.51	-1.58	-2.95
	1	GENE-EFNB2	ID_4331	0	-0.28	-1.02	-1.3
	1	GENE-EGFL8	ID_4340	0	-0.4	-0.93	-1.52
	1	GENE-EGLN1	ID_4343	0	-0.56	-0.97	-1.15
	1	GENE-EHD2	ID_4353	0	0.06	-0.53	-1.03
	1	GENE-EIF4A1	ID_4392	0	-0.38	-0.65	-1.11
	1	GENE-EIF4EBP1	ID_4399	0	-0.7	-1.28	-1.35
	1	GENE-ELK3	ID_4427	0	-0.89	-1.51	-1.59
	1	GENE-ELMOD1	ID_4435	0	-0.22	-1.22	-1.88
	1	GENE-EML4	ID_4479	0	-0.49	-0.9	-1.01
	1	GENE-ENKD1	ID_4500	0	-0.35	-0.76	-1.25
	1	GENE-ENO2	ID_4503	0	-1.63	-2.57	-3.61
	1	GENE-ENPP1	ID_4511	0	-0.76	-1.46	-1.51
	1	GENE-ENPP3	ID_4513	0	-0.26	-1.08	-1.32
	1	GENE-ENTPD3	ID_4522	0	-0.65	-1.01	-1.61
	1	GENE-EPDR1	ID_4544	0	-0.6	-1.1	-1.78
	1	GENE-ERC1	ID_4593	0	-0.31	-0.75	-1.17
	1	GENE-ERCC1	ID_4595	0	-0.3	-0.56	-1.17
	1	GENE-EVI2A	ID_4682	0	-1	-2.45	-3.8
	1	GENE-EVI5	ID_4684	0	-1.29	-1.95	-2.8
	1	GENE-F11R	ID_4734	0	-0.49	-1.22	-1.2
	1	GENE-F3	ID_4743	0	-0.34	-0.68	-1.19
	1	GENE-FAM102B	ID_4774	0	-0.95	-1.52	-2.14
	1	GENE-FAM114A1	ID_4788	0	-0.03	-0.72	-1.49
	1	GENE-FAM129C	ID_4804	0	-0.42	-1.08	-2.13
	1	GENE-FAM149A	ID_4816	0	-0.7	-1.46	-2.38
	1	GENE-FAM189B	ID_4866	0	-0.09	-0.54	-1.04
	1	GENE-FAM196A	ID_4870	0	-1.05	-2.05	-2
	1	GENE-FAM198A	ID_4872	0	-1.08	-1.85	-3.13
	1	GENE-FAM20C	ID_4892	0	-0.28	-0.86	-1.35
	1	GENE-FAM227A	ID_4910	0	-0.73	-1.53	-2.95
	1	GENE-FAM234B	ID_4916	0	-0.29	-0.74	-1.47
	1	GENE-FAM71E1	ID_4957	0	-0.08	-0.69	-1.43
	1	GENE-FBLIM1	ID_5027	0	-0.05	-0.75	-1.74
	1	GENE-FBXO16	ID_5060	0	-0.6	-1.07	-1.73
	1	GENE-FCGRT	ID_5110	0	-0.09	-0.63	-1.02
	1	GENE-FES	ID_5141	0	-0.19	-1.01	-1.36
	1	GENE-FGD3	ID_5156	0	0	-0.54	-1.19
	1	GENE-FGF19	ID_5169	0	-1.08	-2.57	-2.42
	1	GENE-FHL2	ID_5201	0	-0.63	-1.45	-2.21
	1	GENE-FLNA	ID_5244	0	-0.36	-1.5	-1.96
	1	GENE-FMOD	ID_5270	0	-0.31	-1.01	-1.98
	1	GENE-FOLH1B	ID_5294	0	-0.42	-0.84	-1.46
	1	GENE-FOXF2	ID_5316	0	-0.42	-1.09	-1.11
	1	GENE-FRMD7	ID_5365	0	-1.29	-3.64	-4.97
	1	GENE-FSIP1	ID_5388	0	-0.66	-1.15	-2.32
	1	GENE-FTH1	ID_5396	0	-0.1	-0.45	-1.07
	1	GENE-FTL	ID_5398	0	-0.04	-0.87	-1.37
	1	GENE-FUOM	ID_5410	0	-0.86	-1.67	-2.35
	1	GENE-FXYD5	ID_5429	0	-1.23	-2.31	-2.34
	1	GENE-GAL3ST4	ID_5498	0	-0.84	-1.3	-2.34
	1	GENE-GALNT1	ID_5505	0	-0.19	-0.79	-1.14
	1	GENE-GALNT15	ID_5511	0	-1.84	-2.99	-4.02
	1	GENE-GALNT16	ID_5512	0	-1	-1.37	-2.42
	1	GENE-GALNT17	ID_5513	0	-1.16	-1.91	-2.81
	1	GENE-GALNT2	ID_5515	0	-0.62	-1	-1.66
	1	GENE-GALNT4	ID_5517	0	-0.37	-0.85	-1.43
	1	GENE-GAS2L1	ID_5547	0	-0.1	-0.7	-1.2
	1	GENE-GAS6	ID_5550	0	-0.3	-1.69	-2.72
	1	GENE-GAS7	ID_5551	0	-0.21	-0.84	-1.91
	1	GENE-GCAT	ID_5578	0	-0.65	-1.01	-1.34
	1	GENE-GCLC	ID_5589	0	-0.74	-1.04	-2
	1	GENE-GDNF	ID_5619	0	-1.06	-2.24	-2.67
	1	GENE-GIMD1	ID_5685	0	-0.68	-1.08	-1.29
	1	GENE-GJB2	ID_5707	0	-0.61	-1.3	-1.22
	1	GENE-GLB1	ID_5727	0	-0.36	-0.88	-1.23
	1	GENE-GLIS1	ID_5744	0	-1.02	-1.47	-2.03
	1	GENE-GLRB	ID_5758	0	-0.34	-0.91	-1.24
	1	GENE-GLUD1	ID_5771	0	-0.62	-1.32	-1.53
	1	GENE-GNAI2	ID_5799	0	-0.12	-0.5	-1.11
	1	GENE-GNPTAB	ID_5838	0	-0.78	-1.52	-2.2
	1	GENE-GNRHR	ID_5842	0	-0.52	-1.2	-1.71
	1	GENE-GOLPH3L	ID_5855	0	-0.07	-0.61	-1.01
	1	GENE-GOT2	ID_5868	0	-0.78	-0.96	-1.75
	1	GENE-GPER1	ID_5904	0	-0.53	-1.53	-1.79
	1	GENE-GPLD1	ID_5911	0	0	-0.51	-1
	1	GENE-GPR1	ID_5918	0	-0.63	-1.71	-1.91
	1	GENE-GPR173	ID_5950	0	-0.19	-1.18	-2.4
	1	GENE-GPR176	ID_5952	0	-0.3	-0.78	-1.67
	1	GENE-GRIN3A	ID_6055	0	-1	-1.58	-2.17
	1	GENE-GRM1	ID_6068	0	-0.11	-1	-1.49
	1	GENE-GSTO1	ID_6108	0	-0.44	-0.76	-1.09
	1	GENE-HACE1	ID_6188	0	-0.19	-1.06	-1.45
	1	GENE-HDDC3	ID_6258	0	-0.54	-0.8	-1.3
	1	GENE-HEBP1	ID_6275	0	-0.34	-0.73	-1.52
	1	GENE-HEBP2	ID_6276	0	-0.46	-1.18	-2.3
	1	GENE-HMGA1	ID_6387	0	-0.65	-1.55	-1.88
	1	GENE-HMGA2	ID_6388	0	-0.09	-1.01	-1.72
	1	GENE-HOXA3	ID_6450	0	-0.52	-0.81	-1.22
	1	GENE-HOXA5	ID_6452	0	-0.06	-0.77	-1.18
	1	GENE-HPCAL1	ID_6484	0	-0.33	-0.62	-1.24
	1	GENE-HPSE	ID_6497	0	-0.82	-2.63	-3.1
	1	GENE-HSD3B7	ID_6542	0	-0.26	-0.9	-1.13
	1	GENE-HSPA12B	ID_6555	0	-0.57	-1.17	-1.51
	1	GENE-HTR6	ID_6594	0	-2.27	-3.94	-4.54
	1	GENE-IFNE	ID_6696	0	-0.83	-1.51	-3.11
	1	GENE-IFT22	ID_6714	0	-0.54	-0.72	-1.4
	1	GENE-IFT80	ID_6721	0	-0.1	-0.67	-1.13
	1	GENE-IGSF8	ID_6756	0	-0.07	-0.67	-1.23
	1	GENE-IL2RB	ID_6831	0	-0.59	-2	-2.28
	1	GENE-INF2	ID_6874	0	-0.39	-0.88	-1.62
	1	GENE-INVS	ID_6931	0	-0.23	-0.55	-1.05
	1	GENE-ITGA3	ID_7019	0	-0.52	-1.51	-1.9
	1	GENE-ITGB7	ID_7039	0	-1.14	-2.46	-2.58
	1	GENE-JOSD1	ID_7103	0	-0.33	-0.6	-1.04
	1	GENE-KCNQ5	ID_7236	0	-0.16	-0.88	-2.02
	1	GENE-KCTD16	ID_7254	0	-0.91	-1.54	-2.14
	1	GENE-KCTD17	ID_7255	0	-1.28	-1.99	-2.96
	1	GENE-KDELR3	ID_7271	0	-0.07	-0.56	-1.24
	1	GENE-KIAA1522	ID_7353	0	-0.2	-0.99	-1.56
	1	GENE-KIAA1841	ID_7363	0	0.03	-0.53	-1.25
	1	GENE-KIF21B	ID_7387	0	-0.22	-0.84	-1.14
	1	GENE-KITLG	ID_7420	0	-0.45	-1.39	-2.75
	1	GENE-KLHL17	ID_7462	0	-0.61	-0.85	-1.62
	1	GENE-L1CAM	ID_7594	0	-0.1	-1.47	-3.36
	1	GENE-LAMA3	ID_7611	0	-1	-2.28	-2.35
	1	GENE-LAMB1	ID_7614	0	-0.21	-0.69	-1.17
	1	GENE-LARP6	ID_7643	0	-0.46	-0.9	-1.52
	1	GENE-LAYN	ID_7654	0	-0.42	-1.06	-2.31
	1	GENE-LCA5	ID_7660	0	-0.77	-1.19	-1.88
	1	GENE-LGALS3	ID_7723	0	-0.33	-1.11	-1.59
	1	GENE-LGI3	ID_7732	0	-1.1	-2.48	-3.18
	1	GENE-LHCGR	ID_7740	0	-0.11	-0.74	-1.32
	1	GENE-LMF2	ID_7812	0	-0.21	-0.71	-1.25
	1	GENE-LMOD1	ID_7824	0	-0.31	-0.53	-1.04
	1	GENE-LOC100157433	ID_8165	0	-0.79	-1.24	-1.7
	1	GENE-LOC100158115	ID_8204	0	-0.58	-1.21	-2.58
	1	GENE-LOC100513296	ID_8350	0	-1.89	-3.16	-3.3
	1	GENE-LOC100513863	ID_8396	0	-0.29	-0.57	-1.03
	1	GENE-LOC100513982	ID_8409	0	-1.07	-2.29	-2.14
	1	GENE-LOC100514982	ID_8477	0	-0.68	-0.94	-1.62
	1	GENE-LOC100515171	ID_8489	0	-0.77	-1.81	-2.81
	1	GENE-LOC100517166	ID_8630	0	-0.68	-0.97	-1.29
	1	GENE-LOC100517188	ID_8633	0	-1.21	-2.57	-4.41
	1	GENE-LOC100518848	ID_8748	0	-0.26	-0.52	-1.02
	1	GENE-LOC100520329	ID_8841	0	-0.95	-1.92	-2.24
	1	GENE-LOC100525933	ID_9259	0	-2.29	-3.61	-4.29
	1	GENE-LOC100620540	ID_9299	0	-1.68	-3.23	-3.53
	1	GENE-LOC100621400	ID_9338	0	-0.35	-0.92	-1.46
	1	GENE-LOC100624149	ID_9485	0	-0.34	-0.56	-1.09
	1	GENE-LOC100627067	ID_9628	0	-0.35	-1.27	-1.64
	1	GENE-LOC100737508	ID_9740	0	-0.69	-1.5	-1.47
	1	GENE-LOC100739508	ID_9873	0	-0.99	-1.83	-3.03
	1	GENE-LOC100739719	ID_9890	0	-0.03	-0.42	-1.03
	1	GENE-LOC102159820	ID_9972	0	-0.85	-1.44	-1.57
	1	GENE-LOC102162336	ID_10041	0	-0.45	-1.03	-1.58
	1	GENE-LOC102162880	ID_10056	0	-0.5	-0.65	-1.16
	1	GENE-LOC102164422	ID_10085	0	-0.32	-0.56	-1
	1	GENE-LOC106506226	ID_10298	0	0.1	-0.53	-1.06
	1	GENE-LOC106509418	ID_10406	0	-0.5	-1.16	-2.32
	1	GENE-LOC106510524	ID_10446	0	-0.23	-0.74	-1.58
	1	GENE-LOC110255237	ID_10485	0	-0.28	-0.93	-1.76
	1	GENE-LOC110255918	ID_10620	0	-0.32	-2.09	-3.17
	1	GENE-LOC110256170	ID_10657	0	-1.14	-1.58	-2.71
	1	GENE-LOC110257498	ID_10808	0	-0.78	-1.75	-2.42
	1	GENE-LOC110257905	ID_10881	0	-0.78	-1.56	-2.13
	1	GENE-LOC110257938	ID_10896	0	-1.23	-1.49	-2.7
	1	GENE-LOC110258846	ID_11199	0	-0.6	-1.04	-1.04
	1	GENE-LOC110260022	ID_11590	0	-0.71	-1.2	-1.63
	1	GENE-LOC110260197	ID_11614	0	-0.99	-1.38	-2.01
	1	GENE-LOC110260610	ID_11667	0	-0.56	-1.41	-1.72
	1	GENE-LOC110261360	ID_11785	0	-0.71	-1.04	-1.35
	1	GENE-LOC110262036	ID_11891	0	-1.45	-2.09	-2.92
	1	GENE-LONP1	ID_11973	0	-0.49	-0.64	-1.04
	1	GENE-LOX	ID_11979	0	-0.19	-0.8	-1.53
	1	GENE-LOXL3	ID_11983	0	-0.74	-1.51	-1.78
	1	GENE-LRRC4B	ID_12077	0	-0.43	-1.15	-2.52
	1	GENE-LRRC75A	ID_12096	0	-0.76	-1.2	-1.49
	1	GENE-LSM2	ID_12133	0	-0.41	-0.7	-1.04
	1	GENE-LTBP2	ID_12152	0	-0.02	-1.16	-1.96
	1	GENE-LURAP1	ID_12164	0	-0.77	-1.53	-2.85
	1	GENE-LY6G6C	ID_12175	0	-1.54	-3.19	-3.51
	1	GENE-MAGI3	ID_12253	0	-0.98	-1.52	-2.16
	1	GENE-MAML3	ID_12271	0	0	-0.53	-1.12
	1	GENE-MANBA	ID_12283	0	-0.11	-0.72	-1.41
	1	GENE-MANSC1	ID_12288	0	-0.33	-1.4	-1.9
	1	GENE-MAOA	ID_12290	0	-0.98	-1.42	-2.69
	1	GENE-MAP1B	ID_12294	0	-0.64	-1.36	-1.57
	1	GENE-MAP3K20	ID_12316	0	-0.68	-1.34	-1.41
	1	GENE-MAP4K2	ID_12328	0	-1.39	-2.87	-3.28
	1	GENE-MAP4K4	ID_12330	0	-0.52	-1.06	-1.52
	1	GENE-MAP9	ID_12338	0	-0.49	-1.04	-1.53
	1	GENE-MAPK3	ID_12347	0	-0.15	-0.94	-1.33
	1	GENE-MAPK8IP2	ID_12353	0	0.03	-1.47	-3.46
	1	GENE-MARK1	ID_12381	0	-0.76	-1.2	-1.37
	1	GENE-MAT1A	ID_12397	0	-1.15	-2.24	-2.25
	1	GENE-MEIOB	ID_12549	0	-0.1	-0.56	-1.19
	1	GENE-METRNL	ID_12575	0	-0.78	-1.54	-1.57
	1	GENE-MGAM2	ID_12639	0	-0.25	-0.62	-1
	1	GENE-MGAT4B	ID_12645	0	-0.01	-0.49	-1.03
	1	GENE-MICAL2	ID_12665	0	-0.89	-1.25	-1.93
	1	GENE-MLPH	ID_12736	0	-0.64	-1.35	-1.98
	1	GENE-MPZL1	ID_12851	0	0.07	-0.55	-1.05
	1	GENE-MRAS	ID_12856	0	-0.38	-0.75	-1.21
	1	GENE-MT1D	ID_13003	0	-2.07	-3.83	-4.72
	1	GENE-MT-2B	ID_13004	0	-1.43	-2.62	-2.94
	1	GENE-MTMR11	ID_13041	0	-0.84	-1.42	-1.9
	1	GENE-MTMR7	ID_13047	0	-0.83	-2.02	-2.09
	1	GENE-MYH15	ID_13127	0	-0.71	-1.47	-1.38
	1	GENE-MYH9	ID_13132	0	-0.81	-1.44	-1.97
	1	GENE-MYLK	ID_13144	0	-1.26	-2.2	-2.19
	1	GENE-MYO1E	ID_13161	0	-0.08	-0.43	-1
	1	GENE-MYO5A	ID_13167	0	-0.83	-1.36	-1.64
	1	GENE-MYOF	ID_13178	0	-0.62	-1.04	-1.54
	1	GENE-NANS	ID_13248	0	-0.76	-1.36	-2.12
	1	GENE-NEK6	ID_13420	0	-0.78	-1.14	-1.51
	1	GENE-NID2	ID_13510	0	-0.75	-1.07	-1.52
	1	GENE-NINL	ID_13516	0	-0.68	-1.35	-2.24
	1	GENE-NIPAL1	ID_13520	0	-0.34	-0.93	-1.96
	1	GENE-NIPAL2	ID_13521	0	-0.8	-1.76	-1.75
	1	GENE-NIPSNAP1	ID_13525	0	-0.54	-1.14	-2.03
	1	GENE-NKD2	ID_13537	0	-1.95	-3.04	-4.41
	1	GENE-NME2	ID_13585	0	-0.24	-0.65	-1.14
	1	GENE-NME3	ID_13586	0	0.02	-0.55	-1.14
	1	GENE-NMNAT3	ID_13596	0	-1.56	-2.32	-3.16
	1	GENE-NOTCH2	ID_13644	0	-0.52	-1.02	-0.99
	1	GENE-NPAS2	ID_13661	0	-0.67	-1.01	-1.23
	1	GENE-NPDC1	ID_13670	0	-0.17	-1.21	-2.06
	1	GENE-NPR1	ID_13691	0	-1.66	-3.17	-3.77
	1	GENE-NPR2	ID_13692	0	-0.07	-0.57	-1.24
	1	GENE-NT5DC1	ID_13791	0	-0.42	-0.88	-1.52
	1	GENE-NUCB2	ID_13823	0	-0.75	-1.35	-1.55
	1	GENE-OAT	ID_13909	0	-0.49	-1.06	-1.36
	1	GENE-OCEL1	ID_13920	0	-0.33	-0.91	-1.23
	1	GENE-OCIAD2	ID_13922	0	-0.75	-1.47	-2.78
	1	GENE-ODF2	ID_13929	0	-0.47	-0.84	-1.43
	1	GENE-OLFM1	ID_13953	0	-0.62	-0.78	-1.42
	1	GENE-OSBPL1A	ID_14007	0	-0.25	-0.85	-1.19
	1	GENE-P2RX7	ID_14080	0	-0.47	-1.99	-2.5
	1	GENE-P2RY8	ID_14090	0	0.08	-1.44	-2.77
	1	GENE-P4HA3	ID_14097	0	-0.59	-0.94	-1.78
	1	GENE-P4HB	ID_14098	0	-0.14	-0.74	-1.42
	1	GENE-PALM3	ID_14148	0	-1.82	-2.78	-4.07
	1	GENE-PANX2	ID_14159	0	-0.86	-1.54	-2.17
	1	GENE-PAPSS1	ID_14171	0	-0.43	-0.99	-1.01
	1	GENE-PAWR	ID_14213	0	-0.59	-1.29	-1.77
	1	GENE-PBX4	ID_14230	0	-0.41	-0.94	-1.07
	1	GENE-PCDH1	ID_14242	0	-0.77	-1.51	-2.56
	1	GENE-PCOLCE2	ID_14279	0	-1.65	-2.81	-2.84
	1	GENE-PDE9A	ID_14336	0	-1.45	-2.81	-3.39
	1	GENE-PDK1	ID_14355	0	-0.75	-1.18	-1.75
	1	GENE-PDK3	ID_14357	0	-0.56	-0.87	-1.33
	1	GENE-PDLIM1	ID_14359	0	-0.34	-1.18	-2.06
	1	GENE-PDLIM2	ID_14360	0	-0.46	-1.48	-2.74
	1	GENE-PDXP	ID_14377	0	-1.15	-2.05	-2.7
	1	GENE-PDZD7	ID_14383	0	-0.23	-0.82	-1.22
	1	GENE-PGAM1	ID_14452	0	-0.64	-1.08	-1.75
	1	GENE-PGLS	ID_14468	0	-0.09	-0.48	-1.12
	1	GENE-PHEX	ID_14495	0	-0.09	-1.14	-2
	1	GENE-PHYH	ID_14537	0	-0.06	-0.8	-1.43
	1	GENE-PIWIL4	ID_14641	0	-0.74	-1.15	-1.33
	1	GENE-PKD2	ID_14646	0	-0.81	-1.31	-1.51
	1	GENE-PKM	ID_14657	0	-0.5	-0.87	-1.64
	1	GENE-PKP2	ID_14665	0	-0.55	-1.03	-1.15
	1	GENE-PLAC9	ID_14693	0	-0.2	-1.28	-1.98
	1	GENE-PLBD2	ID_14702	0	-0.42	-1.15	-1.4
	1	GENE-PLCH2	ID_14715	0	-1.12	-2.09	-3.19
	1	GENE-PLD2	ID_14722	0	-0.35	-0.93	-1.56
	1	GENE-PLD5	ID_14725	0	-1.58	-3.7	-3.81
	1	GENE-PLEC	ID_14727	0	-0.17	-0.56	-1.27
	1	GENE-PLEKHA5	ID_14734	0	-0.04	-0.71	-1.28
	1	GENE-PLEKHG4	ID_14746	0	-1.29	-3.08	-4.35
	1	GENE-PLEKHG4B	ID_14747	0	0	-0.74	-1.58
	1	GENE-PLEKHG5	ID_14748	0	-0.24	-0.8	-1.44
	1	GENE-PLEKHO2	ID_14759	0	-0.14	-0.69	-1
	1	GENE-PLP2	ID_14780	0	-0.99	-1.39	-2.09
	1	GENE-PLPP5	ID_14786	0	-0.03	-0.62	-1.32
	1	GENE-PLXNA4	ID_14807	0	-0.27	-1.02	-2.35
	1	GENE-PLXNB2	ID_14809	0	-0.25	-0.69	-1.28
	1	GENE-PNP	ID_14852	0	-0.64	-1.1	-1.13
	1	GENE-PPEF1	ID_14980	0	-0.2	-0.46	-1
	1	GENE-PPIA	ID_14990	0	-0.46	-0.74	-1.14
	1	GENE-PPL	ID_15005	0	-0.52	-2.17	-2.97
	1	GENE-PPM1M	ID_15016	0	0.03	-0.71	-1.57
	1	GENE-PPP1R3B	ID_15052	0	-1.26	-2.33	-2.53
	1	GENE-PPP1R3E	ID_15055	0	-0.59	-1.08	-1.42
	1	GENE-PPP1R3G	ID_15057	0	-0.65	-0.86	-1.65
	1	GENE-PPP1R9B	ID_15062	0	-0.4	-0.66	-1.26
	1	GENE-PPP2R2C	ID_15069	0	-1.54	-3.66	-3.68
	1	GENE-PPP4R1	ID_15084	0	-0.21	-0.76	-1.25
	1	GENE-PRAF2	ID_15107	0	-0.37	-1.06	-1.17
	1	GENE-PRAM1	ID_15109	0	-1.33	-1.87	-2.52
	1	GENE-PRDM5	ID_15126	0	-0.26	-0.72	-1.13
	1	GENE-PRDX3	ID_15132	0	-0.55	-0.69	-1.27
	1	GENE-PRDX6	ID_15135	0	-0.28	-1.36	-2.11
	1	GENE-PREX1	ID_15144	0	-0.58	-1.4	-1.9
	1	GENE-PRKAR2B	ID_15168	0	-0.79	-1.51	-1.85
	1	GENE-PRKG2	ID_15184	0	-0.35	-1.8	-3.96
	1	GENE-PRR7	ID_15263	0	-0.47	-1.56	-2.5
	1	GENE-PRRT2	ID_15274	0	-0.43	-1.15	-2.09
	1	GENE-PRRX2	ID_15278	0	-1	-1.83	-1.78
	1	GENE-PSPH	ID_15369	0	-0.22	-0.84	-1.09
	1	GENE-PSRC1	ID_15373	0	-0.55	-0.98	-1.43
	1	GENE-PTGR1	ID_15411	0	-0.89	-1.71	-2.32
	1	GENE-PTPN22	ID_15444	0	-3.12	-4.3	-6.13
	1	GENE-PTPRF	ID_15458	0	-1	-1.44	-2.36
	1	GENE-PUSL1	ID_15495	0	-0.3	-0.99	-1.23
	1	GENE-QPCT	ID_15527	0	-1.1	-2.4	-2.62
	1	GENE-QRFPR	ID_15531	0	-0.56	-1.25	-2.34
	1	GENE-R3HDML	ID_15546	0	-0.77	-1.33	-1.79
	1	GENE-RAB13	ID_15556	0	-0.37	-0.9	-1.34
	1	GENE-RAB37	ID_15585	0	-1.09	-1.72	-3.16
	1	GENE-RAB39A	ID_15587	0	-1.14	-2.29	-2.64
	1	GENE-RAB7B	ID_15610	0	-1.47	-2.37	-2.72
	1	GENE-RASGRF1	ID_15721	0	-0.74	-1.74	-1.81
	1	GENE-RAVER2	ID_15743	0	-0.41	-0.92	-1.81
	1	GENE-RBP4	ID_15809	0	-1.86	-3.9	-6.07
	1	GENE-RBPJ	ID_15812	0	-0.38	-0.66	-1.13
	1	GENE-RCAN3	ID_15822	0	-0.81	-1.65	-3.19
	1	GENE-RCN3	ID_15834	0	-0.25	-1	-1.56
	1	GENE-RELL1	ID_15868	0	-0.72	-1.4	-2.54
	1	GENE-REXO2	ID_15896	0	-0.46	-0.93	-1.18
	1	GENE-RFXAP	ID_15925	0	-0.31	-0.6	-1.05
	1	GENE-RGS10	ID_15936	0	-1.17	-2.06	-4.12
	1	GENE-RHOC	ID_15980	0	-0.32	-0.72	-1.14
	1	GENE-RIMKLA	ID_16007	0	-1.32	-2.93	-2.88
	1	GENE-RIPK4	ID_16027	0	-0.92	-1.78	-3.1
	1	GENE-RNF157	ID_16098	0	-0.29	-0.76	-1.15
	1	GENE-RNF207	ID_16117	0	-0.28	-0.77	-1.39
	1	GENE-RNF43	ID_16141	0	-1.48	-2.78	-2.77
	1	GENE-RPH3AL	ID_16192	0	-0.39	-1.09	-1.33
	1	GENE-RPL13	ID_16199	0	-0.06	-0.56	-1.19
	1	GENE-RPL14	ID_16201	0	-0.29	-0.5	-1.03
	1	GENE-RPL28	ID_16218	0	-0.12	-0.59	-1.16
	1	GENE-RPS15A	ID_16266	0	-0.24	-0.5	-1.08
	1	GENE-RPS18	ID_16269	0	-0.35	-0.81	-1.38
	1	GENE-RPS2	ID_16272	0	-0.19	-0.61	-1.33
	1	GENE-RPS20	ID_16273	0	-0.06	-0.44	-1.04
	1	GENE-RPS23	ID_16275	0	-0.15	-0.58	-1.06
	1	GENE-RPS5	ID_16287	0	-0.15	-0.5	-1.1
	1	GENE-RPS9	ID_16301	0	-0.26	-0.53	-1.11
	1	GENE-RPSA	ID_16302	0	-0.23	-0.64	-1.2
	1	GENE-RSAD1	ID_16334	0	-0.43	-0.94	-1.46
	1	GENE-RSC1A1	ID_16338	0	-0.5	-0.87	-1.65
	1	GENE-RSG1	ID_16341	0	-0.57	-0.95	-1.69
	1	GENE-RTN4R	ID_16379	0	-0.96	-1.9	-2.99
	1	GENE-S100A11	ID_16424	0	-0.55	-1.2	-1.69
	1	GENE-SAMD1	ID_16462	0	-0.46	-0.67	-1.09
	1	GENE-SAMD14	ID_16467	0	-0.79	-1.72	-2.33
	1	GENE-SATB1	ID_16500	0	-0.45	-0.76	-1.51
	1	GENE-SBF2	ID_16509	0	-0.38	-0.81	-1.5
	1	GENE-SCARA3	ID_16529	0	0.04	-0.87	-1.7
	1	GENE-SCARB1	ID_16531	0	-0.33	-0.88	-1
	1	GENE-SDC3	ID_16600	0	-0.05	-0.85	-1.5
	1	GENE-SDCCAG3	ID_16604	0	-0.44	-0.97	-1.38
	1	GENE-SDR42E2	ID_16622	0	-1.36	-2.17	-2.43
	1	GENE-SELENON	ID_16666	0	-0.32	-0.87	-1.25
	1	GENE-SEPT10	ID_16709	0	-0.58	-1.07	-1.28
	1	GENE-SEPT5	ID_16716	0	-0.81	-1.65	-2.65
	1	GENE-SFI1	ID_16795	0	-0.77	-1.47	-1.58
	1	GENE-SFTPA1	ID_16810	0	-1.35	-2.71	-2.94
	1	GENE-SFXN1	ID_16814	0	-0.57	-0.96	-1.32
	1	GENE-SFXN3	ID_16816	0	-0.23	-0.87	-1.86
	1	GENE-SH2D5	ID_16851	0	-0.58	-1.58	-3
	1	GENE-SH3KBP1	ID_16870	0	-0.08	-0.88	-1.73
	1	GENE-SH3PXD2B	ID_16872	0	-0.36	-0.86	-1.24
	1	GENE-SH3YL1	ID_16878	0	-0.7	-0.97	-1.77
	1	GENE-SHPK	ID_16910	0	-0.36	-0.87	-1.87
	1	GENE-SIM2	ID_16939	0	-0.23	-0.63	-1.22
	1	GENE-SKI	ID_16969	0	-0.3	-0.85	-1.42
	1	GENE-SLC12A5	ID_17016	0	-1	-1.84	-2.27
	1	GENE-SLC1A6	ID_17068	0	-1.71	-2.54	-3.82
	1	GENE-SLC22A13	ID_17075	0	-0.51	-0.87	-1.46
	1	GENE-SLC25A1	ID_17098	0	-0.05	-0.69	-1.66
	1	GENE-SLC37A4	ID_17232	0	-0.2	-0.74	-1.06
	1	GENE-SLC6A17	ID_17314	0	-1.29	-2.44	-3.21
	1	GENE-SLC6A6	ID_17322	0	-1.13	-1.91	-2.47
	1	GENE-SLC6A8	ID_17324	0	-0.06	-0.57	-1.26
	1	GENE-SLC8A3	ID_17341	0	-0.2	-0.96	-1.62
	1	GENE-SLC9B2	ID_17355	0	-0.6	-0.91	-1.46
	1	GENE-SLCO2A1	ID_17360	0	-0.17	-1.06	-1.73
	1	GENE-SMIM3	ID_17449	0	-0.53	-1.59	-1.71
	1	GENE-SNX32	ID_17557	0	-0.61	-1.46	-1.43
	1	GENE-SNX5	ID_17560	0	-0.53	-0.81	-1.15
	1	GENE-SOAT2	ID_17566	0	-1.29	-2.46	-3.48
	1	GENE-SORBS3	ID_17584	0	-0.02	-0.68	-1.35
	1	GENE-SORD	ID_17588	0	-0.42	-0.98	-2.14
	1	GENE-SOX12	ID_17602	0	-0.09	-0.61	-1.44
	1	GENE-SPNS2	ID_17730	0	-0.94	-1.35	-1.94
	1	GENE-SPRY3	ID_17757	0	-1	-2	-3
	1	GENE-SPTBN2	ID_17770	0	-0.6	-2.31	-4.04
	1	GENE-ST6GALNAC3	ID_17884	0	-0.42	-1.58	-2.17
	1	GENE-STAU2	ID_17930	0	-0.21	-0.56	-1.16
	1	GENE-STK39	ID_17963	0	-0.26	-1.07	-1.96
	1	GENE-STPG1	ID_17981	0	-0.86	-1.74	-2.95
	1	GENE-STX1B	ID_18011	0	-0.49	-1.22	-1.49
	1	GENE-SUCLG2	ID_18031	0	-0.44	-1.05	-1.45
	1	GENE-SYCP2	ID_18099	0	-0.5	-0.73	-1.08
	1	GENE-SYNGAP1	ID_18118	0	-0.45	-0.78	-1.03
	1	GENE-TAGLN	ID_18208	0	-0.67	-1.61	-2.1
	1	GENE-TARSL2	ID_18234	0	-0.63	-1.29	-1.58
	1	GENE-TBC1D2	ID_18271	0	-0.84	-1.77	-1.77
	1	GENE-TBC1D8B	ID_18287	0	-0.54	-1.34	-1.97
	1	GENE-TBX2	ID_18314	0	-0.84	-2.11	-2.4
	1	GENE-TCEA3	ID_18329	0	-0.48	-0.82	-1.4
	1	GENE-TCEAL3	ID_18332	0	-0.79	-1.25	-1.66
	1	GENE-TCEAL9	ID_18337	0	-0.25	-0.77	-1.56
	1	GENE-TCTN3	ID_18378	0	-0.21	-0.9	-1.55
	1	GENE-TELO2	ID_18414	0	-0.44	-0.86	-1.31
	1	GENE-TERT	ID_18428	0	-0.62	-1.27	-2.02
	1	GENE-TGFB1I1	ID_18502	0	-0.57	-1.44	-2.52
	1	GENE-TGFB2	ID_18503	0	-0.9	-1.4	-2.42
	1	GENE-THBS3	ID_18537	0	-0.59	-1.28	-2.37
	1	GENE-THEMIS2	ID_18544	0	-0.32	-1.32	-2.32
	1	GENE-THRB	ID_18557	0	-0.32	-1.3	-1.64
	1	GENE-TIE1	ID_18577	0	-1.3	-2.17	-4.46
	1	GENE-TMEM139	ID_18736	0	-0.67	-1.36	-2.13
	1	GENE-TMEM231	ID_18829	0	-0.92	-1.85	-2.11
	1	GENE-TMEM254	ID_18853	0	-1.08	-1.77	-1.94
	1	GENE-TMEM255A	ID_18854	0	-0.78	-1.92	-4.18
	1	GENE-TMEM45A	ID_18886	0	-0.38	-0.84	-1.22
	1	GENE-TMEM59L	ID_18902	0	-0.59	-1.17	-1.48
	1	GENE-TMLHE	ID_18944	0	-0.54	-0.91	-1.62
	1	GENE-TMSB10	ID_18961	0	-0.44	-0.87	-1.5
	1	GENE-TMSB15B	ID_18963	0	-0.23	-0.63	-1.22
	1	GENE-TNFSF12	ID_19003	0	-0.64	-1.11	-1.77
	1	GENE-TNS2	ID_19041	0	-0.35	-0.92	-1.3
	1	GENE-TPM4	ID_19115	0	-0.7	-1.5	-1.57
	1	GENE-TRAM2	ID_19155	0	-0.24	-0.56	-1.18
	1	GENE-TRIM16	ID_19196	0	-0.71	-1.36	-1.91
	1	GENE-TSHZ2	ID_19324	0	-0.49	-1.02	-1.23
	1	GENE-TSKU	ID_19327	0	-0.03	-0.71	-1.45
	1	GENE-TSPOAP1	ID_19358	0	-0.66	-1.66	-3.61
	1	GENE-TTC39B	ID_19405	0	-0.49	-1.06	-1
	1	GENE-TTC39C	ID_19406	0	-0.49	-1.04	-1.71
	1	GENE-TTC8	ID_19412	0	-0.21	-0.65	-1.36
	1	GENE-TTLL12	ID_19424	0	-0.31	-0.79	-1.21
	1	GENE-TTLL6	ID_19429	0	-1.93	-3.83	-5.04
	1	GENE-TTYH3	ID_19439	0	-0.07	-0.73	-1.61
	1	GENE-TWIST1	ID_19474	0	-0.53	-1.25	-1.84
	1	GENE-TYMS	ID_19501	0	-0.87	-1.29	-1.6
	1	GENE-UACA	ID_19515	0	-0.14	-0.7	-1.19
	1	GENE-UGGT1	ID_19635	0	-0.66	-1.03	-1.37
	1	GENE-UHRF1BP1L	ID_19645	0	-0.59	-1.28	-1.57
	1	GENE-UNC119	ID_19657	0	-0.2	-0.7	-1.46
	1	GENE-UNC5B	ID_19667	0	-0.03	-0.72	-1.18
	1	GENE-VAMP8	ID_19792	0	-0.35	-0.66	-1.03
	1	GENE-VASN	ID_19801	0	-0.75	-1.51	-1.98
	1	GENE-VEGFA	ID_19821	0	-1.02	-1.98	-2
	1	GENE-VGF	ID_19829	0	-2.37	-5.18	-4.88
	1	GENE-VIM	ID_19837	0	-0.5	-1.18	-2.22
	1	GENE-VPS37D	ID_19873	0	-0.21	-0.87	-1.3
	1	GENE-VSTM4	ID_19901	0	-0.92	-1.35	-2.19
	1	GENE-WDR1	ID_19949	0	-0.24	-0.82	-1.28
	1	GENE-WDR19	ID_19955	0	-0.01	-0.51	-1.17
	1	GENE-WFDC1	ID_20019	0	-0.84	-1.82	-2.8
	1	GENE-WISP1	ID_20038	0	-0.72	-1.68	-3.22
	1	GENE-WISP2	ID_20039	0	-0.76	-3.07	-4.09
	1	GENE-WNT10B	ID_20049	0	-0.38	-0.89	-1
	1	GENE-WNT11	ID_20050	0	-0.68	-2.12	-3.42
	1	GENE-WNT7B	ID_20061	0	-1.08	-2.54	-2.64
	1	GENE-WSB1	ID_20071	0	-0.49	-0.71	-1.03
	1	GENE-ZC3H10	ID_20232	0	-0.22	-0.55	-1.09
	1	GENE-ZDBF2	ID_20270	0	-0.63	-0.94	-1.78
	1	GENE-ZFYVE28	ID_20332	0	-0.57	-0.7	-1.27
	1	GENE-ZIC4	ID_20344	0	-0.42	-0.82	-1.11
	1	GENE-ZNF395	ID_20470	0	-1.12	-1.9	-2.27
	1	GENE-ZNF467	ID_20492	0	-0.38	-1.21	-2.45

## Sheet: Profile 11
Gene Table for Profile 11 (0.0,-1.0,-1.0,-3.0)
Num. Genes Expected	Num. Genes Assigned	P-Value	Significant
322	117.8	1.6e-55	(significant)
-------
Selected	Weight	GeneID	SPOT	PSC-11d-D0-1	PSC-11d-D1-1	PSC-11d-D2-1	PSC-11d-D4-1
	1	GENE-ABCG4	ID_68	0	-0.97	-1.03	-2.89
	1	GENE-ABHD12	ID_74	0	-0.36	-0.44	-1.25
	1	GENE-ABRACL	ID_103	0	-0.25	-0.51	-1.16
	1	GENE-ACOT6	ID_155	0	-0.35	-0.84	-2.02
	1	GENE-ACP1	ID_163	0	-0.31	-0.38	-1.09
	1	GENE-ADAM12	ID_235	0	-0.21	-0.46	-1.34
	1	GENE-AFMID	ID_387	0	-0.43	-0.5	-1.5
	1	GENE-AHCY	ID_427	0	-0.88	-0.51	-1.48
	1	GENE-AIG1	ID_447	0	-0.53	-0.73	-2.03
	1	GENE-AKNAD1	ID_486	0	-0.5	-1.01	-3.42
	1	GENE-ALDH2	ID_512	0	-0.08	-1.15	-3.05
	1	GENE-ALDH5A1	ID_517	0	-0.35	-0.73	-2.28
	1	GENE-ANXA13	ID_715	0	-0.2	-0.86	-2.19
	1	GENE-APH1B	ID_778	0	-0.33	-1.46	-3.67
	1	GENE-APLP1	ID_785	0	-0.34	-0.7	-1.82
	1	GENE-ARHGAP33	ID_877	0	-0.91	-0.73	-2.2
	1	GENE-ARHGDIA	ID_889	0	-0.36	-0.6	-1.36
	1	GENE-ARHGEF19	ID_901	0	-0.97	-1.18	-2.62
	1	GENE-ARL3	ID_942	0	-0.35	-0.57	-2.03
	1	GENE-ATP8B3	ID_1201	0	-0.67	-1.79	-5.31
	1	GENE-AVEN	ID_1233	0	-0.38	-0.56	-1.17
	1	GENE-AWN	ID_1243	0	-0.56	-0.81	-2.81
	1	GENE-AXDND1	ID_1244	0	-0.43	-0.47	-1.17
	1	GENE-B4GALNT4	ID_1278	0	-0.88	-1.15	-2.25
	1	GENE-BDH1	ID_1386	0	-0.35	-0.55	-1.29
	1	GENE-BICD1	ID_1428	0	-0.29	-0.48	-1.11
	1	GENE-BLVRA	ID_1454	0	-0.28	-0.55	-1.18
	1	GENE-C14H10ORF107	ID_1649	0	-0.38	-0.51	-1.51
	1	GENE-C3H16ORF45	ID_1800	0	-0.23	-0.84	-2.64
	1	GENE-C9H1ORF21	ID_1959	0	-0.15	-0.44	-1.28
	1	GENE-CA9	ID_1974	0	-0.01	-0.41	-1.08
	1	GENE-CACNG5	ID_2012	0	-0.58	-0.42	-2
	1	GENE-CALM3	ID_2038	0	-0.66	-0.55	-1.45
	1	GENE-CALU	ID_2045	0	-0.22	-0.29	-1.2
	1	GENE-CAMK1	ID_2047	0	-0.39	-0.56	-1.61
	1	GENE-CAPS2	ID_2093	0	-0.35	-0.74	-1.64
	1	GENE-CCDC187	ID_2259	0	-1.12	-0.51	-2.94
	1	GENE-CCDC88A	ID_2314	0	-0.25	-0.71	-1.61
	1	GENE-CCNG1	ID_2367	0	-0.2	-0.28	-1.22
	1	GENE-CD320	ID_2447	0	-0.34	-0.75	-1.66
	1	GENE-CD46	ID_2460	0	-0.17	-0.35	-1.07
	1	GENE-CD96	ID_2490	0	-1.03	-1.16	-3.42
	1	GENE-CDC42BPG	ID_2514	0	-0.18	-0.69	-1.72
	1	GENE-CDO1	ID_2607	0	-1.16	-1.75	-3.54
	1	GENE-CDR2L	ID_2612	0	-0.21	-0.42	-1.5
	1	GENE-CEP70	ID_2697	0	-1	-0.9	-2.42
	1	GENE-CHI3L2	ID_2801	0	-0.25	-0.43	-1.73
	1	GENE-CHPT1	ID_2830	0	-0.35	-0.38	-1.01
	1	GENE-CIB2	ID_2879	0	-0.16	-0.71	-2.22
	1	GENE-CLEC11A	ID_2953	0	-0.64	-0.85	-2.28
	1	GENE-CLPP	ID_3003	0	-0.5	-0.27	-1.15
	1	GENE-CNN2	ID_3070	0	-0.35	-0.87	-1.95
	1	GENE-CNTNAP1	ID_3107	0	-0.14	-0.44	-1.39
	1	GENE-CPAMD8	ID_3245	0	-0.08	-0.52	-1.6
	1	GENE-CPM	ID_3259	0	-0.59	-0.66	-1.55
	1	GENE-CRACR2B	ID_3297	0	-0.44	-0.66	-2.92
	1	GENE-CREB3L2	ID_3309	0	-0.64	-0.52	-1.18
	1	GENE-CTNNBIP1	ID_3450	0	-0.15	-0.5	-1.54
	1	GENE-CTPS2	ID_3456	0	-0.6	-0.52	-1.27
	1	GENE-CUBN	ID_3482	0	-0.69	-0.77	-1.48
	1	GENE-DDAH1	ID_3703	0	-0.49	-0.47	-2.55
	1	GENE-DDHD2	ID_3709	0	-0.12	-0.48	-1.23
	1	GENE-DISP2	ID_3899	0	-0.28	-0.63	-1.38
	1	GENE-DLX2	ID_3930	0	-0.4	-0.46	-1.3
	1	GENE-DNAH5	ID_3969	0	-0.32	-0.91	-2.54
	1	GENE-DNAH7	ID_3971	0	-0.42	-0.51	-1.65
	1	GENE-DNPH1	ID_4042	0	-0.2	-0.52	-1.69
	1	GENE-DOCK1	ID_4048	0	-0.27	-0.54	-1.36
	1	GENE-DSP	ID_4147	0	-1.09	-1.47	-3.12
	1	GENE-DYNC2H1	ID_4213	0	-0.25	-0.6	-1.83
	1	GENE-EEF1A1	ID_4291	0	-0.12	-0.4	-1.07
	1	GENE-EEF1D	ID_4297	0	-0.22	-0.35	-1.16
	1	GENE-EEF1G	ID_4299	0	-0.22	-0.39	-1.05
	1	GENE-EEF2	ID_4300	0	-0.13	-0.41	-1.16
	1	GENE-EFHC1	ID_4320	0	-0.58	-0.66	-2.21
	1	GENE-EIF4EBP3	ID_4401	0	-0.44	-0.63	-1.32
	1	GENE-ENAH	ID_4491	0	-0.5	-0.31	-1.58
	1	GENE-ENO1	ID_4502	0	-0.43	-0.55	-1.18
	1	GENE-ENPP2	ID_4512	0	-0.39	-0.53	-1.28
	1	GENE-EPHX2	ID_4562	0	-0.53	-0.93	-2.75
	1	GENE-F12	ID_4735	0	-1	-0.83	-2.42
	1	GENE-FAM133A	ID_4808	0	-0.15	-0.76	-2.22
	1	GENE-FAM167A	ID_4836	0	-0.51	-1	-2.58
	1	GENE-FAM227B	ID_4911	0	-0.47	-0.31	-1.4
	1	GENE-FAXDC2	ID_5024	0	-0.28	-0.34	-1.13
	1	GENE-FGB	ID_5153	0	-0.15	-0.33	-1.04
	1	GENE-FLOT2	ID_5248	0	-0.15	-0.36	-1.13
	1	GENE-FNBP1	ID_5276	0	-0.09	-0.32	-1.05
	1	GENE-FOXH1	ID_5318	0	-0.52	-0.5	-1.14
	1	GENE-FOXN3	ID_5332	0	-0.53	-0.39	-1.01
	1	GENE-FOXP2	ID_5339	0	-0.39	-0.38	-1.51
	1	GENE-GADD45GIP1	ID_5491	0	-0.44	-0.39	-1.01
	1	GENE-GALE	ID_5500	0	-0.35	-0.34	-1.27
	1	GENE-GAPDH	ID_5535	0	-0.48	-0.66	-1.32
	1	GENE-GCSH	ID_5601	0	-0.32	-0.52	-1.38
	1	GENE-GNAZ	ID_5808	0	-0.21	-0.97	-2.49
	1	GENE-GRAMD1C	ID_6018	0	-0.26	-0.83	-2.21
	1	GENE-HABP4	ID_6183	0	-0.24	-0.16	-1.08
	1	GENE-HADHB	ID_6192	0	-0.31	-0.49	-1.06
	1	GENE-HAPLN1	ID_6202	0	-1.37	-1.44	-4.86
	1	GENE-HDGFL1	ID_6260	0	-0.58	-0.79	-2
	1	GENE-HEATR4	ID_6270	0	-0.14	-0.44	-1.52
	1	GENE-HHIPL1	ID_6336	0	-0.17	-0.36	-1.38
	1	GENE-HIBCH	ID_6341	0	-0.35	-0.33	-1.25
	1	GENE-HK1	ID_6371	0	-0.44	-0.64	-1.32
	1	GENE-HOXB6	ID_6461	0	-0.52	-0.7	-1.53
	1	GENE-HPS3	ID_6493	0	-0.11	-0.64	-1.66
	1	GENE-ICA1	ID_6622	0	-0.67	-0.5	-1.19
	1	GENE-IFN-ALPHA-15	ID_6674	0	-1.05	-0.92	-2.82
	1	GENE-IFN-DELTA-2	ID_6688	0	-0.41	-0.34	-1.24
	1	GENE-KAZALD1	ID_7141	0	-0.31	-0.53	-1.17
	1	GENE-KEF22_P02	ID_7293	0	-0.59	-0.38	-2.39
	1	GENE-KEF22_P03	ID_7294	0	-0.48	-0.34	-2.23
	1	GENE-KEF22_P11	ID_7302	0	-0.61	-0.52	-1.18
	1	GENE-KLHDC9	ID_7454	0	-0.23	-0.77	-2.02
	1	GENE-LAMA2	ID_7610	0	-0.32	-0.56	-1.53
	1	GENE-LCN2	ID_7670	0	-0.37	-0.87	-2.18
	1	GENE-LDHB	ID_7684	0	-0.35	-0.42	-1.18
	1	GENE-LDHD	ID_7687	0	-1.02	-1.14	-4.42
	1	GENE-LHPP	ID_7747	0	-0.51	-0.62	-1.56
	1	GENE-LMNA	ID_7814	0	-0.51	-0.53	-1.28
	1	GENE-LOC100154081	ID_7962	0	-0.47	-0.66	-1.35
	1	GENE-LOC100156167	ID_8082	0	-0.14	-0.87	-2.67
	1	GENE-LOC100157017	ID_8147	0	-0.38	-0.97	-2.47
	1	GENE-LOC100512920	ID_8328	0	-0.76	-0.65	-2.94
	1	GENE-LOC100513671	ID_8381	0	-0.35	-1.37	-3.31
	1	GENE-LOC100516606	ID_8585	0	-0.27	-0.35	-1.43
	1	GENE-LOC100517372	ID_8646	0	-0.09	-0.59	-1.68
	1	GENE-LOC100519130	ID_8764	0	-0.32	-0.83	-1.87
	1	GENE-LOC100520680	ID_8864	0	-1.28	-1.33	-2.82
	1	GENE-LOC100521600	ID_8918	0	-1.17	-2	-5.04
	1	GENE-LOC100621778	ID_9365	0	-0.6	-0.79	-2.68
	1	GENE-LOC100738475	ID_9810	0	-0.61	-0.93	-1.89
	1	GENE-LOC102159965	ID_9976	0	-0.74	-0.3	-2.61
	1	GENE-LOC102162715	ID_10051	0	-0.56	-0.36	-1.09
	1	GENE-LOC102165831	ID_10129	0	-0.58	-0.43	-1.1
	1	GENE-LOC106504179	ID_10210	0	-1.04	-0.63	-2.77
	1	GENE-LOC110255209	ID_10469	0	-0.3	-0.38	-1.01
	1	GENE-LOC110256218	ID_10658	0	-0.15	-0.81	-2.58
	1	GENE-LOC110257476	ID_10803	0	-0.63	-0.61	-1.28
	1	GENE-LOC110258799	ID_11192	0	-0.45	-0.51	-1.22
	1	GENE-LOC110259670	ID_11507	0	-0.52	-0.34	-1.93
	1	GENE-LOC110259923	ID_11575	0	-0.94	-0.62	-1.94
	1	GENE-LOC110261352	ID_11781	0	-0.82	-1.21	-2.61
	1	GENE-LOXL2	ID_11982	0	-0.51	-0.63	-1.61
	1	GENE-LOXL4	ID_11984	0	-0.8	-0.87	-2.14
	1	GENE-LRRC3	ID_12058	0	-0.51	-0.62	-2.62
	1	GENE-LRRC36	ID_12063	0	-0.04	-0.48	-1.32
	1	GENE-LRRC49	ID_12076	0	-0.11	-1.02	-2.86
	1	GENE-LYPLAL1	ID_12197	0	-0.85	-0.6	-1.51
	1	GENE-MAOB	ID_12291	0	-0.94	-0.61	-1.96
	1	GENE-MAPK10	ID_12340	0	-0.38	-0.61	-1.43
	1	GENE-MELTF	ID_12555	0	-0.29	-0.79	-2.7
	1	GENE-MESP2	ID_12568	0	-0.72	-0.44	-1.34
	1	GENE-MFF	ID_12612	0	-0.13	-0.3	-1
	1	GENE-MINK1	ID_12692	0	-0.16	-0.55	-1.36
	1	GENE-MISP3	ID_12704	0	-0.29	-0.42	-1.52
	1	GENE-MKS1	ID_12719	0	-0.23	-0.35	-1.38
	1	GENE-MMP14	ID_12754	0	-0.16	-0.58	-1.57
	1	GENE-MPP1	ID_12835	0	-0.15	-0.38	-1.19
	1	GENE-MRPL37	ID_12905	0	-0.35	-0.47	-1.18
	1	GENE-MRPL45	ID_12914	0	-0.53	-0.67	-1.31
	1	GENE-MTCP1	ID_13015	0	-0.55	-0.3	-1.3
	1	GENE-MTTP	ID_13062	0	-0.35	-0.26	-1.58
	1	GENE-MUC5B	ID_13079	0	-0.61	-0.91	-2.12
	1	GENE-MXRA7	ID_13098	0	-0.56	-0.36	-1.28
	1	GENE-MYH10	ID_13124	0	-0.22	-0.21	-1.09
	1	GENE-MYL6	ID_13139	0	-0.08	-0.59	-1.49
	1	GENE-MYOCD	ID_13176	0	-0.34	-1	-2.58
	1	GENE-MYRF	ID_13189	0	-0.39	-0.42	-2
	1	GENE-MYRFL	ID_13190	0	-1.04	-0.88	-2.13
	1	GENE-NAP1L3	ID_13250	0	-0.49	-0.65	-1.54
	1	GENE-NCKAP1L	ID_13305	0	-1.04	-1	-2.7
	1	GENE-NDP	ID_13335	0	-1	-0.55	-2.66
	1	GENE-NETO2	ID_13439	0	-0.82	-0.47	-1.43
	1	GENE-NFATC2	ID_13463	0	-0.47	-0.7	-1.85
	1	GENE-NKX3-2	ID_13554	0	-0.42	-0.5	-1.05
	1	GENE-NOP53	ID_13634	0	-0.19	-0.43	-1.29
	1	GENE-NRG4	ID_13748	0	-0.6	-1.41	-3.39
	1	GENE-NSMF	ID_13779	0	-0.28	-0.37	-1.37
	1	GENE-NTAN1	ID_13797	0	-0.09	-0.34	-1.16
	1	GENE-NTPCR	ID_13809	0	-0.22	-0.19	-1
	1	GENE-NUCKS1	ID_13824	0	-0.49	-0.53	-1.46
	1	GENE-PALM	ID_14146	0	-0.2	-0.34	-1.07
	1	GENE-PBX3	ID_14229	0	-0.43	-0.3	-1.21
	1	GENE-PCBP3	ID_14237	0	-0.65	-1.31	-3.25
	1	GENE-PCSK6	ID_14288	0	-0.61	-1.3	-2.87
	1	GENE-PDE1B	ID_14316	0	-0.81	-1	-4.17
	1	GENE-PDE4C	ID_14323	0	-0.49	-0.64	-1.65
	1	GENE-PDK4	ID_14358	0	-1.01	-1.31	-2.63
	1	GENE-PDLIM4	ID_14362	0	-0.21	-0.35	-1.01
	1	GENE-PEX5L	ID_14431	0	-0.51	-0.79	-1.93
	1	GENE-PGM2	ID_14473	0	-0.15	-0.4	-1.01
	1	GENE-PGPEP1L	ID_14479	0	-0.32	-0.64	-1.96
	1	GENE-PGRMC1	ID_14481	0	-0.51	-0.52	-1.25
	1	GENE-PHKA2	ID_14518	0	-0.15	-0.37	-1.2
	1	GENE-PLPP2	ID_14783	0	-0.38	-0.83	-1.9
	1	GENE-PLXNA2	ID_14805	0	-0.41	-0.78	-1.66
	1	GENE-PM20D1	ID_14813	0	-0.44	-0.28	-1.05
	1	GENE-POC1B	ID_14866	0	-0.48	-0.46	-1.03
	1	GENE-PODXL2	ID_14871	0	-0.65	-0.93	-2.1
	1	GENE-POLR2L	ID_14916	0	-0.37	-0.24	-1.58
	1	GENE-PPM1J	ID_15013	0	-0.61	-0.6	-2.37
	1	GENE-PPP1R14A	ID_15030	0	-1.15	-1.86	-3.92
	1	GENE-PRELID1	ID_15137	0	-0.43	-0.61	-1.38
	1	GENE-PRELID2	ID_15138	0	-0.45	-0.6	-2.07
	1	GENE-PRIMA1	ID_15154	0	-1.54	-2.17	-4.54
	1	GENE-PRTN3	ID_15302	0	-1.2	-0.86	-2.24
	1	GENE-PTGDS	ID_15398	0	-0.18	-0.48	-1.12
	1	GENE-PTGIS	ID_15410	0	-0.38	-0.73	-1.65
	1	GENE-QDPR	ID_15525	0	-0.28	-0.47	-1.09
	1	GENE-RAB11FIP4	ID_15553	0	-0.35	-0.7	-1.55
	1	GENE-RAB15	ID_15558	0	-1.19	-1.38	-3.44
	1	GENE-RADIL	ID_15653	0	-0.27	-0.56	-1.65
	1	GENE-RALGAPA2	ID_15665	0	-0.36	-0.5	-1.18
	1	GENE-RBP1	ID_15806	0	-0.42	-0.24	-1.66
	1	GENE-REEP2	ID_15858	0	-0.17	-0.75	-2.1
	1	GENE-RGS22	ID_15948	0	-0.48	-1.13	-2.58
	1	GENE-RIMS3	ID_16011	0	-0.15	-0.86	-2.26
	1	GENE-RND2	ID_16065	0	-0.77	-1.25	-3.6
	1	GENE-RNF26	ID_16133	0	-0.45	-0.52	-1.19
	1	GENE-ROBO4	ID_16160	0	-0.92	-0.58	-1.88
	1	GENE-RPL10A	ID_16195	0	-0.28	-0.52	-1.19
	1	GENE-RPL12	ID_16198	0	-0.07	-0.42	-1.1
	1	GENE-RPL13A	ID_16200	0	-0.11	-0.44	-1.08
	1	GENE-RPL15	ID_16202	0	-0.15	-0.46	-1.23
	1	GENE-RPL17	ID_16203	0	-0.1	-0.34	-1.19
	1	GENE-RPL21	ID_16208	0	-0.31	-0.46	-1.01
	1	GENE-RPL22	ID_16209	0	-0.26	-0.49	-1.25
	1	GENE-RPL26	ID_16214	0	-0.1	-0.33	-1.03
	1	GENE-RPL27A	ID_16217	0	-0.16	-0.52	-1.3
	1	GENE-RPL3	ID_16220	0	-0.1	-0.46	-1.22
	1	GENE-RPL34	ID_16224	0	-0.11	-0.34	-1.14
	1	GENE-RPL36A	ID_16228	0	-0.23	-0.5	-1.24
	1	GENE-RPL4	ID_16235	0	-0.34	-0.55	-1.21
	1	GENE-RPL5	ID_16236	0	-0.3	-0.59	-1.84
	1	GENE-RPL7	ID_16238	0	-0.2	-0.4	-1.43
	1	GENE-RPL9	ID_16242	0	-0.23	-0.42	-1.12
	1	GENE-RPS25	ID_16277	0	-0.18	-0.39	-1.11
	1	GENE-RPS26	ID_16278	0	-0.19	-0.42	-1.25
	1	GENE-RPS27A	ID_16280	0	-0.17	-0.42	-1.06
	1	GENE-RPS3A	ID_16285	0	-0.2	-0.42	-1.15
	1	GENE-RPS4X	ID_16286	0	-0.24	-0.48	-1.23
	1	GENE-RPS6	ID_16288	0	-0.24	-0.57	-1.57
	1	GENE-RPS6KA5	ID_16293	0	-0.13	-0.55	-1.69
	1	GENE-S100A10	ID_16423	0	-0.34	-0.41	-1.02
	1	GENE-S100A5	ID_16432	0	-0.06	-1.31	-3.72
	1	GENE-S100B	ID_16437	0	-0.93	-1	-5.29
	1	GENE-SALL2	ID_16459	0	-0.08	-0.75	-1.95
	1	GENE-SAMD13	ID_16466	0	-0.53	-0.35	-1.24
	1	GENE-SCRN2	ID_16584	0	-0.33	-0.42	-1.04
	1	GENE-SDC1	ID_16598	0	-0.83	-1.22	-2.48
	1	GENE-SEMA4F	ID_16689	0	-0.43	-0.78	-1.82
	1	GENE-SH2D6	ID_16852	0	-0.15	-1.15	-2.86
	1	GENE-SH3BP5	ID_16861	0	-0.28	-0.58	-1.6
	1	GENE-SH3GL3	ID_16867	0	-0.26	-0.49	-1.17
	1	GENE-SHC3	ID_16888	0	-0.17	-0.64	-1.81
	1	GENE-SLC25A39	ID_17128	0	-0.13	-0.43	-1.07
	1	GENE-SLC27A1	ID_17154	0	-0.58	-0.62	-1.77
	1	GENE-SLC39A4	ID_17252	0	-1.97	-0.97	-4.04
	1	GENE-SLC4A9	ID_17290	0	-0.6	-0.63	-1.55
	1	GENE-SLC6A15	ID_17313	0	-1.58	-1.54	-3.36
	1	GENE-SLC7A8	ID_17337	0	-0.62	-1.77	-4.35
	1	GENE-SMARCB1	ID_17406	0	-0.18	-0.4	-1.05
	1	GENE-SMIM1	ID_17433	0	-1.22	-1.42	-3.33
	1	GENE-SNAI2	ID_17484	0	-0.32	-0.5	-1.61
	1	GENE-SND1	ID_17501	0	-0.39	-0.45	-1.2
	1	GENE-SNED1	ID_17502	0	-0.41	-0.6	-1.37
	1	GENE-SNX24	ID_17550	0	-0.46	-0.42	-1.08
	1	GENE-SPACA1	ID_17630	0	-1.75	-2.24	-4.93
	1	GENE-SPATA31D1	ID_17666	0	-1.09	-0.77	-1.93
	1	GENE-SPINT2	ID_17723	0	-0.25	-0.54	-1.75
	1	GENE-SPRN	ID_17752	0	-0.25	-1.1	-2.62
	1	GENE-SPTBN5	ID_17772	0	-0.38	-0.92	-2.21
	1	GENE-SRD5A1	ID_17789	0	-0.73	-1.31	-2.82
	1	GENE-STARD10	ID_17911	0	-0.24	-0.63	-1.69
	1	GENE-STEAP3	ID_17937	0	-1.25	-1.36	-3.58
	1	GENE-STK32C	ID_17957	0	-0.81	-0.81	-1.81
	1	GENE-STXBP6	ID_18024	0	-0.18	-0.49	-1.54
	1	GENE-SUPT3H	ID_18061	0	-0.65	-0.4	-1.14
	1	GENE-SYK	ID_18105	0	-0.15	-0.29	-1.08
	1	GENE-SYNPO	ID_18127	0	-0.39	-0.42	-1.33
	1	GENE-SYT16	ID_18142	0	-0.68	-1	-2.17
	1	GENE-SYTL2	ID_18153	0	-0.21	-0.44	-1.58
	1	GENE-TAF10	ID_18185	0	-0.36	-0.41	-1.14
	1	GENE-TCF7	ID_18352	0	-0.97	-1.13	-2.49
	1	GENE-TCTEX1D4	ID_18375	0	-0.88	-0.6	-2.15
	1	GENE-TCTN2	ID_18377	0	-0.3	-0.37	-1.14
	1	GENE-TESMIN	ID_18433	0	-1.42	-1.3	-3.08
	1	GENE-TMEM108	ID_18706	0	-0.54	-0.75	-1.83
	1	GENE-TMEM144	ID_18740	0	-0.04	-0.5	-1.39
	1	GENE-TMEM14A	ID_18743	0	-0.12	-0.47	-1.39
	1	GENE-TMEM184A	ID_18781	0	-0.55	-0.49	-1.91
	1	GENE-TMEM30A	ID_18870	0	-0.25	-0.4	-1.13
	1	GENE-TMEM63C	ID_18908	0	-0.87	-1.46	-3.89
	1	GENE-TOMM34	ID_19057	0	-0.17	-0.55	-1.49
	1	GENE-TOR2A	ID_19078	0	-0.07	-0.69	-1.74
	1	GENE-TOX3	ID_19083	0	-1.58	-1.46	-3.13
	1	GENE-TP53I13	ID_19090	0	-0.15	-0.61	-1.73
	1	GENE-TPGS2	ID_19107	0	-0.43	-0.45	-1.14
	1	GENE-TPI1	ID_19110	0	-0.54	-0.48	-1.11
	1	GENE-TPPP3	ID_19122	0	-0.07	-0.54	-1.33
	1	GENE-TRABD2B	ID_19137	0	-1.92	-1.58	-3.58
	1	GENE-TRAM1L1	ID_19154	0	-0.72	-0.44	-1.72
	1	GENE-TRPC1	ID_19279	0	-0.48	-0.42	-1.22
	1	GENE-TSNAXIP1	ID_19332	0	-0.25	-0.53	-1.95
	1	GENE-TSPAN12	ID_19336	0	-0.34	-0.53	-1.76
	1	GENE-TSPAN32	ID_19347	0	-0.35	-0.96	-2.91
	1	GENE-TSPAN4	ID_19349	0	-0.81	-0.49	-1.39
	1	GENE-TYRO3	ID_19503	0	-0.09	-0.42	-1.3
	1	GENE-UCHL1	ID_19613	0	-0.56	-0.74	-1.89
	1	GENE-UNC13D	ID_19662	0	-0.06	-0.49	-1.39
	1	GENE-VWA8	ID_19917	0	-0.61	-0.45	-1.15
	1	GENE-WDR90	ID_20009	0	-0.27	-0.52	-1.17
	1	GENE-WDR93	ID_20012	0	-0.7	-1.25	-3.09
	1	GENE-WWC1	ID_20078	0	-0.05	-0.55	-1.47
	1	GENE-ZBED3	ID_20181	0	-0.66	-0.72	-1.51
	1	GENE-ZDHHC15	ID_20275	0	-0.64	-0.97	-2.46
	1	GENE-ZFP92	ID_20319	0	-0.17	-0.29	-1
	1	GENE-ZMYND10	ID_20366	0	-0.69	-0.92	-1.95
	1	GENE-ZNF365	ID_20457	0	-0.26	-0.64	-1.94
	1	GENE-ZNF521	ID_20514	0	-0.34	-0.68	-1.61

## Sheet: Profile 34
Gene Table for Profile 34 (0.0,1.0,0.0,-2.0)
Num. Genes Expected	Num. Genes Assigned	P-Value	Significant
417	182	3.6e-52	(significant)
-------
Selected	Weight	GeneID	SPOT	PSC-11d-D0-1	PSC-11d-D1-1	PSC-11d-D2-1	PSC-11d-D4-1
	1	GENE-A4GALT	ID_6	0	0.13	-0.28	-1.05
	1	GENE-ABCC4	ID_53	0	0.12	-0.37	-1.15
	1	GENE-ABCC5	ID_54	0	0.54	-0.24	-1.07
	1	GENE-ABCD2	ID_59	0	0.8	0	-1.74
	1	GENE-ABI2	ID_93	0	0.15	-0.27	-0.93
	1	GENE-ACCS	ID_133	0	0.16	-0.26	-0.93
	1	GENE-ACOT13	ID_154	0	0.3	-0.13	-0.9
	1	GENE-ACOX2	ID_160	0	0.16	-0.35	-1.08
	1	GENE-ACRBP	ID_171	0	0.42	-0.21	-0.61
	1	GENE-ACSS2	ID_187	0	0.61	0.01	-0.72
	1	GENE-ACTL10	ID_196	0	0.08	-0.49	-1.11
	1	GENE-ADAM33	ID_245	0	0.84	0.22	-0.79
	1	GENE-AEBP1	ID_372	0	0.3	-0.44	-1.16
	1	GENE-AES	ID_375	0	0.41	0.1	-0.71
	1	GENE-AGT	ID_419	0	0.76	-0.21	-2.37
	1	GENE-AKR7A2	ID_494	0	0.18	-0.43	-1.3
	1	GENE-ALDH1B1	ID_509	0	0.46	-0.19	-0.56
	1	GENE-ALG9	ID_536	0	0.12	-0.19	-1.01
	1	GENE-ALKAL2	ID_539	0	0.95	0.4	-0.55
	1	GENE-ALKBH6	ID_545	0	0.46	0.18	-0.59
	1	GENE-ANGPTL2	ID_618	0	0.29	-0.11	-0.71
	1	GENE-ANKRD13B	ID_647	0	0.55	-0.09	-0.71
	1	GENE-ANO4	ID_697	0	1.17	0	-0.74
	1	GENE-AOX1	ID_728	0	0.07	-0.29	-1.08
	1	GENE-APBB1	ID_764	0	0.58	-0.13	-0.86
	1	GENE-APCDD1	ID_770	0	0.74	-0.33	-1.7
	1	GENE-ARFIP2	ID_851	0	0.28	-0.2	-0.84
	1	GENE-ARMC2	ID_959	0	0.03	-0.46	-1.2
	1	GENE-ARRB1	ID_988	0	0.21	-0.5	-1.91
	1	GENE-ARSB	ID_996	0	0.79	0.19	-1.13
	1	GENE-ARSG	ID_998	0	0.08	-0.74	-1.85
	1	GENE-ASAH1	ID_1010	0	0.78	0	-0.78
	1	GENE-ASAP1	ID_1012	0	0.23	-0.42	-0.83
	1	GENE-ASAP2	ID_1013	0	0.16	-0.36	-0.96
	1	GENE-ASL	ID_1053	0	0.84	0.19	-0.8
	1	GENE-ASTN1	ID_1072	0	0.78	0	-1.1
	1	GENE-ATP9A	ID_1203	0	0.23	-0.02	-0.92
	1	GENE-B3GLCT	ID_1265	0	0.17	-0.38	-1.04
	1	GENE-B4GALT2	ID_1280	0	0.43	-0.12	-0.63
	1	GENE-BAHCC1	ID_1302	0	0.3	-0.37	-1.44
	1	GENE-BCAT2	ID_1352	0	0.57	-0.07	-0.98
	1	GENE-BOLA2B	ID_1490	0	0.13	-0.39	-0.95
	1	GENE-BTD	ID_1572	0	0.36	-0.37	-0.96
	1	GENE-C18H7ORF57	ID_1700	0	0.3	-0.32	-1.29
	1	GENE-C1H14ORF37	ID_1709	0	0.59	-0.23	-1.65
	1	GENE-C1H9ORF16	ID_1728	0	0.26	-0.01	-0.88
	1	GENE-C1QTNF6	ID_1751	0	0.43	0.27	-0.98
	1	GENE-C6H16ORF74	ID_1876	0	0.8	-0.09	-1.12
	1	GENE-C8H4ORF48	ID_1940	0	1.22	0.19	-1.46
	1	GENE-CA11	ID_1964	0	0.13	-0.65	-1.58
	1	GENE-CAMKMT	ID_2059	0	0.26	-0.3	-1.22
	1	GENE-CARHSP1	ID_2106	0	0	-0.44	-1.18
	1	GENE-CBARP	ID_2159	0	0.34	-0.44	-1.06
	1	GENE-CCDC106	ID_2197	0	0.22	-0.38	-1.23
	1	GENE-CCDC189	ID_2261	0	0.56	0.21	-0.94
	1	GENE-CCDC24	ID_2265	0	0.7	0.07	-1.21
	1	GENE-CCDC28B	ID_2269	0	0.12	-0.68	-2.35
	1	GENE-CCDC30	ID_2270	0	0.33	0.06	-1.3
	1	GENE-CD14	ID_2412	0	0.25	-0.35	-0.87
	1	GENE-CD27	ID_2435	0	1.28	0.39	-1.83
	1	GENE-CD302	ID_2446	0	0.46	-0.11	-0.87
	1	GENE-CDC14B	ID_2497	0	0.37	-0.15	-0.95
	1	GENE-CDC42EP1	ID_2515	0	0.77	0.33	-0.77
	1	GENE-CDC42EP5	ID_2519	0	0.25	-0.25	-0.83
	1	GENE-CDK14	ID_2570	0	0.21	-0.32	-0.87
	1	GENE-CDK4	ID_2581	0	0.19	-0.3	-0.87
	1	GENE-CERCAM	ID_2709	0	0.03	-0.39	-0.99
	1	GENE-CHL1	ID_2809	0	1.96	0.46	-2.17
	1	GENE-CHRNA3	ID_2843	0	0.37	-0.13	-1.94
	1	GENE-CHST15	ID_2861	0	0.73	0.25	-0.76
	1	GENE-CLGN	ID_2974	0	0.18	-0.09	-0.96
	1	GENE-CLIP3	ID_2986	0	0.15	-0.69	-2.11
	1	GENE-CNPY4	ID_3092	0	0.33	-0.15	-1.59
	1	GENE-CNTN1	ID_3101	0	0.98	0.45	-3
	1	GENE-COL18A1	ID_3135	0	0.19	-0.43	-0.88
	1	GENE-COL27A1	ID_3146	0	0.89	-0.24	-2.28
	1	GENE-COLEC12	ID_3174	0	0.84	0.2	-0.83
	1	GENE-COPRS	ID_3197	0	0.61	-0.19	-1.35
	1	GENE-COPZ2	ID_3207	0	0.19	-0.29	-1.27
	1	GENE-CPE	ID_3249	0	0.06	-0.38	-1.17
	1	GENE-CPNE2	ID_3263	0	0.33	-0.65	-2.07
	1	GENE-CPZ	ID_3292	0	0.74	-0.55	-1.91
	1	GENE-CRISPLD2	ID_3334	0	0.17	-1.17	-2.93
	1	GENE-CSPG4	ID_3407	0	0.49	-0.26	-1.01
	1	GENE-CTNNA2	ID_3446	0	0.9	0.15	-0.95
	1	GENE-CTSA	ID_3461	0	0.6	0.12	-0.89
	1	GENE-CTSH	ID_3466	0	0.24	-0.18	-0.8
	1	GENE-CTSZ	ID_3473	0	0.04	-0.49	-1.27
	1	GENE-CYP39A1	ID_3580	0	0.34	-0.21	-1.01
	1	GENE-CYP4F55	ID_3587	0	0.74	-0.17	-1.06
	1	GENE-DBNDD1	ID_3642	0	1.05	0.29	-1.1
	1	GENE-DBX2	ID_3649	0	0.07	-0.7	-2.01
	1	GENE-DDAH2	ID_3704	0	0.46	-0.61	-1.64
	1	GENE-DECR2	ID_3761	0	0.67	0.33	-0.68
	1	GENE-DENND6B	ID_3800	0	0.32	-0.25	-1.14
	1	GENE-DESI2	ID_3814	0	0.33	-0.05	-1.06
	1	GENE-DGAT1	ID_3822	0	0.56	0.21	-1.09
	1	GENE-DIP2A	ID_3886	0	0.21	-0.3	-1.48
	1	GENE-DLGAP1	ID_3918	0	0.42	0.26	-1
	1	GENE-DNM1	ID_4033	0	0.14	-0.43	-1.49
	1	GENE-DOK6	ID_4065	0	0.54	-0.4	-2.35
	1	GENE-DPY19L3	ID_4105	0	0.26	-0.04	-1.04
	1	GENE-DUSP7	ID_4196	0	0.24	-0.19	-1.02
	1	GENE-DZANK1	ID_4228	0	1	0.19	-0.67
	1	GENE-ECHDC2	ID_4260	0	0.3	0.04	-0.85
	1	GENE-EFNA2	ID_4326	0	0.18	-0.21	-0.96
	1	GENE-EFNA3	ID_4327	0	0.69	0.11	-0.63
	1	GENE-EFNA4	ID_4328	0	0.89	0.37	-0.61
	1	GENE-EGFLAM	ID_4341	0	0.69	0.29	-0.88
	1	GENE-EID1	ID_4361	0	0.06	-0.32	-0.99
	1	GENE-ELOVL3	ID_4446	0	2	0.14	-1.48
	1	GENE-ELOVL6	ID_4449	0	0.89	0.23	-0.54
	1	GENE-ENOSF1	ID_4507	0	0.6	0.08	-0.49
	1	GENE-ENPP5	ID_4515	0	0.56	-0.88	-2.07
	1	GENE-EPB41L5	ID_4539	0	0.26	-0.4	-0.92
	1	GENE-EPHX1	ID_4561	0	0.57	0.03	-1.46
	1	GENE-ESRP1	ID_4647	0	0.81	0	-1.87
	1	GENE-ETV4	ID_4673	0	0.96	-0.11	-1.02
	1	GENE-EVC	ID_4680	0	0.12	-0.26	-0.94
	1	GENE-EXTL2	ID_4722	0	0.42	0.07	-1.12
	1	GENE-F8	ID_4746	0	0.24	-0.08	-0.96
	1	GENE-FAAH2	ID_4751	0	0.47	-0.05	-0.67
	1	GENE-FAAP100	ID_4752	0	0.22	-0.33	-0.81
	1	GENE-FAIM2	ID_4773	0	0.26	-0.74	-2.29
	1	GENE-FAM105A	ID_4777	0	0.81	0.24	-0.82
	1	GENE-FAM109B	ID_4781	0	0.54	-0.1	-1.01
	1	GENE-FAM124A	ID_4799	0	1.16	0	-1
	1	GENE-FAM198B	ID_4873	0	0.22	-0.21	-1.04
	1	GENE-FAM210B	ID_4894	0	0.69	0.35	-0.77
	1	GENE-FAM3A	ID_4927	0	0.19	-0.1	-1.12
	1	GENE-FAM69B	ID_4951	0	0.52	0.1	-1.17
	1	GENE-FBXL2	ID_5047	0	0.24	-0.22	-1.14
	1	GENE-FBXL8	ID_5056	0	0.82	0	-0.53
	1	GENE-FCHSD1	ID_5113	0	0.44	-0.17	-0.63
	1	GENE-FER1L4	ID_5134	0	0.35	-0.29	-0.76
	1	GENE-FKBP10	ID_5223	0	0.19	-0.4	-1.36
	1	GENE-FKBP1B	ID_5228	0	0.29	-0.13	-0.72
	1	GENE-FOLR1	ID_5295	0	0.61	0.15	-1.17
	1	GENE-FOXP4	ID_5341	0	0.36	-0.27	-0.76
	1	GENE-FOXRED2	ID_5346	0	0.37	-0.01	-1.3
	1	GENE-FRRS1L	ID_5372	0	1.68	0.68	-1.32
	1	GENE-FXYD6	ID_5430	0	0.31	-0.1	-1.09
	1	GENE-GABARAP	ID_5459	0	0.38	0.09	-0.64
	1	GENE-GAMT	ID_5530	0	0.42	-0.37	-1.7
	1	GENE-GAS1	ID_5545	0	0.24	-0.41	-0.82
	1	GENE-GAS8	ID_5552	0	0.45	0.21	-0.65
	1	GENE-GCK	ID_5587	0	0.05	-0.55	-1.72
	1	GENE-GLT8D2	ID_5768	0	0.15	-0.46	-1.15
	1	GENE-GLTP	ID_5769	0	0.4	-0.21	-1.33
	1	GENE-GNB3	ID_5812	0	0.71	0.17	-1.86
	1	GENE-GNS	ID_5844	0	0.25	-0.24	-0.75
	1	GENE-GOLM1	ID_5854	0	0.24	-0.05	-0.9
	1	GENE-GPHA2	ID_5905	0	0.35	-0.08	-1.09
	1	GENE-GPSM1	ID_6003	0	0.76	0.27	-0.5
	1	GENE-GPX3	ID_6010	0	0.18	-0.78	-1.59
	1	GENE-GPX4	ID_6011	0	0.02	-0.49	-1.34
	1	GENE-GRID2	ID_6042	0	0.6	-0.26	-0.84
	1	GENE-GRK4	ID_6064	0	0.45	0.17	-0.73
	1	GENE-GSG1	ID_6092	0	0.34	-0.35	-1.91
	1	GENE-GULO	ID_6157	0	1.89	0.06	-1.84
	1	GENE-GUSB	ID_6159	0	0.23	-0.36	-0.86
	1	GENE-GXYLT1	ID_6161	0	0.43	-0.13	-1.65
	1	GENE-HAGHL	ID_6194	0	0.76	0.04	-0.64
	1	GENE-HDHD3	ID_6264	0	0.33	-0.14	-1.08
	1	GENE-HHIP	ID_6335	0	0.42	-0.44	-1
	1	GENE-HOMER3	ID_6438	0	0.67	0.28	-0.91
	1	GENE-HOXA6	ID_6453	0	0.15	-0.41	-1.26
	1	GENE-HOXC6	ID_6470	0	0.28	-0.27	-0.89
	1	GENE-HOXC8	ID_6471	0	0.26	-0.45	-1.13
	1	GENE-HSD17B14	ID_6535	0	0.75	0.17	-1.21
	1	GENE-HSDL1	ID_6543	0	0.62	0.15	-0.99
	1	GENE-HSPA12A	ID_6554	0	0.14	-0.36	-0.94
	1	GENE-HTRA1	ID_6596	0	0.38	0	-0.7
	1	GENE-HYAL3	ID_6607	0	1.05	0.31	-0.63
	1	GENE-IFN-ALPHA-16	ID_6675	0	0.19	-0.95	-2.21
	1	GENE-IFT172	ID_6712	0	0.28	0.02	-0.8
	1	GENE-IL17RD	ID_6794	0	1.17	0.29	-1.14
	1	GENE-IMPDH1	ID_6865	0	0.18	-0.39	-1.3
	1	GENE-INPP5J	ID_6901	0	0.32	-0.49	-2.29
	1	GENE-ITM2C	ID_7052	0	0.3	-0.2	-0.79
	1	GENE-JMJD8	ID_7101	0	0.21	-0.36	-1.32
	1	GENE-KANK2	ID_7120	0	0.55	0.17	-0.59
	1	GENE-KBTBD11	ID_7143	0	0.97	0.4	-1.65
	1	GENE-KCND1	ID_7169	0	0.49	0.06	-0.62
	1	GENE-KCNH1	ID_7182	0	0.77	-0.32	-1.81
	1	GENE-KCNMB4	ID_7227	0	1.23	0.64	-1.68
	1	GENE-KCTD21	ID_7260	0	0.54	-0.14	-1.02
	1	GENE-KDELR1	ID_7269	0	0.05	-0.38	-1
	1	GENE-KIAA0513	ID_7324	0	0.41	0.12	-0.84
	1	GENE-KIAA0895L	ID_7331	0	0.37	-0.05	-0.72
	1	GENE-KIAA1147	ID_7339	0	0.31	-0.17	-0.96
	1	GENE-KIAA1211	ID_7343	0	0.15	-0.28	-0.86
	1	GENE-KIF12	ID_7371	0	0.35	-0.41	-1.58
	1	GENE-KIF3C	ID_7400	0	0.83	0.26	-0.64
	1	GENE-KLF11	ID_7430	0	0.44	-0.28	-1.34
	1	GENE-KLHDC7A	ID_7450	0	0.81	0.32	-1.58
	1	GENE-KLHL7	ID_7489	0	0.36	0.19	-0.77
	1	GENE-LAMA5	ID_7613	0	0.72	-0.02	-0.9
	1	GENE-LAPTM5	ID_7636	0	0.21	-0.95	-2.36
	1	GENE-LAT	ID_7649	0	0.68	0.07	-0.75
	1	GENE-LDOC1	ID_7694	0	0.05	-0.38	-1.06
	1	GENE-LIMD2	ID_7765	0	0.6	-0.09	-1.24
	1	GENE-LINGO4	ID_7784	0	0.43	-0.9	-4.17
	1	GENE-LMBR1	ID_7806	0	0.28	0.16	-0.72
	1	GENE-LOC100153094	ID_7911	0	0.47	-0.46	-1.89
	1	GENE-LOC100154312	ID_7975	0	1.25	0.52	-2.26
	1	GENE-LOC100155534	ID_8044	0	0.84	0.17	-0.92
	1	GENE-LOC100156469	ID_8103	0	0.24	-0.15	-0.79
	1	GENE-LOC100513346	ID_8354	0	0.5	-0.03	-1.48
	1	GENE-LOC100518620	ID_8731	0	0.11	-0.18	-0.9
	1	GENE-LOC100524254	ID_9131	0	0.47	0.25	-0.75
	1	GENE-LOC100524794	ID_9176	0	0.25	-0.14	-0.85
	1	GENE-LOC100525542	ID_9231	0	0.2	-0.64	-1.25
	1	GENE-LOC100622386	ID_9390	0	0.24	-0.25	-1.2
	1	GENE-LOC100624136	ID_9484	0	0.15	-0.72	-1.77
	1	GENE-LOC100624648	ID_9514	0	0.37	-0.04	-0.95
	1	GENE-LOC100736974	ID_9702	0	0.63	0.05	-0.68
	1	GENE-LOC100737660	ID_9753	0	0.66	0.08	-0.5
	1	GENE-LOC102162193	ID_10032	0	0.47	-0.65	-1.46
	1	GENE-LOC102167481	ID_10179	0	0.83	0.23	-0.56
	1	GENE-LOC106504501	ID_10237	0	0.96	-0.13	-0.93
	1	GENE-LOC106508909	ID_10387	0	0.56	0.24	-0.58
	1	GENE-LOC106509590	ID_10414	0	0.96	0.18	-0.57
	1	GENE-LOC110256824	ID_10731	0	0.33	0.07	-0.76
	1	GENE-LOC110257526	ID_10810	0	0.34	-0.7	-2.7
	1	GENE-LOC110257580	ID_10817	0	0.44	-0.31	-0.79
	1	GENE-LOC110259229	ID_11377	0	1.06	0.12	-1.19
	1	GENE-LOC110259518	ID_11429	0	0.53	0.17	-0.89
	1	GENE-LOC110261388	ID_11801	0	0.47	0.09	-1.52
	1	GENE-LOC110262034	ID_11890	0	0.32	-0.41	-2.14
	1	GENE-LOC404703	ID_11960	0	0.32	-0.13	-1.58
	1	GENE-LPCAT4	ID_11994	0	0.04	-0.47	-1.4
	1	GENE-LRFN4	ID_12013	0	0.47	-0.07	-0.94
	1	GENE-LRRC6	ID_12086	0	0.68	-0.74	-2.32
	1	GENE-LRSAM1	ID_12121	0	0.15	-0.36	-1.17
	1	GENE-LUM	ID_12163	0	0.57	-0.61	-2.32
	1	GENE-MAP3K12	ID_12310	0	0.12	-0.27	-1.3
	1	GENE-MAPK11	ID_12341	0	0.63	0.02	-1
	1	GENE-MBOAT2	ID_12427	0	0.59	-0.21	-0.92
	1	GENE-MCRIP2	ID_12472	0	0.31	-0.17	-1.01
	1	GENE-MCUR1	ID_12480	0	0.36	0.19	-0.73
	1	GENE-METTL12	ID_12578	0	0.11	-0.38	-0.92
	1	GENE-MGMT	ID_12653	0	0.18	-0.2	-0.83
	1	GENE-MICAL1	ID_12664	0	0.84	0.11	-1.16
	1	GENE-MMP11	ID_12751	0	0.57	0.24	-0.68
	1	GENE-MMP19	ID_12758	0	0.21	-0.21	-1.13
	1	GENE-MMP2	ID_12759	0	0.27	-0.49	-1.68
	1	GENE-MMP23B	ID_12761	0	0.4	0.22	-0.7
	1	GENE-MPL	ID_12831	0	0.51	-0.28	-0.97
	1	GENE-MPP2	ID_12836	0	0.15	-1.35	-3.84
	1	GENE-MRPS6	ID_12953	0	0.29	-0.52	-1.02
	1	GENE-MSI2	ID_12982	0	0.41	0.23	-1.07
	1	GENE-MYH11	ID_13125	0	0.44	0	-0.9
	1	GENE-MYO1H	ID_13164	0	1.43	0.06	-1.83
	1	GENE-NAGA	ID_13234	0	0.06	-0.37	-1.15
	1	GENE-NAGPA	ID_13236	0	0.54	-0.09	-1
	1	GENE-NBEA	ID_13277	0	0.42	-0.23	-0.66
	1	GENE-NBL1	ID_13280	0	0.53	-0.3	-0.99
	1	GENE-NDRG4	ID_13339	0	0.59	-0.1	-0.83
	1	GENE-NECAB2	ID_13393	0	0.96	0.26	-1.32
	1	GENE-NEURL2	ID_13446	0	1.06	0.27	-0.58
	1	GENE-NOX4	ID_13654	0	0.31	-0.87	-2
	1	GENE-NPC2	ID_13669	0	0.83	0.2	-0.48
	1	GENE-NT5M	ID_13796	0	0.21	-0.22	-0.79
	1	GENE-NTF3	ID_13798	0	1.75	0.45	-1.75
	1	GENE-NTSR2	ID_13815	0	0.96	0.56	-1.77
	1	GENE-NUDT14	ID_13833	0	0.82	0.18	-0.75
	1	GENE-ORAI2	ID_13989	0	0.57	0.13	-0.84
	1	GENE-P3H4	ID_14094	0	0.34	0.05	-0.73
	1	GENE-PACRG	ID_14109	0	0.07	-0.29	-1
	1	GENE-PAQR8	ID_14178	0	0.77	-0.23	-0.81
	1	GENE-PBX1	ID_14227	0	0.33	-0.38	-1.19
	1	GENE-PCOLCE	ID_14278	0	0.8	0.2	-0.61
	1	GENE-PCSK1	ID_14283	0	0.51	-0.49	-2.81
	1	GENE-PCYOX1L	ID_14293	0	0.26	-0.21	-1.11
	1	GENE-PDGFRB	ID_14342	0	0.64	-0.04	-1.2
	1	GENE-PEPD	ID_14408	0	0.61	-0.1	-0.58
	1	GENE-PHLDA3	ID_14524	0	0.43	-0.49	-1.08
	1	GENE-PHLDB3	ID_14527	0	0.65	-0.01	-0.47
	1	GENE-PIDD1	ID_14558	0	0.18	-0.77	-1.63
	1	GENE-PIEZO2	ID_14560	0	0.11	-0.71	-1.75
	1	GENE-PIK3R2	ID_14601	0	0.56	0.23	-1.11
	1	GENE-PIK3R5	ID_14603	0	1.23	0.43	-0.87
	1	GENE-PKIB	ID_14654	0	0.08	-0.6	-1.87
	1	GENE-PLA2G15	ID_14671	0	0.15	-0.27	-0.9
	1	GENE-PLCXD2	ID_14718	0	0.34	0.22	-0.76
	1	GENE-PLPPR1	ID_14788	0	0.36	-0.76	-2.11
	1	GENE-PLVAP	ID_14801	0	0.09	-0.57	-1.9
	1	GENE-PLXDC1	ID_14802	0	0.78	0.29	-0.51
	1	GENE-PLXNA3	ID_14806	0	0.29	-0.05	-1.35
	1	GENE-PMM1	ID_14824	0	0.12	-0.32	-1.02
	1	GENE-POMT1	ID_14934	0	0.13	-0.21	-1.1
	1	GENE-PPFIA3	ID_14984	0	0.21	-0.31	-1.13
	1	GENE-PPP1R14B	ID_15031	0	0.33	0.12	-0.7
	1	GENE-PPT1	ID_15095	0	0.39	-0.37	-1.16
	1	GENE-PRR16	ID_15250	0	0.32	-0.38	-0.8
	1	GENE-PRRT3	ID_15275	0	0.78	-0.14	-0.78
	1	GENE-PSAP	ID_15306	0	0.49	0.19	-0.77
	1	GENE-PSD2	ID_15311	0	0.44	0.14	-0.89
	1	GENE-PTGFR	ID_15407	0	0.36	-0.68	-1.43
	1	GENE-PTK7	ID_15424	0	0.12	-0.43	-1.37
	1	GENE-PTN	ID_15427	0	0.59	-0.23	-1.36
	1	GENE-PTPRS	ID_15469	0	0.31	-0.29	-1.06
	1	GENE-PYCR1	ID_15510	0	0.21	-0.36	-0.93
	1	GENE-PYCR3	ID_15512	0	0.13	-0.29	-1.05
	1	GENE-PYGB	ID_15513	0	0.14	-0.61	-1.54
	1	GENE-RAB31	ID_15578	0	0.33	-0.28	-1.3
	1	GENE-RAB38	ID_15586	0	0.67	-1.14	-2.5
	1	GENE-RAB3IL1	ID_15595	0	1.11	0.47	-1.19
	1	GENE-RAB42	ID_15599	0	0.38	0.2	-1.02
	1	GENE-RAB6B	ID_15608	0	0.45	-0.62	-2
	1	GENE-RBPMS2	ID_15815	0	0.34	0.03	-0.97
	1	GENE-REEP6	ID_15862	0	0.51	0.03	-1.24
	1	GENE-RFLNB	ID_15908	0	0.6	-0.11	-1.29
	1	GENE-RHBDD2	ID_15961	0	0.34	0.11	-0.94
	1	GENE-RHOQ	ID_15986	0	0.33	-0.05	-0.87
	1	GENE-RIIAD1	ID_16002	0	0.23	-0.07	-0.87
	1	GENE-RIN2	ID_16014	0	0.21	-0.18	-0.98
	1	GENE-RINL	ID_16017	0	0.37	-0.29	-0.93
	1	GENE-RNF165	ID_16099	0	0.38	-0.03	-0.94
	1	GENE-RNF183	ID_16109	0	1.17	0.32	-1
	1	GENE-RPS27L	ID_16281	0	0.1	-0.23	-0.94
	1	GENE-RPS6KA2	ID_16290	0	0.72	0.03	-1.3
	1	GENE-RTN4RL1	ID_16380	0	0.54	0.18	-1.93
	1	GENE-S100A4	ID_16431	0	0.24	-0.77	-1.65
	1	GENE-S1PR1	ID_16441	0	0.44	-0.3	-1.34
	1	GENE-S1PR2	ID_16442	0	0.78	0.21	-0.96
	1	GENE-SARM1	ID_16489	0	0.55	-0.73	-2.4
	1	GENE-SCARF2	ID_16534	0	0.03	-0.56	-1.56
	1	GENE-SCRN1	ID_16583	0	0.33	-0.21	-1.05
	1	GENE-SEC14L2	ID_16631	0	0.74	0.41	-1.4
	1	GENE-SEMA3B	ID_16679	0	0.46	0.14	-1.17
	1	GENE-SEMA3F	ID_16683	0	0.31	-0.01	-0.76
	1	GENE-SEMA4G	ID_16690	0	0.11	-0.36	-1.09
	1	GENE-SFXN5	ID_16818	0	0.17	-0.32	-1
	1	GENE-SH3BGRL3	ID_16857	0	0.25	-0.34	-1.04
	1	GENE-SH3BP1	ID_16858	0	0.71	0.2	-1.03
	1	GENE-SHOX2	ID_16909	0	0.63	-0.09	-0.58
	1	GENE-SLC19A1	ID_17060	0	0.37	0.11	-0.84
	1	GENE-SLC22A17	ID_17079	0	0.66	-0.27	-1.19
	1	GENE-SLC25A23	ID_17111	0	0.14	-0.35	-0.95
	1	GENE-SLC25A27	ID_17115	0	0.26	-0.21	-1.24
	1	GENE-SLC25A41	ID_17131	0	0.58	0	-0.61
	1	GENE-SLC26A2	ID_17146	0	0.41	0.11	-1
	1	GENE-SLC27A4	ID_17157	0	0.77	0.31	-0.65
	1	GENE-SLC29A3	ID_17165	0	0.5	0.01	-0.83
	1	GENE-SLC2A10	ID_17168	0	0.44	-0.05	-1.24
	1	GENE-SLC2A4RG	ID_17175	0	0.64	0.03	-1.32
	1	GENE-SLC35E2B	ID_17213	0	0.59	0.11	-0.57
	1	GENE-SLC44A2	ID_17268	0	0.58	0	-1
	1	GENE-SLC9B1	ID_17354	0	0.32	-0.3	-1.42
	1	GENE-SLIT2	ID_17372	0	0.29	-0.51	-1.26
	1	GENE-SLITRK5	ID_17378	0	0.74	0.07	-1.3
	1	GENE-SMPDL3B	ID_17468	0	0.74	0.05	-1.02
	1	GENE-SNPH	ID_17506	0	0.81	0	-1.64
	1	GENE-SOGA3	ID_17579	0	0.58	-1	-2
	1	GENE-SPIN3	ID_17713	0	0.7	0.09	-0.73
	1	GENE-SPON2	ID_17738	0	0.37	-0.83	-2.22
	1	GENE-SPRY4	ID_17758	0	0.39	-0.84	-1.67
	1	GENE-SSH3	ID_17851	0	0.18	-0.16	-0.83
	1	GENE-ST6GALNAC4	ID_17885	0	0.73	0.29	-0.43
	1	GENE-ST8SIA1	ID_17890	0	0.3	-0.16	-1.25
	1	GENE-STAC	ID_17898	0	0.22	-0.29	-0.86
	1	GENE-STK26	ID_17952	0	0.6	0.12	-0.8
	1	GENE-STMN2	ID_17968	0	0.52	-0.9	-3.45
	1	GENE-SUOX	ID_18058	0	0.43	-0.03	-0.85
	1	GENE-SUSD2	ID_18071	0	0.4	-0.66	-2.05
	1	GENE-SUSD4	ID_18073	0	0.07	-0.6	-1.44
	1	GENE-SYT5	ID_18147	0	1.06	0.06	-2.13
	1	GENE-TACC1	ID_18172	0	0.16	-0.47	-1.37
	1	GENE-TBC1D22A	ID_18274	0	0.36	-0.21	-0.85
	1	GENE-TCTA	ID_18370	0	0.32	0.03	-0.86
	1	GENE-TGM5	ID_18517	0	0.81	0.02	-0.94
	1	GENE-THSD4	ID_18560	0	0.34	-0.75	-1.66
	1	GENE-TIMP2	ID_18601	0	0.65	0.14	-1.64
	1	GENE-TLR5	ID_18640	0	0.51	0.22	-0.78
	1	GENE-TMEM151B	ID_18748	0	0.18	-0.31	-1.24
	1	GENE-TMEM240	ID_18838	0	0.61	-0.32	-1.22
	1	GENE-TMEM35A	ID_18873	0	1.11	0.1	-1.58
	1	GENE-TMEM44	ID_18885	0	0.44	-0.14	-1.29
	1	GENE-TMEM91	ID_18933	0	0.51	-0.61	-1.85
	1	GENE-TNFRSF13B	ID_18988	0	0.44	-0.28	-1.09
	1	GENE-TNFRSF19	ID_18992	0	0.54	-0.2	-0.74
	1	GENE-TNFRSF25	ID_18996	0	0.35	0.01	-1.1
	1	GENE-TOR4A	ID_19080	0	0.42	-0.08	-2
	1	GENE-TP53I3	ID_19091	0	0.27	-0.11	-1
	1	GENE-TP53INP1	ID_19092	0	0.52	0.17	-0.59
	1	GENE-TPCN2	ID_19101	0	0.17	-0.23	-1.11
	1	GENE-TPP1	ID_19118	0	0.58	-0.06	-0.87
	1	GENE-TPST2	ID_19130	0	0.8	0.31	-0.52
	1	GENE-TSPYL2	ID_19360	0	0.81	0.19	-0.8
	1	GENE-TTC16	ID_19382	0	0.91	0.29	-0.54
	1	GENE-TTC3	ID_19396	0	0.34	0	-1.18
	1	GENE-TXNDC5	ID_19491	0	0.13	-0.37	-1.02
	1	GENE-UAP1L1	ID_19517	0	0.61	0.04	-1.06
	1	GENE-ULK1	ID_19649	0	0.21	-0.06	-0.95
	1	GENE-USE1	ID_19707	0	0.47	-0.18	-0.96
	1	GENE-USP35	ID_19742	0	0.05	-0.82	-2.06
	1	GENE-VAT1	ID_19803	0	0.28	-0.06	-1.31
	1	GENE-VEGFB	ID_19822	0	0.69	0.06	-0.56
	1	GENE-VEGFD	ID_19824	0	0.86	0.02	-2.18
	1	GENE-VKORC1	ID_19843	0	0.12	-0.49	-1.45
	1	GENE-WDR38	ID_19968	0	0.09	-0.53	-1.45
	1	GENE-WDR6	ID_19985	0	0.85	0.35	-0.69
	1	GENE-WHRN	ID_20031	0	1.58	0	-1
	1	GENE-WNT2	ID_20052	0	0.74	-0.13	-2.08
	1	GENE-XXYLT1	ID_20124	0	0.22	-0.17	-1.32
	1	GENE-XYLT2	ID_20127	0	0.78	0.31	-0.43
	1	GENE-YIF1A	ID_20141	0	0.24	0.03	-0.78
	1	GENE-YIPF2	ID_20144	0	0.4	-0.03	-0.71
	1	GENE-YKT6	ID_20151	0	0.17	-0.13	-0.86
	1	GENE-YPEL1	ID_20155	0	0.46	0.27	-1.09
	1	GENE-ZNF185	ID_20397	0	0.57	0.14	-0.57
	1	GENE-ZNF385A	ID_20464	0	0.15	-0.34	-1.06
	1	GENE-ZNF391	ID_20469	0	0.28	0.06	-0.87
	1	GENE-ZNF471	ID_20495	0	0.14	-0.43	-1
	1	GENE-ZNF575	ID_20530	0	0.57	-0.15	-0.58

## Sheet: Profile 26
Gene Table for Profile 26 (0.0,0.0,0.0,-1.0)
Num. Genes Expected	Num. Genes Assigned	P-Value	Significant
216	124.2	2.9e-14	(significant)
-------
Selected	Weight	GeneID	SPOT	PSC-11d-D0-1	PSC-11d-D1-1	PSC-11d-D2-1	PSC-11d-D4-1
	1	GENE-ABCA2	ID_32	0	0.12	0.18	-1.01
	1	GENE-ABCA3	ID_33	0	0	-0.31	-1.07
	1	GENE-ABCA4	ID_34	0	0.15	-0.17	-1.17
	1	GENE-ABHD15	ID_79	0	0.13	-0.07	-1.65
	1	GENE-ACBD4	ID_129	0	0.2	0.22	-0.88
	1	GENE-AGPAT1	ID_410	0	0.06	-0.22	-1.09
	1	GENE-AMT	ID_596	0	-0.15	-0.42	-1.77
	1	GENE-APBB1IP	ID_765	0	-0.37	-0.42	-2.99
	1	GENE-ARF5	ID_842	0	-0.19	-0.15	-1.5
	1	GENE-ARHGAP45	ID_884	0	0.07	-0.11	-1.11
	1	GENE-ATF7IP2	ID_1094	0	0.34	0.26	-1.12
	1	GENE-ATP7B	ID_1197	0	0	-0.24	-1.61
	1	GENE-BCKDHB	ID_1357	0	0.05	-0.33	-1.37
	1	GENE-BEST1	ID_1402	0	0.61	0.58	-2.17
	1	GENE-C10H9ORF153	ID_1603	0	0.02	-0.04	-1.18
	1	GENE-CA12	ID_1965	0	-0.21	-0.46	-2.94
	1	GENE-CALCB-2	ID_2029	0	-0.57	0	-2.3
	1	GENE-CALN1	ID_2042	0	0.38	0.12	-1.78
	1	GENE-CAPRIN2	ID_2091	0	0.05	-0.37	-1.46
	1	GENE-CARS2	ID_2114	0	0.09	0.04	-1.04
	1	GENE-CC2D1B	ID_2187	0	-0.17	-0.08	-1.17
	1	GENE-CCBE1	ID_2192	0	-0.08	-0.22	-1.36
	1	GENE-CCDC159	ID_2235	0	-0.04	0.36	-1.3
	1	GENE-CD248	ID_2434	0	-0.05	-0.18	-1.62
	1	GENE-CD276	ID_2437	0	0.03	-0.27	-1.1
	1	GENE-CD36	ID_2449	0	0.27	0.39	-1
	1	GENE-CDC25B	ID_2503	0	0.23	0.15	-1.07
	1	GENE-CDH8	ID_2556	0	0.1	-0.31	-1.49
	1	GENE-CDK15	ID_2571	0	-0.13	-0.54	-1.97
	1	GENE-CDK2AP1	ID_2578	0	0.27	0.15	-1.08
	1	GENE-CERS4	ID_2715	0	-0.2	-0.35	-1.73
	1	GENE-CHD3	ID_2786	0	0.16	0.01	-1.02
	1	GENE-CMC4	ID_3032	0	-0.12	0.1	-1.18
	1	GENE-CNN1	ID_3069	0	-0.39	-0.14	-1.82
	1	GENE-COL4A5	ID_3155	0	0.1	-0.63	-2.26
	1	GENE-COL4A6	ID_3156	0	0	-0.81	-2.55
	1	GENE-COQ3	ID_3211	0	-0.18	-0.13	-1.02
	1	GENE-CP	ID_3238	0	-0.5	-0.29	-3.09
	1	GENE-CRIP2	ID_3327	0	0.19	0.05	-1.53
	1	GENE-CUL7	ID_3491	0	0.24	0.22	-1.14
	1	GENE-CYB5A	ID_3542	0	-0.01	-0.32	-1.15
	1	GENE-DAP	ID_3623	0	0.2	0.22	-1.26
	1	GENE-DDT	ID_3721	0	0.08	0.23	-0.83
	1	GENE-DDX4	ID_3740	0	-0.14	0	-1.46
	1	GENE-DHDH	ID_3843	0	0.28	0.05	-1.31
	1	GENE-DPF1	ID_4077	0	-0.05	-0.23	-2.43
	1	GENE-DPH1	ID_4080	0	0.05	-0.27	-1.25
	1	GENE-EDA	ID_4271	0	-0.04	-0.03	-1.52
	1	GENE-EDARADD	ID_4274	0	-0.08	-0.47	-3.06
	1	GENE-EEF1B2	ID_4296	0	-0.04	-0.31	-1.02
	1	GENE-EFS	ID_4335	0	0.1	-0.36	-2.08
	1	GENE-ENDOG	ID_4495	0	0.01	-0.07	-1.19
	1	GENE-ESYT1	ID_4653	0	0.09	0.07	-1.29
	1	GENE-ESYT2	ID_4654	0	-0.07	-0.37	-1.26
	1	GENE-EVL	ID_4686	0	0.32	0.29	-1.19
	1	GENE-EYA2	ID_4725	0	0.37	0.2	-1.62
	1	GENE-FAH	ID_4769	0	-0.12	-0.21	-1.06
	1	GENE-FAM19A3	ID_4877	0	-0.22	0	-1.28
	1	GENE-FAM53A	ID_4943	0	0.25	0.08	-1.07
	1	GENE-FBXL19	ID_5046	0	0.08	-0.21	-1.1
	1	GENE-FBXL21	ID_5049	0	0.41	0.1	-1.99
	1	GENE-FGF12	ID_5163	0	-0.08	-0.61	-2.18
	1	GENE-FHOD1	ID_5204	0	-0.16	-0.06	-1.28
	1	GENE-FKBP8	ID_5235	0	0.05	-0.44	-1.44
	1	GENE-FNDC10	ID_5280	0	-0.31	-0.22	-1.86
	1	GENE-FNDC4	ID_5284	0	-0.17	0.09	-1.61
	1	GENE-GALT	ID_5529	0	0.16	0.03	-0.84
	1	GENE-GFRA3	ID_5647	0	0.07	-0.26	-2.91
	1	GENE-GLI1	ID_5736	0	-0.12	-0.53	-3.7
	1	GENE-GPSM2	ID_6004	0	0.05	0.3	-0.93
	1	GENE-HDAC5	ID_6251	0	0.18	0.25	-0.86
	1	GENE-HOXB13	ID_6457	0	-0.21	-0.08	-1.4
	1	GENE-HTRA3	ID_6598	0	0.07	-0.27	-1.83
	1	GENE-HYAL1	ID_6605	0	-0.12	-0.55	-2.11
	1	GENE-IDS	ID_6647	0	-0.07	-0.05	-1.49
	1	GENE-IFNA1	ID_6669	0	-0.1	-0.21	-1.76
	1	GENE-IGSF9	ID_6757	0	0.06	-0.38	-1.64
	1	GENE-IQCD	ID_6951	0	-0.01	-0.35	-1.05
	1	GENE-ITGA6	ID_7022	0	-0.06	-0.58	-2.01
	1	GENE-ITGA8	ID_7024	0	-0.07	-0.17	-1.73
	1	GENE-ITGB4	ID_7036	0	0.06	-0.42	-2.19
	1	GENE-JPH4	ID_7108	0	0	-0.32	-1.58
	1	GENE-KCNJ3	ID_7202	0	-0.36	-0.36	-2.6
	1	GENE-KEF22_P01	ID_7292	0	0.03	0.01	-2.2
	1	GENE-KEF22_P04	ID_7295	0	-0.21	0.09	-1.76
	1	GENE-KEF22_P05	ID_7296	0	-0.2	0.27	-1.47
	1	GENE-KEF22_P06	ID_7297	0	0.24	0.44	-1.43
	1	GENE-KEF22_P07	ID_7298	0	-0.14	0.11	-1.17
	1	GENE-KEF22_P08	ID_7299	0	-0.16	0.13	-1.03
	1	GENE-KEF22_P12	ID_7303	0	-0.01	0.17	-1.03
	1	GENE-KEF22_P13	ID_7304	0	0.15	0.29	-0.77
	1	GENE-KIAA0930	ID_7333	0	0.05	-0.28	-1.06
	1	GENE-KIF21A	ID_7386	0	-0.21	-0.08	-1.07
	1	GENE-KLC4	ID_7427	0	-0.06	0.17	-0.91
	1	GENE-KNDC1	ID_7523	0	0.17	-0.07	-1.97
	1	GENE-LGALS1	ID_7719	0	0.01	-0.83	-2.74
	1	GENE-LOC100511945	ID_8276	0	0.13	0.04	-1.66
	1	GENE-LOC100517025	ID_8620	0	0	-0.18	-1.09
	1	GENE-LOC100517809	ID_8680	0	-0.11	-0.26	-1.72
	1	GENE-LOC100520452	ID_8850	0	0.28	0.19	-1.02
	1	GENE-LOC100522725	ID_9002	0	0.02	-0.27	-1.02
	1	GENE-LOC100625251	ID_9548	0	-0.03	0.1	-1.13
	1	GENE-LOC100737121	ID_9717	0	-0.18	0.22	-2.17
	1	GENE-LOC100738540	ID_9816	0	0.37	-0.05	-2.5
	1	GENE-LOC102160218	ID_9984	0	0.46	0.46	-2.58
	1	GENE-LOC102160814	ID_9999	0	-0.3	0.24	-2.14
	1	GENE-LOC106504840	ID_10248	0	0.13	0.1	-1.08
	1	GENE-LOC110257420	ID_10802	0	-0.1	0.42	-1.39
	1	GENE-LOC110259139	ID_11346	0	0	0.75	-2.5
	1	GENE-LOC110259669	ID_11506	0	0.06	-0.2	-1.08
	1	GENE-LRP3	ID_12032	0	0.34	0.26	-1.22
	1	GENE-LTC4S	ID_12156	0	0.3	0.17	-0.95
	1	GENE-MAGEL2	ID_12250	0	-0.03	-0.29	-1.11
	1	GENE-METTL9	ID_12601	0	0.11	-0.09	-0.92
	1	GENE-MMP9	ID_12769	0	-0.04	-0.83	-3.28
	1	GENE-MOK	ID_12797	0	0.39	0.3	-1.26
	1	GENE-MORN4	ID_12809	0	-0.1	-0.13	-1.09
	1	GENE-MRPL28	ID_12897	0	-0.02	-0.29	-1.13
	1	GENE-MRVI1	ID_12959	0	0	0.28	-1.22
	1	GENE-MTA3	ID_13009	0	0.02	0.13	-0.95
	1	GENE-MYO15A	ID_13152	0	0.29	0.42	-1.17
	1	GENE-MYO6	ID_13170	0	0.17	0.03	-1.14
	1	GENE-NAPRT	ID_13257	0	-0.04	-0.22	-1.61
	1	GENE-NAT6	ID_13266	0	0.02	0.28	-0.95
	1	GENE-NAV1	ID_13271	0	0.06	-0.07	-1.05
	1	GENE-NCS1	ID_13324	0	0.23	0.28	-1.15
	1	GENE-NDRG3	ID_13338	0	-0.02	-0.29	-1.02
	1	GENE-NECAB3	ID_13394	0	-0.02	-0.11	-1.24
	1	GENE-NENF	ID_13433	0	0.1	-0.11	-0.96
	1	GENE-NFU1	ID_13486	0	-0.18	-0.12	-1.03
	1	GENE-NICN1	ID_13508	0	0.27	0.11	-1.4
	1	GENE-NKAIN1	ID_13530	0	0.27	0.2	-1.21
	1	GENE-NQO2	ID_13709	0	0.17	-0.01	-0.87
	1	GENE-NT5DC2	ID_13792	0	0.04	0.34	-1.45
	1	GENE-NTM	ID_13801	0	-0.13	-0.66	-2.26
	1	GENE-OSBPL6	ID_14011	0	0.26	0.25	-0.85
	1	GENE-OTUB2	ID_14044	0	0	0.1	-0.99
	1	GENE-P3H3	ID_14093	0	0.22	0	-1.08
	1	GENE-P4HTM	ID_14099	0	0.03	-0.22	-1.25
	1	GENE-PATJ	ID_14210	0	-0.19	-0.38	-1.6
	1	GENE-PCCA	ID_14239	0	0.02	-0.16	-1.16
	1	GENE-PIGS	ID_14579	0	0.08	-0.06	-0.93
	1	GENE-PLCB1	ID_14703	0	0.16	0.09	-0.93
	1	GENE-PLCD1	ID_14707	0	-0.08	-0.39	-2.1
	1	GENE-PON1	ID_14936	0	-0.47	-0.26	-2.39
	1	GENE-PRDX5	ID_15134	0	0.04	0.04	-1.06
	1	GENE-PRELP	ID_15141	0	0.13	-0.1	-1.74
	1	GENE-RAB34	ID_15582	0	-0.02	-0.36	-1.51
	1	GENE-RAB36	ID_15584	0	-0.14	-0.46	-1.73
	1	GENE-RAC3	ID_15630	0	-0.2	-0.17	-1.11
	1	GENE-RCAN2	ID_15821	0	0.06	0.03	-1.61
	1	GENE-REM1	ID_15872	0	-0.13	-0.84	-2.81
	1	GENE-RHBDL1	ID_15965	0	0.18	-0.42	-2.96
	1	GENE-RHOBTB1	ID_15977	0	-0.03	-0.3	-1.27
	1	GENE-RHPN1	ID_15991	0	0.42	0.32	-1.14
	1	GENE-RNF144A	ID_16089	0	-0.1	0.17	-1.41
	1	GENE-RNF215	ID_16122	0	-0.04	-0.45	-1.45
	1	GENE-RNFT2	ID_16148	0	-0.01	-0.12	-1.05
	1	GENE-ROPN1L	ID_16167	0	0.28	0.53	-1.75
	1	GENE-RPL18-2	ID_16205	0	-0.03	-0.35	-1.09
	1	GENE-RPL6	ID_16237	0	-0.11	-0.24	-1.14
	1	GENE-RPS6KA6	ID_16294	0	0	-0.58	-1.65
	1	GENE-SBSN	ID_16513	0	-0.12	0.19	-0.98
	1	GENE-SCD5	ID_16537	0	-0.09	-0.55	-3.45
	1	GENE-SCG5	ID_16543	0	0.53	-0.06	-2.78
	1	GENE-SESN3	ID_16766	0	-0.02	-0.44	-2.75
	1	GENE-SH2D4B	ID_16850	0	0.15	-0.23	-1.37
	1	GENE-SHC2	ID_16887	0	0.32	0.5	-1.42
	1	GENE-SLC12A8	ID_17019	0	-0.19	-0.42	-2.16
	1	GENE-SLC16A10	ID_17034	0	0.29	0.18	-1
	1	GENE-SLC27A3	ID_17156	0	0.29	0	-2.74
	1	GENE-SLC9A3R2	ID_17347	0	0.08	0.03	-1.17
	1	GENE-SNRPN	ID_17525	0	0.13	0.06	-1.21
	1	GENE-SNX15	ID_17541	0	-0.02	-0.12	-1.07
	1	GENE-SPACA9	ID_17635	0	-0.36	-0.32	-2.35
	1	GENE-SPEF2	ID_17694	0	0.02	-0.42	-1.27
	1	GENE-SPTLC3	ID_17775	0	-0.24	-0.6	-2.87
	1	GENE-ST3GAL2	ID_17874	0	0.22	0.11	-0.8
	1	GENE-STX10	ID_18003	0	0.17	0.01	-0.87
	1	GENE-SUGCT	ID_18036	0	-0.23	-0.43	-1.82
	1	GENE-SUSD1	ID_18070	0	0.13	0.03	-0.87
	1	GENE-SYCE1L	ID_18094	0	0.05	-0.28	-1.06
	1	GENE-SYT12	ID_18139	0	0.1	0.23	-1.2
	1	GENE-SYT2	ID_18144	0	0.19	-0.22	-1.74
	1	GENE-TBKBP1	ID_18298	0	-0.1	-0.31	-1.29
	1	GENE-TC2N	ID_18324	0	0	-0.42	-1.58
	1	GENE-TCEAL4	ID_18333	0	-0.06	-0.41	-1.48
	1	GENE-TCFL5	ID_18355	0	0.17	-0.03	-0.98
	1	GENE-TDRP	ID_18395	0	0.04	-0.15	-1.07
	1	GENE-TEX9	ID_18469	0	-0.27	-0.15	-1.18
	1	GENE-TGFB1	ID_18501	0	0.29	0.24	-0.82
	1	GENE-TMEM145	ID_18741	0	0.26	0.26	-1
	1	GENE-TMEM262	ID_18862	0	0.04	-0.14	-1.76
	1	GENE-TMEM266	ID_18865	0	0.13	-0.07	-2.48
	1	GENE-TMEM9	ID_18932	0	0.06	-0.13	-1.2
	1	GENE-TOLLIP	ID_19050	0	-0.05	-0.11	-1.02
	1	GENE-TPCN1	ID_19100	0	-0.05	-0.27	-1.28
	1	GENE-TRNP1	ID_19274	0	0.03	-0.25	-1.62
	1	GENE-TSPAN10	ID_19334	0	-0.33	-0.26	-2.15
	1	GENE-TSPAN16	ID_19340	0	0.25	-0.44	-2.42
	1	GENE-TSTA3	ID_19372	0	0.11	-0.12	-0.93
	1	GENE-TSTD1	ID_19373	0	0.09	0	-1.04
	1	GENE-TTLL1	ID_19421	0	0.14	-0.25	-1.43
	1	GENE-TUB	ID_19440	0	-0.17	-0.02	-1.31
	1	GENE-TUBB4A	ID_19449	0	0.2	-1.31	-4.63
	1	GENE-TULP2	ID_19462	0	-0.15	0	-1
	1	GENE-UBE4B	ID_19576	0	-0.19	-0.17	-1.05
	1	GENE-UBXN6	ID_19610	0	0.08	-0.13	-0.94
	1	GENE-UNC13A	ID_19659	0	0.28	-0.08	-1.75
	1	GENE-VMA21	ID_19846	0	0.24	0.2	-1.04
	1	GENE-VPS28	ID_19864	0	-0.12	-0.25	-1.18
	1	GENE-VWA1	ID_19910	0	0.34	0.1	-1.47
	1	GENE-WDR17	ID_19953	0	0.07	0.04	-1.23
	1	GENE-WDR34	ID_19964	0	0.19	0.04	-1.23
	1	GENE-ZDHHC1	ID_20271	0	-0.05	-0.02	-1.15
	1	GENE-ZDHHC2	ID_20280	0	0.19	0.21	-1.06

## Sheet: Profile 42
Gene Table for Profile 42 (0.0,1.0,2.0,3.0)
Num. Genes Expected	Num. Genes Assigned	P-Value	Significant
373	122.1	2.4e-76	(significant)
-------
Selected	Weight	GeneID	SPOT	PSC-11d-D0-1	PSC-11d-D1-1	PSC-11d-D2-1	PSC-11d-D4-1
	1	GENE-A1BG	ID_1	0	0.21	1.16	2.56
	1	GENE-ABCC9	ID_57	0	0.63	2.09	3.31
	1	GENE-ABRA	ID_102	0	1.51	3.57	5.02
	1	GENE-ACTA1	ID_189	0	3.35	6.5	6.92
	1	GENE-ADAMTS12	ID_254	0	2.08	3.75	3.79
	1	GENE-ADAMTS20	ID_263	0	1.22	2.22	2.41
	1	GENE-ADCK1	ID_284	0	0.49	0.77	1.02
	1	GENE-ADPRHL1	ID_355	0	1.23	3.92	4.57
	1	GENE-ADRB2	ID_365	0	1.05	2.19	2.05
	1	GENE-AFAP1L1	ID_377	0	1.64	3.55	3.97
	1	GENE-AGAP2	ID_392	0	0.81	1	1.7
	1	GENE-AGO4	ID_409	0	0.26	0.84	1.18
	1	GENE-AJUBA	ID_454	0	0.45	0.65	1.11
	1	GENE-AKAP13	ID_469	0	0.79	1.04	1.65
	1	GENE-AKAP6	ID_477	0	1.42	3.09	3.21
	1	GENE-AKAP9	ID_481	0	0.92	1.94	1.9
	1	GENE-ALPK3	ID_558	0	0.61	1.55	1.58
	1	GENE-AMPD1	ID_592	0	2.03	5.84	6.75
	1	GENE-AMPD2	ID_593	0	0.6	1.7	2.34
	1	GENE-ANO5	ID_698	0	0.4	1.22	1.34
	1	GENE-APOBEC2	ID_794	0	2.94	4.78	4.95
	1	GENE-APOE	ID_802	0	1.13	2.12	4.25
	1	GENE-AQP3	ID_821	0	2.21	5.06	6.71
	1	GENE-ARHGEF3	ID_906	0	0.34	0.62	1.09
	1	GENE-ARL14EP	ID_936	0	0.52	0.75	1.08
	1	GENE-ARPP21	ID_986	0	1.84	3.21	3.96
	1	GENE-ART3	ID_1002	0	3.4	7.69	9.03
	1	GENE-ASB5	ID_1028	0	1.77	3.87	4.9
	1	GENE-ATAD2B	ID_1080	0	0.65	1.16	1.58
	1	GENE-ATL2	ID_1115	0	0.17	0.67	1.58
	1	GENE-ATP1B4	ID_1142	0	1.5	5.57	6.88
	1	GENE-AVPI1	ID_1237	0	0.23	0.99	1.41
	1	GENE-AZIN1	ID_1250	0	1.12	2.2	2.23
	1	GENE-B3GALT2	ID_1258	0	1.03	1.87	2.72
	1	GENE-BAG1	ID_1296	0	0.49	0.99	2.09
	1	GENE-BAG2	ID_1297	0	1.09	3.17	3.61
	1	GENE-BDKRB2	ID_1389	0	0.88	1.23	2.12
	1	GENE-BMPER	ID_1471	0	0.21	0.5	1
	1	GENE-BPGM	ID_1498	0	0.88	2.06	2.27
	1	GENE-C14H10ORF10	ID_1647	0	1.94	2.8	4.3
	1	GENE-C14H10ORF71	ID_1655	0	2.53	4.81	5.07
	1	GENE-C2H5ORF30	ID_1795	0	0.52	1.16	1.3
	1	GENE-C6H19ORF47	ID_1885	0	1.1	1.81	1.83
	1	GENE-C8H4ORF26	ID_1935	0	1.54	3.26	3.82
	1	GENE-CABP7	ID_1985	0	0.56	0.77	1.5
	1	GENE-CACNG1	ID_2008	0	3.25	7.81	9.16
	1	GENE-CACNG6	ID_2013	0	2.86	5.01	5.03
	1	GENE-CALCRL	ID_2033	0	0.7	1.39	1.65
	1	GENE-CAMK2A	ID_2050	0	0.91	1.85	1.95
	1	GENE-CAPN6	ID_2084	0	3.46	7.7	9.21
	1	GENE-CASKIN2	ID_2122	0	0.96	1.37	1.94
	1	GENE-CASQ2	ID_2134	0	2.88	5.24	5.12
	1	GENE-CAV3	ID_2154	0	1.98	4.27	4.17
	1	GENE-CAVIN4	ID_2158	0	1.28	3.65	5.31
	1	GENE-CCDC121	ID_2207	0	0.24	0.83	1.12
	1	GENE-CCDC59	ID_2285	0	0.27	0.55	1.08
	1	GENE-CCL19	ID_2338	0	1.08	2.89	5.76
	1	GENE-CCL27	ID_2346	0	0.09	1.2	1.91
	1	GENE-CCNJ	ID_2372	0	0.46	0.86	1.57
	1	GENE-CD74	ID_2477	0	0.77	1.36	2.81
	1	GENE-CDC25A	ID_2502	0	0.38	1.04	1.29
	1	GENE-CDC37L1	ID_2509	0	0.43	1.39	2.01
	1	GENE-CDH1	ID_2536	0	3.36	6.76	8.24
	1	GENE-CDNF	ID_2606	0	2.25	3.72	3.78
	1	GENE-CEP76	ID_2699	0	0.44	0.85	1.03
	1	GENE-CERS6	ID_2717	0	2.83	4.93	5.81
	1	GENE-CHMP5	ID_2820	0	0.28	0.68	1.42
	1	GENE-CHTOP	ID_2872	0	0.42	0.88	1.2
	1	GENE-COBLL1	ID_3115	0	0.8	2.01	2.1
	1	GENE-COQ10B	ID_3209	0	0.25	0.96	1.38
	1	GENE-COQ8A	ID_3216	0	1.06	1.75	2.15
	1	GENE-CRISPLD1	ID_3333	0	0.58	2	3.83
	1	GENE-CRY2	ID_3359	0	0.44	0.8	1.08
	1	GENE-CSRP3	ID_3415	0	3.18	5.35	5.85
	1	GENE-CTBS	ID_3431	0	1.19	2.68	2.72
	1	GENE-CTNNA3	ID_3447	0	2.5	4.2	4.52
	1	GENE-CUL2	ID_3486	0	0.07	0.47	1.06
	1	GENE-CYP2J34	ID_3578	0	1.62	3.04	3.01
	1	GENE-DDIT4L	ID_3714	0	1.3	3.35	3.32
	1	GENE-DENND5B	ID_3798	0	0.91	1.52	2.96
	1	GENE-DMD	ID_3939	0	0.91	2.23	2.46
	1	GENE-DNAJC21	ID_4005	0	0.46	0.56	1.02
	1	GENE-DNALI1	ID_4022	0	0.19	1.08	2.22
	1	GENE-DOCK4	ID_4053	0	0.81	1.4	1.62
	1	GENE-DOCK8	ID_4057	0	0.31	0.91	1.31
	1	GENE-DPYSL5	ID_4113	0	0.34	0.77	1.45
	1	GENE-DRD3	ID_4125	0	0.22	1.14	1.58
	1	GENE-DYRK1A	ID_4221	0	0.69	1.28	1.62
	1	GENE-DYRK2	ID_4223	0	0.29	0.84	1.57
	1	GENE-EGF	ID_4337	0	0	3	6.33
	1	GENE-EIF4E	ID_4395	0	0.19	0.6	1.06
	1	GENE-ERC2	ID_4594	0	0.61	1.72	1.84
	1	GENE-ETFRF1	ID_4662	0	0.2	1.58	3.23
	1	GENE-FAM13C	ID_4815	0	1.37	2.72	3.28
	1	GENE-FAM210A	ID_4893	0	1.06	2.15	2
	1	GENE-FAM26D	ID_4922	0	2.38	5.16	5.99
	1	GENE-FAM78A	ID_4964	0	0.85	3.19	4.68
	1	GENE-FAM84A	ID_4976	0	0.94	1.47	2.94
	1	GENE-FEM1A	ID_5129	0	0.55	0.98	1.22
	1	GENE-FGD4	ID_5157	0	0.48	0.68	1.23
	1	GENE-FGFRL1	ID_5190	0	1.05	2.67	2.69
	1	GENE-FGL2	ID_5194	0	2.25	3.7	5.66
	1	GENE-FILIP1	ID_5215	0	1.99	3.34	3.44
	1	GENE-FLRT2	ID_5250	0	0.41	0.85	1.63
	1	GENE-FYCO1	ID_5433	0	0.28	0.75	1.36
	1	GENE-FZD5	ID_5441	0	1.03	2.67	3.07
	1	GENE-GABRQ	ID_5482	0	2.22	3.91	4.22
	1	GENE-GCNT4	ID_5597	0	0.91	1.86	3.63
	1	GENE-GDF9	ID_5616	0	0.67	1.14	1.19
	1	GENE-GFOD1	ID_5640	0	1.42	2.17	2.79
	1	GENE-GMPR	ID_5790	0	0.2	0.96	1.51
	1	GENE-GNG11	ID_5817	0	1.28	2.51	2.71
	1	GENE-GPC3	ID_5896	0	1.93	3.06	3.51
	1	GENE-GPR21	ID_5960	0	0.58	1.58	2.32
	1	GENE-GREB1L	ID_6030	0	0.32	0.91	1.17
	1	GENE-GRTP1	ID_6082	0	1.34	2.44	2.99
	1	GENE-GYPC	ID_6166	0	1.08	1.61	2.37
	1	GENE-HBEGF	ID_6224	0	1.11	1.59	2.52
	1	GENE-HECW2	ID_6283	0	0.44	1.35	2.23
	1	GENE-HIPK3	ID_6362	0	0.98	1.91	2.04
	1	GENE-HIVEP1	ID_6367	0	0.68	1.26	1.76
	1	GENE-HORMAD1	ID_6444	0	0.68	1.14	2.07
	1	GENE-HOXD1	ID_6473	0	1.03	1.99	2.66
	1	GENE-HP	ID_6481	0	0.18	0.9	1.2
	1	GENE-HRC	ID_6504	0	2.43	5.14	5.33
	1	GENE-HSPB3	ID_6569	0	2.91	5.51	5.42
	1	GENE-HSPB8	ID_6572	0	1.97	3.19	3.35
	1	GENE-IGSF1	ID_6747	0	0.6	1.55	1.94
	1	GENE-IKBKB	ID_6762	0	0.49	0.73	1.24
	1	GENE-IL10RB	ID_6772	0	0.22	0.88	1.59
	1	GENE-IL5	ID_6840	0	0.74	2	2.77
	1	GENE-INPP4B	ID_6895	0	1.48	3.4	3.51
	1	GENE-IP6K3	ID_6934	0	0.81	1.47	1.69
	1	GENE-IQCK	ID_6956	0	-0.14	1.02	1.93
	1	GENE-ITGA4	ID_7020	0	0.92	2.5	2.6
	1	GENE-ITGB1BP2	ID_7033	0	1.88	4.31	5.29
	1	GENE-ITGB6	ID_7038	0	1.79	3.4	3.46
	1	GENE-JPH1	ID_7105	0	1.01	2.3	3.03
	1	GENE-JPH2	ID_7106	0	1.33	3.01	3.39
	1	GENE-JUN	ID_7114	0	0.37	0.63	1.24
	1	GENE-KANK1	ID_7119	0	0.27	1.5	2.42
	1	GENE-KAT6A	ID_7132	0	0.32	0.67	1.23
	1	GENE-KCNA7	ID_7159	0	1.19	2.88	2.93
	1	GENE-KCNB1	ID_7163	0	1.26	2.63	4.49
	1	GENE-KCNIP2	ID_7190	0	1.32	2.98	4.61
	1	GENE-KCNJ11	ID_7195	0	1.18	2.98	3.08
	1	GENE-KCNJ14	ID_7198	0	1.1	1.58	2.69
	1	GENE-KCNMA1	ID_7223	0	0.65	1.3	1.23
	1	GENE-KIAA0754	ID_7328	0	0.87	1.53	1.82
	1	GENE-KIF2A	ID_7395	0	0.43	1.27	1.62
	1	GENE-KLB	ID_7423	0	0.32	1.14	1.41
	1	GENE-KLF5	ID_7440	0	1.1	2.7	3.61
	1	GENE-KMO	ID_7513	0	0.29	1.95	3.61
	1	GENE-KMT5A	ID_7519	0	0.5	0.9	1.07
	1	GENE-KPNA5	ID_7533	0	0.57	1.12	1.55
	1	GENE-LARP4	ID_7641	0	0.78	1.42	1.94
	1	GENE-LDB3	ID_7682	0	3.14	5.67	5.85
	1	GENE-LIMCH1	ID_7763	0	0.16	1.48	2.33
	1	GENE-LIMS2	ID_7770	0	0.83	1.4	2.13
	1	GENE-LINS1	ID_7785	0	0.53	0.86	1.11
	1	GENE-LIPC	ID_7787	0	0.67	1.42	1.48
	1	GENE-LMOD2	ID_7825	0	2.62	4.84	6.93
	1	GENE-LMOD3	ID_7826	0	3.36	6.34	7.08
	1	GENE-LOC100155289	ID_8024	0	0	0.47	1
	1	GENE-LOC100513319	ID_8352	0	0.19	1	1.95
	1	GENE-LOC100516085	ID_8551	0	0.47	0.74	1.19
	1	GENE-LOC100518738	ID_8737	0	0.14	0.5	1.05
	1	GENE-LOC100520720	ID_8866	0	1.38	2.81	2.66
	1	GENE-LOC100521431	ID_8908	0	0.27	1.58	2.18
	1	GENE-LOC100521938	ID_8943	0	0.43	1.13	1.13
	1	GENE-LOC100523747	ID_9084	0	1.81	3.09	3.58
	1	GENE-LOC100524999	ID_9191	0	0.32	1.37	3.12
	1	GENE-LOC100525572	ID_9234	0	1.67	2.37	3.43
	1	GENE-LOC100624495	ID_9506	0	0.24	0.78	1.13
	1	GENE-LOC100736818	ID_9692	0	0.11	0.76	1.54
	1	GENE-LOC100738744	ID_9825	0	0	1.65	4.12
	1	GENE-LOC102157778	ID_9914	0	1.16	2.82	2.95
	1	GENE-LOC102161353	ID_10014	0	0.57	1.11	1.48
	1	GENE-LOC106505211	ID_10267	0	2	4.32	4.32
	1	GENE-LOC106509573	ID_10410	0	2.12	5.27	6.39
	1	GENE-LOC110255205	ID_10467	0	1.4	2.05	2.87
	1	GENE-LOC110255568	ID_10579	0	0.83	1.09	1.66
	1	GENE-LOC110255887	ID_10608	0	4.19	7.37	7.36
	1	GENE-LOC110256160	ID_10655	0	-0.09	0.51	0.98
	1	GENE-LOC110257484	ID_10806	0	1.62	3.69	3.68
	1	GENE-LOC110259183	ID_11365	0	2.32	4.83	5.51
	1	GENE-LOC110260093	ID_11602	0	0.51	0.72	1.1
	1	GENE-LOC110261290	ID_11749	0	0.23	0.73	1.2
	1	GENE-LOC110261401	ID_11804	0	0.49	1.22	1.34
	1	GENE-LOC110261647	ID_11830	0	1.08	2.31	2.23
	1	GENE-LOC396711	ID_11946	0	1.82	4.86	5.41
	1	GENE-LPCAT3	ID_11993	0	0.73	1.16	1.37
	1	GENE-LRIF1	ID_12017	0	0.45	0.88	1.1
	1	GENE-LRP4	ID_12033	0	1.44	3.22	3.41
	1	GENE-LRRC39	ID_12065	0	3.32	7.34	6.9
	1	GENE-LSMEM1	ID_12140	0	1.51	2.53	2.72
	1	GENE-LTV1	ID_12160	0	0.53	0.93	1.09
	1	GENE-MACF1	ID_12225	0	0.77	1.97	2.03
	1	GENE-MAP1LC3C	ID_12297	0	2.17	2.95	4.54
	1	GENE-MAP3K7	ID_12322	0	0.44	0.96	1.09
	1	GENE-MAP3K7CL	ID_12323	0	1.58	4	4.01
	1	GENE-MAP7D1	ID_12335	0	0.68	1.37	1.28
	1	GENE-MCCD1	ID_12444	0	0.01	0.61	1.08
	1	GENE-MCHR1	ID_12451	0	0.54	1.2	2.27
	1	GENE-METTL13	ID_12579	0	0.36	0.79	1.21
	1	GENE-MIB1	ID_12662	0	0.82	1.41	1.57
	1	GENE-MLIP	ID_12727	0	1.26	2.01	3.32
	1	GENE-MLLT3	ID_12732	0	1.26	2.47	2.67
	1	GENE-MPP5	ID_12839	0	0.1	0.6	1.34
	1	GENE-MTSS1	ID_13060	0	0.64	1.41	1.48
	1	GENE-MYBPC1	ID_13106	0	3.25	5.83	9.81
	1	GENE-MYBPH	ID_13109	0	2.36	5.45	6.04
	1	GENE-MYH1	ID_13123	0	2.14	4.97	5.32
	1	GENE-MYH7B	ID_13131	0	0.59	0.91	1.18
	1	GENE-MYL1	ID_13133	0	2.38	4.64	4.49
	1	GENE-MYL5	ID_13138	0	3.02	5.93	6.51
	1	GENE-MYLPF	ID_13148	0	2.42	5.37	6.18
	1	GENE-MYO18B	ID_13155	0	4.21	6.77	7.84
	1	GENE-MYO1G	ID_13163	0	0.72	1.72	2.45
	1	GENE-MYO3B	ID_13166	0	2.32	5.17	5.71
	1	GENE-MYOM3	ID_13182	0	2.72	5.66	5.79
	1	GENE-MYOT	ID_13183	0	1.9	5.28	6.85
	1	GENE-MYPN	ID_13187	0	2.64	4.48	4.88
	1	GENE-N4BP3	ID_13203	0	1.38	3.16	4.57
	1	GENE-NAA50	ID_13215	0	0.6	1.35	1.52
	1	GENE-NCOA1	ID_13312	0	1.27	2.03	2.22
	1	GENE-NDUFAF4	ID_13361	0	0.51	1.23	2.1
	1	GENE-NEU3	ID_13442	0	0.54	2.13	2.69
	1	GENE-NEURL1	ID_13444	0	0.39	1.7	3.42
	1	GENE-NEXN	ID_13456	0	0.73	1.91	2.01
	1	GENE-NGLY1	ID_13497	0	0.48	0.89	1.36
	1	GENE-NHLRC1	ID_13502	0	0.03	0.85	1.47
	1	GENE-NR3C2	ID_13728	0	0.81	1.78	1.64
	1	GENE-NREP	ID_13743	0	1.49	2.29	2.74
	1	GENE-NT5C1A	ID_13787	0	1.17	3.52	5
	1	GENE-NUDT4	ID_13844	0	0.69	1.26	1.61
	1	GENE-OGFOD1	ID_13939	0	0.53	0.86	1.19
	1	GENE-OTUD1	ID_14045	0	0.9	1.45	2.95
	1	GENE-PACSIN1	ID_14113	0	2.42	4.66	5.32
	1	GENE-PACSIN3	ID_14115	0	0.47	1.58	1.99
	1	GENE-PALMD	ID_14149	0	1.46	2.59	3.86
	1	GENE-PANK3	ID_14156	0	0.69	1.08	1.31
	1	GENE-PCGF5	ID_14260	0	0.21	0.59	1.13
	1	GENE-PDIK1L	ID_14353	0	0.14	0.53	1.18
	1	GENE-PI15	ID_14542	0	0.15	1.75	2.98
	1	GENE-PIGW	ID_14583	0	0.48	0.93	1.2
	1	GENE-PIK3C2B	ID_14592	0	1.32	2.34	3.33
	1	GENE-PIK3CA	ID_14595	0	0.18	0.73	1.02
	1	GENE-PIM3	ID_14609	0	0.82	1.8	3.42
	1	GENE-PLCE1	ID_14711	0	0.75	2.62	3.25
	1	GENE-PLN	ID_14775	0	1.17	1.64	2.65
	1	GENE-PLPP7	ID_14787	0	1.03	2.45	2.95
	1	GENE-PMEPA1	ID_14820	0	0.62	1.42	2.36
	1	GENE-POPDC2	ID_14943	0	2	3.32	4.64
	1	GENE-PPARGC1A	ID_14973	0	-0.14	1	2.03
	1	GENE-PPP1R3F	ID_15056	0	0.44	1.31	1.42
	1	GENE-PPTC7	ID_15097	0	0.12	0.59	1.2
	1	GENE-PROSER2	ID_15220	0	0.85	2.23	2.28
	1	GENE-PSTPIP1	ID_15375	0	0.57	1.87	2.22
	1	GENE-PSTPIP2	ID_15376	0	1.01	2.78	2.92
	1	GENE-PTGER4	ID_15402	0	0.67	0.99	1.77
	1	GENE-PTPN1	ID_15435	0	0.6	0.98	1.21
	1	GENE-PYGM	ID_15515	0	1.53	4.14	5.12
	1	GENE-RANBP3L	ID_15680	0	0.59	1.47	2.41
	1	GENE-RAP1GAP2	ID_15688	0	0.49	3.17	4.7
	1	GENE-RAPGEF3	ID_15695	0	1	2.64	3.22
	1	GENE-RARB	ID_15703	0	0.16	0.69	1.53
	1	GENE-RASL11B	ID_15731	0	0.96	1.68	2.37
	1	GENE-RBFOX1	ID_15758	0	1.69	3.38	3.39
	1	GENE-RBM18	ID_15772	0	0.53	0.89	1.15
	1	GENE-RC3H2	ID_15819	0	0.32	0.78	1.1
	1	GENE-REV1	ID_15893	0	0.58	0.83	1.13
	1	GENE-RFK	ID_15906	0	0.39	1.04	1.33
	1	GENE-RGS2	ID_15945	0	1.69	3	3.07
	1	GENE-RGS7BP	ID_15954	0	0.68	1.58	2
	1	GENE-RHOU	ID_15989	0	0.59	1.36	1.32
	1	GENE-RLN2	ID_16039	0	0.48	0.76	1.44
	1	GENE-RNF103	ID_16068	0	0.53	0.82	1.59
	1	GENE-RNF146	ID_16092	0	0.48	0.7	1.05
	1	GENE-RNF217	ID_16124	0	0.59	1.54	2.19
	1	GENE-RNF34	ID_16135	0	0.97	1.62	1.63
	1	GENE-RNMT	ID_16152	0	0.52	0.94	1.11
	1	GENE-RPP30	ID_16252	0	0.77	1.81	1.76
	1	GENE-RRAD	ID_16309	0	0.66	1.31	2.3
	1	GENE-RRAS2	ID_16315	0	0.21	1.09	1.74
	1	GENE-RRP8	ID_16330	0	0.78	1.37	1.36
	1	GENE-RUBCN	ID_16388	0	0.43	0.62	1.11
	1	GENE-S100A1	ID_16422	0	1.51	3.22	4.72
	1	GENE-SCARB2	ID_16532	0	0.86	1.41	1.6
	1	GENE-SCN10A	ID_16558	0	1.69	4.15	4.03
	1	GENE-SCN3B	ID_16564	0	3.31	5.25	5.72
	1	GENE-SDK1	ID_16617	0	0.78	1.05	1.62
	1	GENE-SEC14L1	ID_16630	0	0.46	0.99	1.1
	1	GENE-SECISBP2	ID_16652	0	0.41	0.56	1.02
	1	GENE-SELENOS	ID_16669	0	1.06	1.84	2
	1	GENE-SEMA3G	ID_16684	0	2.65	4.79	5.37
	1	GENE-SERTAD3	ID_16761	0	0.34	0.9	1.67
	1	GENE-SFMBT1	ID_16796	0	0.88	1.45	1.89
	1	GENE-SHISA2	ID_16896	0	2.89	5.45	6.21
	1	GENE-SLAIN2	ID_16997	0	0.59	0.84	1.17
	1	GENE-SLC18A2	ID_17057	0	0.74	1.12	1.35
	1	GENE-SLC25A4	ID_17129	0	0.69	1.59	1.54
	1	GENE-SLC25A47	ID_17137	0	0.95	1.73	3.24
	1	GENE-SLC35F3	ID_17218	0	0.68	1.17	1.86
	1	GENE-SLC39A5	ID_17253	0	0.37	0.64	1.18
	1	GENE-SLC5A10	ID_17297	0	1.16	2.68	2.83
	1	GENE-SLFN11	ID_17368	0	0.4	2.43	3.4
	1	GENE-SLK	ID_17380	0	0.31	0.5	1.02
	1	GENE-SMG5	ID_17428	0	0.44	0.91	1.14
	1	GENE-SMPX	ID_17469	0	3.08	6.58	7
	1	GENE-SNIP1	ID_17504	0	0.31	0.66	1.01
	1	GENE-SPATA13	ID_17653	0	-0.05	1.04	2.46
	1	GENE-SPATA21	ID_17660	0	0.57	1	1
	1	GENE-SPG20	ID_17700	0	0.64	1.06	1.58
	1	GENE-SPIN4	ID_17714	0	0.17	0.87	1.46
	1	GENE-STAB1	ID_17896	0	0.58	0.93	1
	1	GENE-STAC3	ID_17900	0	3.07	5.54	5.72
	1	GENE-STBD1	ID_17931	0	0.78	1.66	2.02
	1	GENE-STRC	ID_17991	0	0.78	1.4	1.42
	1	GENE-SYNPO2	ID_18128	0	1.22	2.4	2.75
	1	GENE-SYPL2	ID_18134	0	3.08	4.6	5.89
	1	GENE-TBC1D10A	ID_18261	0	0.28	0.89	1.69
	1	GENE-TBC1D23	ID_18276	0	0.28	0.64	1.23
	1	GENE-TEAD4	ID_18399	0	1.13	2.57	2.54
	1	GENE-TFB2M	ID_18480	0	0.62	1.04	1.47
	1	GENE-THSD7A	ID_18561	0	1.22	2.89	3.73
	1	GENE-TIGD4	ID_18583	0	0.69	1.04	1.38
	1	GENE-TLK2	ID_18630	0	0.4	0.75	1.13
	1	GENE-TMCC3	ID_18679	0	1	2.44	2.74
	1	GENE-TMEM131L	ID_18726	0	0.6	0.82	1.44
	1	GENE-TMEM150C	ID_18746	0	1.61	2.53	4.63
	1	GENE-TMEM176A	ID_18770	0	1.08	2.38	3.83
	1	GENE-TMEM182	ID_18779	0	2.5	5.82	6.48
	1	GENE-TMEM233	ID_18831	0	2.96	4.17	6.41
	1	GENE-TMOD1	ID_18945	0	2.17	4.21	4.75
	1	GENE-TNIK	ID_19012	0	0.69	1.16	1.81
	1	GENE-TNNC1	ID_19022	0	1.6	4.54	5.06
	1	GENE-TNNC2	ID_19023	0	0.72	4.5	7.17
	1	GENE-TNNI1	ID_19024	0	2.61	5.51	5.88
	1	GENE-TNNI2	ID_19025	0	3.69	6.53	7.32
	1	GENE-TNNT2	ID_19028	0	2.86	5.44	5.57
	1	GENE-TNNT3	ID_19029	0	5.62	9.1	10.73
	1	GENE-TP53BP2	ID_19088	0	0.6	1.01	1.5
	1	GENE-TPM2	ID_19113	0	0.51	1.21	1.14
	1	GENE-TRDN	ID_19174	0	3.03	5.6	5.88
	1	GENE-TRIM54	ID_19226	0	2.77	5.56	6.74
	1	GENE-TSC22D3	ID_19311	0	0.61	0.96	1.4
	1	GENE-TSPAN2	ID_19344	0	1.25	2.56	2.71
	1	GENE-TSPYL5	ID_19362	0	0.21	0.85	1.09
	1	GENE-TSR2	ID_19364	0	0.42	1.09	1.25
	1	GENE-TTLL11	ID_19423	0	1.38	3.5	3.62
	1	GENE-TUBA8	ID_19444	0	0.82	1.94	2.75
	1	GENE-TXLNB	ID_19481	0	2.73	6.1	6.1
	1	GENE-UBA3	ID_19520	0	0.6	0.97	1.18
	1	GENE-UPF2	ID_19682	0	0.43	0.67	1.2
	1	GENE-USP2	ID_19727	0	0.92	2.05	1.95
	1	GENE-UTP23	ID_19773	0	0.48	1.08	1.33
	1	GENE-VASH2	ID_19800	0	0.72	1.21	1.31
	1	GENE-VGLL3	ID_19832	0	-0.05	0.44	0.96
	1	GENE-VPS37B	ID_19871	0	0.8	1.27	1.5
	1	GENE-WIPF3	ID_20035	0	1.53	2.53	2.83
	1	GENE-WNK4	ID_20046	0	0.47	1.17	1.58
	1	GENE-WSB2	ID_20072	0	0.3	0.8	1.09
	1	GENE-XIRP1	ID_20093	0	0.77	2.18	2.87
	1	GENE-YAF2	ID_20129	0	0.47	0.97	1.12
	1	GENE-ZBTB10	ID_20188	0	0.48	0.64	1.23
	1	GENE-ZBTB43	ID_20213	0	0.55	0.81	1.18
	1	GENE-ZBTB6	ID_20221	0	0.51	0.81	1.05
	1	GENE-ZCCHC12	ID_20254	0	1.85	3.41	5.06
	1	GENE-ZCWPW1	ID_20268	0	0.25	0.71	1.57
	1	GENE-ZKSCAN7	ID_20351	0	0.73	1.45	1.53
	1	GENE-ZNF385D	ID_20467	0	-0.22	1.34	2.65
	1	GENE-ZNF641	ID_20558	0	1.04	1.56	2.37

## Sheet: Profile 40
Gene Table for Profile 40 (0.0,1.0,1.0,3.0)
Num. Genes Expected	Num. Genes Assigned	P-Value	Significant
366	145	4.9e-55	(significant)
-------
Selected	Weight	GeneID	SPOT	PSC-11d-D0-1	PSC-11d-D1-1	PSC-11d-D2-1	PSC-11d-D4-1
	1	GENE-ABCD4	ID_61	0	0.48	0.44	2.54
	1	GENE-ACBD3	ID_128	0	0.41	0.25	1.17
	1	GENE-ACE2	ID_137	0	0.58	0.32	2.17
	1	GENE-ADAMTS3	ID_264	0	0.57	0.62	2.03
	1	GENE-AGMO	ID_405	0	1	0.79	2.06
	1	GENE-ALB	ID_502	0	0.87	0.67	2.03
	1	GENE-AMCF-II	ID_571	0	0.16	-0.29	3.36
	1	GENE-ANGPTL1	ID_617	0	1.36	1.1	5.46
	1	GENE-ANKLE2	ID_638	0	0.45	0.45	1.23
	1	GENE-ANKRD49	ID_671	0	0.66	0.66	1.36
	1	GENE-ANKRD52	ID_673	0	0.53	0.37	1.25
	1	GENE-AOAH	ID_725	0	1.17	1.74	6.28
	1	GENE-AOC2	ID_727	0	0.5	0.38	2.43
	1	GENE-APOA1	ID_788	0	0.99	1.1	3.35
	1	GENE-ARHGEF26	ID_904	0	0.38	0.33	1.52
	1	GENE-ARL4A	ID_943	0	0.52	1.26	2.84
	1	GENE-ASB13	ID_1019	0	0.97	0.56	1.73
	1	GENE-ASB9	ID_1032	0	0.82	0.39	4.06
	1	GENE-ATAD1	ID_1078	0	0.16	0.34	2.36
	1	GENE-BID	ID_1434	0	0.27	0.36	1.96
	1	GENE-C13H3ORF58	ID_1640	0	0.29	0.48	2.02
	1	GENE-C16H5ORF22	ID_1677	0	0.58	0.89	2.26
	1	GENE-C1R	ID_1754	0	1.1	0.86	2.77
	1	GENE-C1S	ID_1756	0	1.43	1.18	2.76
	1	GENE-C2H11ORF96	ID_1777	0	0.96	1.01	2.37
	1	GENE-C2H5ORF24	ID_1794	0	0.2	0.24	1.1
	1	GENE-C4A	ID_1830	0	2.46	1.58	8.85
	1	GENE-C8H4ORF19	ID_1933	0	1	0.37	3.39
	1	GENE-CACNA1A	ID_1990	0	0.19	0.38	1.36
	1	GENE-CADM2	ID_2020	0	0.87	0.81	3.61
	1	GENE-CAMK2D	ID_2052	0	0.4	0.85	2.24
	1	GENE-CASP7	ID_2129	0	0.29	0.3	1.75
	1	GENE-CBLL1	ID_2166	0	0.2	0.43	1.3
	1	GENE-CCDC115	ID_2203	0	0.28	0.54	1.46
	1	GENE-CCL8	ID_2351	0	1.75	0.58	6.83
	1	GENE-CD274	ID_2436	0	0.76	0.75	5.77
	1	GENE-CD40	ID_2457	0	0.51	0.26	1.63
	1	GENE-CDC14A	ID_2496	0	0.24	0.49	2.12
	1	GENE-CDHR4	ID_2561	0	0.51	0.8	5.64
	1	GENE-CELF4	ID_2643	0	1.39	0.77	3.97
	1	GENE-CFAP53	ID_2738	0	0.63	0.38	1.27
	1	GENE-CFH	ID_2754	0	0.21	-0.4	4
	1	GENE-CHI3L1	ID_2800	0	1.44	2.16	4.85
	1	GENE-CHMP7	ID_2822	0	0.16	0	1.65
	1	GENE-CIITA	ID_2886	0	1	1.19	2.37
	1	GENE-CLEC2B	ID_2963	0	0.68	1.14	4.54
	1	GENE-CLEC2D	ID_2964	0	1	0.72	4.08
	1	GENE-CLP1	ID_3001	0	0.2	0.23	1.06
	1	GENE-CMYA5	ID_3047	0	1.49	1.58	3.97
	1	GENE-CNP	ID_3087	0	0.92	0.8	3.91
	1	GENE-CPNE8	ID_3269	0	0.28	0.02	2.11
	1	GENE-CPNE9	ID_3270	0	0.74	0.92	1.81
	1	GENE-CREBRF	ID_3315	0	0.63	0.71	1.74
	1	GENE-CRY1	ID_3358	0	0.63	0.5	1.23
	1	GENE-CSPG5	ID_3408	0	0.3	1.02	3.31
	1	GENE-CSRNP2	ID_3411	0	0.25	0.31	1.73
	1	GENE-CTSS	ID_3470	0	0.5	0.23	3.75
	1	GENE-CXADR	ID_3512	0	0.74	0.85	2.72
	1	GENE-CXCL10	ID_3513	0	4	4.54	10.49
	1	GENE-CXCL12	ID_3515	0	1.48	1.63	4.91
	1	GENE-CXCL16	ID_3518	0	0.01	-0.12	2.93
	1	GENE-CXCR6	ID_3526	0	0.36	0.46	1.29
	1	GENE-CYP27B1	ID_3567	0	1.06	1.13	2.57
	1	GENE-DAAM1	ID_3606	0	0.16	0.3	1.22
	1	GENE-DACT1	ID_3613	0	0.04	0.32	1.43
	1	GENE-DAXX	ID_3633	0	0.21	0.06	2.39
	1	GENE-DDX11	ID_3724	0	0.22	0.1	1.01
	1	GENE-DDX24	ID_3732	0	0.2	0.37	1.29
	1	GENE-DDX60	ID_3758	0	0.06	0.89	5.24
	1	GENE-DLG3	ID_3915	0	0.26	0.36	3.77
	1	GENE-DLX1	ID_3929	0	0.81	0.94	2.21
	0.5	GENE-DNAH9	ID_3973	0	0	0	2.46
	1	GENE-DOCK10	ID_4049	0	0.89	0.75	1.86
	1	GENE-DOT1L	ID_4072	0	0.17	0.49	1.27
	1	GENE-DPPA2	ID_4097	0	0.97	0.68	2.75
	1	GENE-DROSHA	ID_4131	0	0.19	0.29	1.08
	1	GENE-E2F3	ID_4234	0	0.37	0.23	1.12
	0.5	GENE-EDN1	ID_4283	0	0	0.07	4.19
	1	GENE-EEF1AKMT3	ID_4295	0	0.36	0.26	1.37
	1	GENE-EGR2	ID_4347	0	1.34	1.57	3.14
	0.5	GENE-EHF	ID_4356	0	0	1	2.58
	1	GENE-ELF1	ID_4419	0	0.19	-0.05	1.39
	1	GENE-ELK4	ID_4428	0	0.29	0.39	1.36
	1	GENE-ENDOD1	ID_4494	0	0.57	0.91	2.28
	1	GENE-ENPEP	ID_4510	0	1.04	1.45	4.9
	1	GENE-ETV3	ID_4671	0	0.01	0.12	1.02
	1	GENE-FAM212A	ID_4895	0	0.64	0.7	2.88
	1	GENE-FAM98C	ID_4988	0	0.31	0.48	1.68
	1	GENE-FBXO2	ID_5063	0	0.69	0.13	3.19
	1	GENE-FBXO40	ID_5079	0	1.32	1.32	3.09
	1	GENE-FBXW7	ID_5097	0	0.25	0.7	1.79
	1	GENE-FMR1	ID_5271	0	0.04	-0.02	1.37
	1	GENE-FOSB	ID_5300	0	1.74	1.22	3.25
	1	GENE-FUT8	ID_5420	0	0.66	0.63	1.52
	1	GENE-FZD6	ID_5442	0	0.13	0.47	1.88
	1	GENE-GALNT5	ID_5518	0	0.08	0	1.15
	0.5	GENE-GARNL3	ID_5542	0	0	0	1.58
	1	GENE-GGT1	ID_5661	0	0.68	1.51	5.93
	1	GENE-GGT5	ID_5662	0	1.03	1.58	4.19
	1	GENE-GM2A	ID_5777	0	0.57	0.25	3.98
	1	GENE-GNG4	ID_5823	0	1.7	1.82	4.2
	1	GENE-GPATCH4	ID_5889	0	0.51	0.52	1.5
	1	GENE-GPBP1L1	ID_5893	0	0.14	0.25	1.05
	1	GENE-GPR17	ID_5948	0	0.58	0.65	1.64
	1	GENE-GPR63	ID_5981	0	0.46	1.55	6.07
	1	GENE-GPRC5B	ID_5994	0	0.15	0.3	1.4
	1	GENE-GRAMD2A	ID_6019	0	0.17	-0.04	1.73
	1	GENE-GSK3B	ID_6097	0	0.12	0.41	1.21
	1	GENE-GVIN1	ID_6160	0	1.12	1.1	6.96
	1	GENE-HAX1	ID_6221	0	0.12	0.37	1.51
	1	GENE-HIPK2	ID_6361	0	0.57	0.79	1.97
	1	GENE-HIST1H2BD	ID_6365	0	0.66	0.82	3.21
	1	GENE-HLF	ID_6376	0	0.04	0.29	1.44
	1	GENE-ID4	ID_6637	0	1.22	1.44	2.94
	1	GENE-IDO1	ID_6645	0	2.61	3.51	7.08
	1	GENE-IFIT1	ID_6662	0	0.49	1.76	8.03
	1	GENE-IFIT3	ID_6664	0	0.34	2.16	7.87
	1	GENE-IFRD1	ID_6708	0	0.52	0.55	1.54
	1	GENE-IL1RAPL2	ID_6809	0	0.21	1.74	5.53
	1	GENE-IL4I1	ID_6838	0	0.16	0.13	2.33
	1	GENE-IL7	ID_6845	0	0.36	0.28	2.21
	1	GENE-IPO13	ID_6938	0	0.59	0.63	1.77
	1	GENE-IRF1	ID_6971	0	0.11	-0.1	2.96
	1	GENE-KBTBD8	ID_7150	0	0.34	1.21	3.61
	1	GENE-KDM7A	ID_7287	0	0.57	0.82	2.79
	1	GENE-KLF15	ID_7434	0	0.97	0.97	2.08
	1	GENE-LIX1	ID_7796	0	0.84	0.79	1.68
	1	GENE-LOC100152722	ID_7897	0	0.83	0.72	1.67
	1	GENE-LOC100155195	ID_8018	0	0.72	0.89	7.63
	1	GENE-LOC100512727	ID_8315	0	0.76	0.58	3.91
	1	GENE-LOC100512780	ID_8318	0	0.79	0.19	3.09
	1	GENE-LOC100513601	ID_8375	0	0.52	0.55	2.57
	1	GENE-LOC100514500	ID_8447	0	0.27	0.63	1.54
	1	GENE-LOC100515902	ID_8543	0	0.9	0.75	3.94
	0.5	GENE-LOC100523668	ID_9074	0	0	-0.16	4.23
	1	GENE-LOC100525346	ID_9215	0	0.25	0.13	1.24
	1	GENE-LOC100525396	ID_9218	0	0.89	0.36	3.53
	1	GENE-LOC100621538	ID_9350	0	0.81	0.32	2.22
	1	GENE-LOC100621915	ID_9375	0	0.65	0.8	1.83
	1	GENE-LOC100623441	ID_9441	0	0.19	0.59	2.18
	1	GENE-LOC100627091	ID_9631	0	0.6	0.55	1.22
	1	GENE-LOC100736825	ID_9694	0	0.53	0.85	2.49
	1	GENE-LOC100737977	ID_9784	0	0.06	-0.2	1.89
	1	GENE-LOC100738859	ID_9833	0	1.21	1.53	3.62
	1	GENE-LOC102161784	ID_10021	0	0.46	0.29	5.73
	1	GENE-LOC102162202	ID_10034	0	1.27	1.91	5.14
	1	GENE-LOC102165335	ID_10116	0	0.22	0.42	1.85
	1	GENE-LOC102167165	ID_10168	0	0.88	0.56	2.25
	1	GENE-LOC102167757	ID_10186	0	0.59	0.6	1.95
	1	GENE-LOC106504234	ID_10218	0	1.5	2.34	4.93
	1	GENE-LOC106506214	ID_10297	0	0.49	0.26	1.43
	1	GENE-LOC106509717	ID_10421	0	2	1.58	4.1
	1	GENE-LOC110255249	ID_10490	0	0.69	0.39	2.11
	1	GENE-LOC110255360	ID_10547	0	0.64	1.1	7.15
	1	GENE-LOC110255361	ID_10548	0	0.95	1.21	7.56
	1	GENE-LOC110255782	ID_10598	0	0.85	1.42	4.71
	1	GENE-LOC110258923	ID_11235	0	0.6	0.38	1.25
	1	GENE-LOC110259698	ID_11517	0	0.5	0.42	1.5
	1	GENE-LOC110261101	ID_11733	0	0.42	0.28	1.9
	1	GENE-LOC110261309	ID_11761	0	0.58	0.58	1.19
	0.5	GENE-LOC110261673	ID_11844	0	0	0.19	4.85
	1	GENE-LOC641352	ID_11966	0	0.27	0.51	2.88
	1	GENE-LOC780435	ID_11972	0	0.21	0.59	5.16
	1	GENE-LRRTM2	ID_12118	0	1.58	2.91	6.43
	1	GENE-LSM10	ID_12128	0	0.42	0.4	1.39
	1	GENE-MAFK	ID_12242	0	0.46	0.53	1.6
	1	GENE-MAMLD1	ID_12272	0	0.26	0.39	1.22
	1	GENE-MAN1C1	ID_12277	0	0.98	0.56	1.55
	1	GENE-MAP3K14	ID_12312	0	0.32	0.45	1.21
	1	GENE-MAP3K9	ID_12325	0	0.87	0.74	2.19
	1	GENE-MARCKSL1	ID_12378	0	1.4	1.26	2.93
	1	GENE-MAT2B	ID_12399	0	0.33	0.53	1.34
	1	GENE-MAX	ID_12408	0	0.42	0.19	1.68
	1	GENE-MB21D1	ID_12410	0	0.19	0.21	4.37
	1	GENE-MCL1	ID_12454	0	0.04	0.29	1.32
	1	GENE-MED13	ID_12509	0	0.16	0.19	1.15
	1	GENE-METTL1	ID_12576	0	0.33	0.25	1.85
	1	GENE-MFSD14A	ID_12624	0	0.5	0.35	1.17
	1	GENE-MMP13	ID_12753	0	0.66	1	2.66
	1	GENE-MOB3C	ID_12786	0	0.1	0.1	1.01
	1	GENE-MORC3	ID_12803	0	0.38	0.78	3.51
	1	GENE-MPST	ID_12846	0	0.99	0.65	2.09
	1	GENE-MRAP2	ID_12855	0	2.93	3.55	7.64
	1	GENE-MRPL32	ID_12900	0	0.36	0.41	1.57
	1	GENE-MRPL50	ID_12919	0	0.33	0.5	1.23
	1	GENE-MSX1	ID_13000	0	1.78	1.25	4.46
	1	GENE-MXD1	ID_13094	0	0.08	0.27	2.58
	1	GENE-MYBPC2	ID_13107	0	0.22	0.58	2.32
	1	GENE-MYCBPAP	ID_13114	0	0.42	0.55	1.16
	1	GENE-MYF6	ID_13122	0	0.5	1.88	6.3
	1	GENE-N4BP1	ID_13199	0	0.25	0.18	1.95
	1	GENE-NAF1	ID_13233	0	0.72	0.48	1.43
	1	GENE-NCK2	ID_13303	0	0.67	0.49	1.8
	1	GENE-NDUFAB1	ID_13357	0	0.02	0.49	1.4
	1	GENE-NEGR1	ID_13409	0	2.12	2.5	5.4
	1	GENE-NEMP2	ID_13432	0	0.11	0.38	2.28
	1	GENE-NLRC5	ID_13565	0	2.1	2.29	5.62
	0.5	GENE-NPSR1	ID_13697	0	0	1.32	3.58
	1	GENE-NR4A2	ID_13729	0	0	0.34	1.26
	1	GENE-NSMCE3	ID_13777	0	0.56	0.34	1.4
	1	GENE-NT5C3A	ID_13789	0	0.45	0.01	3.95
	1	GENE-NUB1	ID_13818	0	0.07	-0.01	2.04
	1	GENE-NUPR1	ID_13879	0	1.76	0.86	4.39
	1	GENE-NXPE3	ID_13893	0	0.68	0.38	2.37
	1	GENE-OGFR	ID_13942	0	0.32	0.13	1.55
	1	GENE-OPTN	ID_13987	0	0.03	0.06	1.11
	1	GENE-OTOP1	ID_14037	0	0	-0.21	1.58
	1	GENE-OTUD4	ID_14047	0	0.53	0.87	2.32
	1	GENE-P2RX1	ID_14074	0	0.45	0.63	2
	1	GENE-PAPD5	ID_14163	0	0.04	-0.22	1.74
	1	GENE-PARP11	ID_14192	0	0.67	0.45	3.41
	1	GENE-PARP9	ID_14200	0	0.07	-0.15	3.99
	1	GENE-PCDH19	ID_14249	0	1.58	1.77	4.19
	1	GENE-PDE12	ID_14314	0	0.29	0.52	2.59
	1	GENE-PDGFRA	ID_14341	0	0.38	0.19	1.28
	1	GENE-PDRG1	ID_14370	0	0.18	0.41	1.29
	1	GENE-PELI1	ID_14401	0	0.43	0.6	1.47
	1	GENE-PELP1	ID_14405	0	0.33	0.27	2.16
	1	GENE-PIP4K2C	ID_14619	0	1	0.58	2.7
	1	GENE-PLAC8	ID_14691	0	0.29	0.14	7.56
	1	GENE-PLAC8L1	ID_14692	0	0.42	0.58	1.87
	1	GENE-PLEKHA4	ID_14733	0	1.04	1.63	4.25
	1	GENE-PLEKHA7	ID_14736	0	0.42	0.32	6.01
	1	GENE-PLEKHG1	ID_14743	0	0.81	0.58	2.78
	1	GENE-PMAIP1	ID_14815	0	0.38	0.56	3.81
	0.5	GENE-PNMA8A	ID_14846	0	0	0	1.49
	1	GENE-POLR2K	ID_14915	0	0.11	0.38	1.15
	1	GENE-PPP1R1B	ID_15041	0	1.22	0.22	6.75
	1	GENE-PRAG1	ID_15108	0	0.99	0.59	1.77
	1	GENE-PRDM1	ID_15116	0	0.87	1.11	3.09
	1	GENE-PSMA5	ID_15322	0	0.14	0.44	1.38
	1	GENE-PSMA6	ID_15323	0	0.05	-0.02	1.24
	1	GENE-PTHLH	ID_15419	0	0.79	0.22	5.65
	1	GENE-PTPRB	ID_15453	0	1.07	0.77	2.6
	1	GENE-PTPRZ1	ID_15472	0	0.91	1.86	4.74
	1	GENE-PTX3	ID_15479	0	1.53	1.74	6.49
	1	GENE-PYGO1	ID_15516	0	0.31	0.49	1.05
	1	GENE-QTRT2	ID_15539	0	0.81	0.59	1.65
	1	GENE-R3HCC1L	ID_15542	0	0.32	0.34	1.24
	1	GENE-RARRES2	ID_15705	0	0.71	0.59	1.4
	1	GENE-RASGEF1B	ID_15719	0	0.97	0.53	2.18
	1	GENE-RASGRP3	ID_15725	0	0.22	0.46	1.65
	1	GENE-RCSD1	ID_15838	0	1.2	1.61	4.2
	1	GENE-REC8	ID_15852	0	0.01	0.03	1.6
	0.5	GENE-REM2	ID_15873	0	0	0	1.92
	1	GENE-RFTN1	ID_15912	0	0.71	0.47	1.48
	1	GENE-RFTN2	ID_15913	0	0.13	0.13	1.85
	1	GENE-RFX2	ID_15917	0	0.31	0.62	1.79
	1	GENE-RGS4	ID_15950	0	1.48	1.26	3.01
	1	GENE-RHBDF2	ID_15964	0	0.06	-0.14	1.43
	1	GENE-RHCG	ID_15970	0	1.17	2.16	5.68
	1	GENE-RICTOR	ID_15999	0	0.15	0.34	1.76
	1	GENE-RILPL1	ID_16004	0	0.36	0.58	1.37
	1	GENE-RILPL2	ID_16005	0	0.17	0.26	1.65
	1	GENE-RNASET2	ID_16063	0	0.61	0.27	2.59
	1	GENE-RND1	ID_16064	0	1.01	0.4	3.75
	1	GENE-RNF24	ID_16131	0	0.1	0.37	2.58
	1	GENE-RORB	ID_16171	0	0	0.29	2.5
	1	GENE-RSAD2	ID_16335	0	2.7	2.86	10.71
	1	GENE-RUNDC1	ID_16394	0	0.62	0.65	1.31
	1	GENE-SAA3	ID_16447	0	1.56	1.42	2.99
	1	GENE-SAMD8	ID_16474	0	0.49	0.86	2.04
	1	GENE-SC5D	ID_16515	0	1.3	0.76	2.37
	1	GENE-SCFD2	ID_16540	0	0.16	0.19	1.05
	1	GENE-SCN1A	ID_16560	0	1.58	0.58	5.44
	1	GENE-SDCBP	ID_16602	0	0.26	0.16	1.33
	1	GENE-SDHAF1	ID_16611	0	0.48	0.32	1.03
	1	GENE-SECTM1	ID_16654	0	1.17	1.75	3.56
	1	GENE-SENP3	ID_16700	0	0.46	0.34	1.1
	1	GENE-SERPING1	ID_16755	0	0.16	-0.01	1.95
	1	GENE-SETX	ID_16781	0	0.3	0.68	3.41
	1	GENE-SFRP1	ID_16801	0	0.22	0.21	2.43
	1	GENE-SFRP2	ID_16802	0	0.37	0.3	2.19
	1	GENE-SGK1	ID_16827	0	0.77	0.43	2.98
	0.5	GENE-SIGLEC1	ID_16927	0	0	0.35	1.97
	1	GENE-SIM1	ID_16938	0	1.09	1.55	3.49
	1	GENE-SIRT1	ID_16949	0	0.21	0.22	1.2
	1	GENE-SLA-1	ID_16980	0	0.56	0.78	2.77
	1	GENE-SLA-2	ID_16982	0	0.55	0.72	2.43
	1	GENE-SLA-3	ID_16983	0	0.11	0	2.67
	1	GENE-SLA-DQB1	ID_16993	0	1.83	1.12	3.39
	1	GENE-SLC13A5	ID_17025	0	0.53	0.56	1.55
	1	GENE-SLC15A3	ID_17030	0	0.85	0.47	3.39
	1	GENE-SLC1A4	ID_17066	0	0.41	0.32	1.46
	1	GENE-SLC22A5	ID_17086	0	0.44	0.09	2.41
	1	GENE-SLC25A25	ID_17113	0	0.08	0.09	1.8
	1	GENE-SLC25A30	ID_17119	0	0.06	0.06	1.15
	1	GENE-SLC25A38	ID_17127	0	0.56	0.37	1.88
	1	GENE-SLC2A6	ID_17177	0	0.51	0.56	2.04
	1	GENE-SLC35G1	ID_17222	0	0.79	0.86	1.8
	1	GENE-SLC7A2	ID_17331	0	0.57	0.49	2.65
	1	GENE-SMAD1	ID_17389	0	0.3	0.45	1.49
	1	GENE-SOD2	ID_17576	0	0.07	-0.17	1.82
	1	GENE-SOX11	ID_17601	0	0.07	0.45	1.55
	1	GENE-SPTB	ID_17768	0	1	1.42	5.36
	1	GENE-SPTBN1	ID_17769	0	0.49	0.76	1.65
	1	GENE-SRGAP3	ID_17799	0	0.18	0.22	1.42
	1	GENE-STAT2	ID_17922	0	0.49	0.56	3.91
	1	GENE-STEAP4	ID_17938	0	0.62	0.8	6.21
	1	GENE-STK40	ID_17965	0	0.27	0.39	1.1
	1	GENE-STOML1	ID_17974	0	0.29	0.61	2.5
	1	GENE-STX11	ID_18004	0	0.27	0.45	2.49
	1	GENE-SULT2B1	ID_18045	0	0.16	0.08	2.2
	1	GENE-TACSTD2	ID_18179	0	0.33	0.07	2.21
	1	GENE-TAP1	ID_18223	0	0.03	-0.09	3.69
	1	GENE-TAP2	ID_18224	0	0.12	-0.14	3.56
	1	GENE-TBCC	ID_18292	0	0.67	0.66	1.34
	1	GENE-TBX20	ID_18315	0	1.58	1	3.7
	1	GENE-TBX3	ID_18318	0	0.4	0.42	1.4
	1	GENE-TCAP	ID_18326	0	1.36	3.3	7.61
	1	GENE-TCF21	ID_18346	0	0	-0.37	3.33
	1	GENE-TCF4	ID_18351	0	0.22	0.07	1.26
	1	GENE-TDRD5	ID_18390	0	1	0.58	2.91
	1	GENE-TDRD7	ID_18392	0	0.65	0.39	3.12
	1	GENE-TESC	ID_18430	0	0.74	0.74	2.58
	1	GENE-THBS4	ID_18538	0	0.5	0.83	4.38
	1	GENE-TICAM2	ID_18575	0	0.94	0.46	2.11
	1	GENE-TIGAR	ID_18580	0	1.36	1.03	3.33
	1	GENE-TLDC2	ID_18624	0	0.57	0.14	2.61
	1	GENE-TLE4	ID_18627	0	0.09	0.38	1.16
	1	GENE-TLR2	ID_18637	0	0.61	0.4	1.32
	1	GENE-TMEM140	ID_18737	0	0.27	0.8	3.01
	1	GENE-TMEM185B	ID_18785	0	0.53	0.62	1.34
	1	GENE-TMEM268	ID_18867	0	0.7	0.29	1.92
	1	GENE-TMEM64	ID_18909	0	0.04	0.67	1.93
	1	GENE-TMTC1	ID_18965	0	1.11	1.02	2.32
	1	GENE-TMTC2	ID_18966	0	0.86	0.38	2.37
	1	GENE-TNFAIP6	ID_18980	0	0.83	0.3	2.88
	1	GENE-TNFAIP8	ID_18981	0	0.73	0.89	1.91
	1	GENE-TNFRSF11B	ID_18986	0	0.88	0.94	2.7
	1	GENE-TNFSF15	ID_19007	0	0.91	0.11	4.86
	1	GENE-TOPORS	ID_19073	0	0.49	0.54	1.46
	1	GENE-TOR3A	ID_19079	0	0.02	0.33	2.89
	1	GENE-TPD52L1	ID_19103	0	0.42	0.74	1.92
	1	GENE-TRAFD1	ID_19149	0	0.73	0.83	2.21
	1	GENE-TRIM26	ID_19203	0	0.79	0.86	3.79
	1	GENE-TRIM56	ID_19228	0	0.04	-0.1	1.41
	1	GENE-TSPAN13	ID_19337	0	0.3	-0.06	3.22
	1	GENE-TTC9	ID_19413	0	0.06	0.28	1.3
	1	GENE-TVP23A	ID_19470	0	0.18	0.4	1.03
	1	GENE-TXNDC15	ID_19487	0	0.28	0.36	1.06
	1	GENE-TXNIP	ID_19494	0	0.08	0.01	1.34
	1	GENE-TYW1	ID_19507	0	0.25	0.43	1.1
	1	GENE-UBD	ID_19537	0	1.68	2.51	5.66
	1	GENE-UBE2D1	ID_19541	0	0.05	0.51	1.73
	1	GENE-UBE2L6	ID_19556	0	0.09	0.04	4.69
	1	GENE-UGCG	ID_19633	0	0.31	0.69	1.67
	1	GENE-UHMK1	ID_19642	0	0.25	0.16	1.16
	1	GENE-UMPS	ID_19656	0	0.34	0.22	1.2
	1	GENE-USF1	ID_19708	0	0.25	0.19	1.02
	1	GENE-USP6NL	ID_19761	0	0.07	0.1	1.41
	1	GENE-VAV3	ID_19807	0	1.32	1.33	2.69
	1	GENE-VEPH1	ID_19826	0	0.19	0.42	1.06
	1	GENE-WASHC4	ID_19934	0	0.23	0.46	1.36
	1	GENE-WDFY2	ID_19944	0	0.59	0.47	2.92
	1	GENE-WDR83	ID_20003	0	0.44	0.41	1.64
	1	GENE-ZBED1	ID_20179	0	0.76	0.57	2.51
	1	GENE-ZBP1	ID_20186	0	0.21	0.58	4.99
	1	GENE-ZC3HAV1	ID_20248	0	0.69	0.51	1.85
	1	GENE-ZCCHC2	ID_20259	0	0.68	0.46	2.91
	1	GENE-ZFPM2	ID_20322	0	0.21	0.31	1.46
	1	GENE-ZHX2	ID_20339	0	0.63	0.74	1.49
	1	GENE-ZNF165	ID_20388	0	0.29	0.24	1.12
	1	GENE-ZNF181	ID_20394	0	0.46	0.43	1.18
	1	GENE-ZNF22	ID_20411	0	0.32	0.43	1.09
	1	GENE-ZNF318	ID_20440	0	0.51	0.44	1.02
	1	GENE-ZNF33B	ID_20449	0	0.71	0.89	2.1
	1	GENE-ZNF592	ID_20538	0	0.18	0.1	1.12
	1	GENE-ZNF598	ID_20542	0	0.63	0.43	1.18
	1	GENE-ZNF658	ID_20566	0	0.17	0	2.13
	1	GENE-ZNF710	ID_20587	0	0.09	-0.08	1.43

## Sheet: Profile 48
Gene Table for Profile 48 (0.0,2.0,2.0,3.0)
Num. Genes Expected	Num. Genes Assigned	P-Value	Significant
280	158.2	5e-19	(significant)
-------
Selected	Weight	GeneID	SPOT	PSC-11d-D0-1	PSC-11d-D1-1	PSC-11d-D2-1	PSC-11d-D4-1
	1	GENE-ABLIM2	ID_98	0	2.91	2.9	4.8
	1	GENE-ACTC1	ID_193	0	4.08	5.22	5.26
	1	GENE-ADAMTS1	ID_252	0	1.28	1.31	1.35
	1	GENE-ADARB2	ID_280	0	1.32	1.81	2.46
	1	GENE-AIMP2	ID_449	0	0.81	1.16	1.3
	1	GENE-AKIRIN2	ID_484	0	0.81	1.14	1.43
	1	GENE-AMD1	ID_572	0	0.65	0.8	1.05
	1	GENE-ARHGAP10	ID_858	0	1.02	1.31	1.57
	1	GENE-ARHGAP9	ID_888	0	2.79	2.47	3.44
	1	GENE-ARRDC4	ID_993	0	0.77	0.66	1.01
	1	GENE-ASPG	ID_1060	0	1	1	1.11
	1	GENE-ATCAY	ID_1083	0	2.58	3.17	4.58
	1	GENE-ATP1B1	ID_1139	0	0.65	0.88	1.04
	1	GENE-AUTS2	ID_1232	0	1.03	1.14	1.67
	1	GENE-AXIN2	ID_1246	0	1.47	1.53	1.62
	1	GENE-BCL6	ID_1372	0	0.58	0.73	1.13
	1	GENE-BHLHE22	ID_1420	0	4.69	6.73	8.47
	1	GENE-BLNK	ID_1447	0	2.76	2.71	3.41
	1	GENE-BMP8A	ID_1469	0	2.22	2.12	2.42
	1	GENE-BMPR1A	ID_1472	0	0.78	1.07	1.2
	1	GENE-BTG1	ID_1575	0	0.79	0.72	1.14
	1	GENE-C13H3ORF80	ID_1644	0	3.36	4.13	4.61
	1	GENE-C1QTNF3	ID_1748	0	4.4	5.97	6.45
	1	GENE-C3	ID_1798	0	3.11	4.06	5.04
	1	GENE-C6H19ORF18	ID_1883	0	1.58	2	2.54
	1	GENE-CACNA1G	ID_1996	0	0.86	1.24	1.54
	1	GENE-CAGE1	ID_2025	0	0.79	1.18	1.2
	1	GENE-CAPN3	ID_2082	0	4.22	6.05	7.72
	1	GENE-CASZ1	ID_2140	0	3.44	4.94	5.45
	1	GENE-CBR3	ID_2173	0	1.62	1.99	3.19
	1	GENE-CCDC110	ID_2199	0	3.51	3.84	4.32
	1	GENE-CCDC117	ID_2204	0	0.96	0.98	1.21
	1	GENE-CCDC13	ID_2214	0	2.7	3.25	4.32
	1	GENE-CCDC141	ID_2221	0	1.81	2.78	2.83
	1	GENE-CCDC78	ID_2302	0	2.03	1.92	2.36
	1	GENE-CCL11	ID_2334	0	2.19	1.66	3.53
	1	GENE-CCSER2	ID_2398	0	1.63	1.85	1.91
	1	GENE-CD101	ID_2409	0	2.81	2.81	3.7
	1	GENE-CD1E	ID_2423	0	3.91	4.27	4.65
	1	GENE-CDC42EP2	ID_2516	0	4.94	6.05	6.67
	1	GENE-CDH18	ID_2544	0	1.58	1	2.32
	1	GENE-CDS1	ID_2615	0	2.92	2.91	3.27
	1	GENE-CFAP20	ID_2728	0	1	0.89	1.13
	1	GENE-CHAC2	ID_2769	0	1.08	1.49	1.61
	1	GENE-CHKA	ID_2807	0	1.15	1.08	1.1
	1	GENE-CHRM3	ID_2837	0	2.16	1.95	2.31
	1	GENE-CILP	ID_2887	0	2.4	2.29	3.13
	1	GENE-CILP2	ID_2888	0	0.91	1.26	1.72
	1	GENE-CLEC14A	ID_2956	0	1.75	1.61	3.12
	1	GENE-CLEC18C	ID_2959	0	1.86	2	2.1
	1	GENE-CLEC1A	ID_2960	0	2.85	2.61	3.8
	1	GENE-CNOT6L	ID_3083	0	0.85	1.23	1.43
	1	GENE-COL28A1	ID_3147	0	1.58	1.87	2.9
	1	GENE-COQ10A	ID_3208	0	1.08	0.97	1.57
	1	GENE-COX8H	ID_3237	0	4.59	4.92	5.42
	1	GENE-CPA4	ID_3242	0	2.04	1.69	2.23
	1	GENE-CTU1	ID_3477	0	0.73	0.64	1.02
	1	GENE-CX3CL1	ID_3510	0	2.96	3.37	4.94
	1	GENE-DAPK2	ID_3626	0	1.42	1.22	1.94
	1	GENE-DDX18	ID_3726	0	0.61	0.87	1.09
	1	GENE-DDX52	ID_3750	0	0.71	0.52	1.12
	1	GENE-DEPDC7	ID_3806	0	0.77	0.72	1.13
	1	GENE-DEXI	ID_3817	0	0.8	0.64	1.12
	1	GENE-DLK2	ID_3924	0	1.95	2	2.76
	1	GENE-DLL3	ID_3926	0	2.24	2.3	2.4
	1	GENE-DMRTA1	ID_3947	0	1.45	1.75	2.02
	1	GENE-DNAJA1	ID_3976	0	1.28	1.31	1.67
	1	GENE-DNAJB13	ID_3983	0	1.81	1.58	1.87
	1	GENE-DOCK11	ID_4050	0	1.48	1.33	2.17
	1	GENE-DPH3	ID_4082	0	0.76	0.92	1.22
	1	GENE-DUSP13	ID_4180	0	3.31	5.35	5.48
	1	GENE-DUSP27	ID_4190	0	2.64	3.65	4.01
	1	GENE-E2F2	ID_4233	0	2.07	2.23	3.28
	1	GENE-EAF2	ID_4242	0	1.92	2.92	3.02
	1	GENE-ECM2	ID_4266	0	1.51	1.34	2.54
	1	GENE-ERMAP	ID_4624	0	3.46	4.25	4.95
	1	GENE-EXOG	ID_4708	0	0.72	0.72	1.14
	1	GENE-EYA4	ID_4727	0	1.85	2.79	3.3
	1	GENE-FAM13B	ID_4814	0	1.67	1.97	2.05
	1	GENE-FAM186B	ID_4862	0	1	0.93	1.19
	1	GENE-FGF9	ID_5181	0	1.51	1.69	2.08
	1	GENE-FGFR4	ID_5189	0	3.84	3.75	3.89
	1	GENE-FICD	ID_5209	0	1.33	1.36	2.45
	1	GENE-FNDC5	ID_5285	0	4.13	4.84	4.93
	1	GENE-FOXO6	ID_5337	0	2.33	3	3.24
	1	GENE-FRAT2	ID_5353	0	1.06	0.91	1.41
	1	GENE-FRMD8	ID_5366	0	0.77	0.61	1.27
	1	GENE-FRMPD3	ID_5369	0	1.14	1	1.68
	1	GENE-GAB2	ID_5457	0	1.53	2.5	2.52
	1	GENE-GABRE	ID_5477	0	2.93	4.13	4.76
	1	GENE-GAD1	ID_5486	0	1.23	1.91	1.98
	1	GENE-GANC	ID_5533	0	0.88	1.35	1.42
	1	GENE-GATAD2A	ID_5561	0	1.11	1.32	1.47
	1	GENE-GDF10	ID_5608	0	4.48	5.16	5.76
	1	GENE-GEMIN7	ID_5630	0	1.38	1.28	1.41
	1	GENE-GJD4	ID_5718	0	1.7	2.17	2.58
	1	GENE-GLUL	ID_5772	0	1.05	1.47	1.96
	1	GENE-GPR155	ID_5941	0	0.84	0.83	1.24
	1	GENE-GRHL1	ID_6033	0	3.17	3.32	4.09
	1	GENE-GRK7	ID_6067	0	0.81	0.7	1.32
	1	GENE-GUCY1B3	ID_6151	0	0.94	0.98	1.06
	1	GENE-HELB	ID_6285	0	0.68	0.89	1.27
	1	GENE-HEY1	ID_6320	0	2.37	2.54	3.44
	1	GENE-HIC2	ID_6343	0	0.72	0.87	1.4
	1	GENE-HNMT	ID_6415	0	0.86	0.75	1.18
	1	GENE-HOMER1	ID_6436	0	1.33	1.94	2.13
	1	GENE-HSD3B1	ID_6541	0	1.81	2.22	2.98
	1	GENE-HSPA6	ID_6563	0	2.11	1.68	2.92
	1	GENE-HSPH1	ID_6579	0	1.14	1.01	1.31
	1	GENE-IGSF3	ID_6753	0	0.75	1.11	1.28
	1	GENE-IL12RB2	ID_6778	0	1	1	1.58
	1	GENE-IL2RG	ID_6832	0	1.08	1.25	1.3
	1	GENE-IRGQ	ID_6984	0	0.9	0.88	1.12
	1	GENE-ITGAD	ID_7026	0	2.08	2.14	2.15
	1	GENE-KANSL2	ID_7125	0	0.75	0.75	1.09
	1	GENE-KBTBD7	ID_7149	0	0.8	1.2	1.39
	1	GENE-KCTD5	ID_7263	0	0.61	0.95	1.06
	1	GENE-KLHL40	ID_7484	0	3.47	4.95	5.13
	1	GENE-KMT2D	ID_7517	0	0.94	1.02	1.04
	1	GENE-LAD1	ID_7605	0	3.79	3.96	4.76
	1	GENE-LAX1	ID_7653	0	2.46	2.16	4.29
	1	GENE-LGR4	ID_7735	0	0.94	1.3	1.81
	1	GENE-LNX2	ID_7835	0	0.65	0.97	1.01
	1	GENE-LOC100152690	ID_7890	0	1.99	2.29	3.88
	1	GENE-LOC100154423	ID_7982	0	0.65	0.78	1.06
	1	GENE-LOC100154844	ID_8000	0	1.46	1.27	1.77
	1	GENE-LOC100157987	ID_8196	0	1.17	1.48	1.82
	1	GENE-LOC100523732	ID_9080	0	2.12	2	2.17
	1	GENE-LOC100524382	ID_9142	0	1	1	1.32
	1	GENE-LOC100621492	ID_9347	0	1.14	1.14	1.38
	1	GENE-LOC100622710	ID_9406	0	0.67	0.53	1.05
	1	GENE-LOC100624950	ID_9532	0	1.23	1.65	1.71
	1	GENE-LOC100625694	ID_9569	0	0.71	1	1.26
	1	GENE-LOC100738906	ID_9838	0	1.71	2.32	2.42
	1	GENE-LOC100739202	ID_9855	0	1.14	1	1.58
	1	GENE-LOC102166801	ID_10160	0	1.05	1.34	1.5
	1	GENE-LOC102167697	ID_10184	0	0.71	0.92	1.29
	1	GENE-LOC106507881	ID_10357	0	0.87	0.87	1.12
	1	GENE-LOC106510426	ID_10444	0	0.58	0.79	1.11
	1	GENE-LOC110257974	ID_10909	0	1	1.19	1.81
	1	GENE-LOC110261311	ID_11762	0	1.11	1.02	1.69
	1	GENE-LOC110261697	ID_11850	0	1.58	1.38	1.85
	1	GENE-LRIG1	ID_12018	0	1.8	1.65	1.68
	1	GENE-LRP2	ID_12030	0	1.34	0.96	1.96
	1	GENE-LRRC14	ID_12043	0	1.04	0.94	1.5
	1	GENE-LRRC61	ID_12087	0	0.82	1.27	1.28
	1	GENE-LRRN1	ID_12112	0	3.32	3.84	4.66
	1	GENE-LURAP1L	ID_12165	0	2.39	2.13	2.22
	1	GENE-MAFB	ID_12239	0	1.32	1.36	1.59
	1	GENE-MAPK4	ID_12348	0	1.79	2.4	2.88
	1	GENE-MB21D2	ID_12411	0	1.34	1.4	1.74
	1	GENE-MCAM	ID_12439	0	1.44	1.45	1.7
	1	GENE-MED25	ID_12522	0	0.72	1	1.32
	1	GENE-MFSD9	ID_12636	0	0.63	0.74	1.06
	1	GENE-MGP	ID_12654	0	1.95	2.1	2.62
	1	GENE-MKRN2	ID_12716	0	1.17	1.52	1.65
	1	GENE-MOCS3	ID_12792	0	0.7	1.07	1.11
	1	GENE-MOSPD1	ID_12812	0	0.78	0.87	1.34
	1	GENE-MRLN	ID_12866	0	3.23	5.07	5.4
	1	GENE-MRPL47	ID_12916	0	0.49	0.55	1.01
	1	GENE-MTSS1L	ID_13061	0	0.99	1.4	1.71
	1	GENE-MYOD1	ID_13177	0	3.6	3.13	3.17
	1	GENE-MYOZ1	ID_13184	0	4.6	4.97	7.98
	1	GENE-MYRIP	ID_13191	0	3.85	3.73	3.76
	1	GENE-NAA25	ID_13210	0	0.66	0.93	1.13
	1	GENE-NCDN	ID_13297	0	0.99	0.77	1.16
	1	GENE-NECTIN1	ID_13397	0	2.41	2.18	2.23
	1	GENE-NEK5	ID_13419	0	1.33	1.35	1.45
	1	GENE-NFE2L3	ID_13470	0	0.97	0.86	1.81
	1	GENE-NGDN	ID_13493	0	0.86	0.74	1.38
	1	GENE-NIFK	ID_13512	0	0.54	0.76	1.02
	1	GENE-NKD1	ID_13536	0	2.58	2.41	3.2
	1	GENE-NKRF	ID_13542	0	0.63	0.69	1.16
	1	GENE-NNAT	ID_13606	0	1.94	2.08	2.53
	1	GENE-NOP2	ID_13633	0	0.7	0.71	1.06
	1	GENE-NOTCH4	ID_13646	0	0.85	0.83	1.53
	1	GENE-NOTO	ID_13647	0	4.04	6.3	6.38
	1	GENE-NPY1R	ID_13705	0	2.01	2.4	3.79
	1	GENE-NR2F2	ID_13725	0	1.28	1.51	2.38
	1	GENE-NRARP	ID_13735	0	1.68	1.68	2.15
	1	GENE-OIP5	ID_13947	0	0.61	0.92	1.01
	1	GENE-OSBPL11	ID_14006	0	0.74	0.98	1.4
	1	GENE-OSGIN2	ID_14021	0	1.88	2.5	2.58
	1	GENE-OVCH1	ID_14057	0	3.64	3.75	4.13
	1	GENE-P2RX5	ID_14078	0	1.12	1.75	1.88
	1	GENE-PAQR6	ID_14176	0	0.84	0.54	1.19
	1	GENE-PAX9	ID_14221	0	0.74	0.53	1
	1	GENE-PDZD2	ID_14380	0	1.58	1.94	2.4
	1	GENE-PGLYRP2	ID_14470	0	1.96	2.15	3.22
	1	GENE-PHF7	ID_14513	0	2.21	2.82	3.24
	1	GENE-PHOX2A	ID_14532	0	1.58	1.58	2
	1	GENE-PLA2G7	ID_14687	0	1.94	2.67	3.21
	1	GENE-PLCD4-2	ID_14710	0	2.88	2.87	4.06
	1	GENE-PLCXD3	ID_14719	0	1.48	2.09	2.81
	1	GENE-PLEKHS1	ID_14760	0	0.95	1	1.58
	1	GENE-PLET1	ID_14761	0	3.24	2.51	5.4
	1	GENE-POLR3E	ID_14922	0	1.1	0.97	1.14
	1	GENE-POMC	ID_14931	0	1.06	1.16	1.4
	1	GENE-POSTN	ID_14947	0	1.91	2.6	3.42
	1	GENE-PPID	ID_14993	0	0.69	1.06	1.09
	1	GENE-PPP1R14C	ID_15032	0	2.31	3.55	3.67
	1	GENE-PRDM2	ID_15124	0	1.01	1.28	1.4
	1	GENE-PREB	ID_15136	0	0.94	0.65	1.47
	1	GENE-PROX2	ID_15223	0	1.22	1.42	2.12
	1	GENE-PRSS56	ID_15296	0	1.53	2.33	2.64
	1	GENE-RAB9B	ID_15614	0	1.82	2.65	2.67
	1	GENE-RASAL3	ID_15714	0	1.32	0.95	2.17
	1	GENE-RASL11A	ID_15730	0	1.3	1.93	2.26
	1	GENE-RASSF4	ID_15737	0	2.08	2.29	2.38
	1	GENE-RBM20	ID_15774	0	1.34	1.81	1.85
	1	GENE-RGS16	ID_15941	0	5.25	5.8	7.06
	1	GENE-RHEBL1	ID_15972	0	1.95	1.86	2.97
	1	GENE-RHOB	ID_15976	0	1.13	1.73	1.89
	1	GENE-RIMS2	ID_16010	0	1.49	1.77	2.37
	1	GENE-ROBO2	ID_16158	0	5.57	5.58	6.01
	1	GENE-RRS1	ID_16332	0	0.97	1.06	1.35
	1	GENE-RUBCNL	ID_16389	0	0.95	1.32	1.78
	1	GENE-RXRG	ID_16416	0	3.75	4.13	5.95
	1	GENE-SETD1B	ID_16771	0	1.36	1.29	1.62
	1	GENE-SHROOM3	ID_16916	0	1.3	1.32	1.66
	1	GENE-SIPA1L2	ID_16945	0	1.86	2.34	2.7
	1	GENE-SLC12A2	ID_17013	0	0.81	1.07	1.32
	1	GENE-SLC46A3	ID_17278	0	3.08	3.14	3.38
	1	GENE-SLC48A1	ID_17279	0	0.69	0.7	1.32
	1	GENE-SLC9A7	ID_17351	0	1.43	1.2	1.49
	1	GENE-SNAPC2	ID_17492	0	0.63	0.61	1.16
	1	GENE-SNCG	ID_17500	0	2.38	2.5	3.67
	1	GENE-SNTB1	ID_17527	0	2.43	3.36	3.37
	1	GENE-SNX11	ID_17537	0	0.93	1.09	1.49
	1	GENE-SOX13	ID_17603	0	1.5	1.74	2.5
	1	GENE-SOX6	ID_17614	0	2.02	2.75	3.06
	1	GENE-SPAG17	ID_17640	0	0.87	1.16	1.37
	1	GENE-SPATA2	ID_17658	0	0.86	1.04	1.3
	1	GENE-SPRY2	ID_17756	0	1.28	1.3	1.54
	1	GENE-STARD13	ID_17912	0	1.99	2.72	3.03
	1	GENE-STRIP2	ID_17993	0	2.67	2.48	3.36
	1	GENE-SVIL	ID_18084	0	3.66	5.14	5.24
	1	GENE-SVIP	ID_18085	0	1.9	1.9	2.97
	1	GENE-SWSAP1	ID_18089	0	1.17	0.92	1.4
	1	GENE-SYNPO2L	ID_18129	0	2.96	4.04	4.19
	1	GENE-TBC1D8	ID_18286	0	0.8	1.03	1.32
	1	GENE-TBPL1	ID_18304	0	0.69	0.72	1.34
	1	GENE-TBX15	ID_18311	0	0.97	1.42	1.46
	1	GENE-TCAIM	ID_18325	0	0.71	0.87	1.08
	1	GENE-TERF2IP	ID_18427	0	0.79	1.16	1.3
	1	GENE-TFEC	ID_18487	0	1.22	1.36	1.54
	1	GENE-TFRC	ID_18497	0	1.63	2.07	2.11
	1	GENE-TGFB3	ID_18504	0	0.92	0.84	1.44
	1	GENE-TGIF2	ID_18512	0	0.96	1.44	1.64
	1	GENE-TJP3	ID_18614	0	2.32	3.17	4.25
	1	GENE-TMEM100	ID_18698	0	2.77	2.63	4.84
	1	GENE-TMEM115	ID_18710	0	0.6	0.66	1.06
	1	GENE-TMEM134	ID_18732	0	2.1	2.13	2.39
	1	GENE-TMEM47	ID_18888	0	0.59	0.62	1.03
	1	GENE-TMEM86A	ID_18923	0	1.32	1.16	1.3
	1	GENE-TNFAIP1	ID_18977	0	0.8	0.97	1.7
	1	GENE-TNRC6C	ID_19039	0	1.32	0.95	1.66
	1	GENE-TRAF6	ID_19147	0	0.73	0.91	1.3
	1	GENE-TRIM63	ID_19232	0	0.74	0.67	1.35
	1	GENE-TSR1	ID_19363	0	1.05	1.16	1.25
	1	GENE-TTPA	ID_19434	0	1.31	1.16	1.61
	1	GENE-URB2	ID_19700	0	0.93	1.14	1.4
	1	GENE-VCAM1	ID_19811	0	1.76	1.78	2.26
	1	GENE-VENTX	ID_19825	0	1	1.3	1.4
	1	GENE-VGLL2	ID_19831	0	5.1	5.9	6.07
	1	GENE-VPREB3	ID_19853	0	2.16	2.16	2.32
	1	GENE-WNT6	ID_20059	0	4.46	4.13	5.75
	1	GENE-XKR9	ID_20101	0	2.62	1.81	3.5
	1	GENE-XPNPEP2	ID_20106	0	2.58	3.09	5.04
	1	GENE-ZBTB20	ID_20196	0	0.63	0.75	1.25
	1	GENE-ZBTB47	ID_20217	0	1.14	1.59	1.61
	1	GENE-ZBTB49	ID_20219	0	0.81	0.99	1.02
	1	GENE-ZBTB5	ID_20220	0	1.59	1.96	3.1
	1	GENE-ZC3H8	ID_20247	0	1.2	1.02	1.13
	1	GENE-ZFAND2A	ID_20296	0	0.89	0.63	1.21
	1	GENE-ZMYM6	ID_20365	0	1.17	1.08	1.1
	1	GENE-ZNF10	ID_20372	0	0.97	0.96	1.5
	1	GENE-ZNF106	ID_20373	0	2.27	3.17	3.65
	1	GENE-ZNF18	ID_20392	0	0.62	0.47	1.08
	1	GENE-ZNF445	ID_20486	0	0.58	0.64	1.08

## Sheet: Profile 49
Gene Table for Profile 49 (0.0,2.0,3.0,2.0)
Num. Genes Expected	Num. Genes Assigned	P-Value	Significant
514	223.2	4.2e-65	(significant)
-------
Selected	Weight	GeneID	SPOT	PSC-11d-D0-1	PSC-11d-D1-1	PSC-11d-D2-1	PSC-11d-D4-1
	1	GENE-AATK	ID_28	0	4.51	6.31	3.39
	1	GENE-ABI3BP	ID_94	0	1.54	2.02	1.41
	1	GENE-ABLIM1	ID_97	0	2.58	4.77	4.26
	1	GENE-ABLIM3	ID_99	0	1.71	2.48	2.2
	1	GENE-ABTB2	ID_108	0	2.33	3.84	3.4
	1	GENE-ACHE	ID_141	0	2.26	3.51	2.45
	1	GENE-ACSL3	ID_178	0	1.52	2.28	1.82
	1	GENE-ACTN2	ID_204	0	4.12	6.8	6.14
	1	GENE-ACTN3	ID_205	0	4.87	8.18	7.75
	1	GENE-ACTR3B	ID_212	0	0.92	1.56	1.09
	1	GENE-ADA	ID_228	0	0.83	1.23	0.58
	1	GENE-ADAMDEC1	ID_251	0	0.82	1.81	0.67
	1	GENE-ADCYAP1R1	ID_298	0	2	2.58	2.08
	1	GENE-ADGRG2	ID_320	0	0.72	1.12	0.95
	1	GENE-ADORA1	ID_349	0	5.04	5.23	4.71
	1	GENE-AFAP1L2	ID_378	0	3.11	4.41	2.66
	1	GENE-AGFG2	ID_401	0	0.72	1.11	0.58
	1	GENE-AGPAT2	ID_411	0	1.47	1.74	1.27
	1	GENE-AGPAT5	ID_414	0	1.19	1.82	0.77
	1	GENE-AKAP1	ID_465	0	0.91	1.92	1.35
	1	GENE-AKAP17B	ID_472	0	0.78	1.16	0.94
	1	GENE-AKT2	ID_497	0	0.56	1.15	0.57
	1	GENE-ALPK2	ID_557	0	2.65	3.5	1.92
	1	GENE-AMACR	ID_567	0	1.07	1.39	0.74
	1	GENE-AMIGO1	ID_583	0	2.54	2.9	1.92
	1	GENE-ANK2	ID_626	0	1.75	2.98	2.3
	1	GENE-ANK3	ID_627	0	1.28	2.56	1.97
	1	GENE-ANKDD1B	ID_630	0	1.3	1.95	1
	1	GENE-ANKRD1	ID_642	0	2.48	4.24	3.97
	1	GENE-ANKRD23	ID_653	0	0.49	1.11	0.76
	1	GENE-ANKRD44	ID_669	0	0.99	1.98	1.7
	1	GENE-ANKS1A	ID_685	0	1.1	1.34	1.34
	1	GENE-ANO3	ID_696	0	2.94	4.88	3.06
	1	GENE-ARHGAP24	ID_868	0	0.71	1.29	1.19
	1	GENE-ARHGAP39	ID_880	0	1.88	2.45	1.45
	1	GENE-ARL10	ID_931	0	0.95	1.06	0.86
	1	GENE-ARL6IP5	ID_951	0	0.8	1.68	1.02
	1	GENE-ARMC7	ID_964	0	0.57	1.07	0.64
	1	GENE-ARMCX4	ID_970	0	0.61	1.58	1.14
	1	GENE-ASB16	ID_1022	0	2.04	3.66	3.18
	1	GENE-ASB2	ID_1025	0	6.3	8.13	7.2
	1	GENE-ASB4	ID_1027	0	1.32	2.75	1.58
	1	GENE-ATP1A2	ID_1137	0	4.03	4.53	3.61
	1	GENE-ATP2A1	ID_1144	0	6.18	8.88	8.84
	1	GENE-ATP2B1	ID_1147	0	1.25	2.18	1.95
	1	GENE-ATP8A1	ID_1198	0	0.8	1.22	0.73
	1	GENE-BCAS1	ID_1347	0	1.39	1.86	1.03
	1	GENE-BCL7A	ID_1374	0	2.61	3.09	2.33
	1	GENE-BEND3	ID_1397	0	1.21	1.65	1.5
	1	GENE-BIN1	ID_1435	0	0.76	1.86	1.52
	1	GENE-BLCAP	ID_1443	0	1.01	1.51	1.45
	1	GENE-BOLL	ID_1492	0	2.58	2.64	2.09
	1	GENE-BTBD11	ID_1561	0	1.38	1.54	1.22
	1	GENE-C14H10ORF62	ID_1654	0	0.8	1.33	0.69
	1	GENE-C1H14ORF39	ID_1710	0	1.27	1.39	1
	1	GENE-C1H15ORF52	ID_1713	0	0.57	1.24	0.95
	1	GENE-C1QTNF4	ID_1749	0	0.87	1.15	0.78
	1	GENE-C2H5ORF63	ID_1797	0	0.92	1.12	0.7
	1	GENE-C3H16ORF52	ID_1801	0	0.77	1.32	1.04
	1	GENE-C7H14ORF132	ID_1907	0	0.9	1	0.79
	1	GENE-C7H15ORF59	ID_1914	0	1.32	2.81	1
	1	GENE-CA4	ID_1968	0	1.32	2.39	1.58
	1	GENE-CALCOCO1	ID_2030	0	0.77	1.31	0.55
	1	GENE-CALCR	ID_2032	0	3.08	5.47	4.86
	1	GENE-CAND2	ID_2068	0	0.89	1.94	1.08
	1	GENE-CAP2	ID_2072	0	3.26	4.33	3.7
	1	GENE-CARNS1	ID_2112	0	2.26	2.99	1.94
	1	GENE-CBFA2T3	ID_2161	0	3	4.89	3.6
	1	GENE-CCDC154	ID_2231	0	3	3.75	3.37
	1	GENE-CCDC63	ID_2290	0	1.58	3.17	2
	1	GENE-CCDC88C	ID_2316	0	0.95	1.36	1.02
	1	GENE-CD59	ID_2468	0	0.57	1.07	0.4
	1	GENE-CD72	ID_2476	0	1.38	2.45	2.02
	1	GENE-CDH13	ID_2540	0	1.34	1.84	1.26
	1	GENE-CDH15	ID_2541	0	2.28	2.7	1.93
	1	GENE-CDK5R1	ID_2583	0	5.29	6.17	5.05
	1	GENE-CDKN1A	ID_2597	0	1.23	2.13	1.58
	1	GENE-CDKN1C	ID_2599	0	4.06	4.93	3.09
	1	GENE-CDRT4	ID_2614	0	0.74	1.54	0.55
	1	GENE-CDV3	ID_2619	0	0.46	1.15	0.8
	1	GENE-CERS1	ID_2712	0	1.45	3.47	1.79
	1	GENE-CGRRF1	ID_2766	0	0.8	1.11	1.08
	1	GENE-CHD7	ID_2790	0	1.05	1.38	0.97
	1	GENE-CHODL	ID_2825	0	0.95	1.63	0.97
	1	GENE-CHRNA1	ID_2840	0	2.18	3.75	3.68
	1	GENE-CHRNB1	ID_2849	0	0.93	1.4	0.63
	1	GENE-CHRND	ID_2853	0	3.14	4.81	4.57
	1	GENE-CHRNG	ID_2854	0	3.69	4.29	3.91
	1	GENE-CIDEA	ID_2883	0	1.6	2.76	2.15
	1	GENE-CKM	ID_2907	0	5.33	9.01	8.9
	1	GENE-CNOT11	ID_3078	0	1	1.64	1.28
	1	GENE-COBL	ID_3114	0	2.35	4.12	3.44
	1	GENE-COL10A1	ID_3126	0	4.26	5.76	2.98
	1	GENE-COL19A1	ID_3136	0	2.74	3.51	2.27
	1	GENE-COL25A1	ID_3144	0	2.66	5.58	4.14
	1	GENE-COL4A3	ID_3152	0	0.79	2	1.5
	1	GENE-COL5A3	ID_3159	0	3.15	4.44	4.31
	1	GENE-COLEC10	ID_3172	0	1.32	2.17	1
	1	GENE-CPEB3	ID_3252	0	1.33	2.26	1.95
	1	GENE-CPS1	ID_3275	0	3.04	6.91	5.87
	1	GENE-CPT1B	ID_3284	0	1.4	2.09	1.67
	1	GENE-CXXC4	ID_3539	0	1.53	2.6	1.79
	1	GENE-DAG1	ID_3617	0	1.73	2.07	1.28
	1	GENE-DAGLB	ID_3619	0	1	1.21	0.82
	1	GENE-DAPK3	ID_3627	0	0.86	1.45	1.37
	1	GENE-DCAF6	ID_3660	0	0.43	1.06	0.47
	1	GENE-DCLK1	ID_3673	0	1.77	2.7	1.43
	1	GENE-DCT	ID_3687	0	1.81	2.25	1.32
	1	GENE-DDA1	ID_3702	0	0.95	1.38	1.22
	1	GENE-DEPTOR	ID_3807	0	3.09	4.84	2.95
	1	GENE-DES	ID_3812	0	1.98	3.15	2.57
	1	GENE-DIEXF	ID_3881	0	0.82	1.28	0.75
	1	GENE-DKK1	ID_3903	0	4.56	6.21	5.51
	1	GENE-DLG2	ID_3914	0	1.15	2.51	1.7
	1	GENE-DLL1	ID_3925	0	2.54	2.47	2.16
	1	GENE-DMPK	ID_3943	0	2.16	2.96	2.09
	1	GENE-DNAJA4	ID_3979	0	0.82	1.5	1.37
	1	GENE-DNAJB5	ID_3988	0	0.98	1.5	1.29
	1	GENE-DNAJC27	ID_4008	0	0.51	1.22	0.51
	1	GENE-DNHD1	ID_4031	0	1.58	1.75	1.39
	1	GENE-DOK7	ID_4066	0	2.14	2.63	1.82
	1	GENE-DOPEY2	ID_4071	0	0.38	1.02	0.53
	1	GENE-DTNA	ID_4156	0	1.13	2.58	2.27
	1	GENE-DTX4	ID_4165	0	2.93	3.16	2.45
	1	GENE-EBF1	ID_4246	0	0.92	1.06	1.05
	1	GENE-EEF1AKMT1	ID_4293	0	0.69	1.24	0.75
	1	GENE-EFCAB11	ID_4306	0	0.78	1.14	0.49
	1	GENE-EIF4E2	ID_4397	0	1.25	1.43	1.04
	1	GENE-EMID1	ID_4472	0	0.97	1.52	0.77
	1	GENE-EML6	ID_4481	0	0.85	1.93	1.49
	1	GENE-EPHB3	ID_4558	0	0.73	1.32	1.26
	1	GENE-ERBB3	ID_4590	0	4.17	6.02	4.95
	1	GENE-EXOC6	ID_4704	0	0.75	1.73	1.14
	1	GENE-FAM174A	ID_4849	0	0.76	1.53	1.16
	1	GENE-FAM189A2	ID_4865	0	2.5	4.62	3.85
	1	GENE-FAM213B	ID_4898	0	2.31	3.37	2.19
	1	GENE-FAM8A1	ID_4980	0	1.3	1.36	1.27
	1	GENE-FBXO10	ID_5057	0	2.53	3.19	2.6
	1	GENE-FBXO31	ID_5071	0	0.94	1.31	0.77
	1	GENE-FCAMR	ID_5100	0	3.29	4.27	2.94
	1	GENE-FGF13	ID_5164	0	2.46	3.23	2.59
	1	GENE-FHOD3	ID_5205	0	1.35	2.24	1.45
	1	GENE-FITM1	ID_5219	0	4	4.92	4.16
	1	GENE-FJX1	ID_5222	0	1.85	2.6	2.25
	1	GENE-FLNC	ID_5246	0	1.03	1.76	1.72
	1	GENE-FNIP2	ID_5290	0	1.02	1.23	1.2
	1	GENE-FRAS1	ID_5351	0	2	4.16	2.78
	1	GENE-FREM1	ID_5354	0	2.79	3.98	3.74
	1	GENE-FRMD1	ID_5359	0	1.58	2.77	1.87
	1	GENE-FRMD4B	ID_5362	0	4.1	5.4	3.83
	1	GENE-FXYD7	ID_5431	0	0.75	1.42	0.97
	1	GENE-FZD2	ID_5438	0	0.77	1.49	1.07
	1	GENE-FZD8	ID_5444	0	1.47	2.54	1.47
	1	GENE-GADD45G	ID_5490	0	2.83	3.48	3.18
	1	GENE-GADL1	ID_5492	0	3.93	5.97	5.56
	1	GENE-GAL3ST2	ID_5496	0	1.76	2.37	2.34
	1	GENE-GALP	ID_5525	0	3.84	5.02	4.01
	1	GENE-GCNT7	ID_5598	0	0.71	1.4	1
	1	GENE-GDPD2	ID_5621	0	0.94	2.14	1.53
	1	GENE-GDPGP1	ID_5624	0	1.18	1.33	0.99
	1	GENE-GGA2	ID_5652	0	1.05	2.18	1.22
	1	GENE-GHR	ID_5669	0	0.85	1.97	0.71
	1	GENE-GIPC1	ID_5693	0	0.85	1.17	0.59
	1	GENE-GNA15	ID_5797	0	1.85	2.08	2.02
	1	GENE-GPD1	ID_5901	0	2.77	4.77	3.94
	1	GENE-GPR146	ID_5933	0	1.96	2.55	1.69
	1	GENE-GPR33	ID_5968	0	0.96	1.42	0.85
	1	GENE-GPR52	ID_5977	0	1	1.32	1
	1	GENE-GRIN1	ID_6050	0	2.97	4.08	3.15
	1	GENE-GRPEL2	ID_6079	0	0.68	1.06	1
	1	GENE-GTDC1	ID_6112	0	0.66	1.09	0.82
	1	GENE-GTF3C4	ID_6132	0	0.89	1.44	0.67
	1	GENE-GYG1	ID_6163	0	1.01	1.94	1.82
	1	GENE-HARBI1	ID_6206	0	1.39	1.56	1.53
	1	GENE-HES6	ID_6312	0	2.68	3.5	3
	1	GENE-HEYL	ID_6322	0	7.75	8.79	7.9
	1	GENE-HFE2	ID_6324	0	3.81	5.76	5.29
	1	GENE-HFM1	ID_6325	0	0.4	1	0.69
	1	GENE-HIF1AN	ID_6346	0	0.7	1	0.62
	1	GENE-HINT3	ID_6357	0	0.48	1.17	0.76
	1	GENE-HOOK2	ID_6441	0	0.93	1.97	0.81
	1	GENE-HOXB2	ID_6458	0	0.67	1.01	0.53
	1	GENE-HOXD3	ID_6478	0	1.09	1.23	0.87
	1	GENE-HSD11B2	ID_6530	0	1.35	3.63	2.09
	1	GENE-HSF2	ID_6546	0	0.83	1.16	1.12
	1	GENE-HSPB2	ID_6568	0	1.7	3.74	3.15
	1	GENE-HSPB6	ID_6570	0	0.87	1.72	1.33
	1	GENE-HSPBAP1	ID_6574	0	0.53	1.02	0.67
	1	GENE-ICA1L	ID_6623	0	0.68	1.12	0.87
	1	GENE-IGF2	ID_6729	0	1.62	2.19	1.84
	1	GENE-IL17RB	ID_6792	0	1.34	2.74	1.25
	1	GENE-IL21R	ID_6817	0	3.31	5.69	4.8
	1	GENE-IMP3	ID_6859	0	0.84	1.09	1.08
	1	GENE-INPPL1	ID_6903	0	1.33	2.13	1.37
	1	GENE-IRF8	ID_6981	0	2.21	4.63	4.22
	1	GENE-ITGA9	ID_7025	0	1.38	2.38	1.94
	1	GENE-ITIH4	ID_7045	0	3.68	5.63	4.42
	1	GENE-JAM3	ID_7089	0	0.93	1.78	1.31
	1	GENE-JMJD6	ID_7099	0	0.82	1.07	0.64
	1	GENE-JSRP1	ID_7112	0	1.07	1.82	1.53
	1	GENE-KAZN	ID_7142	0	1.47	2.1	2.05
	1	GENE-KCNAB1	ID_7160	0	1.11	1.62	0.9
	1	GENE-KCNE1	ID_7172	0	1.37	1.91	1.64
	1	GENE-KCNN3	ID_7230	0	1.7	1.9	1.66
	1	GENE-KCNT1	ID_7241	0	3.81	6.48	3.58
	1	GENE-KCP	ID_7246	0	1.16	1.53	1.29
	1	GENE-KCTD6	ID_7264	0	0.9	1.35	0.71
	1	GENE-KIAA0232	ID_7317	0	0.91	1.24	0.86
	1	GENE-KIAA1644	ID_7359	0	1.51	2.2	1.27
	1	GENE-KIF1B	ID_7381	0	0.76	1.58	1.03
	1	GENE-KLF12	ID_7431	0	0.53	1.19	0.75
	1	GENE-KLHDC8B	ID_7453	0	2.4	3.37	2.14
	1	GENE-KLHL10	ID_7456	0	0.78	1.72	0.89
	1	GENE-KLHL13	ID_7459	0	2.77	4.52	2.38
	1	GENE-KLHL21	ID_7466	0	0.97	1.47	1.32
	1	GENE-KLHL29	ID_7473	0	0.77	1.69	0.96
	1	GENE-KLHL30	ID_7475	0	3.82	5.81	5.77
	1	GENE-KLHL31	ID_7476	0	6.09	9.16	8.79
	1	GENE-KLHL41	ID_7485	0	2.29	3.26	2.91
	1	GENE-KREMEN1	ID_7542	0	1.17	2.48	1.33
	1	GENE-KSR1	ID_7585	0	0.91	1.5	1.3
	1	GENE-LAMB3	ID_7616	0	0.78	1.32	0.49
	1	GENE-LARGE1	ID_7637	0	1.75	2.24	1.35
	1	GENE-LDB2	ID_7681	0	2.32	3.17	2.32
	1	GENE-LDLRAD3	ID_7691	0	2.49	3	2.11
	1	GENE-LENG9	ID_7707	0	1.23	1.21	1.05
	1	GENE-LOC100152206	ID_7864	0	1.59	1.93	1.63
	1	GENE-LOC100153093	ID_7910	0	4.91	4.75	4.17
	1	GENE-LOC100153854	ID_7947	0	2.07	3.27	1.94
	1	GENE-LOC100510975	ID_8224	0	1.51	2.15	1.61
	1	GENE-LOC100511937	ID_8275	0	2.81	2.69	2.48
	1	GENE-LOC100520512	ID_8854	0	2.26	2.85	1.69
	1	GENE-LOC100520903	ID_8875	0	0.87	1.26	1.12
	1	GENE-LOC100520992	ID_8881	0	0.67	1.16	0.73
	1	GENE-LOC100521789	ID_8936	0	1.45	2.25	1.63
	1	GENE-LOC100523190	ID_9038	0	0.96	1.38	1.1
	1	GENE-LOC100620238	ID_9283	0	0.99	1.13	0.93
	1	GENE-LOC100624094	ID_9480	0	1.57	2.7	1.85
	1	GENE-LOC100624891	ID_9527	0	0.53	1.15	0.83
	1	GENE-LOC100737051	ID_9710	0	1.71	2.15	1.87
	1	GENE-LOC100737218	ID_9723	0	0.93	1.16	1.05
	1	GENE-LOC100738003	ID_9787	0	1.63	2.51	1.85
	1	GENE-LOC100738642	ID_9821	0	1.43	2.13	1.8
	1	GENE-LOC102158035	ID_9920	0	1.16	3.12	1.87
	1	GENE-LOC106504796	ID_10247	0	1.2	2.1	0.93
	1	GENE-LOC106505208	ID_10265	0	1.81	3.99	3.45
	1	GENE-LOC106505210	ID_10266	0	1.71	3.57	3.09
	1	GENE-LOC106505288	ID_10273	0	1	1.73	1.16
	1	GENE-LOC106507364	ID_10330	0	1.37	2.4	2.12
	1	GENE-LOC106507765	ID_10349	0	1.22	1.22	1
	1	GENE-LOC106508762	ID_10384	0	0.94	1.45	0.93
	1	GENE-LOC110256586	ID_10706	0	1.25	1.83	1.71
	1	GENE-LOC110256708	ID_10716	0	0.69	1.34	0.9
	1	GENE-LOC110257391	ID_10796	0	0.92	1.06	0.95
	1	GENE-LOC110258046	ID_10919	0	1.24	2.14	0.94
	1	GENE-LOC110258135	ID_10952	0	1.61	1.79	1.26
	1	GENE-LOC110259216	ID_11372	0	1.36	2.16	1.81
	1	GENE-LOC110259813	ID_11555	0	4.49	5.14	4.09
	1	GENE-LOC110260350	ID_11632	0	1.58	2.32	1.47
	1	GENE-LOC110260809	ID_11692	0	0.67	1.19	0.71
	1	GENE-LOC110260879	ID_11707	0	5.87	7.9	6.18
	1	GENE-LOC110261079	ID_11730	0	0.5	1	0.42
	1	GENE-LOC110261138	ID_11735	0	2.62	3.42	3.05
	1	GENE-LOC110261325	ID_11773	0	1.34	1.81	0.96
	1	GENE-LOC110261413	ID_11808	0	1.58	3.68	2.96
	1	GENE-LOC110261530	ID_11819	0	4.42	6.24	4.29
	1	GENE-LOC110261696	ID_11849	0	1.34	1.69	1.22
	1	GENE-LOC110261963	ID_11883	0	1.76	2.49	1.32
	1	GENE-LRCH4	ID_12008	0	1.1	1.38	1.24
	1	GENE-LRRC15	ID_12045	0	1.91	2.17	1.43
	1	GENE-LRRC4	ID_12068	0	2.17	3.7	2.81
	1	GENE-LRRC74B	ID_12095	0	1.44	2.53	1.37
	1	GENE-LRRC8B	ID_12099	0	0.86	1.25	1.07
	1	GENE-LRRFIP2	ID_12106	0	0.65	1.39	1.2
	1	GENE-LRTM1	ID_12122	0	4.3	7.03	6.79
	1	GENE-LSP1	ID_12142	0	1.4	2.18	1.43
	1	GENE-LYRM7	ID_12201	0	0.61	1.01	0.42
	1	GENE-LZTS1	ID_12215	0	3.1	3.8	2.35
	1	GENE-MACROD1	ID_12226	0	1.38	2.36	1.46
	1	GENE-MAFA	ID_12238	0	4.08	5.52	4.71
	1	GENE-MAGEF1	ID_12248	0	0.98	1.26	1.05
	1	GENE-MAMSTR	ID_12273	0	1.25	1.48	1.32
	1	GENE-MAPRE1	ID_12361	0	0.93	1.33	1.07
	1	GENE-MAPT	ID_12364	0	0.83	1.46	0.98
	1	GENE-MEF2A	ID_12535	0	0.56	1.02	0.88
	1	GENE-MEF2D	ID_12538	0	1.11	1.75	1.43
	1	GENE-MEGF10	ID_12540	0	3.22	3.24	2.69
	1	GENE-MEI1	ID_12545	0	1.16	1.66	1.29
	1	GENE-MEST	ID_12569	0	1.07	1.08	0.92
	1	GENE-MFSD2A	ID_12626	0	2.06	2.31	2.22
	1	GENE-MFSD7	ID_12634	0	0.69	1.1	0.89
	1	GENE-MID1	ID_12672	0	1.48	2.28	1.9
	1	GENE-MKL2	ID_12711	0	0.51	1.15	0.71
	1	GENE-MOB1B	ID_12782	0	0.76	1.46	0.98
	1	GENE-MSTN	ID_12998	0	2.47	2.39	2.23
	1	GENE-MTMR9	ID_13049	0	0.9	1.1	0.89
	1	GENE-MUSK	ID_13084	0	2.48	3.99	3.71
	1	GENE-MYCL	ID_13115	0	3.75	4.08	3.46
	1	GENE-MYCN	ID_13116	0	3.09	4.64	3.75
	1	GENE-MYH14	ID_13126	0	0.85	1.36	1.04
	1	GENE-MYH7	ID_13130	0	2.44	4.53	4.27
	1	GENE-MYMK	ID_13149	0	4.13	6.58	5.68
	1	GENE-MYO16	ID_13154	0	1.09	2.33	1
	1	GENE-MYOG	ID_13179	0	5.07	5.9	5.3
	1	GENE-MYOM1	ID_13180	0	2.96	4.16	2.92
	1	GENE-MYOM2	ID_13181	0	3.56	6.64	5.91
	1	GENE-MYOZ2	ID_13185	0	2.47	4.57	4.32
	1	GENE-MYZAP	ID_13195	0	1.57	2.28	1.18
	1	GENE-NAA40	ID_13214	0	1.29	1.67	0.89
	1	GENE-NANOS1	ID_13245	0	3.51	4.88	4.23
	1	GENE-NAPA	ID_13253	0	0.61	1.16	0.55
	1	GENE-NCALD	ID_13283	0	2.7	3.46	3.1
	1	GENE-NCAM1	ID_13284	0	0.6	1.53	1.09
	1	GENE-NCKAP5	ID_13306	0	1.4	1.74	1.26
	1	GENE-NEB	ID_13390	0	3.02	4.86	4.41
	1	GENE-NES	ID_13436	0	1.46	2.46	2.05
	1	GENE-NET1	ID_13437	0	1.31	1.68	1.31
	1	GENE-NFATC1	ID_13462	0	0.58	1.06	0.86
	1	GENE-NKIRAS1	ID_13539	0	0.68	1.52	1.1
	1	GENE-NMRK2	ID_13599	0	5.96	7.87	6.1
	1	GENE-NOL9	ID_13627	0	0.8	1.13	0.71
	1	GENE-NOTCH3	ID_13645	0	0.98	1.43	1.02
	1	GENE-NPAS3	ID_13662	0	1.4	1.45	1.26
	1	GENE-NUP93	ID_13876	0	1.69	2.69	1.78
	1	GENE-NXPH2	ID_13895	0	2.17	4.29	2.2
	1	GENE-OBSL1	ID_13917	0	1.66	2.28	1.31
	1	GENE-OLFM2	ID_13954	0	0.85	2.09	1.34
	1	GENE-P2RX6	ID_14079	0	1.84	2.73	1.38
	1	GENE-PAMR1	ID_14151	0	1.57	4.24	2.97
	1	GENE-PARM1	ID_14188	0	2.32	4.52	3
	1	GENE-PAX7	ID_14220	0	2.15	2.71	2.41
	1	GENE-PCBP4	ID_14238	0	1.54	1.91	1.2
	1	GENE-PCGF3	ID_14259	0	0.9	1.28	0.82
	1	GENE-PDLIM3	ID_14361	0	5.11	6.23	5.97
	1	GENE-PDP2	ID_14366	0	1.06	1.08	1
	1	GENE-PGM5	ID_14476	0	2.07	2.66	1.54
	1	GENE-PHKG1	ID_14520	0	0.99	1.51	1.01
	1	GENE-PHLDA2	ID_14523	0	2.05	2.75	2.09
	1	GENE-PHLPP1	ID_14528	0	1.44	1.74	1.11
	1	GENE-PIP5K1B	ID_14621	0	1.77	2.06	1.32
	1	GENE-PKD2L2	ID_14648	0	1.32	2.17	1.64
	1	GENE-PKIA	ID_14653	0	0.77	1.29	0.93
	1	GENE-PLAGL2	ID_14696	0	1.01	1.26	0.98
	1	GENE-PLAT	ID_14697	0	2.53	2.85	2.79
	1	GENE-PLCL1	ID_14716	0	2.14	2.25	1.81
	1	GENE-PLCL2	ID_14717	0	1.38	2.6	2.25
	1	GENE-PLPP1	ID_14782	0	1.09	1.98	1.56
	1	GENE-PLPP4	ID_14785	0	2.26	2.15	1.91
	1	GENE-PMS2	ID_14831	0	1.07	1.18	0.98
	1	GENE-PNKD	ID_14835	0	1.13	2.04	1.22
	1	GENE-POU5F2	ID_14962	0	0.49	1	0.89
	1	GENE-PPARGC1B	ID_14974	0	1.1	1.52	1.44
	1	GENE-PPFIA4	ID_14985	0	2.94	3.51	3.33
	1	GENE-PPFIBP2	ID_14987	0	2.26	3.73	3.56
	1	GENE-PPM1N	ID_15017	0	2.17	2.32	1.91
	1	GENE-PPP1R12B	ID_15026	0	1.18	2.52	2.19
	1	GENE-PPP2R3B	ID_15071	0	2.25	3.76	3.33
	1	GENE-PREPL	ID_15143	0	0.99	1.67	1.28
	1	GENE-PRKAR1B	ID_15166	0	1.64	2.81	1.36
	1	GENE-PRKG1	ID_15183	0	1.01	1.2	1.2
	1	GENE-PROB1	ID_15206	0	2.32	3.87	3.79
	1	GENE-PROCA1	ID_15208	0	2.29	3.93	3.7
	1	GENE-PRRG2	ID_15270	0	0.97	1.59	1.47
	1	GENE-PRRG3	ID_15271	0	1	2.32	1.81
	1	GENE-PRSS36	ID_15287	0	1.34	2.05	1.58
	1	GENE-PRSS8	ID_15299	0	2.02	2.91	2.19
	1	GENE-PRUNE2	ID_15304	0	1.66	2.46	2.28
	1	GENE-PSEN2	ID_15314	0	1.52	2.45	1.67
	1	GENE-PSMC2	ID_15338	0	0.45	1.06	0.79
	1	GENE-PTGES3L	ID_15406	0	0.88	1.61	0.95
	1	GENE-PTK6	ID_15423	0	1.21	1.96	0.96
	1	GENE-PTPRD	ID_15456	0	3.31	4.53	3.78
	1	GENE-PXMP4	ID_15506	0	0.73	1.04	0.48
	1	GENE-RAB11FIP5	ID_15554	0	0.7	1.23	1.03
	1	GENE-RALGPS2	ID_15669	0	2.05	2.71	2.03
	1	GENE-RAPGEF1	ID_15693	0	1.1	1.83	1.18
	1	GENE-RARS2	ID_15707	0	0.61	1.19	0.6
	1	GENE-RASGRP2	ID_15724	0	1.23	2.68	2.09
	1	GENE-RASL12	ID_15732	0	0.93	2.21	1.58
	1	GENE-RBM24	ID_15777	0	4.04	4.69	4.39
	1	GENE-RBM38	ID_15785	0	1.69	2.67	1.62
	1	GENE-RBM44	ID_15790	0	1.5	2.1	2.08
	1	GENE-RCC1	ID_15825	0	0.95	1.5	0.78
	1	GENE-REC114	ID_15851	0	0.69	1.41	0.8
	1	GENE-RELT	ID_15871	0	1.85	2.87	2.43
	1	GENE-RGMB	ID_15931	0	2.02	3.49	2.75
	1	GENE-RHOF	ID_15982	0	0.79	1.81	1.55
	1	GENE-RHOJ	ID_15985	0	1.24	1.63	1.19
	1	GENE-RMND5A	ID_16047	0	0.9	1.24	0.62
	1	GENE-RPS19BP1	ID_16271	0	0.87	1.1	0.66
	1	GENE-RPS6KB1	ID_16295	0	0.88	1.78	1.24
	1	GENE-RRH	ID_16318	0	0.58	1.58	0.7
	1	GENE-RTN2	ID_16375	0	1.81	2.54	1.74
	1	GENE-RYR1	ID_16419	0	4.44	6.02	5.87
	1	GENE-SAP25	ID_16480	0	0.74	1.21	1.2
	1	GENE-SBK1	ID_16510	0	2.93	4.3	3.56
	1	GENE-SCN4A	ID_16565	0	1.36	2.6	2.42
	1	GENE-SCN7A	ID_16568	0	3.3	2.97	2.85
	1	GENE-SEMA6A	ID_16693	0	4.67	5.43	4.77
	1	GENE-SEMA6B	ID_16694	0	4.14	5.41	2.85
	1	GENE-SEMA6C	ID_16695	0	0.8	1.77	1.25
	1	GENE-SEPT4	ID_16715	0	1.86	3.62	2.61
	1	GENE-SESN1	ID_16764	0	1.27	2	0.84
	1	GENE-SETD7	ID_16777	0	0.7	1.13	0.73
	1	GENE-SGCA	ID_16819	0	1.65	2.54	1.6
	1	GENE-SGTB	ID_16841	0	0.97	2.19	1.18
	1	GENE-SH3PXD2A	ID_16871	0	0.88	1.97	1.29
	1	GENE-SH3RF3	ID_16875	0	1.22	1.74	1.42
	1	GENE-SHD	ID_16892	0	4.79	6.25	3.84
	1	GENE-SHMT1	ID_16905	0	2.61	5.15	3.39
	1	GENE-SIX2	ID_16959	0	1.55	2.44	1.59
	1	GENE-SLC12A3	ID_17014	0	2.02	3.87	2.62
	1	GENE-SLC15A2	ID_17029	0	3.97	6.78	6.35
	1	GENE-SLC22A23	ID_17083	0	1.61	1.66	1.31
	1	GENE-SLC31A2	ID_17192	0	2.39	4.17	4
	1	GENE-SLC4A3	ID_17285	0	1.69	2.21	1.49
	1	GENE-SLC8A2	ID_17340	0	2.07	3.2	2.85
	1	GENE-SLC9A3R1	ID_17346	0	2.02	2.19	1.88
	1	GENE-SLIT3	ID_17373	0	2.25	2.91	2.82
	1	GENE-SMARCA1	ID_17400	0	1.51	2.12	1.08
	1	GENE-SMIM5	ID_17450	0	2.67	4.11	3.05
	1	GENE-SMPDL3A	ID_17467	0	1.47	2.26	1.31
	1	GENE-SMYD1	ID_17478	0	5.22	6.7	6.28
	1	GENE-SNAPC5	ID_17495	0	0.94	1.22	1.22
	1	GENE-SORBS1	ID_17582	0	2.84	4.59	3.92
	1	GENE-SOWAHD	ID_17598	0	1.22	2.58	1.58
	1	GENE-SOX4	ID_17612	0	1.09	1.25	0.99
	1	GENE-SPARCL1	ID_17650	0	1.58	2.4	2.16
	1	GENE-SPATA33	ID_17668	0	0.7	1.38	0.81
	1	GENE-SPATS2L	ID_17681	0	1.3	1.9	0.97
	1	GENE-SPCS3	ID_17686	0	0.52	1.18	0.93
	1	GENE-SPEG	ID_17695	0	1.36	1.68	1.27
	1	GENE-SPHKAP	ID_17705	0	4.6	5.73	3.84
	1	GENE-SPON1	ID_17737	0	1.22	2.67	2.01
	1	GENE-SPX	ID_17779	0	1.47	2.61	1.48
	1	GENE-SRL	ID_17802	0	4.44	6.22	5.81
	1	GENE-SRPK3	ID_17813	0	2.32	3.45	2.65
	1	GENE-SSX2IP	ID_17869	0	1.41	2.24	2.09
	1	GENE-STAM	ID_17904	0	0.56	1.26	1.08
	1	GENE-STARD8	ID_17919	0	1.02	2.33	1.29
	1	GENE-STIM2	ID_17941	0	0.83	1.76	1.39
	1	GENE-STK17B	ID_17948	0	1.14	1.85	1.61
	1	GENE-STRIP1	ID_17992	0	1	1.25	0.78
	1	GENE-SUPT5H	ID_18063	0	0.72	1.09	0.46
	1	GENE-SURF2	ID_18067	0	0.69	1.52	0.57
	1	GENE-SYN1	ID_18107	0	0.63	1.04	0.44
	1	GENE-SYNM	ID_18126	0	1.3	1.86	1.68
	1	GENE-SYNRG	ID_18131	0	0.64	1.06	0.6
	1	GENE-SYT3	ID_18145	0	2.4	3.32	2.32
	1	GENE-SYT7	ID_18149	0	1.46	1.66	1.45
	1	GENE-TAGLN3	ID_18210	0	3.61	5.27	4.12
	1	GENE-TANK	ID_18219	0	0.78	1.11	0.62
	1	GENE-TDRD1	ID_18385	0	2.51	5.87	3.82
	1	GENE-TDRD6	ID_18391	0	1.17	1.58	1.39
	1	GENE-TESK2	ID_18432	0	2.36	2.68	2.03
	1	GENE-TFAP2E	ID_18477	0	1.49	2.46	1.14
	1	GENE-TM7SF2	ID_18659	0	3.03	3.63	2.86
	1	GENE-TMC6	ID_18674	0	0.82	1.96	1.44
	1	GENE-TMEM109	ID_18707	0	0.69	1.25	0.77
	1	GENE-TMEM210	ID_18809	0	2.54	4.54	3.2
	1	GENE-TMEM38A	ID_18876	0	2.01	3.61	3.49
	1	GENE-TMEM56	ID_18899	0	2.31	4.67	2.4
	1	GENE-TOM1	ID_19051	0	0.68	1.03	0.75
	1	GENE-TOP3A	ID_19069	0	1.03	1.02	0.91
	1	GENE-TOR1AIP1	ID_19075	0	1.46	1.89	1.84
	1	GENE-TP53INP2	ID_19093	0	1.35	1.61	1.47
	1	GENE-TPM1	ID_19112	0	1.13	1.79	1.46
	1	GENE-TRAK2	ID_19152	0	0.82	1.17	0.93
	1	GENE-TRIM45	ID_19221	0	0.97	1.92	1.23
	1	GENE-TRIM55	ID_19227	0	2.97	4.36	3.55
	1	GENE-TRIM72	ID_19240	0	4.38	5.73	5.14
	1	GENE-TRIT1	ID_19254	0	0.97	1.15	0.91
	1	GENE-TSEN54	ID_19315	0	1.27	1.4	1.14
	1	GENE-TSPAN14	ID_19338	0	0.73	1.42	0.93
	1	GENE-TSPAN3	ID_19345	0	0.76	1.11	0.67
	1	GENE-TTL	ID_19420	0	0.71	1.37	1.24
	1	GENE-TTN	ID_19433	0	2.68	4.77	4.34
	1	GENE-TUBA4A	ID_19443	0	0.91	1.32	0.63
	1	GENE-TUBB1	ID_19447	0	1.55	1.75	1.21
	1	GENE-TXNDC2	ID_19490	0	1.21	1.65	1.53
	1	GENE-UBAP1L	ID_19530	0	0.87	1.46	1
	1	GENE-UBE2E3	ID_19546	0	1.37	2.33	1.89
	1	GENE-UBXN11	ID_19606	0	1.07	1.37	0.91
	1	GENE-UBXN2A	ID_19607	0	0.7	1.11	0.82
	1	GENE-URB1	ID_19699	0	0.68	1.1	1.08
	1	GENE-USP50	ID_19757	0	0.55	1.21	0.66
	1	GENE-USP51	ID_19758	0	0.58	1.58	0.85
	1	GENE-VEZT	ID_19828	0	0.62	1.38	0.92
	1	GENE-VTCN1	ID_19906	0	1.58	2.32	1.58
	1	GENE-VWA5B1	ID_19915	0	2.27	4.01	2.39
	1	GENE-WDCP	ID_19942	0	1.04	0.97	0.96
	1	GENE-WDR27	ID_19960	0	0.53	1.02	0.42
	1	GENE-WDR44	ID_19972	0	1.12	2.16	2.02
	1	GENE-WDR97	ID_20013	0	1.25	1.67	1.58
	1	GENE-WNT10A	ID_20048	0	5.36	5.58	5.39
	1	GENE-WNT4	ID_20056	0	3.17	5.04	3.24
	1	GENE-WNT9A	ID_20064	0	1.99	2.13	1.72
	1	GENE-WSCD1	ID_20073	0	3.04	3.6	2.52
	1	GENE-WWTR1	ID_20084	0	1.31	1.92	1.88
	1	GENE-XIRP2	ID_20094	0	4.47	6	5.92
	1	GENE-XK	ID_20095	0	2.36	2.64	1.98
	1	GENE-XRRA1	ID_20123	0	0.87	1.12	0.83
	1	GENE-YDJC	ID_20137	0	1.92	1.77	1.66
	1	GENE-ZACN	ID_20173	0	1.09	2.04	0.74
	1	GENE-ZBTB18	ID_20194	0	1.6	2.03	1.57
	1	GENE-ZBTB46	ID_20216	0	2.36	2.78	2.32
	1	GENE-ZFAND5	ID_20300	0	0.68	1.09	0.96
	1	GENE-ZMYM1	ID_20360	0	0.89	1.46	0.96
	1	GENE-ZNF202	ID_20403	0	0.94	1.17	1.14
	1	GENE-ZNF423	ID_20479	0	0.99	1.23	1.17
	1	GENE-ZNF623	ID_20551	0	0.95	1.04	0.98
	1	GENE-ZNF706	ID_20586	0	1.13	1.85	1.39
	1	GENE-ZNHIT3	ID_20631	0	0.97	1	0.92
	1	GENE-ZSCAN30	ID_20657	0	0.66	1.04	0.54

## Sheet: Profile 47
Gene Table for Profile 47 (0.0,2.0,2.0,1.0)
Num. Genes Expected	Num. Genes Assigned	P-Value	Significant
210.5	163.1	0.00015	(significant)
-------
Selected	Weight	GeneID	SPOT	PSC-11d-D0-1	PSC-11d-D1-1	PSC-11d-D2-1	PSC-11d-D4-1
	1	GENE-ACAP3	ID_125	0	1.58	1.61	0.96
	1	GENE-ADAM10	ID_233	0	1.16	0.98	0.51
	1	GENE-ADAMTS14	ID_256	0	2.6	2.48	0.79
	1	GENE-ADAMTS9	ID_270	0	1.33	1.63	0.78
	1	GENE-AGTR2	ID_422	0	6.1	5.26	3.26
	1	GENE-AHCYL2	ID_429	0	2.66	2.28	2
	1	GENE-AP5Z1	ID_759	0	1	1.03	0.44
	1	GENE-ARMC9	ID_966	0	1.25	0.95	0.5
	1	GENE-ASIC4	ID_1050	0	1.5	1.77	0.87
	1	GENE-B3GALT4	ID_1259	0	1.12	0.89	0.48
	1	GENE-BCAR3	ID_1346	0	1.02	1.06	0.5
	1	GENE-C15H2ORF88	ID_1675	0	2.52	3.15	1.62
	1	GENE-C9H1ORF74	ID_1961	0	1.02	1.37	0.5
	1	GENE-CACFD1	ID_1988	0	1.13	1.13	0.89
	1	GENE-CBX7	ID_2182	0	1.25	1.13	0.76
	1	GENE-CCDC103	ID_2195	0	1.16	1.05	0.94
	1	GENE-CCND3	ID_2362	0	1.62	1.36	0.91
	1	GENE-CD300A	ID_2441	0	3.6	2.85	1.54
	1	GENE-CELF2	ID_2641	0	1.69	1.97	1.19
	1	GENE-CHRM4	ID_2838	0	1.32	1.32	1
	1	GENE-CHRNA7	ID_2847	0	2.69	3.64	1.49
	1	GENE-CLCN5	ID_2924	0	1.3	1.19	0.5
	1	GENE-CLU	ID_3020	0	1.87	1.8	0.55
	1	GENE-COL17A1	ID_3134	0	1.37	1.52	0.81
	1	GENE-CORT	ID_3226	0	3.26	3.01	1.69
	1	GENE-CPA1	ID_3239	0	1.87	1.63	1.38
	1	GENE-CRABP2	ID_3295	0	0.93	1.13	0.42
	1	GENE-CRELD1	ID_3319	0	1.63	2.1	0.72
	1	GENE-CTRB2	ID_3458	0	2.81	2.54	1.78
	1	GENE-CXCR4	ID_3524	0	1.64	1.72	1.16
	1	GENE-CYB5R1	ID_3544	0	1.68	1.97	1.13
	1	GENE-DGCR2	ID_3826	0	0.86	1.08	0.33
	1	GENE-DGKD	ID_3831	0	0.82	1.01	0.48
	1	GENE-DMBT1	ID_3936	0	6.31	6.69	3.66
	1	GENE-DOC2B	ID_4047	0	3.21	3.31	2.34
	1	GENE-DPT	ID_4102	0	1.2	1.03	0.47
	1	GENE-DUPD1	ID_4171	0	4.2	4.73	3.16
	1	GENE-EBF2	ID_4247	0	2.3	2.56	1.54
	1	GENE-EEF2K	ID_4301	0	1.38	1.36	0.8
	1	GENE-EEPD1	ID_4304	0	1.43	1.66	0.75
	1	GENE-EFNB3	ID_4332	0	1.27	1.37	0.94
	1	GENE-ELMO1	ID_4432	0	0.99	1.11	0.66
	1	GENE-EPB41L4B	ID_4538	0	2.22	1.74	0.58
	1	GENE-FAM110B	ID_4783	0	1.91	1.54	1.13
	1	GENE-FAM169B	ID_4841	0	2.53	2.92	1.24
	1	GENE-FAM171A2	ID_4844	0	1.96	2.06	1.49
	1	GENE-FAM20A	ID_4890	0	1.03	0.99	0.72
	1	GENE-FAM53B	ID_4944	0	0.87	1	0.55
	1	GENE-FAM96B	ID_4985	0	0.79	1	0.38
	1	GENE-FARP2	ID_5005	0	1.24	1	0.76
	1	GENE-FBXL22	ID_5050	0	3.08	2.9	1.86
	1	GENE-FIBIN	ID_5207	0	2.85	3.79	1.51
	1	GENE-FLVCR2	ID_5256	0	3.46	3.53	1.99
	1	GENE-FOXA3	ID_5305	0	1.06	1.11	0.73
	1	GENE-FOXO4	ID_5336	0	1.06	1	0.71
	1	GENE-FZD9	ID_5445	0	1.42	1.66	0.89
	1	GENE-GAREM1	ID_5540	0	1.41	1.54	0.83
	1	GENE-GBF1	ID_5570	0	1.31	1.07	0.53
	1	GENE-GLCCI1	ID_5730	0	1.97	1.95	0.88
	1	GENE-GNA14	ID_5796	0	1.37	1.43	0.43
	1	GENE-GNE	ID_5815	0	2.48	2.39	1.66
	0.5	GENE-GPR183	ID_5957	0	1.08	1.58	0.5
	1	GENE-GPR37L1	ID_5972	0	2.81	3.75	1.77
	1	GENE-GPRIN3	ID_6000	0	2.49	2.46	0.95
	1	GENE-GRASP	ID_6024	0	1.15	1.13	0.76
	1	GENE-GRINA	ID_6057	0	1.46	1.29	1.21
	1	GENE-HCN2	ID_6238	0	1.93	1.8	1.62
	1	GENE-HIC1	ID_6342	0	1.2	1.12	0.39
	1	GENE-HS6ST2	ID_6523	0	4.42	4.21	2.7
	1	GENE-IFFO1	ID_6654	0	1.28	1.21	0.74
	1	GENE-IFT88	ID_6723	0	1.27	1.17	0.41
	1	GENE-IGDCC3	ID_6725	0	2.95	3.12	2.32
	1	GENE-IGDCC4	ID_6726	0	1.53	1.87	1.02
	1	GENE-IGSF5	ID_6754	0	2.81	3.13	1.81
	1	GENE-IL34	ID_6836	0	1.74	1.8	1.29
	1	GENE-IQSEC1	ID_6961	0	1.53	1.18	0.64
	1	GENE-ISLR	ID_7003	0	1.39	1.12	0.59
	1	GENE-ITGAM	ID_7029	0	3.04	2.93	1.93
	1	GENE-ITGB3	ID_7035	0	1.64	1.73	0.92
	1	GENE-ITPKB	ID_7056	0	1.36	1.11	0.83
	1	GENE-JAG1	ID_7079	0	1.15	1.05	0.77
	1	GENE-KCNH2	ID_7183	0	3.88	4.48	2.79
	1	GENE-KCNQ4	ID_7235	0	2.01	2.15	1.42
	1	GENE-KY	ID_7590	0	5.32	5.44	4.12
	1	GENE-LOC100510930	ID_8219	0	0.77	1.12	0.37
	1	GENE-LOC100516420	ID_8568	0	1.32	1.32	1
	1	GENE-LOC100516485	ID_8577	0	1.49	1.28	0.45
	1	GENE-LOC100521779	ID_8934	0	1.45	1.19	0.42
	1	GENE-LOC100521972	ID_8945	0	1.07	0.92	0.84
	1	GENE-LOC100523107	ID_9029	0	1.37	1	0.56
	1	GENE-LOC100524737	ID_9170	0	1.14	0.91	0.61
	1	GENE-LOC100620089	ID_9274	0	1.08	0.91	0.58
	1	GENE-LOC100620521	ID_9298	0	1.64	1.64	1.3
	1	GENE-LOC100622246	ID_9386	0	2.25	1.9	0.61
	1	GENE-LOC100624467	ID_9505	0	1.16	1.27	0.86
	1	GENE-LOC100737316	ID_9728	0	1.25	1.14	0.74
	1	GENE-LOC100739498	ID_9870	0	1.69	1.54	0.73
	1	GENE-LOC102164731	ID_10098	0	0.93	1.02	0.67
	1	GENE-LOC106507406	ID_10333	0	1.72	1.97	0.58
	1	GENE-LOC110256815	ID_10723	0	2.54	3.35	1.08
	1	GENE-LOC110257311	ID_10784	0	1.38	1.49	1
	1	GENE-LOC110257392	ID_10797	0	1.65	1.34	0.53
	1	GENE-LOC110259512	ID_11423	0	1.25	1.39	0.69
	1	GENE-LOC110259990	ID_11587	0	2.61	2.58	1.56
	1	GENE-LOC110260075	ID_11595	0	1.58	1.35	0.67
	1	GENE-LOC110262100	ID_11896	0	1.06	0.86	0.67
	1	GENE-LRFN2	ID_12011	0	4.7	4	3.32
	1	GENE-LRP5	ID_12034	0	1.26	0.93	0.57
	1	GENE-MAGED1	ID_12246	0	1.02	1.06	0.53
	1	GENE-MAN2A2	ID_12279	0	1.12	1.35	0.72
	1	GENE-MAPK8IP1	ID_12352	0	1.21	1.33	0.58
	1	GENE-MEOX2	ID_12559	0	1.37	1.69	0.49
	1	GENE-MFSD6L	ID_12633	0	2.66	2.56	1.94
	1	GENE-MIEF2	ID_12677	0	1.02	1	0.43
	1	GENE-MMP15	ID_12755	0	2.75	2.67	1.47
	1	GENE-MN1	ID_12774	0	2.46	2.77	0.85
	1	GENE-MPND	ID_12833	0	1.52	1.46	0.87
	1	GENE-MSRA	ID_12991	0	1.02	1.33	0.38
	1	GENE-MYLIP	ID_13143	0	1.5	1.96	0.83
	1	GENE-NATD1	ID_13270	0	1.06	1.3	0.73
	1	GENE-NLN	ID_13562	0	1.06	1.53	0.53
	1	GENE-NMB	ID_13581	0	1	0.81	0.63
	1	GENE-NOTCH1	ID_13643	0	2.02	2.07	1.05
	1	GENE-NR6A1	ID_13733	0	1.76	1.64	0.92
	1	GENE-OLFML2A	ID_13958	0	3.08	3.09	1.77
	1	GENE-OLFML2B	ID_13959	0	2.73	2.72	1.93
	1	GENE-PBXIP1	ID_14231	0	1.28	1.35	0.74
	1	GENE-PDK2	ID_14356	0	1.11	1.59	0.54
	1	GENE-PEX11G	ID_14421	0	0.9	1.08	0.62
	1	GENE-PIK3R6	ID_14604	0	1.75	1.25	0.71
	1	GENE-PITX3	ID_14637	0	6.13	5.63	4.85
	1	GENE-PKDCC	ID_14649	0	0.8	1.17	0.42
	1	GENE-PKIG	ID_14655	0	1.17	1.27	0.45
	1	GENE-PLEKHB1	ID_14738	0	2	1.87	1
	1	GENE-POLM	ID_14897	0	1.05	0.76	0.34
	1	GENE-POLRMT	ID_14928	0	1.57	1.29	0.8
	1	GENE-PPM1F	ID_15010	0	1.04	1.22	0.55
	1	GENE-PRF1	ID_15146	0	2.32	1.88	0.79
	1	GENE-PRKAR1A	ID_15165	0	1.07	0.96	0.62
	1	GENE-PRKCG	ID_15173	0	1.29	1.22	0.7
	1	GENE-PRRT1	ID_15273	0	1.66	2.12	1.12
	1	GENE-PTOV1	ID_15428	0	1.08	0.84	0.32
	1	GENE-PURB	ID_15488	0	1.7	2.08	0.69
	1	GENE-RAB40B	ID_15597	0	2.92	2.54	1.51
	1	GENE-RASSF2	ID_15735	0	2.61	1.99	1.23
	1	GENE-RDH11	ID_15843	0	1.06	0.76	0.34
	1	GENE-REPS2	ID_15879	0	2.32	2.94	1.58
	1	GENE-RGMA	ID_15930	0	2.17	2.95	0.81
	1	GENE-RSPH4A	ID_16347	0	1.83	1.7	1
	1	GENE-RUNX1T1	ID_16398	0	1.22	1.15	0.88
	1	GENE-SAMD10	ID_16463	0	1.77	1.35	0.58
	1	GENE-SCUBE2	ID_16591	0	1.03	1.25	0.64
	1	GENE-SDF2L1	ID_16608	0	1.47	1.21	0.87
	1	GENE-SERPINF1	ID_16753	0	1.43	1.42	0.86
	1	GENE-SGCG	ID_16823	0	1.2	1.04	0.5
	1	GENE-SH3BGR	ID_16854	0	1.08	1.24	0.71
	1	GENE-SKP2	ID_16977	0	1.11	1.22	0.58
	1	GENE-SLC25A42	ID_17132	0	1.19	1.14	0.94
	1	GENE-SLC35F1	ID_17216	0	1.91	1.93	1
	1	GENE-SLC36A1	ID_17225	0	1.26	1.07	0.62
	1	GENE-SLC38A8	ID_17242	0	1.48	1.21	0.42
	1	GENE-SLC43A3	ID_17266	0	1.3	1.2	0.4
	1	GENE-SLC45A4	ID_17275	0	1.19	1.11	0.84
	1	GENE-SLCO2B1	ID_17361	0	4.68	4.25	3.42
	1	GENE-SMIM7	ID_17451	0	0.79	1.12	0.41
	1	GENE-SNN	ID_17505	0	1.99	1.62	0.61
	1	GENE-SNX22	ID_17549	0	1.26	1.34	0.87
	1	GENE-SOX8	ID_17616	0	4.09	3.65	3.03
	1	GENE-SPAST	ID_17651	0	1.17	1.31	0.66
	1	GENE-SPG21	ID_17701	0	2.5	3.33	1.34
	1	GENE-SPSB4	ID_17765	0	1.57	1.17	0.79
	1	GENE-ST3GAL5	ID_17877	0	1.03	0.86	0.55
	1	GENE-STEAP1	ID_17934	0	2.48	2.83	1.57
	1	GENE-STOX1	ID_17979	0	1	1.09	0.71
	1	GENE-SUFU	ID_18035	0	1.75	1.79	0.53
	1	GENE-SUN1	ID_18054	0	1.2	1.6	0.73
	1	GENE-TAS1R1	ID_18235	0	1.31	1.67	0.73
	1	GENE-TBC1D17	ID_18269	0	1.33	1.29	0.79
	1	GENE-TDRD12	ID_18387	0	1.98	2.51	0.87
	1	GENE-TEPSIN	ID_18422	0	1.31	1.1	0.89
	1	GENE-TESK1	ID_18431	0	1.73	1.76	1.06
	1	GENE-TEX14	ID_18445	0	1.95	2.36	1.22
	1	GENE-TIMM8B	ID_18597	0	1.15	1.33	0.71
	1	GENE-TMC1	ID_18669	0	1.64	1.96	0.92
	1	GENE-TMED6	ID_18692	0	1	0.86	0.52
	1	GENE-TMEFF2	ID_18697	0	3.23	3.43	1.75
	1	GENE-TMEM170A	ID_18764	0	1.2	1.17	0.8
	1	GENE-TMEM175	ID_18769	0	0.98	1.07	0.69
	1	GENE-TMEM178B	ID_18774	0	1.27	1.35	0.62
	1	GENE-TMEM181	ID_18778	0	0.84	1.06	0.3
	1	GENE-TMEM198	ID_18794	0	1.41	1.7	0.88
	1	GENE-TMEM52	ID_18893	0	1.71	1.76	0.59
	1	GENE-TMPRSS7	ID_18959	0	2.24	1.86	1.17
	1	GENE-TNIP2	ID_19014	0	1.09	0.88	0.41
	1	GENE-TOM1L1	ID_19052	0	1.46	1.03	0.47
	1	GENE-TRAF4	ID_19145	0	2.39	2.47	1.76
	1	GENE-TRIM29	ID_19206	0	2.14	1.93	0.87
	1	GENE-TRIM62	ID_19231	0	1.81	1.61	1.35
	1	GENE-TULP4	ID_19464	0	1.68	1.95	1.16
	1	GENE-UBTD1	ID_19600	0	1.56	1.52	0.84
	1	GENE-USP49	ID_19755	0	0.8	1.07	0.5
	1	GENE-VAV2	ID_19806	0	0.93	1.15	0.6
	1	GENE-VCAN	ID_19812	0	1.6	1.69	0.98
	1	GENE-WNK2	ID_20044	0	1.87	1.99	1.1
	1	GENE-XKR8	ID_20100	0	1.16	1.03	0.82
	1	GENE-YPEL3	ID_20157	0	1.55	2.05	1.02
	1	GENE-ZAR1L	ID_20177	0	1.49	1.42	1.17
	1	GENE-ZNF48	ID_20497	0	1.05	0.94	0.38
	1	GENE-ZNF70	ID_20583	0	1.14	1.06	0.48
	1	GENE-ZSWIM1	ID_20661	0	2.64	2.49	1.82
	1	GENE-ZSWIM6	ID_20666	0	0.85	1.08	0.36

## Sheet: Profile 14
Gene Table for Profile 14 (0.0,-1.0,-1.0,1.0)
Num. Genes Expected	Num. Genes Assigned	P-Value	Significant
204	117.8	2.2e-13	(significant)
-------
Selected	Weight	GeneID	SPOT	PSC-11d-D0-1	PSC-11d-D1-1	PSC-11d-D2-1	PSC-11d-D4-1
	1	GENE-ABL2	ID_96	0	-0.48	-0.35	0.7
	1	GENE-ACKR4	ID_146	0	-1.81	-2	2.66
	1	GENE-ACSL5	ID_180	0	-0.55	-0.68	0.82
	1	GENE-ADCY8	ID_295	0	-0.32	-0.32	0.92
	1	GENE-ADORA2A	ID_350	0	-1.14	-1.08	2.1
	1	GENE-AGPAT4	ID_413	0	-0.49	-0.88	0.42
	1	GENE-AGRN	ID_417	0	-0.24	-0.47	2.16
	1	GENE-AP1S3	ID_739	0	-1.02	-1.63	2.35
	1	GENE-ARAP2	ID_832	0	-0.49	-1.08	1.4
	1	GENE-ARHGAP20	ID_864	0	-1.38	-1	1.46
	1	GENE-ARHGAP29	ID_873	0	-1.04	-0.71	0.6
	1	GENE-ATP10A	ID_1124	0	-0.63	-0.66	2.86
	1	GENE-B3GNT7	ID_1271	0	-1.51	-1.2	0.71
	1	GENE-B4GALT3	ID_1281	0	-0.05	-0.29	1.47
	1	GENE-BAK1	ID_1308	0	-0.33	-0.41	0.97
	1	GENE-BAZ1A	ID_1325	0	-0.42	-0.57	0.86
	1	GENE-BCL2L14	ID_1369	0	-0.9	-1	3.95
	1	GENE-BICDL2	ID_1431	0	-0.88	-1.27	0.5
	1	GENE-BIRC3	ID_1438	0	-0.48	-0.75	1.19
	1	GENE-BRCA1	ID_1516	0	-1.76	-0.92	1.05
	1	GENE-C1H15ORF48	ID_1712	0	-1.83	-3.26	1.58
	1	GENE-C1H9ORF84	ID_1735	0	-0.5	-1.11	1.22
	1	GENE-C2H19ORF66	ID_1788	0	-0.36	-0.52	2.18
	1	GENE-C4BPB	ID_1833	0	-0.73	-0.75	0.42
	1	GENE-CAMK4	ID_2056	0	-0.32	-0.58	0.68
	1	GENE-CARD6	ID_2103	0	-0.51	-0.77	0.62
	1	GENE-CASC1	ID_2116	0	-0.32	-0.74	1.99
	1	GENE-CASP10	ID_2124	0	-1.13	-0.85	1.61
	1	GENE-CASP8	ID_2130	0	-0.67	-0.94	0.59
	1	GENE-CATSPERE	ID_2149	0	-0.53	-0.32	0.55
	1	GENE-CCL25	ID_2344	0	-0.11	-0.28	1.08
	1	GENE-CD47	ID_2461	0	-0.21	-0.54	1.55
	1	GENE-CD86	ID_2485	0	-0.78	-1.25	1.14
	1	GENE-CEBPG	ID_2633	0	-0.21	-0.3	0.81
	1	GENE-CEP152	ID_2678	0	-1.83	-1.36	1.33
	1	GENE-CFI	ID_2755	0	-0.32	-0.73	1.44
	1	GENE-CHSY1	ID_2868	0	-0.6	-0.83	0.39
	1	GENE-COL8A2	ID_3166	0	-1.15	-1.7	0.74
	1	GENE-CSF2	ID_3384	0	-2.21	-1.56	2.8
	1	GENE-CTSO	ID_3469	0	-1.13	-1.11	0.51
	1	GENE-CXCL8	ID_3520	0	-0.5	-1.42	4.32
	1	GENE-DAPP1	ID_3629	0	-0.84	-0.96	1.38
	1	GENE-DCLK2	ID_3674	0	-0.34	-0.31	1.02
	1	GENE-DEK	ID_3787	0	-0.8	-0.65	0.74
	1	GENE-DNAH12	ID_3964	0	-0.16	-0.49	1.48
	1	GENE-DOK2	ID_4061	0	-0.42	-0.45	0.75
	1	GENE-DRAM1	ID_4116	0	-0.8	-1.01	0.8
	1	GENE-EDNRA	ID_4286	0	-0.43	-0.74	0.37
	1	GENE-EDNRB	ID_4287	0	-1.13	-1.32	1.34
	1	GENE-EMCN	ID_4467	0	-1.75	-1.34	1.81
	1	GENE-ERAP1	ID_4586	0	-0.41	-0.55	1.67
	1	GENE-ERAP2	ID_4587	0	-0.15	-0.53	2.38
	1	GENE-F2RL2	ID_4741	0	-1.08	-0.66	0.56
	1	GENE-FABP5	ID_4759	0	-0.83	-1.32	0.66
	1	GENE-FAM111A	ID_4786	0	-0.25	-0.37	0.91
	1	GENE-FAM111B	ID_4787	0	-0.51	-0.62	2.02
	1	GENE-FAM26F	ID_4924	0	-0.85	-1.61	1.6
	1	GENE-FAM35A	ID_4926	0	-0.89	-0.9	0.55
	1	GENE-FAM46A	ID_4934	0	-0.9	-0.89	1.44
	1	GENE-FBP1	ID_5035	0	-0.26	-0.58	1.25
	1	GENE-FBXO39	ID_5077	0	-1	-0.83	2.71
	1	GENE-FOXG1	ID_5317	0	-0.69	-0.89	4.22
	1	GENE-GADD45B	ID_5489	0	-1	-0.6	0.67
	1	GENE-GATA6	ID_5559	0	-0.3	-0.42	1.38
	1	GENE-GBP1	ID_5572	0	-1.02	-1.21	4.32
	1	GENE-GGH	ID_5657	0	-0.59	-0.79	0.83
	1	GENE-GNB4	ID_5813	0	-0.64	-1.04	0.83
	1	GENE-GRIK2	ID_6046	0	-0.74	-0.74	0.58
	1	GENE-HEG1	ID_6284	0	-0.38	-0.47	0.96
	1	GENE-HGF	ID_6327	0	-0.67	-1.09	0.79
	1	GENE-HIVEP2	ID_6368	0	-0.33	-0.55	0.67
	1	GENE-HNF4G	ID_6414	0	-0.87	-0.78	2.77
	1	GENE-HOPX	ID_6443	0	-1.41	-1.11	1.06
	1	GENE-HOXA1	ID_6445	0	-0.13	-0.42	1.27
	1	GENE-HR	ID_6500	0	-1.44	-0.7	0.81
	1	GENE-HYDIN	ID_6609	0	-0.49	-0.74	0.35
	1	GENE-IFITM3	ID_6667	0	-1.03	-1.27	1.53
	1	GENE-IFN-DELTA-10	ID_6686	0	-1.39	-1.13	0.52
	1	GENE-IKZF2	ID_6766	0	-0.27	-0.42	0.88
	1	GENE-INHBA-2	ID_6882	0	-1.07	-1.21	1.76
	1	GENE-JCAD	ID_7093	0	-0.64	-0.72	1.4
	1	GENE-KCNJ8	ID_7206	0	-1.08	-1.26	1.67
	1	GENE-KCTD4	ID_7262	0	-1.32	-0.95	2.06
	1	GENE-KRAS	ID_7539	0	-0.37	-0.36	0.72
	1	GENE-KRT25	ID_7558	0	-0.62	-0.61	0.78
	1	GENE-LAP3	ID_7633	0	-0.29	-0.32	1
	1	GENE-LIF	ID_7757	0	-1.3	-1.9	1.43
	1	GENE-LIG4	ID_7760	0	-0.41	-0.44	0.62
	1	GENE-LOC100153163	ID_7916	0	-0.49	-1.19	2.7
	1	GENE-LOC100154127	ID_7966	0	-2.2	-1.49	1.81
	1	GENE-LOC100156073	ID_8074	0	-0.29	-1.45	7.53
	1	GENE-LOC100510917	ID_8217	0	-2.29	-2.19	0.9
	1	GENE-LOC100517129	ID_8626	0	-0.68	-0.98	2.45
	1	GENE-LOC100519082	ID_8761	0	-1.27	-1.29	3.07
	1	GENE-LOC100522887	ID_9015	0	-0.5	-0.73	2.41
	1	GENE-LOC100523131	ID_9034	0	-0.48	-0.63	0.56
	1	GENE-LOC100523310	ID_9051	0	-0.76	-1.47	4.26
	1	GENE-LOC100524713	ID_9167	0	-1	-1	0.58
	1	GENE-LOC102158569	ID_9935	0	-0.5	-0.86	0.41
	1	GENE-LOC102162205	ID_10036	0	-0.6	-0.46	1.62
	1	GENE-LOC106504436	ID_10232	0	-1.58	-1.1	1.54
	1	GENE-LOC106510284	ID_10437	0	-0.91	-1.22	2.91
	1	GENE-LOC110255949	ID_10623	0	-0.17	-0.36	0.87
	1	GENE-LOC110258914	ID_11229	0	-0.6	-0.69	0.57
	1	GENE-LOC110261663	ID_11834	0	-1.59	-2.26	1.02
	1	GENE-LRRN3	ID_12114	0	-0.43	-0.28	0.67
	1	GENE-LYAR	ID_12185	0	-0.65	-0.51	0.81
	1	GENE-MAP3K8	ID_12324	0	-0.22	-0.64	2.38
	1	GENE-MATN3	ID_12403	0	-1.27	-1.94	2.88
	1	GENE-MFAP5	ID_12611	0	-0.86	-0.76	0.48
	1	GENE-MIER1	ID_12679	0	-0.22	-0.21	0.81
	1	GENE-MMP25	ID_12763	0	-2.22	-2.38	0.92
	1	GENE-MMS22L	ID_12773	0	-1.26	-0.8	0.62
	1	GENE-MOV10	ID_12815	0	-0.57	-0.98	1.28
	1	GENE-MSC	ID_12974	0	-0.6	-0.51	0.64
	1	GENE-MYCBP2	ID_13113	0	-0.41	-0.56	0.87
	1	GENE-NAMPT	ID_13241	0	-1.07	-1.13	1.44
	1	GENE-NBN	ID_13281	0	-0.2	-0.41	2.1
	1	GENE-NEU4	ID_13443	0	-1	-1.29	3.66
	1	GENE-NFKB1	ID_13476	0	-0.37	-0.28	0.85
	1	GENE-NFKBIE	ID_13481	0	-0.38	-0.55	0.5
	1	GENE-NFKBIZ	ID_13483	0	-0.21	-0.68	1.82
	1	GENE-NGF	ID_13495	0	-1.12	-1.57	0.8
	1	GENE-NOD2	ID_13616	0	-0.74	-0.56	0.47
	1	GENE-NR4A3	ID_13730	0	-0.64	-0.96	2.48
	1	GENE-OGG1	ID_13944	0	-0.64	-0.47	1.13
	1	GENE-OSR1	ID_14024	0	-0.39	-0.53	0.83
	1	GENE-P2RY1	ID_14081	0	-0.52	-0.52	0.48
	1	GENE-PCDH9	ID_14252	0	-0.4	-0.66	0.37
	1	GENE-PCNA	ID_14272	0	-0.73	-0.6	0.33
	1	GENE-PCYOX1	ID_14292	0	-0.34	-0.38	0.74
	1	GENE-PDE4B	ID_14322	0	-1.81	-2.53	2.01
	1	GENE-PECAM1	ID_14396	0	-1.02	-0.55	0.97
	1	GENE-PHC3	ID_14493	0	-0.55	-0.46	0.77
	1	GENE-PI4K2B	ID_14546	0	-1	-1.16	1.61
	1	GENE-PIFO	ID_14562	0	-0.21	-0.5	0.87
	1	GENE-PIK3AP1	ID_14590	0	-0.04	-0.43	1.97
	1	GENE-PITX2	ID_14636	0	-0.24	-0.44	0.57
	1	GENE-PLEKHH2	ID_14751	0	-0.52	-0.55	0.51
	1	GENE-PLP1	ID_14779	0	-1.38	-0.85	1.58
	1	GENE-PLSCR1	ID_14796	0	-0.56	-0.65	3.03
	1	GENE-PODXL	ID_14870	0	-0.26	-0.58	1.49
	1	GENE-POLI	ID_14894	0	-0.68	-0.75	0.32
	1	GENE-PPA1	ID_14966	0	-1.1	-1.05	1.7
	1	GENE-PPP4R4	ID_15089	0	-1.31	-1.34	2.24
	1	GENE-PRIMPOL	ID_15155	0	-0.63	-0.93	0.45
	1	GENE-PRRG1	ID_15269	0	-0.28	-0.56	1.08
	1	GENE-PRRG4	ID_15272	0	-1.28	-1.36	1.57
	1	GENE-PSMB8	ID_15335	0	-0.1	-0.53	2.68
	1	GENE-PTGS2	ID_15414	0	-1.52	-2.68	2.15
	1	GENE-PWWP2B	ID_15501	0	-0.1	-0.31	0.85
	1	GENE-PXK	ID_15504	0	-0.55	-0.82	0.42
	1	GENE-QRICH2	ID_15533	0	-0.58	-0.58	1
	1	GENE-RAB11FIP1	ID_15550	0	-0.68	-0.76	0.64
	1	GENE-RAB19	ID_15561	0	-1.5	-1.5	1.96
	1	GENE-RASSF8	ID_15741	0	-0.9	-1.07	0.61
	1	GENE-RBMS1	ID_15800	0	-0.54	-0.65	0.47
	1	GENE-REL	ID_15865	0	-0.39	-0.31	0.83
	1	GENE-RIPK2	ID_16025	0	-0.07	-0.25	1.35
	1	GENE-RMI1	ID_16044	0	-1.11	-0.91	1.23
	1	GENE-RNASEH2B	ID_16059	0	-1.09	-1.09	0.65
	1	GENE-RNASEL	ID_16062	0	-0.39	-0.77	3.56
	1	GENE-RND3	ID_16066	0	-0.18	-0.23	0.92
	1	GENE-RSPO3	ID_16352	0	-1.84	-1.94	3.87
	1	GENE-S100A14	ID_16427	0	-0.62	-0.78	1.06
	1	GENE-S1PR5	ID_16445	0	-0.61	-1	0.79
	1	GENE-SCLT1	ID_16552	0	-0.66	-0.95	1.34
	1	GENE-SENP7	ID_16703	0	-0.15	-0.4	0.74
	1	GENE-SERPINB9	ID_16747	0	-0.94	-1.52	1.37
	1	GENE-SLA-7	ID_16986	0	-0.93	-1.49	1.05
	1	GENE-SLA-DMB	ID_16989	0	-1.34	-0.82	1.58
	1	GENE-SLC22A15	ID_17077	0	-0.66	-1	0.75
	1	GENE-SLC25A28	ID_17116	0	-0.68	-0.64	2.39
	1	GENE-SLCO5A1	ID_17365	0	-0.86	-1.34	1.69
	1	GENE-SNX10	ID_17536	0	-0.6	-1.22	2.59
	1	GENE-SORL1	ID_17589	0	-0.36	-0.5	2.49
	1	GENE-SOX9	ID_17617	0	-0.68	-0.98	0.56
	1	GENE-SP110	ID_17619	0	-0.4	-0.94	1.98
	1	GENE-SP140	ID_17620	0	-0.27	-0.86	2.17
	1	GENE-TAGAP	ID_18207	0	-0.45	-0.5	2.23
	1	GENE-TAL1	ID_18211	0	-0.26	-0.46	1.55
	1	GENE-TAPBPL	ID_18226	0	-0.25	-0.6	1.13
	1	GENE-TBC1D32	ID_18282	0	-0.33	-0.6	0.51
	1	GENE-TCIRG1	ID_18359	0	-0.38	-0.6	2.08
	1	GENE-TET2	ID_18436	0	-0.42	-0.3	0.61
	1	GENE-TIFA	ID_18578	0	-0.45	-0.79	0.71
	1	GENE-TLR1	ID_18635	0	-1.03	-1.15	1.76
	1	GENE-TLR3	ID_18638	0	-0.46	-0.68	1.43
	1	GENE-TLR6	ID_18641	0	-0.2	-0.37	1.59
	1	GENE-TM4SF19	ID_18653	0	-0.27	-0.69	2.12
	1	GENE-TMEM106A	ID_18702	0	-1.16	-1.16	2.12
	1	GENE-TMEM158	ID_18752	0	-0.81	-0.95	1.82
	1	GENE-TNIP3	ID_19015	0	-1.1	-0.75	0.58
	1	GENE-TOGARAM2	ID_19049	0	-1.79	-2.29	0.95
	1	GENE-TRIM14	ID_19194	0	-0.32	-0.76	2.01
	1	GENE-TRIM25	ID_19202	0	-0.44	-0.64	1.92
	1	GENE-TTC31	ID_19397	0	-0.2	-0.41	0.59
	1	GENE-TTF2	ID_19416	0	-0.56	-0.55	1.76
	1	GENE-UNC93B1	ID_19674	0	-0.49	-0.82	3.24
	1	GENE-USP25	ID_19732	0	-0.58	-0.7	1.08
	1	GENE-VIL1	ID_19835	0	-1.22	-1	1.32
	1	GENE-WDR76	ID_19998	0	-0.89	-0.43	0.73
	1	GENE-XIAP	ID_20092	0	-0.28	-0.39	0.75
	1	GENE-ZMYND15	ID_20369	0	-1.58	-0.97	2.06

[truncated: 6 more sheets: Profile 18, Profile 0, Profile 1, Profile 23, Profile 29, Profile  39]
