# Supplementary material for: Transcriptomic Insights Reveal PRTFDC1 as a Novel Regulator of Myogenic Differentiation in Sujiang Pig Satellite Cells
Source: Vet Sci. 2025 Dec 14;12(12):1197. doi: 10.3390/vetsci12121197 (PMC12737788; doi:10.3390/vetsci12121197)
Supplement: Supplementary file 1 [file vetsci-12-01197-s001.zip › Table S9 GO_DM-VS-GM_significant.xlsx]

## Sheet: Sheet1
category	term	ontology	numDEInCat	numInCat	over_represented_pvalue	over_represented_FDR	GeneNumber(Up)	GeneNumber(Down)
GO:0005615	extracellular space	CC	280	1334	1.21294e-19	2.16121e-15	154	126
GO:0030018	Z disc	CC	61	124	1.4548e-18	1.29608e-14	52	9
GO:0006936	muscle contraction	BP	34	61	2.25058e-13	1.33669e-09	32	2
GO:0008307	structural constituent of muscle	MF	25	37	5.04993e-13	2.24949e-09	22	3
GO:0005509	calcium ion binding	MF	164	684	4.25554e-11	1.29769e-07	92	72
GO:0051015	actin filament binding	MF	69	200	4.36982e-11	1.29769e-07	46	23
GO:0045214	sarcomere organization	BP	20	31	9.5031e-10	2.41895e-06	18	2
GO:0030016	myofibril	CC	23	42	1.33609e-09	2.9758e-06	21	2
GO:0003009	skeletal muscle contraction	BP	13	17	1.93018e-09	3.82132e-06	13	0
GO:0008009	chemokine activity	MF	16	37	2.96572e-09	5.28432e-06	12	4
GO:0005576	extracellular region	CC	231	1232	5.15283e-09	8.34665e-06	111	120
GO:0008201	heparin binding	MF	49	156	9.04299e-09	1.34273e-05	27	22
GO:0005737	cytoplasm	CC	789	4681	1.89728e-08	2.60044e-05	451	338
GO:0042383	sarcolemma	CC	38	97	2.32627e-08	2.96067e-05	33	5
GO:0031430	M band	CC	16	23	2.52755e-08	3.00239e-05	15	1
GO:0000070	mitotic sister chromatid segregation	BP	17	29	8.00729e-08	8.91712e-05	0	17
GO:0016529	sarcoplasmic reticulum	CC	19	35	1.65271e-07	0.000173223	15	4
GO:0007517	muscle organ development	BP	31	81	2.91608e-07	0.000288659	24	7
GO:0032982	myosin filament	CC	14	21	3.45447e-07	0.000323956	12	2
GO:0009986	cell surface	CC	109	476	5.33805e-07	0.000475567	65	44
GO:0014704	intercalated disc	CC	19	37	6.47926e-07	0.000549497	12	7
GO:0008083	growth factor activity	MF	40	142	7.00919e-07	0.000549497	23	17
GO:0060048	cardiac muscle contraction	BP	16	31	7.09307e-07	0.000549497	15	1
GO:0007519	skeletal muscle tissue development	BP	21	48	8.816e-07	0.000654515	17	4
GO:0007052	mitotic spindle organization	BP	21	48	1.36025e-06	0.000969478	2	19
GO:0030593	neutrophil chemotaxis	BP	21	62	1.42388e-06	0.000975794	14	7
GO:0043005	neuron projection	CC	89	355	1.54227e-06	0.00101779	52	37
GO:0006695	cholesterol biosynthetic process	BP	15	30	1.70187e-06	0.001083	14	1
GO:0045236	CXCR chemokine receptor binding	MF	7	9	1.97723e-06	0.00121484	5	2
GO:0005861	troponin complex	CC	6	7	2.19492e-06	0.00126326	6	0
GO:0007094	mitotic spindle assembly checkpoint	BP	14	25	2.19784e-06	0.00126326	1	13
GO:0030315	T-tubule	CC	17	34	3.0547e-06	0.0017009	16	1
GO:0016460	myosin II complex	CC	13	24	4.29063e-06	0.00231668	11	2
GO:0044325	ion channel binding	MF	35	105	5.302e-06	0.00277856	30	5
GO:0051301	cell division	BP	82	353	6.42932e-06	0.00327308	12	70
GO:0031012	extracellular matrix	CC	61	226	7.42427e-06	0.00367278	36	25
GO:0086091	regulation of heart rate by cardiac conduction	BP	17	35	7.62672e-06	0.00367278	13	4
GO:0033017	sarcoplasmic reticulum membrane	CC	15	31	1.04034e-05	0.00487811	15	0
GO:0005125	cytokine activity	MF	40	182	1.07334e-05	0.00490377	22	18
GO:0003774	motor activity	MF	12	20	1.25031e-05	0.00556948	8	4
GO:0005516	calmodulin binding	MF	56	204	1.34318e-05	0.00583724	36	20
GO:0005523	tropomyosin binding	MF	9	14	1.43961e-05	0.00610737	9	0
GO:0007059	chromosome segregation	BP	24	70	1.7652e-05	0.007282	0	24
GO:0000776	kinetochore	CC	37	128	1.79823e-05	0.007282	4	33
GO:0010880	regulation of release of sequestered calcium ion into cytosol by sarcoplasmic reticulum	BP	10	16	1.90863e-05	0.00755732	9	1
GO:0031014	troponin T binding	MF	4	4	2.05158e-05	0.00794675	4	0
GO:0001968	fibronectin binding	MF	11	19	2.21968e-05	0.00841495	5	6
GO:0070098	chemokine-mediated signaling pathway	BP	12	35	2.58039e-05	0.00957862	10	2
GO:0008017	microtubule binding	MF	61	235	2.66551e-05	0.00969265	21	40
GO:0048248	CXCR3 chemokine receptor binding	MF	4	4	3.07769e-05	0.0109676	3	1
GO:0055003	cardiac myofibril assembly	BP	8	11	3.40256e-05	0.0118876	8	0
GO:0003779	actin binding	MF	64	255	4.46498e-05	0.0152994	43	21
GO:0071346	cellular response to interferon-gamma	BP	21	68	4.85052e-05	0.0163069	15	6
GO:0008076	voltage-gated potassium channel complex	CC	26	75	5.08321e-05	0.0167727	17	9
GO:0062023	collagen-containing extracellular matrix	CC	57	231	5.45754e-05	0.0176804	26	31
GO:0005871	kinesin complex	CC	18	43	5.80472e-05	0.0184694	2	16
GO:0008016	regulation of heart contraction	BP	12	26	6.60766e-05	0.0206553	10	2
GO:2001069	glycogen binding	MF	7	9	7.35727e-05	0.0224429	3	4
GO:0003777	microtubule motor activity	MF	20	50	7.43143e-05	0.0224429	3	17
GO:0019228	neuronal action potential	BP	15	32	9.12869e-05	0.0271055	10	5
GO:0031013	troponin I binding	MF	5	6	9.33411e-05	0.0271055	4	1
GO:0003785	actin monomer binding	MF	11	24	9.43169e-05	0.0271055	10	1
GO:0051256	spindle midzone assembly involved in mitosis	BP	7	10	0.000105957	0.0296407	0	7
GO:0031432	titin binding	MF	7	11	0.000107018	0.0296407	6	1
GO:0005865	striated muscle thin filament	CC	8	12	0.000108347	0.0296407	8	0
GO:1905821	positive regulation of chromosome condensation	BP	6	7	0.000111037	0.0296407	0	6
GO:0000940	condensed chromosome outer kinetochore	CC	7	10	0.000111456	0.0296407	0	7
GO:0030240	skeletal muscle thin filament assembly	BP	6	7	0.000114585	0.0298755	6	0
GO:0001649	osteoblast differentiation	BP	29	98	0.0001162	0.0298755	17	12
GO:0000775	chromosome, centromeric region	CC	21	61	0.000117369	0.0298755	1	20
GO:0086010	membrane depolarization during action potential	BP	9	14	0.000120909	0.0303431	6	3
GO:0000281	mitotic cytokinesis	BP	20	56	0.000134474	0.0332786	4	16
GO:0001518	voltage-gated sodium channel complex	CC	10	17	0.000136603	0.0333423	7	3
GO:0015629	actin cytoskeleton	CC	55	215	0.000153448	0.0369479	31	24
GO:0086005	ventricular cardiac muscle cell action potential	BP	8	13	0.000159336	0.037465	8	0
GO:0060070	canonical Wnt signaling pathway	BP	24	76	0.000161136	0.037465	13	11
GO:0002040	sprouting angiogenesis	BP	13	30	0.000161904	0.037465	5	8
GO:0042803	protein homodimerization activity	MF	119	607	0.000169273	0.0386679	64	55
GO:0051310	metaphase plate congression	BP	8	13	0.000179771	0.0405462	1	7
GO:0016126	sterol biosynthetic process	BP	8	14	0.000184896	0.041181	7	1
GO:0045202	synapse	CC	98	468	0.000189675	0.0417237	68	30
GO:0015459	potassium channel regulator activity	MF	14	34	0.000201111	0.0436999	11	3
GO:0031262	Ndc80 complex	CC	4	4	0.000213502	0.0458335	0	4
GO:1901381	positive regulation of potassium ion transmembrane transport	BP	7	10	0.000220569	0.0467868	5	2
GO:0005874	microtubule	CC	66	282	0.000229615	0.0481327	30	36
GO:0010881	regulation of cardiac muscle contraction by regulation of the release of sequestered calcium ion	BP	8	14	0.000237363	0.0489196	6	2
GO:0051371	muscle alpha-actinin binding	MF	9	15	0.00023886	0.0489196	7	2
GO:0030282	bone mineralization	BP	17	49	0.000245015	0.049238	12	5
GO:0005891	voltage-gated calcium channel complex	CC	12	25	0.000247058	0.049238	7	5
GO:0007076	mitotic chromosome condensation	BP	9	15	0.00025071	0.049238	1	8
GO:1902260	negative regulation of delayed rectifier potassium channel activity	BP	6	10	0.000253494	0.049238	6	0
GO:0006955	immune response	BP	49	236	0.000254231	0.049238	31	18
GO:0006693	prostaglandin metabolic process	BP	9	21	0.000258672	0.0495593	3	6
GO:0007160	cell-matrix adhesion	BP	27	87	0.000267172	0.0506432	16	11
GO:0097746	regulation of blood vessel diameter	BP	9	19	0.000278685	0.0522695	5	4
GO:0005178	integrin binding	MF	36	134	0.000282214	0.0523801	18	18
GO:0045143	homologous chromosome segregation	BP	5	6	0.000311381	0.0570914	0	5
GO:0001786	phosphatidylserine binding	MF	19	57	0.000315831	0.0570914	7	12
GO:0042391	regulation of membrane potential	BP	29	96	0.00031721	0.0570914	20	9
GO:0030154	cell differentiation	BP	114	583	0.000325525	0.0575185	61	53
GO:0000796	condensin complex	CC	6	8	0.000326039	0.0575185	0	6
GO:0043034	costamere	CC	8	13	0.000343802	0.059552	8	0
GO:0031674	I band	CC	9	17	0.00034425	0.059552	9	0
GO:0097512	cardiac myofibril	CC	5	7	0.000359754	0.0616356	5	0
GO:0097647	amylin receptor signaling pathway	BP	3	3	0.000363599	0.061701	2	1
GO:0005979	regulation of glycogen biosynthetic process	BP	6	8	0.000369594	0.0621266	2	4
GO:0001934	positive regulation of protein phosphorylation	BP	42	172	0.000378385	0.0624299	23	19
GO:0060307	regulation of ventricular cardiac muscle cell membrane repolarization	BP	9	18	0.000378406	0.0624299	9	0
GO:0043235	receptor complex	CC	46	177	0.000394765	0.064418	32	14
GO:0098609	cell-cell adhesion	BP	38	134	0.000397687	0.064418	23	15
GO:0051382	kinetochore assembly	BP	7	12	0.000402288	0.0645763	0	7
GO:0090399	replicative senescence	BP	7	12	0.000415916	0.0661678	3	4
GO:0005248	voltage-gated sodium channel activity	MF	11	22	0.000430624	0.0679014	7	4
GO:0043065	positive regulation of apoptotic process	BP	54	234	0.00045521	0.0711485	29	25
GO:0061044	negative regulation of vascular wound healing	BP	4	4	0.000512587	0.0794198	2	2
GO:0045132	meiotic chromosome segregation	BP	4	4	0.000566767	0.0870573	0	4
GO:0060740	prostate gland epithelium morphogenesis	BP	5	6	0.00060599	0.0911533	4	1
GO:0031672	A band	CC	7	12	0.000606001	0.0911533	7	0
GO:0051233	spindle midzone	CC	11	26	0.00060878	0.0911533	2	9
GO:0030057	desmosome	CC	11	24	0.00061747	0.091684	3	8
GO:0045807	positive regulation of endocytosis	BP	9	18	0.000654392	0.0959085	7	2
GO:0009410	response to xenobiotic stimulus	BP	39	154	0.000656687	0.0959085	16	23
GO:0000922	spindle pole	CC	33	124	0.000666436	0.0965411	4	29
GO:0008574	plus-end-directed microtubule motor activity	MF	9	17	0.00068226	0.0980363	1	8
GO:0017147	Wnt-protein binding	MF	12	30	0.000725676	0.103081	5	7
GO:0097028	dendritic cell differentiation	BP	7	13	0.000728936	0.103081	3	4
GO:0051592	response to calcium ion	BP	16	44	0.000750695	0.105322	6	10
GO:0043679	axon terminus	CC	17	49	0.000759678	0.10575	7	10
GO:0010628	positive regulation of gene expression	BP	69	327	0.000773097	0.106783	42	27
GO:0001578	microtubule bundle formation	BP	12	28	0.000783372	0.106798	5	7
GO:2000774	positive regulation of cellular senescence	BP	5	7	0.00078519	0.106798	4	1
GO:1990454	L-type voltage-gated calcium channel complex	CC	7	12	0.000798547	0.107792	5	2
GO:0048743	positive regulation of skeletal muscle fiber development	BP	5	8	0.00082451	0.11046	5	0
GO:0009615	response to virus	BP	18	66	0.000848325	0.112802	12	6
GO:0030318	melanocyte differentiation	BP	9	18	0.000878398	0.115231	5	4
GO:0045662	negative regulation of myoblast differentiation	BP	9	22	0.000879527	0.115231	8	1
GO:1905820	positive regulation of chromosome separation	BP	6	9	0.000907672	0.11805	0	6
GO:0005901	caveola	CC	21	68	0.000930462	0.120137	11	10
GO:0006468	protein phosphorylation	BP	99	471	0.000966453	0.12298	45	54
GO:0032870	cellular response to hormone stimulus	BP	7	14	0.00096663	0.12298	6	1
GO:0030335	positive regulation of cell migration	BP	47	204	0.000973186	0.12298	25	22
GO:0030017	sarcomere	CC	12	33	0.000993274	0.123666	11	1
GO:0045071	negative regulation of viral genome replication	BP	11	33	0.000995035	0.123666	11	0
GO:0043325	phosphatidylinositol-3,4-bisphosphate binding	MF	11	25	0.000999435	0.123666	7	4
GO:0030334	regulation of cell migration	BP	27	102	0.00101423	0.124631	16	11
GO:0008284	positive regulation of cell proliferation	BP	76	388	0.00106165	0.129566	35	41
GO:0006937	regulation of muscle contraction	BP	6	11	0.0010794	0.130411	6	0
GO:0016477	cell migration	BP	56	241	0.00108322	0.130411	31	25
GO:0007411	axon guidance	BP	43	167	0.00113272	0.135422	26	17
GO:0090200	positive regulation of release of cytochrome c from mitochondria	BP	9	23	0.00114004	0.135422	5	4
GO:0048471	perinuclear region of cytoplasm	CC	120	622	0.00116912	0.137101	73	47
GO:0050840	extracellular matrix binding	MF	11	27	0.00117433	0.137101	6	5
GO:0042060	wound healing	BP	21	66	0.00117726	0.137101	6	15
GO:0051988	regulation of attachment of spindle microtubules to kinetochore	BP	5	7	0.00121568	0.140017	0	5
GO:0060394	negative regulation of pathway-restricted SMAD protein phosphorylation	BP	6	10	0.00122268	0.140017	2	4
GO:0002931	response to ischemia	BP	16	48	0.00122587	0.140017	9	7
GO:0042392	sphingosine-1-phosphate phosphatase activity	MF	5	7	0.00123401	0.140048	2	3
GO:0051056	regulation of small GTPase mediated signal transduction	BP	30	102	0.00125075	0.14105	13	17
GO:2000726	negative regulation of cardiac muscle cell differentiation	BP	5	7	0.00128521	0.143631	4	1
GO:0006813	potassium ion transport	BP	18	57	0.00128976	0.143631	10	8
GO:0042995	cell projection	CC	38	151	0.00132162	0.146265	25	13
GO:0032133	chromosome passenger complex	CC	5	8	0.00133583	0.146925	0	5
GO:0001525	angiogenesis	BP	50	221	0.00134979	0.146964	29	21
GO:0004111	creatine kinase activity	MF	4	5	0.00135269	0.146964	2	2
GO:0007080	mitotic metaphase plate congression	BP	13	39	0.00137399	0.147841	1	12
GO:0051384	response to glucocorticoid	BP	11	30	0.00137734	0.147841	4	7
GO:0032466	negative regulation of cytokinesis	BP	5	7	0.00139817	0.148437	1	4
GO:0032020	ISG15-protein conjugation	BP	4	6	0.00139956	0.148437	4	0
GO:0051412	response to corticosterone	BP	5	7	0.00146026	0.153958	4	1
GO:0098911	regulation of ventricular cardiac muscle cell action potential	BP	6	9	0.00146987	0.154059	2	4
GO:0001757	somite specification	BP	4	5	0.00149581	0.155662	4	0
GO:0005245	voltage-gated calcium channel activity	MF	13	34	0.00150263	0.155662	7	6
GO:0004908	interleukin-1 receptor activity	MF	5	7	0.00154279	0.158899	1	4
GO:0005876	spindle microtubule	CC	13	37	0.00157245	0.161022	3	10
GO:0010757	negative regulation of plasminogen activation	BP	4	5	0.00164441	0.167429	1	3
GO:0090082	positive regulation of heart induction by negative regulation of canonical Wnt signaling pathway	BP	4	5	0.00167587	0.169663	1	3
GO:0086011	membrane repolarization during action potential	BP	5	8	0.00170666	0.171804	5	0
GO:0007015	actin filament organization	BP	29	111	0.00175881	0.176058	20	9
GO:0042056	chemoattractant activity	MF	8	23	0.00176912	0.176102	2	6
GO:0005102	receptor binding	MF	54	261	0.00184955	0.183085	29	25
GO:0060670	branching involved in labyrinthine layer morphogenesis	BP	5	9	0.00187208	0.184291	2	3
GO:0003181	atrioventricular valve morphogenesis	BP	6	10	0.00194707	0.190621	4	2
GO:0051984	positive regulation of chromosome segregation	BP	7	13	0.00195816	0.190658	0	7
GO:0048741	skeletal muscle fiber development	BP	10	24	0.00197428	0.191184	7	3
GO:0051383	kinetochore organization	BP	4	5	0.00202217	0.194762	0	4
GO:0030224	monocyte differentiation	BP	6	10	0.00203735	0.195169	1	5
GO:0030165	PDZ domain binding	MF	24	83	0.00208623	0.198304	19	5
GO:0051775	response to redox state	BP	5	8	0.00209233	0.198304	2	3
GO:0046541	saliva secretion	BP	4	5	0.00212537	0.200045	2	2
GO:0007264	small GTPase mediated signal transduction	BP	23	82	0.00213315	0.200045	14	9
GO:0004668	protein-arginine deiminase activity	MF	4	5	0.00216389	0.201864	1	3
GO:0000146	microfilament motor activity	MF	14	38	0.00217935	0.202249	10	4
GO:0009898	cytoplasmic side of plasma membrane	CC	17	55	0.00220103	0.203202	11	6
GO:0034113	heterotypic cell-cell adhesion	BP	8	18	0.00224746	0.206419	6	2
GO:0070062	extracellular vesicular exosome	CC	176	991	0.00226786	0.207224	100	76
GO:0071277	cellular response to calcium ion	BP	22	75	0.00229189	0.208168	11	11
GO:0072593	reactive oxygen species metabolic process	BP	10	29	0.00230156	0.208168	5	5
GO:0046602	regulation of mitotic centrosome separation	BP	4	5	0.00232146	0.208908	0	4
GO:0002523	leukocyte migration involved in inflammatory response	BP	6	12	0.00237649	0.211878	4	2
GO:0048247	lymphocyte chemotaxis	BP	6	22	0.00237824	0.211878	5	1
GO:0030239	myofibril assembly	BP	7	15	0.00240357	0.211966	7	0
GO:1903765	negative regulation of potassium ion export across plasma membrane	BP	3	3	0.00242243	0.211966	3	0
GO:0001533	cornified envelope	CC	11	31	0.00242255	0.211966	1	10
GO:0014701	junctional sarcoplasmic reticulum membrane	CC	5	7	0.00242682	0.211966	5	0
GO:0006811	ion transport	BP	21	74	0.00247783	0.214067	15	6
GO:2000271	positive regulation of fibroblast apoptotic process	BP	5	8	0.00249102	0.214067	5	0
GO:2000669	negative regulation of dendritic cell apoptotic process	BP	4	6	0.00250392	0.214067	2	2
GO:0048711	positive regulation of astrocyte differentiation	BP	5	8	0.00251799	0.214067	4	1
GO:0004082	bisphosphoglycerate mutase activity	MF	3	3	0.00253147	0.214067	2	1
GO:0004619	phosphoglycerate mutase activity	MF	3	3	0.00253147	0.214067	2	1
GO:1990408	calcitonin gene-related peptide receptor signaling pathway	BP	3	3	0.00254679	0.214067	2	1
GO:0060412	ventricular septum morphogenesis	BP	12	32	0.00254699	0.214067	8	4
GO:0060996	dendritic spine development	BP	8	16	0.00263264	0.216747	6	2
GO:2000096	positive regulation of Wnt signaling pathway, planar cell polarity pathway	BP	5	8	0.00263565	0.216747	5	0
GO:0010460	positive regulation of heart rate	BP	6	12	0.00264114	0.216747	4	2
GO:0032972	regulation of muscle filament sliding speed	BP	2	2	0.00264454	0.216747	2	0
GO:0051281	positive regulation of release of sequestered calcium ion into cytosol	BP	9	23	0.00265948	0.216747	7	2
GO:0030279	negative regulation of ossification	BP	8	18	0.00266131	0.216747	6	2
GO:0003149	membranous septum morphogenesis	BP	5	8	0.00266403	0.216747	1	4
GO:0021828	gonadotrophin-releasing hormone neuronal migration to the hypothalamus	BP	5	7	0.00268837	0.217242	2	3
GO:0032956	regulation of actin cytoskeleton organization	BP	20	68	0.00271148	0.217301	9	11
GO:0035995	detection of muscle stretch	BP	4	5	0.00271961	0.217301	4	0
GO:2001259	positive regulation of cation channel activity	BP	6	10	0.00277856	0.22102	5	1
GO:0050767	regulation of neurogenesis	BP	12	35	0.0028759	0.227745	8	4
GO:0005856	cytoskeleton	CC	88	438	0.00290617	0.229124	56	32
GO:0008092	cytoskeletal protein binding	MF	14	40	0.00292267	0.22941	14	0
GO:0034633	retinol transport	BP	3	3	0.00300193	0.234598	1	2
GO:0061844	antimicrobial humoral immune response mediated by antimicrobial peptide	BP	11	55	0.00303591	0.235654	7	4
GO:0007611	learning or memory	BP	16	52	0.00304189	0.235654	13	3
GO:0007010	cytoskeleton organization	BP	29	112	0.00322308	0.246966	19	10
GO:0007525	somatic muscle development	BP	4	5	0.00322605	0.246966	4	0
GO:0030424	axon	CC	72	329	0.00322949	0.246966	46	26
GO:0031625	ubiquitin protein ligase binding	MF	50	240	0.00327548	0.249413	31	19
GO:0051930	regulation of sensory perception of pain	BP	8	20	0.00332939	0.252438	5	3
GO:0006954	inflammatory response	BP	60	322	0.00338363	0.255464	36	24
GO:0098915	membrane repolarization during ventricular cardiac muscle cell action potential	BP	5	9	0.00341333	0.256619	5	0
GO:0003283	atrial septum development	BP	4	5	0.00345268	0.257778	2	2
GO:0009617	response to bacterium	BP	20	78	0.00345767	0.257778	14	6
GO:0071636	positive regulation of transforming growth factor beta production	BP	4	6	0.00347867	0.258263	3	1
GO:0005978	glycogen biosynthetic process	BP	8	19	0.00349935	0.25872	3	5
GO:0055013	cardiac muscle cell development	BP	8	17	0.00352319	0.259406	8	0
GO:0045165	cell fate commitment	BP	16	51	0.00357131	0.261866	10	6
GO:0097149	centralspindlin complex	CC	3	3	0.00361072	0.262674	0	3
GO:0071313	cellular response to caffeine	BP	5	8	0.00361181	0.262674	4	1
GO:2000566	positive regulation of CD8-positive, alpha-beta T cell proliferation	BP	3	4	0.00369788	0.267413	2	1
GO:0032496	response to lipopolysaccharide	BP	23	90	0.00371438	0.267413	13	10
GO:0034501	protein localization to kinetochore	BP	6	12	0.00372198	0.267413	0	6
GO:0002695	negative regulation of leukocyte activation	BP	3	3	0.00385451	0.275822	2	1
GO:0055001	muscle cell development	BP	7	15	0.00389947	0.276424	4	3
GO:0086073	bundle of His cell-Purkinje myocyte adhesion involved in cell communication	BP	4	5	0.00390046	0.276424	1	3
GO:0098978	glutamatergic synapse	CC	82	385	0.00390947	0.276424	46	36
GO:0038131	neuregulin receptor activity	MF	3	3	0.0039499	0.27786	2	1
GO:0030527	structural constituent of chromatin	MF	14	79	0.00397934	0.27786	6	8
GO:0043547	positive regulation of GTPase activity	BP	36	158	0.00399338	0.27786	18	18
GO:2000124	regulation of endocannabinoid signaling pathway	BP	3	3	0.00400087	0.27786	1	2
GO:0030514	negative regulation of BMP signaling pathway	BP	15	50	0.00400775	0.27786	8	7
GO:0010831	positive regulation of myotube differentiation	BP	6	12	0.00405257	0.279879	6	0
GO:0008511	sodium:potassium:chloride symporter activity	MF	3	3	0.00421545	0.290004	2	1
GO:0010954	positive regulation of protein processing	BP	6	12	0.00423884	0.290491	3	3
GO:0042802	identical protein binding	MF	215	1264	0.00429068	0.292917	111	104
GO:0004672	protein kinase activity	MF	45	192	0.00432646	0.294232	22	23
GO:0035725	sodium ion transmembrane transport	BP	20	68	0.00443645	0.299568	11	9
GO:0033624	negative regulation of integrin activation	BP	3	3	0.00445057	0.299568	2	1
GO:0050808	synapse organization	BP	16	49	0.00445535	0.299568	10	6
GO:0003138	primary heart field specification	BP	3	3	0.00455153	0.304662	1	2
GO:0006526	arginine biosynthetic process	BP	3	4	0.00456547	0.304662	2	1
GO:0048018	receptor agonist activity	MF	13	44	0.00460188	0.304662	6	7
GO:0060314	regulation of ryanodine-sensitive calcium-release channel activity	BP	7	15	0.00460403	0.304662	6	1
GO:0051607	defense response to virus	BP	36	188	0.00461661	0.304662	31	5
GO:0014850	response to muscle activity	BP	6	12	0.00465396	0.305994	4	2
GO:0045933	positive regulation of muscle contraction	BP	3	3	0.00470254	0.308051	3	0
GO:1905114	cell surface receptor signaling pathway involved in cell-cell signaling	BP	3	3	0.00477064	0.311367	2	1
GO:0001725	stress fiber	CC	19	65	0.00481815	0.312281	12	7
GO:0043066	negative regulation of apoptotic process	BP	69	361	0.00481969	0.312281	37	32
GO:0001756	somitogenesis	BP	12	37	0.00488545	0.315394	7	5
GO:0055008	cardiac muscle tissue morphogenesis	BP	6	11	0.00493832	0.317657	6	0
GO:0022407	regulation of cell-cell adhesion	BP	6	11	0.00498408	0.318066	5	1
GO:0007088	regulation of mitosis	BP	9	23	0.00499215	0.318066	3	6
GO:0006814	sodium ion transport	BP	17	58	0.00499824	0.318066	11	6
GO:0060073	micturition	BP	3	3	0.00504642	0.31999	2	1
GO:2001013	epithelial cell proliferation involved in renal tubule morphogenesis	BP	3	3	0.00508066	0.321019	3	0
GO:0033549	MAP kinase phosphatase activity	MF	4	6	0.00523474	0.329585	4	0
GO:0005096	GTPase activator activity	MF	55	244	0.00526951	0.330606	26	29
GO:0006959	humoral immune response	BP	12	55	0.00532802	0.333104	6	6
GO:1990023	mitotic spindle midzone	CC	6	12	0.00538659	0.335588	0	6
GO:0003151	outflow tract morphogenesis	BP	13	41	0.00540692	0.335681	6	7
GO:1990573	potassium ion import across plasma membrane	BP	13	41	0.0054328	0.336117	9	4
GO:0070296	sarcoplasmic reticulum calcium ion transport	BP	3	3	0.00546433	0.336518	3	0
GO:0055078	sodium ion homeostasis	BP	6	13	0.00547706	0.336518	4	2
GO:0007155	cell adhesion	BP	86	436	0.00555789	0.340311	43	43
GO:0035371	microtubule plus-end	CC	8	18	0.00562215	0.342514	3	5
GO:0001942	hair follicle development	BP	12	37	0.00567804	0.342514	8	4
GO:0032233	positive regulation of actin filament bundle assembly	BP	6	13	0.00567961	0.342514	4	2
GO:0070417	cellular response to cold	BP	5	10	0.00568585	0.342514	2	3
GO:0030496	midbody	CC	38	170	0.00568998	0.342514	10	28
GO:0042813	Wnt-activated receptor activity	MF	7	15	0.00576306	0.344823	5	2
GO:0006231	dTMP biosynthetic process	BP	3	4	0.00577029	0.344823	1	2
GO:0042157	lipoprotein metabolic process	BP	4	8	0.00581427	0.344823	3	1
GO:0043569	negative regulation of insulin-like growth factor receptor signaling pathway	BP	4	6	0.00583487	0.344823	4	0
GO:0098910	regulation of atrial cardiac muscle cell action potential	BP	3	3	0.00586466	0.344823	3	0
GO:0034080	CENP-A containing nucleosome assembly	BP	4	6	0.00588003	0.344823	0	4
GO:1990410	adrenomedullin receptor signaling pathway	BP	3	4	0.00588049	0.344823	2	1
GO:0051373	FATZ binding	MF	3	4	0.00590127	0.344823	3	0
GO:0008332	low voltage-gated calcium channel activity	MF	3	3	0.00591359	0.344823	2	1
GO:0016229	steroid dehydrogenase activity	MF	4	7	0.00592187	0.344823	1	3
GO:0000278	mitotic cell cycle	BP	27	112	0.00599531	0.347963	2	25
GO:0120163	negative regulation of cold-induced thermogenesis	BP	13	41	0.00603869	0.349342	7	6
GO:0060173	limb development	BP	12	39	0.00615181	0.354735	6	6
GO:0005251	delayed rectifier potassium channel activity	MF	10	27	0.00621388	0.357158	6	4
GO:0033198	response to ATP	BP	6	12	0.00625582	0.358412	4	2
GO:0048630	skeletal muscle tissue growth	BP	4	6	0.00631855	0.360846	4	0
GO:1901687	glutathione derivative biosynthetic process	BP	4	9	0.00638804	0.361992	3	1
GO:0046314	phosphocreatine biosynthetic process	BP	3	4	0.00640626	0.361992	2	1
GO:0043236	laminin binding	MF	8	21	0.00641228	0.361992	3	5
GO:0050919	negative chemotaxis	BP	11	30	0.00643042	0.361992	9	2
GO:0051549	positive regulation of keratinocyte migration	BP	6	12	0.00644019	0.361992	3	3
GO:0001916	positive regulation of T cell mediated cytotoxicity	BP	7	20	0.00651281	0.364644	4	3
GO:0003139	secondary heart field specification	BP	6	12	0.0065472	0.364644	3	3
GO:0048020	CCR chemokine receptor binding	MF	5	19	0.00655611	0.364644	5	0
GO:0043515	kinetochore binding	MF	4	6	0.00656923	0.364644	0	4
GO:0033292	T-tubule organization	BP	4	6	0.00663886	0.367364	3	1
GO:0045745	positive regulation of G-protein coupled receptor protein signaling pathway	BP	6	14	0.00668298	0.367805	2	4
GO:0007267	cell-cell signaling	BP	27	127	0.00670779	0.367805	14	13
GO:0050873	brown fat cell differentiation	BP	7	19	0.00670876	0.367805	5	2
GO:0033630	positive regulation of cell adhesion mediated by integrin	BP	6	14	0.00682418	0.372985	2	4
GO:0043204	perikaryon	CC	36	155	0.00689567	0.37574	17	19
GO:0003300	cardiac muscle hypertrophy	BP	5	9	0.0069792	0.37851	5	0
GO:0005518	collagen binding	MF	15	49	0.006989	0.37851	8	7
GO:0045823	positive regulation of heart contraction	BP	4	7	0.00702674	0.379401	2	2
GO:0004556	alpha-amylase activity	MF	3	4	0.00707468	0.380106	3	0
GO:0010032	meiotic chromosome condensation	BP	4	6	0.00709719	0.380106	0	4
GO:0061518	microglial cell proliferation	BP	3	4	0.00710417	0.380106	2	1
GO:0005179	hormone activity	MF	16	83	0.00712513	0.380106	9	7
GO:0031234	extrinsic component of cytoplasmic side of plasma membrane	CC	17	59	0.00716653	0.381174	7	10
GO:0005524	ATP binding	MF	263	1473	0.00724643	0.384276	127	136
GO:0120153	calcium-dependent carbohydrate binding	MF	2	2	0.00740713	0.391633	1	1
GO:0005925	focal adhesion	CC	55	252	0.00745379	0.392934	25	30
GO:0002027	regulation of heart rate	BP	9	24	0.00753271	0.395923	7	2
GO:0048661	positive regulation of smooth muscle cell proliferation	BP	12	38	0.00765612	0.400611	8	4
GO:0055075	potassium ion homeostasis	BP	7	16	0.00766688	0.400611	3	4
GO:0030510	regulation of BMP signaling pathway	BP	5	10	0.00777758	0.404056	2	3
GO:0090131	mesenchyme migration	BP	3	4	0.00777859	0.404056	2	1
GO:0000578	embryonic axis specification	BP	4	6	0.00780084	0.404056	3	1
GO:0045499	chemorepellent activity	MF	10	26	0.00785468	0.404494	9	1
GO:0034341	response to interferon-gamma	BP	8	25	0.00793178	0.407286	8	0
GO:0000794	condensed nuclear chromosome	CC	12	37	0.00796245	0.407687	2	10
GO:0005267	potassium channel activity	MF	11	34	0.00804508	0.410737	7	4
GO:0060349	bone morphogenesis	BP	9	26	0.00809446	0.412077	2	7
GO:0062009	secondary palate development	BP	6	12	0.00824001	0.418292	3	3
GO:0090267	positive regulation of mitotic cell cycle spindle assembly checkpoint	BP	5	10	0.00835101	0.422722	0	5
GO:0007156	homophilic cell adhesion	BP	37	152	0.00843125	0.424701	24	13
GO:0005109	frizzled binding	MF	11	34	0.00843777	0.424701	5	6
GO:0005085	guanyl-nucleotide exchange factor activity	MF	48	212	0.00846354	0.424798	23	25
GO:1901253	negative regulation of intracellular transport of viral material	BP	2	2	0.00853098	0.42698	2	0
GO:0042135	neurotransmitter catabolic process	BP	3	4	0.00863673	0.429692	1	2
GO:0007169	transmembrane receptor protein tyrosine kinase signaling pathway	BP	29	117	0.00865382	0.429692	17	12
GO:0048570	notochord morphogenesis	BP	3	4	0.00871769	0.429692	0	3
GO:0060087	relaxation of vascular smooth muscle	BP	4	7	0.0087285	0.429692	4	0
GO:0030883	endogenous lipid antigen binding	MF	3	4	0.00875397	0.429692	1	2
GO:0030884	exogenous lipid antigen binding	MF	3	4	0.00875397	0.429692	1	2
GO:0048006	antigen processing and presentation, endogenous lipid antigen via MHC class Ib	BP	3	4	0.00875397	0.429692	1	2
GO:0008608	attachment of spindle microtubules to kinetochore	BP	6	14	0.00879426	0.430484	1	5
GO:0034109	homotypic cell-cell adhesion	BP	4	6	0.00881975	0.430549	3	1
GO:0030033	microvillus assembly	BP	5	10	0.00890747	0.432478	3	2
GO:0099151	regulation of postsynaptic density assembly	BP	6	13	0.00890781	0.432478	4	2
GO:0015630	microtubule cytoskeleton	CC	33	144	0.00897146	0.434384	11	22
GO:0035914	skeletal muscle cell differentiation	BP	12	41	0.00907457	0.437839	11	1
GO:0097623	potassium ion export across plasma membrane	BP	6	14	0.00909195	0.437839	6	0
GO:0005912	adherens junction	CC	36	153	0.00922515	0.443056	22	14
GO:0045741	positive regulation of epidermal growth factor-activated receptor activity	BP	5	10	0.00926173	0.443617	4	1
GO:0030673	axolemma	CC	6	12	0.009363	0.446564	5	1
GO:2000448	positive regulation of macrophage migration inhibitory factor signaling pathway	BP	2	2	0.00939297	0.446564	2	0
GO:0098909	regulation of cardiac muscle cell action potential involved in regulation of contraction	BP	3	4	0.00941214	0.446564	3	0
GO:0005244	voltage-gated ion channel activity	MF	13	42	0.0094235	0.446564	10	3
GO:0006958	complement activation, classical pathway	BP	10	38	0.00957634	0.452603	7	3
GO:0060373	regulation of ventricular cardiac muscle cell membrane depolarization	BP	3	4	0.00962147	0.453533	2	1
GO:0009897	external side of plasma membrane	CC	59	323	0.00968741	0.455436	38	21
GO:0051591	response to cAMP	BP	8	22	0.00979992	0.459513	3	5
GO:0000050	urea cycle	BP	5	11	0.00993204	0.464486	3	2
GO:0008528	G-protein coupled peptide receptor activity	MF	11	37	0.010111	0.471617	9	2
GO:0007568	aging	BP	19	75	0.010163	0.472805	14	5
GO:0016787	hydrolase activity	MF	19	80	0.0102844	0.477208	11	8
GO:0006940	regulation of smooth muscle contraction	BP	4	7	0.0103355	0.477413	4	0
GO:0007268	synaptic transmission	BP	44	209	0.0103884	0.477413	28	16
GO:0030426	growth cone	CC	33	140	0.0104033	0.477413	19	14
GO:0050839	cell adhesion molecule binding	MF	17	57	0.0104227	0.477413	9	8
GO:0003197	endocardial cushion development	BP	5	10	0.0104228	0.477413	4	1
GO:0004866	endopeptidase inhibitor activity	MF	7	21	0.0105231	0.480771	5	2
GO:0071821	FANCM-MHF complex	CC	3	5	0.0107034	0.487758	1	2
GO:1904754	positive regulation of vascular associated smooth muscle cell migration	BP	5	9	0.0108235	0.491782	2	3
GO:0051694	pointed-end actin filament capping	BP	4	7	0.0108648	0.491782	4	0
GO:0072659	protein localization to plasma membrane	BP	30	130	0.0108964	0.491782	17	13
GO:0033268	node of Ranvier	CC	7	16	0.0109021	0.491782	3	4
GO:0008131	primary amine oxidase activity	MF	4	7	0.0109983	0.494869	1	3
GO:0031433	telethonin binding	MF	4	6	0.0111661	0.501155	4	0
GO:0005771	multivesicular body	CC	10	37	0.0111997	0.501398	4	6
GO:0060674	placenta blood vessel development	BP	5	10	0.011334	0.50404	3	2
GO:0002486	antigen processing and presentation of endogenous peptide antigen via MHC class I via ER pathway, TAP-independent	BP	2	2	0.0113436	0.50404	2	0
GO:0046977	TAP binding	MF	2	2	0.0113436	0.50404	2	0
GO:0016286	small conductance calcium-activated potassium channel activity	MF	3	4	0.0115724	0.511636	2	1
GO:0017108	5'-flap endonuclease activity	MF	4	7	0.0115819	0.511636	0	4
GO:0001938	positive regulation of endothelial cell proliferation	BP	15	57	0.0116007	0.511636	6	9
GO:0045956	positive regulation of calcium ion-dependent exocytosis	BP	6	13	0.0116657	0.512031	5	1
GO:0001755	neural crest cell migration	BP	13	43	0.0116671	0.512031	9	4
GO:0034765	regulation of ion transmembrane transport	BP	27	109	0.0117454	0.5142	15	12
GO:0050901	leukocyte tethering or rolling	BP	6	15	0.0117997	0.514674	2	4
GO:0048245	eosinophil chemotaxis	BP	4	12	0.011814	0.514674	3	1
GO:0009450	gamma-aminobutyric acid catabolic process	BP	2	2	0.0119438	0.517867	1	1
GO:0034165	positive regulation of toll-like receptor 9 signaling pathway	BP	4	7	0.0119718	0.517867	2	2
GO:0045668	negative regulation of osteoblast differentiation	BP	12	42	0.0119745	0.517867	7	5
GO:0017116	single-stranded DNA-dependent ATP-dependent DNA helicase activity	MF	4	7	0.0121832	0.525617	0	4
GO:0090263	positive regulation of canonical Wnt signaling pathway	BP	22	89	0.0122799	0.528512	14	8
GO:0044772	mitotic cell cycle phase transition	BP	7	21	0.0123154	0.528727	2	5
GO:0015026	coreceptor activity	MF	9	27	0.0123443	0.528727	8	1
GO:0070374	positive regulation of ERK1 and ERK2 cascade	BP	34	170	0.0124201	0.530697	23	11
GO:0070885	negative regulation of calcineurin-NFAT signaling cascade	BP	6	14	0.0128027	0.544705	3	3
GO:0060045	positive regulation of cardiac muscle cell proliferation	BP	8	21	0.012809	0.544705	5	3
GO:0009968	negative regulation of signal transduction	BP	12	40	0.0130173	0.552243	7	5
GO:0045211	postsynaptic membrane	CC	41	179	0.0130674	0.552902	27	14
GO:0009636	response to toxic substance	BP	16	62	0.0130949	0.552902	8	8
GO:0034767	positive regulation of ion transmembrane transport	BP	3	4	0.0131914	0.555659	2	1
GO:1901981	phosphatidylinositol phosphate binding	MF	8	23	0.0133249	0.55996	4	4
GO:0047086	ketosteroid monooxygenase activity	MF	3	5	0.0134694	0.560553	0	3
GO:0033690	positive regulation of osteoblast proliferation	BP	5	11	0.0134823	0.560553	4	1
GO:0043269	regulation of ion transport	BP	3	6	0.0134909	0.560553	2	1
GO:0045820	negative regulation of glycolytic process	BP	5	12	0.0134926	0.560553	4	1
GO:0120001	apical plasma membrane urothelial plaque	CC	2	3	0.0134963	0.560553	0	2
GO:0060842	arterial endothelial cell differentiation	BP	3	4	0.013593	0.563256	3	0
GO:0060707	trophoblast giant cell differentiation	BP	5	11	0.0136746	0.565323	2	3
GO:0032432	actin filament bundle	CC	5	10	0.0138102	0.569404	3	2
GO:0001605	adrenomedullin receptor activity	MF	2	2	0.0139028	0.569404	2	0
GO:1901019	regulation of calcium ion transmembrane transporter activity	BP	2	2	0.0139234	0.569404	2	0
GO:0001635	calcitonin gene-related peptide receptor activity	MF	2	2	0.0139317	0.569404	2	0
GO:0042445	hormone metabolic process	BP	5	11	0.0139658	0.569404	3	2
GO:0032940	secretion by cell	BP	4	8	0.013973	0.569404	1	3
GO:0045607	regulation of auditory receptor cell differentiation	BP	3	4	0.013997	0.569404	3	0
GO:0014883	transition between fast and slow fiber	BP	3	5	0.0141202	0.572825	3	0
GO:2000225	negative regulation of testosterone biosynthetic process	BP	2	2	0.0141528	0.572825	1	1
GO:0060316	positive regulation of ryanodine-sensitive calcium-release channel activity	BP	4	7	0.0141776	0.572825	3	1
GO:0055010	ventricular cardiac muscle tissue morphogenesis	BP	7	21	0.0143368	0.577948	5	2
GO:0060395	SMAD protein signal transduction	BP	15	58	0.0143977	0.579092	11	4
GO:2001257	regulation of cation channel activity	BP	4	7	0.0145286	0.583042	4	0
GO:0006942	regulation of striated muscle contraction	BP	3	6	0.0147246	0.58958	3	0
GO:0005829	cytosol	CC	652	4143	0.0147807	0.590499	341	311
GO:0060537	muscle tissue development	BP	3	5	0.0148409	0.591577	2	1
GO:0002544	chronic inflammatory response	BP	3	4	0.0148761	0.591658	1	2
GO:1905006	negative regulation of epithelial to mesenchymal transition involved in endocardial cushion formation	BP	2	2	0.0149566	0.592517	0	2
GO:0010510	regulation of acetyl-CoA biosynthetic process from pyruvate	BP	3	4	0.0149653	0.592517	1	2
GO:1903206	negative regulation of hydrogen peroxide-induced cell death	BP	3	4	0.0150079	0.592517	2	1
GO:0046033	AMP metabolic process	BP	4	7	0.0150334	0.592517	3	1
GO:1903919	negative regulation of actin filament severing	BP	2	2	0.0150735	0.592517	1	1
GO:0033631	cell-cell adhesion mediated by integrin	BP	3	4	0.0151361	0.592517	1	2
GO:0032570	response to progesterone	BP	7	19	0.0151392	0.592517	3	4
GO:0071709	membrane assembly	BP	3	4	0.0151638	0.592517	3	0
GO:0032036	myosin heavy chain binding	MF	4	9	0.0152973	0.596429	2	2
GO:0008046	axon guidance receptor activity	MF	5	10	0.0153405	0.596803	5	0
GO:0007140	male meiosis	BP	8	23	0.0153739	0.596803	3	5
GO:0043503	skeletal muscle fiber adaptation	BP	2	2	0.0155513	0.602376	2	0
GO:0051926	negative regulation of calcium ion transport	BP	4	9	0.015601	0.602992	3	1
GO:0008015	blood circulation	BP	6	14	0.0156763	0.604591	3	3
GO:0060306	regulation of membrane repolarization	BP	4	7	0.0157734	0.607019	4	0
GO:0060402	calcium ion transport into cytosol	BP	5	10	0.0158211	0.607543	4	1
GO:0045471	response to ethanol	BP	14	53	0.0160475	0.614912	7	7
GO:0030198	extracellular matrix organization	BP	33	144	0.0161873	0.617183	22	11
GO:1990513	CLOCK-BMAL transcription complex	CC	3	4	0.0162199	0.617183	0	3
GO:0051303	establishment of chromosome localization	BP	2	2	0.0162584	0.617183	0	2
GO:0051315	attachment of spindle microtubules to kinetochore involved in mitotic sister chromatid segregation	BP	5	11	0.0163525	0.617183	1	4
GO:0042474	middle ear morphogenesis	BP	6	16	0.0163624	0.617183	4	2
GO:0048632	negative regulation of skeletal muscle tissue growth	BP	2	2	0.0163918	0.617183	2	0
GO:0042605	peptide antigen binding	MF	5	13	0.0164288	0.617183	4	1
GO:0032788	saturated monocarboxylic acid metabolic process	BP	2	2	0.0164719	0.617183	0	2
GO:0032789	unsaturated monocarboxylic acid metabolic process	BP	2	2	0.0164719	0.617183	0	2
GO:0052731	phosphocholine phosphatase activity	MF	2	2	0.0164745	0.617183	2	0
GO:0008285	negative regulation of cell proliferation	BP	58	301	0.0165084	0.617183	38	20
GO:0031952	regulation of protein autophosphorylation	BP	3	4	0.0165548	0.617183	3	0
GO:0086083	cell adhesive protein binding involved in bundle of His cell-Purkinje myocyte communication	MF	3	4	0.0165864	0.617183	0	3
GO:1905590	fibronectin fibril organization	BP	2	2	0.0165934	0.617183	1	1
GO:0070234	positive regulation of T cell apoptotic process	BP	3	5	0.0166263	0.617183	2	1
GO:0046069	cGMP catabolic process	BP	3	4	0.0166708	0.617549	2	1
GO:0045087	innate immune response	BP	71	429	0.0167603	0.617858	51	20
GO:0035556	intracellular signal transduction	BP	69	340	0.0167881	0.617858	36	33
GO:1905576	ganglioside GT1b binding	MF	2	2	0.0168283	0.617858	1	1
GO:0043456	regulation of pentose-phosphate shunt	BP	2	2	0.0169104	0.617858	1	1
GO:0004983	neuropeptide Y receptor activity	MF	4	8	0.0169557	0.617858	3	1
GO:1905573	ganglioside GM1 binding	MF	2	2	0.0169631	0.617858	0	2
GO:0010818	T cell chemotaxis	BP	5	13	0.0170385	0.617858	4	1
GO:0001217	sequence-specific DNA binding bacterial-type RNA polymerase transcription factor activity involved in negative regulation of transcription	MF	5	10	0.0170587	0.617858	2	3
GO:0072686	mitotic spindle	CC	27	117	0.0170946	0.617858	4	23
GO:0000307	cyclin-dependent protein kinase holoenzyme complex	CC	10	36	0.0171194	0.617858	5	5
GO:0031704	apelin receptor binding	MF	2	2	0.01713	0.617858	1	1
GO:0060183	apelin receptor signaling pathway	BP	2	2	0.01713	0.617858	1	1
GO:1904022	positive regulation of G protein-coupled receptor internalization	BP	2	2	0.01713	0.617858	1	1
GO:0030055	cell-substrate junction	CC	4	7	0.0172761	0.621717	3	1
GO:0016010	dystrophin-associated glycoprotein complex	CC	5	11	0.0173327	0.621717	5	0
GO:0051122	hepoxilin biosynthetic process	BP	5	14	0.0173416	0.621717	3	2
GO:0060157	urinary bladder development	BP	2	2	0.0174531	0.622676	0	2
GO:0051087	chaperone binding	MF	18	77	0.0174575	0.622676	17	1
GO:0005249	voltage-gated potassium channel activity	MF	15	53	0.0174871	0.622676	12	3
GO:0086004	regulation of cardiac muscle cell contraction	BP	4	7	0.0175224	0.622676	3	1
GO:0050613	delta14-sterol reductase activity	MF	2	2	0.0175431	0.622676	1	1
GO:0045833	negative regulation of lipid metabolic process	BP	2	2	0.0175991	0.62342	1	1
GO:0043292	contractile fiber	CC	3	5	0.017711	0.625377	3	0
GO:0046983	protein dimerization activity	MF	29	139	0.0177514	0.625377	20	9
GO:0045860	positive regulation of protein kinase activity	BP	15	58	0.0178202	0.625377	7	8
GO:0052595	aliphatic-amine oxidase activity	MF	2	2	0.0178513	0.625377	0	2
GO:0042832	defense response to protozoan	BP	6	18	0.0178575	0.625377	5	1
GO:0031397	negative regulation of protein ubiquitination	BP	12	44	0.01788	0.625377	8	4
GO:0004714	transmembrane receptor protein tyrosine kinase activity	MF	15	51	0.0179196	0.625377	9	6
GO:0007494	midgut development	BP	3	4	0.0180001	0.625377	1	2
GO:0007051	spindle organization	BP	6	15	0.0180096	0.625377	0	6
GO:0030517	negative regulation of axon extension	BP	7	18	0.018035	0.625377	5	2
GO:0002102	podosome	CC	10	31	0.0180948	0.625377	6	4
GO:0008179	adenylate cyclase binding	MF	5	11	0.0181062	0.625377	4	1
GO:0042310	vasoconstriction	BP	5	13	0.0181106	0.625377	4	1
GO:0060574	intestinal epithelial cell maturation	BP	2	2	0.0181557	0.62572	1	1
GO:0016605	PML body	CC	23	97	0.01826	0.628103	13	10
GO:0050965	detection of temperature stimulus involved in sensory perception of pain	BP	6	16	0.0186027	0.638659	4	2
GO:0007386	compartment pattern specification	BP	3	4	0.0186526	0.639139	3	0
GO:1903671	negative regulation of sprouting angiogenesis	BP	5	11	0.0187844	0.641858	3	2
GO:1900744	regulation of p38MAPK cascade	BP	3	5	0.018804	0.641858	2	1
GO:0007399	nervous system development	BP	64	318	0.018947	0.645503	38	26
GO:0005200	structural constituent of cytoskeleton	MF	19	80	0.0190142	0.646554	11	8
GO:1901214	regulation of neuron death	BP	7	20	0.0190732	0.647326	5	2
GO:0005916	fascia adherens	CC	4	7	0.0192558	0.650974	3	1
GO:0005581	collagen trimer	CC	15	63	0.019272	0.650974	10	5
GO:1900028	negative regulation of ruffle assembly	BP	4	8	0.0192903	0.650974	4	0
GO:0000793	condensed chromosome	CC	7	19	0.0193624	0.652173	0	7
GO:0061355	Wnt protein secretion	BP	2	2	0.0194798	0.654887	0	2
GO:0005796	Golgi lumen	CC	13	47	0.0195987	0.657645	3	10
GO:0043209	myelin sheath	CC	9	29	0.0196651	0.658632	6	3
GO:1903077	negative regulation of protein localization to plasma membrane	BP	6	16	0.0198101	0.662246	4	2
GO:0071307	cellular response to vitamin K	BP	2	2	0.0198726	0.663089	1	1
GO:0016459	myosin complex	CC	11	36	0.0199301	0.663103	8	3
GO:0035749	myelin sheath adaxonal region	CC	2	2	0.0199474	0.663103	2	0
GO:0042692	muscle cell differentiation	BP	6	15	0.0201028	0.666643	5	1
GO:0016608	growth hormone-releasing hormone activity	MF	2	2	0.020183	0.666643	2	0
GO:0045778	positive regulation of ossification	BP	5	11	0.0201851	0.666643	1	4
GO:0009612	response to mechanical stimulus	BP	12	42	0.0202036	0.666643	4	8
GO:0033141	positive regulation of peptidyl-serine phosphorylation of STAT protein	BP	5	29	0.0202879	0.668187	2	3
GO:0007623	circadian rhythm	BP	13	45	0.0203538	0.669121	8	5
GO:0090630	activation of GTPase activity	BP	25	102	0.0203983	0.66919	10	15
GO:0006569	tryptophan catabolic process	BP	3	5	0.020431	0.66919	3	0
GO:0003148	outflow tract septum morphogenesis	BP	8	23	0.0205587	0.672138	2	6
GO:0000132	establishment of mitotic spindle orientation	BP	9	28	0.0206638	0.672704	3	6
GO:0003184	pulmonary valve morphogenesis	BP	6	14	0.0206762	0.672704	4	2
GO:0033137	negative regulation of peptidyl-serine phosphorylation	BP	7	19	0.0206893	0.672704	5	2
GO:0006978	DNA damage response, signal transduction by p53 class mediator resulting in transcription of p21 class mediator	BP	5	11	0.0207622	0.673846	3	2
GO:0045663	positive regulation of myoblast differentiation	BP	11	40	0.0208764	0.67632	11	0
GO:0008305	integrin complex	CC	8	22	0.0210033	0.679197	5	3
GO:0140058	neuron projection arborization	BP	3	4	0.0210737	0.679276	1	2
GO:0043240	Fanconi anaemia nuclear complex	CC	5	13	0.021125	0.679276	1	4
GO:0008340	determination of adult lifespan	BP	6	16	0.0211651	0.679276	1	5
GO:0003203	endocardial cushion morphogenesis	BP	6	15	0.0211944	0.679276	3	3
GO:0004586	ornithine decarboxylase activity	MF	2	2	0.0211964	0.679276	1	1
GO:0055064	chloride ion homeostasis	BP	5	11	0.0213342	0.682465	2	3
GO:0014069	postsynaptic density	CC	52	244	0.0214307	0.684322	32	20
GO:0048007	antigen processing and presentation, exogenous lipid antigen via MHC class Ib	BP	3	5	0.0215262	0.685837	1	2
GO:0032809	neuronal cell body membrane	CC	9	26	0.0215551	0.685837	7	2
GO:0023026	MHC class II protein complex binding	MF	5	17	0.0216738	0.687837	4	1
GO:0035634	response to stilbenoid	BP	2	3	0.0216952	0.687837	2	0
GO:0090190	positive regulation of branching involved in ureteric bud morphogenesis	BP	5	12	0.0217495	0.688036	2	3
GO:0045163	clustering of voltage-gated potassium channels	BP	3	4	0.0217787	0.688036	2	1
GO:0001778	plasma membrane repair	BP	7	23	0.0218243	0.688258	4	3
GO:0000217	DNA secondary structure binding	MF	2	2	0.0221265	0.69459	0	2
GO:0042359	vitamin D metabolic process	BP	3	5	0.0221421	0.69459	1	2
GO:1901970	positive regulation of mitotic sister chromatid separation	BP	2	2	0.0221968	0.694687	0	2
GO:1903748	negative regulation of establishment of protein localization to mitochondrion	BP	2	2	0.0222231	0.694687	2	0
GO:1903053	regulation of extracellular matrix organization	BP	4	8	0.0222836	0.695333	2	2
GO:0007417	central nervous system development	BP	26	115	0.0223514	0.695333	14	12
GO:0042308	negative regulation of protein import into nucleus	BP	5	12	0.0223967	0.695333	3	2
GO:0097125	cyclin B1-CDK1 complex	CC	2	2	0.0224076	0.695333	0	2
GO:0046813	receptor-mediated virion attachment to host cell	BP	2	2	0.0224855	0.695333	1	1
GO:0030215	semaphorin receptor binding	MF	8	22	0.0224867	0.695333	6	2
GO:0051781	positive regulation of cell division	BP	12	52	0.022517	0.695333	5	7
GO:0001947	heart looping	BP	14	53	0.0225829	0.696163	6	8
GO:0006766	vitamin metabolic process	BP	3	5	0.022692	0.698156	1	2
GO:0004910	interleukin-1, Type II, blocking receptor activity	MF	2	2	0.0227259	0.698156	1	1
GO:0060079	regulation of excitatory postsynaptic membrane potential	BP	9	28	0.0228106	0.699362	7	2
GO:0042285	xylosyltransferase activity	MF	2	2	0.0228437	0.699362	1	1
GO:0004726	non-membrane spanning protein tyrosine phosphatase activity	MF	5	12	0.0230802	0.705392	1	4
GO:0030054	cell junction	CC	32	144	0.0231648	0.705993	14	18
GO:0000164	protein phosphatase type 1 complex	CC	6	16	0.0231791	0.705993	2	4
GO:0070293	renal absorption	BP	3	5	0.0232564	0.707138	2	1
GO:0031448	positive regulation of fast-twitch skeletal muscle fiber contraction	BP	2	2	0.0233454	0.708633	2	0
GO:0034378	chylomicron assembly	BP	2	2	0.0234333	0.710093	2	0
GO:0060688	regulation of morphogenesis of a branching structure	BP	2	2	0.0235407	0.711099	0	2
GO:1990584	cardiac Troponin complex	CC	2	3	0.0235463	0.711099	2	0
GO:0007528	neuromuscular junction development	BP	11	36	0.023619	0.71121	7	4
GO:0003854	3-beta-hydroxy-delta5-steroid dehydrogenase activity	MF	3	5	0.023659	0.71121	2	1
GO:0005862	muscle thin filament tropomyosin	CC	2	2	0.0236697	0.71121	1	1
GO:0000022	mitotic spindle elongation	BP	2	2	0.023748	0.712346	0	2
GO:2000427	positive regulation of apoptotic cell clearance	BP	3	5	0.0238152	0.712346	3	0
GO:0014802	terminal cisterna	CC	2	2	0.0238275	0.712346	2	0
GO:0042166	acetylcholine binding	MF	4	8	0.0239311	0.714245	4	0
GO:0045766	positive regulation of angiogenesis	BP	24	107	0.0240074	0.714997	11	13
GO:2000660	negative regulation of interleukin-1-mediated signaling pathway	BP	2	2	0.0240365	0.714997	1	1
GO:0005543	phospholipid binding	MF	20	84	0.0241824	0.716563	12	8
GO:0006874	cellular calcium ion homeostasis	BP	19	82	0.0242359	0.716563	15	4
GO:0001961	positive regulation of cytokine-mediated signaling pathway	BP	4	9	0.0242455	0.716563	2	2
GO:0006096	glycolytic process	BP	9	32	0.0242501	0.716563	4	5
GO:0051725	protein de-ADP-ribosylation	BP	3	5	0.024408	0.7169	3	0
GO:0071677	positive regulation of mononuclear cell migration	BP	2	3	0.0244328	0.7169	0	2
GO:0035814	negative regulation of renal sodium excretion	BP	2	2	0.0244719	0.7169	2	0
GO:0060676	ureteric bud formation	BP	3	5	0.0244907	0.7169	0	3
GO:0016485	protein processing	BP	18	73	0.0246082	0.7169	7	11
GO:0060529	squamous basal epithelial stem cell differentiation involved in prostate gland acinus development	BP	2	2	0.0246297	0.7169	1	1
GO:0070245	positive regulation of thymocyte apoptotic process	BP	3	5	0.0246602	0.7169	1	2
GO:1903033	positive regulation of microtubule plus-end binding	BP	2	2	0.0246619	0.7169	2	0
GO:1905721	mitotic spindle astral microtubule end	CC	2	2	0.0246619	0.7169	2	0
GO:1904291	positive regulation of mitotic DNA damage checkpoint	BP	2	2	0.0246638	0.7169	0	2
GO:0036505	prosaposin receptor activity	MF	2	2	0.0247251	0.717511	2	0
GO:0002951	leukotriene-C(4) hydrolase	MF	2	2	0.0248108	0.718827	2	0
GO:0050930	induction of positive chemotaxis	BP	5	13	0.0249134	0.720128	1	4
GO:0007512	adult heart development	BP	4	9	0.0249365	0.720128	4	0
GO:0014732	skeletal muscle atrophy	BP	3	5	0.0251262	0.723447	3	0
GO:0090403	oxidative stress-induced premature senescence	BP	2	2	0.0251327	0.723447	1	1
GO:1905885	positive regulation of triglyceride transport	BP	2	2	0.0251764	0.723467	2	0
GO:0030506	ankyrin binding	MF	7	18	0.025262	0.723467	6	1
GO:0140039	cell-cell adhesion in response to extracellular stimulus	BP	2	2	0.0252945	0.723467	2	0
GO:0002273	plasmacytoid dendritic cell differentiation	BP	2	2	0.0252958	0.723467	2	0
GO:0009653	anatomical structure morphogenesis	BP	23	105	0.0254684	0.724364	13	10
GO:0038166	angiotensin-activated signaling pathway	BP	3	5	0.0255183	0.724364	1	2
GO:0098833	presynaptic endocytic zone	CC	2	2	0.0255218	0.724364	2	0
GO:0001780	neutrophil homeostasis	BP	4	8	0.0255381	0.724364	3	1
GO:0007521	muscle cell fate determination	BP	2	2	0.0255704	0.724364	1	1
GO:0004032	alditol:NADP+ 1-oxidoreductase activity	MF	4	10	0.0255711	0.724364	1	3
GO:0060775	planar cell polarity pathway involved in gastrula mediolateral intercalation	BP	2	2	0.0256621	0.725096	0	2
GO:2000406	positive regulation of T cell migration	BP	5	14	0.0256783	0.725096	5	0
GO:0070052	collagen V binding	MF	2	2	0.0257228	0.725203	1	1
GO:0000235	astral microtubule	CC	3	5	0.0257635	0.725205	1	2
GO:0001838	embryonic epithelial tube formation	BP	2	2	0.0259607	0.7278	2	0
GO:0071133	alpha9-beta1 integrin-ADAM8 complex	CC	2	2	0.0259628	0.7278	1	1
GO:0008543	fibroblast growth factor receptor signaling pathway	BP	13	52	0.0259783	0.7278	4	9
GO:0035284	brain segmentation	BP	2	2	0.0262199	0.727983	2	0
GO:0050904	diapedesis	BP	2	2	0.0262607	0.727983	2	0
GO:0050766	positive regulation of phagocytosis	BP	11	44	0.0263194	0.727983	4	7
GO:0007589	body fluid secretion	BP	2	2	0.0263286	0.727983	1	1
GO:0005007	fibroblast growth factor-activated receptor activity	MF	3	5	0.0263309	0.727983	2	1
GO:0031732	CCR7 chemokine receptor binding	MF	1	1	0.0263467	0.727983	1	0
GO:2000549	positive regulation of dendritic cell dendrite assembly	BP	1	1	0.0263467	0.727983	1	0
GO:0045687	positive regulation of glial cell differentiation	BP	2	2	0.0263687	0.727983	2	0
GO:0098535	de novo centriole assembly	BP	3	5	0.026442	0.727983	1	2
GO:0050884	neuromuscular process controlling posture	BP	5	12	0.0264472	0.727983	3	2
GO:0021943	formation of radial glial scaffolds	BP	2	2	0.0264477	0.727983	1	1
GO:0051897	positive regulation of protein kinase B signaling	BP	19	82	0.0265221	0.727983	9	10
GO:0034751	aryl hydrocarbon receptor complex	CC	4	8	0.0265559	0.727983	0	4
GO:0010569	regulation of double-strand break repair via homologous recombination	BP	6	17	0.0266846	0.727983	1	5
GO:1990357	terminal web	CC	3	5	0.0267517	0.727983	1	2
GO:1904888	cranial skeletal system development	BP	6	16	0.026761	0.727983	1	5
GO:0017085	response to insecticide	BP	2	2	0.0268282	0.727983	0	2
GO:0043519	regulation of myosin II filament organization	BP	2	2	0.0268886	0.727983	2	0
GO:0032877	positive regulation of DNA endoreduplication	BP	2	2	0.0269114	0.727983	0	2
GO:0016462	pyrophosphatase activity	MF	3	5	0.0269274	0.727983	3	0
GO:0042026	protein refolding	BP	6	19	0.0269854	0.727983	6	0
GO:0050877	neurological system process	BP	14	52	0.0270172	0.727983	10	4
GO:0002009	morphogenesis of an epithelium	BP	7	22	0.0270194	0.727983	5	2
GO:1902476	chloride transmembrane transport	BP	14	51	0.0270391	0.727983	6	8
GO:0051647	nucleus localization	BP	3	5	0.0270862	0.727983	3	0
GO:0097350	neutrophil clearance	BP	3	5	0.0271122	0.727983	1	2
GO:0030903	notochord development	BP	4	9	0.0271274	0.727983	3	1
GO:0070365	hepatocyte differentiation	BP	4	9	0.0273826	0.727983	2	2
GO:0061053	somite development	BP	6	17	0.0273855	0.727983	3	3
GO:0005977	glycogen metabolic process	BP	8	26	0.0274314	0.727983	4	4
GO:0047035	testosterone dehydrogenase (NAD+) activity	MF	3	7	0.0274691	0.727983	0	3
GO:0034364	high-density lipoprotein particle	CC	5	15	0.0274772	0.727983	5	0
GO:0097278	complement-dependent cytotoxicity	BP	2	2	0.0276147	0.727983	1	1
GO:0009408	response to heat	BP	10	36	0.0276532	0.727983	7	3
GO:2001244	positive regulation of intrinsic apoptotic signaling pathway	BP	8	30	0.0277657	0.727983	7	1
GO:0034988	Fc-gamma receptor I complex binding	MF	2	2	0.0277703	0.727983	0	2
GO:0140206	dipeptide import across plasma membrane	BP	3	5	0.0277775	0.727983	2	1
GO:0150064	vertebrate eye-specific patterning	BP	2	2	0.0278325	0.727983	2	0
GO:0030323	respiratory tube development	BP	3	5	0.0278971	0.727983	1	2
GO:0034379	very-low-density lipoprotein particle assembly	BP	3	5	0.0279324	0.727983	3	0
GO:0002934	desmosome organization	BP	3	5	0.0279399	0.727983	1	2
GO:0106134	positive regulation of cardiac muscle cell contraction	BP	2	2	0.0279529	0.727983	2	0
GO:0005546	phosphatidylinositol-4,5-bisphosphate binding	MF	18	72	0.0279664	0.727983	11	7
GO:0090179	planar cell polarity pathway involved in neural tube closure	BP	5	12	0.0279675	0.727983	1	4
GO:0061098	positive regulation of protein tyrosine kinase activity	BP	8	25	0.0279786	0.727983	5	3
GO:0098536	deuterosome	CC	3	5	0.0280429	0.727983	1	2
GO:0090543	Flemming body	CC	10	33	0.0281145	0.727983	3	7
GO:0042613	MHC class II protein complex	CC	4	14	0.0281192	0.727983	4	0
GO:0004740	pyruvate dehydrogenase (acetyl-transferring) kinase activity	MF	3	5	0.0282165	0.727983	1	2
GO:0035051	cardiocyte differentiation	BP	2	2	0.0283238	0.727983	2	0
GO:0007413	axonal fasciculation	BP	7	19	0.0283362	0.727983	5	2
GO:0060488	orthogonal dichotomous subdivision of terminal units involved in lung branching morphogenesis	BP	2	2	0.028465	0.727983	0	2
GO:0060489	planar dichotomous subdivision of terminal units involved in lung branching morphogenesis	BP	2	2	0.028465	0.727983	0	2
GO:0060490	lateral sprouting involved in lung morphogenesis	BP	2	2	0.028465	0.727983	0	2
GO:0002548	monocyte chemotaxis	BP	6	29	0.0284706	0.727983	5	1
GO:0051965	positive regulation of synapse assembly	BP	15	54	0.0285653	0.727983	13	2
GO:0002286	T cell activation involved in immune response	BP	6	34	0.0285956	0.727983	2	4
GO:0051004	regulation of lipoprotein lipase activity	BP	2	2	0.0287013	0.727983	0	2
GO:1901379	regulation of potassium ion transmembrane transport	BP	6	16	0.0287767	0.727983	6	0
GO:0038031	non-canonical Wnt signaling pathway via JNK cascade	BP	3	5	0.0288153	0.727983	1	2
GO:1902379	chemoattractant activity involved in axon guidance	MF	2	2	0.0289023	0.727983	0	2
GO:0060838	lymphatic endothelial cell fate commitment	BP	2	2	0.0289212	0.727983	2	0
GO:0021693	cerebellar Purkinje cell layer structural organization	BP	2	2	0.0289339	0.727983	1	1
GO:0097004	adipokinetic hormone binding	MF	2	2	0.0289358	0.727983	1	1
GO:0090537	CERF complex	CC	2	2	0.0289641	0.727983	2	0
GO:0003366	cell-matrix adhesion involved in ameboidal cell migration	BP	2	2	0.0289648	0.727983	1	1
GO:0034669	integrin alpha4-beta7 complex	CC	2	2	0.0289648	0.727983	1	1
GO:0070859	positive regulation of bile acid biosynthetic process	BP	2	2	0.0289927	0.727983	1	1
GO:0014808	release of sequestered calcium ion into cytosol by sarcoplasmic reticulum	BP	4	10	0.0290011	0.727983	4	0
GO:0030101	natural killer cell activation	BP	4	10	0.029041	0.727983	2	2
GO:0006816	calcium ion transport	BP	15	60	0.0290919	0.727983	12	3
GO:0030326	embryonic limb morphogenesis	BP	10	35	0.0291189	0.727983	6	4
GO:0008021	synaptic vesicle	CC	25	116	0.0291593	0.727983	11	14
GO:0072160	nephron tubule epithelial cell differentiation	BP	2	2	0.029246	0.727983	2	0
GO:0070307	lens fiber cell development	BP	3	5	0.029252	0.727983	1	2
GO:0071461	cellular response to redox state	BP	2	2	0.0292584	0.727983	1	1
GO:0071939	vitamin A import	BP	2	2	0.0293938	0.727983	1	1
GO:0007265	Ras protein signal transduction	BP	17	71	0.029401	0.727983	9	8
GO:0005884	actin filament	CC	18	73	0.0294295	0.727983	11	7
GO:0090090	negative regulation of canonical Wnt signaling pathway	BP	25	114	0.0294509	0.727983	16	9
GO:0048755	branching morphogenesis of a nerve	BP	3	5	0.0294624	0.727983	2	1
GO:0040040	thermosensory behavior	BP	2	2	0.0295022	0.727983	0	2
GO:0035754	B cell chemotaxis	BP	3	5	0.0295054	0.727983	1	2
GO:0016125	sterol metabolic process	BP	5	13	0.0295185	0.727983	3	2
GO:0005295	neutral amino acid:sodium symporter activity	MF	3	5	0.0295654	0.727983	0	3
GO:0098632	protein binding involved in cell-cell adhesion	MF	9	28	0.0295747	0.727983	7	2
GO:0014878	response to electrical stimulus involved in regulation of muscle adaptation	BP	2	3	0.0295927	0.727983	2	0
GO:2001260	regulation of semaphorin-plexin signaling pathway	BP	2	2	0.0296019	0.727983	1	1
GO:0003179	heart valve morphogenesis	BP	3	5	0.029662	0.727983	2	1
GO:0032095	regulation of response to food	BP	2	2	0.0297255	0.727983	2	0
GO:1904172	positive regulation of bleb assembly	BP	2	2	0.029732	0.727983	0	2
GO:0014894	response to denervation involved in regulation of muscle adaptation	BP	4	9	0.0297436	0.727983	4	0
GO:0055056	D-glucose transmembrane transporter activity	MF	4	9	0.0299747	0.730817	2	2
GO:1902263	apoptotic process involved in embryonic digit morphogenesis	BP	2	2	0.0300015	0.730817	2	0
GO:0042476	odontogenesis	BP	8	27	0.0300041	0.730817	2	6
GO:0045029	UDP-activated nucleotide receptor activity	MF	2	2	0.0300235	0.730817	1	1
GO:0007616	long-term memory	BP	9	30	0.0301828	0.732575	4	5
GO:0045600	positive regulation of fat cell differentiation	BP	11	43	0.0302074	0.732575	7	4
GO:0071805	potassium ion transmembrane transport	BP	23	99	0.0303036	0.732575	14	9
GO:0007018	microtubule-based movement	BP	20	82	0.0303312	0.732575	4	16
GO:0042612	MHC class I protein complex	CC	4	12	0.0303377	0.732575	4	0
GO:0005231	excitatory extracellular ligand-gated ion channel activity	MF	12	44	0.0303811	0.732575	8	4
GO:0035809	regulation of urine volume	BP	2	3	0.0304014	0.732575	1	1
GO:0098904	regulation of AV node cell action potential	BP	2	2	0.0304246	0.732575	2	0
GO:0004948	calcitonin receptor activity	MF	2	2	0.0306198	0.735043	2	0
GO:0007009	plasma membrane organization	BP	7	20	0.0306408	0.735043	6	1
GO:0030156	benzodiazepine receptor binding	MF	2	2	0.0306509	0.735043	1	1
GO:0010631	epithelial cell migration	BP	5	12	0.0307905	0.736753	2	3
GO:0010830	regulation of myotube differentiation	BP	3	5	0.03084	0.736753	3	0
GO:0060068	vagina development	BP	4	8	0.0308462	0.736753	2	2
GO:0042270	protection from natural killer cell mediated cytotoxicity	BP	2	3	0.0309302	0.737769	2	0
GO:0003084	positive regulation of systemic arterial blood pressure	BP	3	5	0.0311402	0.741073	3	0
GO:0048148	behavioral response to cocaine	BP	4	9	0.0311619	0.741073	3	1
GO:0034372	very-low-density lipoprotein particle remodeling	BP	2	3	0.0312209	0.741073	2	0
GO:0001837	epithelial to mesenchymal transition	BP	11	40	0.031235	0.741073	4	7
GO:0046703	natural killer cell lectin-like receptor binding	MF	2	3	0.0312843	0.741255	2	0
GO:0014911	positive regulation of smooth muscle cell migration	BP	7	20	0.0315305	0.746097	3	4
GO:0042632	cholesterol homeostasis	BP	15	63	0.0316856	0.748772	11	4
GO:0048712	negative regulation of astrocyte differentiation	BP	5	13	0.0317972	0.750354	4	1
GO:0014012	peripheral nervous system axon regeneration	BP	3	5	0.0318368	0.750354	1	2
GO:0014719	skeletal muscle satellite cell activation	BP	2	2	0.0319196	0.751313	2	0
GO:0030324	lung development	BP	16	63	0.0320616	0.753659	9	7
GO:0071320	cellular response to cAMP	BP	11	39	0.0321228	0.754104	10	1
GO:0086014	atrial cardiac muscle cell action potential	BP	3	5	0.0323257	0.757867	3	0
GO:0021784	postganglionic parasympathetic nervous system development	BP	2	2	0.032428	0.759266	0	2
GO:0033674	positive regulation of kinase activity	BP	17	67	0.0326609	0.763437	11	6
GO:0032465	regulation of cytokinesis	BP	11	41	0.0327498	0.763437	2	9
GO:0005826	actomyosin contractile ring	CC	3	5	0.0327769	0.763437	1	2
GO:0061061	muscle structure development	BP	4	9	0.032826	0.763437	3	1
GO:0060718	chorionic trophoblast cell differentiation	BP	3	5	0.0328546	0.763437	1	2
GO:0007420	brain development	BP	44	213	0.0328632	0.763437	29	15
GO:0048633	positive regulation of skeletal muscle tissue growth	BP	3	5	0.0329656	0.76482	3	0
GO:0048762	mesenchymal cell differentiation	BP	4	9	0.0331016	0.766975	2	2
GO:0006633	fatty acid biosynthetic process	BP	11	43	0.0332775	0.76929	6	5
GO:0045216	cell-cell junction organization	BP	8	24	0.0332879	0.76929	6	2
GO:0001618	virus receptor activity	MF	12	49	0.033431	0.771598	5	7
GO:0001657	ureteric bud development	BP	10	35	0.0335602	0.773577	4	6
GO:0014731	spectrin-associated cytoskeleton	CC	4	8	0.0336287	0.773645	3	1
GO:0030036	actin cytoskeleton organization	BP	33	152	0.03365	0.773645	22	11
GO:0008093	cytoskeletal adaptor activity	MF	7	20	0.0338229	0.775954	4	3
GO:0030246	carbohydrate binding	MF	30	160	0.0338375	0.775954	16	14
GO:0031960	response to corticosteroid	BP	2	2	0.0339684	0.777955	2	0
GO:0060754	positive regulation of mast cell chemotaxis	BP	3	6	0.0342671	0.782785	0	3
GO:0097029	mature dendritic cell differentiation	BP	2	3	0.034425	0.785385	1	1
GO:0003839	gamma-glutamylcyclotransferase activity	MF	2	3	0.0345025	0.786146	1	1
GO:0021612	facial nerve structural organization	BP	4	8	0.034662	0.788668	1	3
GO:0004957	prostaglandin E receptor activity	MF	3	5	0.0347017	0.788668	1	2
GO:0032690	negative regulation of interleukin-1 alpha production	BP	2	3	0.0348795	0.791544	1	1
GO:0015081	sodium ion transmembrane transporter activity	MF	3	5	0.0349171	0.791544	2	1
GO:0007263	nitric oxide mediated signal transduction	BP	4	9	0.0352294	0.794206	1	3
GO:0006935	chemotaxis	BP	16	77	0.0352394	0.794206	10	6
GO:0048341	paraxial mesoderm formation	BP	3	5	0.0352464	0.794206	1	2
GO:0030172	troponin C binding	MF	2	3	0.0352816	0.794206	2	0
GO:0021529	spinal cord oligodendrocyte cell differentiation	BP	2	2	0.0352858	0.794206	2	0
GO:0010463	mesenchymal cell proliferation	BP	5	14	0.0353347	0.794206	2	3
GO:0043931	ossification involved in bone maturation	BP	5	12	0.035388	0.794206	2	3
GO:0006915	apoptotic process	BP	82	474	0.0355092	0.794206	46	36
GO:0016316	phosphatidylinositol-3,4-bisphosphate 4-phosphatase activity	MF	2	2	0.0356089	0.794206	2	0
GO:0017161	inositol-1,3,4-trisphosphate 4-phosphatase activity	MF	2	2	0.0356089	0.794206	2	0
GO:0052828	inositol-3,4-bisphosphate 4-phosphatase activity	MF	2	2	0.0356089	0.794206	2	0
GO:0042734	presynaptic membrane	CC	27	116	0.0357649	0.794206	14	13
GO:0043627	response to estrogen	BP	9	31	0.0357666	0.794206	7	2
GO:0009143	nucleoside triphosphate catabolic process	BP	3	6	0.0359365	0.794206	1	2
GO:1902936	phosphatidylinositol bisphosphate binding	MF	4	9	0.035982	0.794206	1	3
GO:0006751	glutathione catabolic process	BP	3	6	0.0360201	0.794206	3	0
GO:0043197	dendritic spine	CC	31	138	0.0360502	0.794206	19	12
GO:0032590	dendrite membrane	CC	8	25	0.0360575	0.794206	3	5
GO:0004778	succinyl-CoA hydrolase activity	MF	2	3	0.0360673	0.794206	0	2
GO:0043649	dicarboxylic acid catabolic process	BP	2	3	0.0360673	0.794206	0	2
GO:0044466	glutaryl-CoA hydrolase activity	MF	2	3	0.0360673	0.794206	0	2
GO:0061001	regulation of dendritic spine morphogenesis	BP	7	20	0.0361172	0.794206	4	3
GO:0034616	response to laminar fluid shear stress	BP	3	5	0.0361182	0.794206	0	3
GO:0090023	positive regulation of neutrophil chemotaxis	BP	5	16	0.0361586	0.794206	3	2
GO:0046849	bone remodeling	BP	5	13	0.0362183	0.794206	2	3
GO:0005172	vascular endothelial growth factor receptor binding	MF	3	6	0.0363312	0.794206	0	3
GO:0006670	sphingosine metabolic process	BP	4	9	0.0363923	0.794206	1	3
GO:0000900	translation repressor activity, nucleic acid binding	MF	5	13	0.0364769	0.794206	4	1
GO:0051276	chromosome organization	BP	6	21	0.0364914	0.794206	1	5
GO:0004674	protein serine/threonine kinase activity	MF	69	348	0.0365283	0.794206	38	31
GO:0090307	spindle assembly involved in mitosis	BP	11	41	0.0365965	0.794206	1	10
GO:0048841	regulation of axon extension involved in axon guidance	BP	2	2	0.0366247	0.794206	0	2
GO:0008753	NADPH dehydrogenase (quinone) activity	MF	2	3	0.0367527	0.794206	1	1
GO:0003824	catalytic activity	MF	5	14	0.0367628	0.794206	2	3
GO:0043648	dicarboxylic acid metabolic process	BP	2	3	0.036831	0.794206	0	2
GO:1990034	calcium ion export from cell	BP	3	5	0.0368834	0.794206	3	0
GO:0010833	telomere maintenance via telomere lengthening	BP	3	6	0.036953	0.794206	1	2
GO:0005005	transmembrane-ephrin receptor activity	MF	6	16	0.0369569	0.794206	4	2
GO:0009409	response to cold	BP	8	27	0.0370213	0.794206	3	5
GO:0045171	intercellular bridge	CC	17	74	0.0370894	0.794206	7	10
GO:0038009	regulation of signal transduction by receptor internalization	BP	1	1	0.0371108	0.794206	1	0
GO:0051394	regulation of nerve growth factor receptor activity	BP	1	1	0.0371108	0.794206	1	0
GO:0060299	negative regulation of sarcomere organization	BP	1	1	0.0371108	0.794206	1	0
GO:1900826	negative regulation of membrane depolarization during cardiac muscle cell action potential	BP	1	1	0.0371108	0.794206	1	0
GO:0034362	low-density lipoprotein particle	CC	4	11	0.0371199	0.794206	4	0
GO:0098742	cell-cell adhesion via plasma-membrane adhesion molecules	BP	10	34	0.0371295	0.794206	5	5
GO:0015149	hexose transmembrane transporter activity	MF	3	6	0.037237	0.794598	1	2
GO:0015749	monosaccharide transport	BP	3	6	0.037237	0.794598	1	2
GO:0070221	sulfide oxidation, using sulfide:quinone oxidoreductase	BP	2	3	0.0373427	0.795898	1	1
GO:0023019	signal transduction involved in regulation of gene expression	BP	6	18	0.0374158	0.795898	2	4
GO:0071731	response to nitric oxide	BP	2	3	0.0374319	0.795898	1	1
GO:1902514	regulation of generation of L-type calcium current	BP	3	5	0.0375378	0.797198	3	0
GO:0001763	morphogenesis of a branching structure	BP	4	9	0.0376263	0.798126	2	2
GO:0048015	phosphatidylinositol-mediated signaling	BP	12	42	0.0377581	0.799969	7	5
GO:0045588	positive regulation of gamma-delta T cell differentiation	BP	3	5	0.0379269	0.802591	3	0
GO:0008301	DNA binding, bending	MF	5	14	0.0382537	0.808546	1	4
GO:0061312	BMP signaling pathway involved in heart development	BP	3	6	0.0383524	0.809	2	1
GO:0014816	skeletal muscle satellite cell differentiation	BP	3	6	0.0383999	0.809	3	0
GO:0030552	cAMP binding	MF	8	25	0.0384114	0.809	7	1
GO:0042610	CD8 receptor binding	MF	2	3	0.0384593	0.809054	2	0
GO:0048505	regulation of timing of cell differentiation	BP	2	3	0.0390351	0.820198	1	1
GO:0034354	'de novo' NAD biosynthetic process from tryptophan	BP	3	6	0.0391644	0.821944	3	0
GO:0043621	protein self-association	MF	15	59	0.0392113	0.821961	10	5
GO:0010759	positive regulation of macrophage chemotaxis	BP	5	15	0.0393532	0.823967	3	2
GO:0030864	cortical actin cytoskeleton	CC	14	57	0.0394156	0.824303	9	5
GO:0031589	cell-substrate adhesion	BP	6	17	0.0394901	0.824893	4	2
GO:0032729	positive regulation of interferon-gamma production	BP	14	66	0.0395759	0.825079	11	3
GO:0060762	regulation of branching involved in mammary gland duct morphogenesis	BP	2	3	0.0396152	0.825079	1	1
GO:0031110	regulation of microtubule polymerization or depolymerization	BP	5	14	0.0396379	0.825079	2	3
GO:0010894	negative regulation of steroid biosynthetic process	BP	3	6	0.0398361	0.82724	3	0
GO:0030177	positive regulation of Wnt signaling pathway	BP	9	33	0.0398481	0.82724	4	5
GO:0060741	prostate gland stromal morphogenesis	BP	2	3	0.039881	0.82724	2	0
GO:0008430	selenium binding	MF	2	3	0.0400927	0.828594	2	0
GO:0051964	negative regulation of synapse assembly	BP	3	5	0.0401945	0.828594	2	1
GO:0045980	negative regulation of nucleotide metabolic process	BP	1	1	0.0402253	0.828594	0	1
GO:0046898	response to cycloheximide	BP	1	1	0.0402253	0.828594	0	1
GO:0047844	deoxycytidine deaminase activity	MF	1	1	0.0402253	0.828594	0	1
GO:0071217	cellular response to external biotic stimulus	BP	1	1	0.0402253	0.828594	0	1
GO:0070492	oligosaccharide binding	MF	4	15	0.0403478	0.830158	1	3
GO:0002485	antigen processing and presentation of endogenous peptide antigen via MHC class I via ER pathway, TAP-dependent	BP	2	3	0.0404389	0.831073	2	0
GO:0008207	C21-steroid hormone metabolic process	BP	2	3	0.0406788	0.831628	1	1
GO:0016616	oxidoreductase activity, acting on the CH-OH group of donors, NAD or NADP as acceptor	MF	7	26	0.0407035	0.831628	4	3
GO:0046716	muscle cell cellular homeostasis	BP	6	19	0.0407279	0.831628	5	1
GO:0065003	macromolecular complex assembly	BP	23	105	0.0407474	0.831628	12	11
GO:0043068	positive regulation of programmed cell death	BP	4	10	0.0407641	0.831628	1	3
GO:0021795	cerebral cortex cell migration	BP	3	6	0.040841	0.831628	1	2
GO:0060666	dichotomous subdivision of terminal units involved in salivary gland branching	BP	3	5	0.0408412	0.831628	1	2
GO:0071723	lipopeptide binding	MF	3	6	0.0408772	0.831628	1	2
GO:0000086	G2/M transition of mitotic cell cycle	BP	13	54	0.040886	0.831628	2	11
GO:0062061	TAP complex binding	MF	2	3	0.0410138	0.833277	2	0
GO:0030247	polysaccharide binding	MF	4	11	0.0411647	0.834528	3	1
GO:0010977	negative regulation of neuron projection development	BP	14	56	0.0412041	0.834528	7	7
GO:0008045	motor neuron axon guidance	BP	7	22	0.0412159	0.834528	2	5
GO:0045599	negative regulation of fat cell differentiation	BP	13	53	0.0416794	0.841458	5	8
GO:0055117	regulation of cardiac muscle contraction	BP	6	17	0.0416821	0.841458	2	4
GO:0001501	skeletal system development	BP	21	95	0.0416998	0.841458	16	5
GO:0007596	blood coagulation	BP	15	65	0.0417878	0.841743	5	10
GO:0030881	beta-2-microglobulin binding	MF	2	3	0.0418476	0.841743	2	0
GO:0004033	aldo-keto reductase (NADP) activity	MF	3	6	0.0418557	0.841743	1	2
GO:0030195	negative regulation of blood coagulation	BP	3	6	0.0419398	0.842484	0	3
GO:0036309	protein localization to M-band	BP	2	2	0.0419952	0.842646	2	0
GO:0003198	epithelial to mesenchymal transition involved in endocardial cushion formation	BP	4	10	0.042165	0.845102	4	0
GO:0071705	nitrogen compound transport	BP	3	6	0.042324	0.847336	2	1
GO:0035655	interleukin-18-mediated signaling pathway	BP	2	3	0.0423891	0.847686	1	1
GO:0060997	dendritic spine morphogenesis	BP	6	16	0.0424481	0.847862	4	2
GO:0002737	negative regulation of plasmacytoid dendritic cell cytokine production	BP	1	1	0.042493	0.847862	1	0
GO:0006534	cysteine metabolic process	BP	2	3	0.0425477	0.848003	0	2
GO:0035630	bone mineralization involved in bone maturation	BP	3	6	0.0426363	0.848283	3	0
GO:0051983	regulation of chromosome segregation	BP	4	9	0.042657	0.848283	1	3
GO:0007565	female pregnancy	BP	10	40	0.0427135	0.84846	4	6
GO:0002830	positive regulation of type 2 immune response	BP	3	6	0.042786	0.848954	2	1
GO:0086015	SA node cell action potential	BP	3	5	0.0430275	0.852145	3	0
GO:0007219	Notch signaling pathway	BP	22	102	0.0430424	0.852145	18	4
GO:0150037	regulation of calcium-dependent activation of synaptic vesicle fusion	BP	3	5	0.0433329	0.856943	2	1
GO:0060484	lung-associated mesenchyme development	BP	3	7	0.0434177	0.857668	1	2
GO:2001187	positive regulation of CD8-positive, alpha-beta T cell activation	BP	2	3	0.0435053	0.857778	2	0
GO:0048013	ephrin receptor signaling pathway	BP	11	40	0.0435756	0.857778	9	2
GO:0006885	regulation of pH	BP	5	13	0.043581	0.857778	3	2
GO:1901653	cellular response to peptide	BP	4	10	0.0436333	0.857778	2	2
GO:0071897	DNA biosynthetic process	BP	6	19	0.043664	0.857778	1	5
GO:0031698	beta-2 adrenergic receptor binding	MF	3	5	0.0437781	0.859072	2	1
GO:0010754	negative regulation of cGMP-mediated signaling	BP	3	6	0.043929	0.859919	2	1
GO:0033018	sarcoplasmic reticulum lumen	CC	4	10	0.0440345	0.859919	4	0
GO:0032330	regulation of chondrocyte differentiation	BP	4	10	0.0440466	0.859919	3	1
GO:0033489	cholesterol biosynthetic process via desmosterol	BP	2	3	0.044071	0.859919	2	0
GO:0030594	neurotransmitter receptor activity	MF	17	82	0.0441538	0.859919	11	6
GO:0001540	beta-amyloid binding	MF	13	54	0.0441577	0.859919	9	4
GO:0021952	central nervous system projection neuron axonogenesis	BP	5	12	0.0441615	0.859919	5	0
GO:2000249	regulation of actin cytoskeleton reorganization	BP	7	22	0.0442073	0.859919	6	1
GO:0008331	high voltage-gated calcium channel activity	MF	4	9	0.0443706	0.861251	1	3
GO:0060548	negative regulation of cell death	BP	14	62	0.0443724	0.861251	6	8
GO:0015379	potassium:chloride symporter activity	MF	4	9	0.0444608	0.862027	2	2
GO:0034508	centromere complex assembly	BP	2	3	0.044617	0.864114	0	2
GO:0051764	actin crosslink formation	BP	5	14	0.0446906	0.8646	2	3
GO:0031594	neuromuscular junction	CC	17	69	0.0447442	0.864699	13	4
GO:0005184	neuropeptide hormone activity	MF	5	22	0.0450482	0.868777	3	2
GO:0060296	regulation of cilium beat frequency involved in ciliary motility	BP	4	10	0.0450527	0.868777	1	3
GO:0003419	growth plate cartilage chondrocyte proliferation	BP	2	3	0.0451066	0.868875	2	0
GO:0009838	abscission	BP	3	6	0.0452189	0.869383	1	2
GO:1902259	regulation of delayed rectifier potassium channel activity	BP	3	6	0.0452305	0.869383	1	2
GO:0046839	phospholipid dephosphorylation	BP	5	14	0.045425	0.87218	1	4
GO:0004857	enzyme inhibitor activity	MF	7	24	0.0455195	0.873054	5	2
GO:0005164	tumor necrosis factor receptor binding	MF	7	28	0.0457506	0.875705	5	2
GO:0030425	dendrite	CC	78	421	0.0457872	0.875705	49	29
GO:1990926	short-term synaptic potentiation	BP	2	3	0.0458196	0.875705	1	1
GO:0099566	regulation of postsynaptic cytosolic calcium ion concentration	BP	3	5	0.0458544	0.875705	1	2
GO:0042369	vitamin D catabolic process	BP	2	3	0.0461433	0.880279	1	1
GO:0045176	apical protein localization	BP	5	13	0.0462683	0.881251	2	3
GO:0060231	mesenchymal to epithelial transition	BP	3	6	0.0462931	0.881251	1	2
GO:0055077	gap junction hemi-channel activity	MF	2	3	0.0464065	0.882275	1	1
GO:0030111	regulation of Wnt signaling pathway	BP	4	10	0.0464466	0.882275	1	3
GO:0005132	type I interferon receptor binding	MF	4	27	0.0464955	0.882275	1	3
GO:0004115	3',5'-cyclic-AMP phosphodiesterase activity	MF	6	16	0.0466594	0.884444	3	3
GO:0003337	mesenchymal to epithelial transition involved in metanephros morphogenesis	BP	3	6	0.0467713	0.884963	1	2
GO:0097398	cellular response to interleukin-17	BP	2	3	0.0467861	0.884963	1	1
GO:0001958	endochondral ossification	BP	8	29	0.0469692	0.887484	8	0
GO:0000097	sulfur amino acid biosynthetic process	BP	1	1	0.0471882	0.889734	0	1
GO:0017172	cysteine dioxygenase activity	MF	1	1	0.0471882	0.889734	0	1
GO:0048646	anatomical structure formation involved in morphogenesis	BP	3	7	0.0473162	0.891205	2	1
GO:0043194	axon initial segment	CC	7	20	0.0474645	0.892625	4	3
GO:0051209	release of sequestered calcium ion into cytosol	BP	8	30	0.0474918	0.892625	3	5
GO:0001659	temperature homeostasis	BP	4	11	0.0476348	0.89379	4	0
GO:0060538	skeletal muscle organ development	BP	3	6	0.0478064	0.89379	2	1
GO:2001200	positive regulation of dendritic cell differentiation	BP	2	3	0.0478169	0.89379	2	0
GO:0010832	negative regulation of myotube differentiation	BP	4	10	0.04782	0.89379	4	0
GO:0051092	positive regulation of NF-kappaB transcription factor activity	BP	25	123	0.0478896	0.89379	14	11
GO:0106091	glial cell projection elongation	BP	2	3	0.047899	0.89379	1	1
GO:1990138	neuron projection extension	BP	7	22	0.0479049	0.89379	3	4
GO:0001954	positive regulation of cell-matrix adhesion	BP	6	19	0.048053	0.895616	3	3
GO:0033597	mitotic checkpoint complex	CC	2	3	0.0482994	0.899267	0	2
GO:0031523	Myb complex	CC	2	3	0.0483527	0.89932	0	2
GO:0042552	myelination	BP	11	42	0.0485397	0.901857	7	4
GO:0002476	antigen processing and presentation of endogenous peptide antigen via MHC class Ib	BP	3	8	0.0487635	0.905071	3	0
GO:0048678	response to axon injury	BP	6	20	0.0489312	0.907238	3	3
GO:0071356	cellular response to tumor necrosis factor	BP	20	103	0.049066	0.907496	14	6
GO:0003223	ventricular compact myocardium morphogenesis	BP	3	6	0.0491078	0.907496	1	2
GO:0071866	negative regulation of apoptotic process in bone marrow	BP	2	3	0.0491434	0.907496	1	1
GO:0043406	positive regulation of MAP kinase activity	BP	13	53	0.0491609	0.907496	5	8
GO:0043949	regulation of cAMP-mediated signaling	BP	3	5	0.0492296	0.907496	2	1
GO:0080164	regulation of nitric oxide metabolic process	BP	2	3	0.0492507	0.907496	2	0
GO:0045654	positive regulation of megakaryocyte differentiation	BP	4	10	0.0494365	0.909225	1	3
GO:2001046	positive regulation of integrin-mediated signaling pathway	BP	5	13	0.0494942	0.909225	1	4
GO:0005783	endoplasmic reticulum	CC	147	910	0.0494976	0.909225	91	56
GO:0052732	phosphoethanolamine phosphatase activity	MF	2	3	0.0497483	0.910851	2	0
GO:0065010	extracellular membrane-bounded organelle	CC	2	3	0.0497483	0.910851	2	0
GO:0048469	cell maturation	BP	6	20	0.0498104	0.910851	4	2
GO:0007229	integrin-mediated signaling pathway	BP	20	87	0.0498304	0.910851	9	11
GO:0008157	protein phosphatase 1 binding	MF	7	23	0.0498417	0.910851	3	4
GO:0033387	putrescine biosynthetic process from ornithine	BP	2	3	0.0499604	0.911924	1	1
